# Supplementary material for: Identification of miRNA Associated with Trichomonas gallinae Resistance in Pigeon (Columba livia)
Source: Int J Mol Sci. 2023 Nov 17;24(22):16453. doi: 10.3390/ijms242216453 (PMC10671315; doi:10.3390/ijms242216453)
Supplement: Supplementary file 1 [file ijms-24-16453-s001.zip]

Archive with 4 entries (4 files):
- supplyment table S1.xlsx
- supplyment table S2.xls.xlsx
- supplyment table S3.xls.xlsx
- supplyment table S4.xlsx
