# Supplementary material for: Identification of miRNA Associated with Trichomonas gallinae Resistance in Pigeon (Columba livia)
Source: Int J Mol Sci. 2023 Nov 17;24(22):16453. doi: 10.3390/ijms242216453 (PMC10671315; doi:10.3390/ijms242216453)
Supplement: Supplementary file 1 [file ijms-24-16453-s001.zip › supplyment table S1.xlsx]

## Sheet:  known miRNAs
miRNA	score_total	mature_sequence	star_sequence	GenomeID	strand	start	end	pre_seq	hairpin_stru	hairpin_energy	C1	C2	C3	S1	S2	S3	S4
hsa-miR-548o-3p	--	CCAAAACTGCAGTTACTTTTGC	--	NW_004973752.1	+	164796	164909	UGGUGAAAAUGUGUUGAUUGUAAUGGUUCCUAUUCUGAUCAAUAAACAUGGUUUGAGCCUAGUUACAAUGAUCUAAAAUUCACGGUCCAAAACUGCAGUUACUUUUGCACCAAC	--	--	0.110217	0	0	0	0	0	0
ipu-miR-27b	--	TTCACAGTGGCTAAGTTCTGC	--	NW_004973405.1	+	157004	157063	AGAGCUUAGCUGAUUGGUGAACAGUGAUUGAACUCUUUGUUCACAGUGGCUAAGUUCUGC	--	--	423.618	261.469	601.764	237.89	231.089	496.821	275.988
mdo-miR-199b-3p	--	ACAGTAGTCTGCACATTGGTT	--	NW_004973192.1	+	10450278	10450336	CCAGUGUUCAGACUACCUGUUCAGGACAAUGCUGUUGUACAGUAGUCUGCACAUUGGUU	--	--	563.318	601.476	689.206	568.098	522.573	474.249	483.518
eca-miR-365	--	TAATGCCCCTAAAAATCCTTAT	--	NW_004973417.1	+	992939	993025	ACCGCAGGGAAAAUGAGGGACUUUUGGGGGCAGAUGUGUUUCCAUUCCACUAUCAUAAUGCCCCUAAAAAUCCUUAUUGCUCUUGCA	--	--	12.6749	9.07137	7.74752	9.68211	6.0123	7.91671	9.20353
mml-miR-301a-3p	--	CAGTGCAATAGTATTGTCAAAGC	--	NW_004973740.1	+	631244	631329	ACUGCUAACGAAUGCUCUGACUUUAUUGCACUACUGUACUUUACAGCUAGCAGUGCAAUAGUAUUGUCAAAGCAUCUGAAAGCAGG	--	--	0.165325	0.24255	0.161407	0.0968211	0.135616	0.0942466	0.234984
mmu-miR-181a-1-3p	--	ACCATCGACCGTTGATTGTACC	--	NW_004973192.1	+	7344742	7344828	GGUUGCUUCAGUGAACAUUCAACGCUGUCGGUGAGUUUGGAAUUCAAAUAAAAACCAUCGACCGUUGAUUGUACCCUAUAGCUAACC	--	--	19.6737	18.3368	20.7811	14.5232	15.5958	14.7967	17.5063
cfa-miR-1306	--	CCACCTCCCCTGCAAACGTCC	--	NW_004973182.1	+	625489	625546	CCACCUCCCCUGCAAACGUCCAGUGAUGCAGAGGUAAUGGACGUUGGCUCUGGUGGUG	--	--	0.110217	0.14553	0.121055	0.0968211	0.180821	0.14137	0.117492
mmu-miR-30a-3p	--	CTTTCAGTCGGATGTTTGCAGC	--	NW_004973413.1	+	5103428	5103498	GCGACUGUAAACAUCCUCGACUGGAAGCUGUGAAGCCACAAAUGGGCUUUCAGUCGGAUGUUUGCAGCUGC	--	--	86.6304	82.2245	80.2191	98.806	125.173	106.876	63.9939
mdo-miR-2970-3p	--	AGATCACCTCTTGGCTGTGAG	--	NW_004973446.1	+	2757543	2757601	GACAGUCAGUAGUUGGUCUGGUGUGAGCAGGAAUUCUCAGAUCACCUCUUGGCUGUGAG	--	--	21.3269	23.5274	22.6776	20.3324	40.3683	49.6679	16.5664
ptr-let-7c	--	TGAGGTAGTAGGTTGTATGGTT	--	NW_004973689.1	+	18430660	18430742	CAUCCGGGUUGAGGUAGUAGGUUGUAUGGUUUAGAGUUACACCCUGGGAGUUAACUGUACAACCUUCUAGCUUUCCUUGGAGC	--	--	104.1	137.332	128.52	143.779	160.027	130.767	112.714
ppa-miR-199b	--	ACAGTAGTCTGCACATTGGTT	--	NW_004974009.1	+	50412	50471	CCCAGUGUUUAGACUAUCUGUUCAGGACUCCCAAAUUGUACAGUAGUCUGCACAUUGGUU	--	--	563.318	601.476	689.206	568.098	522.573	474.249	483.518
oha-miR-458-3p	--	ATAGCTCTTTGAATGGTACTGC	--	NW_004973790.1	+	126016	126102	UCGUGGUGCAGAUGGCAGCGCCAUUUUCAGAGCUAUAAACAGUAUCAUUGUCAUAGCUCUUUGAAUGGUACUGCCGUAUGUACUGAA	--	--	122.892	149.508	172.503	147.168	104.108	157.062	135.312
tgu-miR-489-5p	--	TGGTCGTATGTATGACGTCATT	--	NW_004973334.1	+	1811698	1811795	UGUCACGUGGUGGCUUGGUGGUCGUAUGUAUGACGUCAUUUACUUGGACUUUUAGGAGUGACAUCAUAUGUACGGCUGCUAAACUGCUGCAUGGGACA	--	--	0	0.04851	0.0807033	0	0	0	0.039164
aca-miR-130a-2-5p	--	CTGCCCTTTTTATGTTGTACT	--	NW_004973740.1	+	630656	630752	CACGAGGUGUCUGUCCACUGCCCUUUUUAUGUUGUACUACUAGUGAACAUGCGCAAAAAGCAGUGCAAUGUUAAAAGGGCAUUGGCCAGCAAUGCUC	--	--	2.6452	3.00762	2.54215	4.1149	5.1534	3.25151	3.3681
ssa-let-7f-3p	--	CTATACAATCTATTGCCTTCCC	--	NW_004973734.1	+	22616	22693	UGAGGUAGUAGAUUGUAUUGUUGUGGGGUAGUGAUUUUACCCUGAUCAGAAGAUAACUAUACAAUCUAUUGCCUUCCC	--	--	0.991951	0.92169	0.847385	0.87139	1.13013	1.17808	0.783279
ocu-miR-365-5p	--	AGGGACTTTTGGGGGCAGATGTG	--	NW_004973417.1	+	992954	993015	AGGGACUUUUGGGGGCAGAUGUGUUUGCAUUCCAGUAUCAUAAUGCCCCUAAAAAUCCUUAU	--	--	0.440867	0.43659	0.201758	0.387285	0.406848	0.329863	0.274148
chi-miR-301a-5p	--	GCTCTGACTTTATTGCACTAC	--	NW_004973740.1	+	631244	631328	ACUGCUAACGAAUGCUCUGACUUUAUUGCACUACUGUACUUUACAGCUAGCAGUGCAAUAGUAUUGUCAAAGCAUCUGAAAGCAG	--	--	2.92074	2.71656	2.25969	2.56576	3.25478	2.92164	2.19318
chi-miR-99a-3p	--	CAAGCTCGCTTCTATGGGTCTGT	--	NW_004973689.1	+	18429902	18429982	CCCAUUGGCAUAAACCCGUAGAUCCGAUCUUGUGGUGAAGUGGACCGCACAAGCUCGCUUCUAUGGGUCUGUGUCAGUGUG	--	--	1.15728	1.01871	1.2509	0.87139	0.542463	0.753973	1.01826
aca-miR-221-3p	--	AGCTACATTGTCTGCTGGGTTT	--	NW_004973256.1	+	1295709	1295789	UUGGGGCCUGAACCUGGCAUACAAUGUAGAAUUCUGUUUGUUAAGCAACAGCUACAUUGUCUGCUGGGUUUCAGGCUGUCU	--	--	176.016	256.521	197.602	277.538	281.719	216.673	226.015
eca-miR-142-5p	--	CATAAAGTAGAAAGCACTACT	--	NW_004973452.1	+	47101	47164	ACCCAUAAAGUAGAAAGCACUACUAACAGCACUGGAGGGUGUAGUGUUUCCUACUUUAUGGAUG	--	--	1.26749	1.50381	0.847385	0.82298	0.632874	0.989589	0.626624
tgu-let-7f-3p	--	CTATACAATCTATTGCCTTCC	--	NW_004973734.1	+	22606	22697	UCUGUCAGAGUGAGGUAGUAGAUUGUAUAGUUGUAGGGUAGUUAUUUUACCCUGUUCAGGAGAUAACUAUACAAUCUAUUGCCUUCCCUGAG	--	--	1.04706	1.01871	0.928088	0.968211	1.22054	1.22521	0.861607
lca-miR-125b	--	TCCCTGAGACCCTAACTTGTGA	--	NW_004973689.1	+	18463411	18463499	ACCAGACUUUUCCUAGUCCCUGAGACCCUAACUUGUGAGGUAUUUUAGUAACAUCACAAGUCAGGCUCUUGGGACCUAGGCGGAGGGGA	--	--	259.12	264.622	322.369	280.684	288.455	286.698	216.968
oar-miR-99a	--	AACCCGTAGATCCGATCTTG	--	NW_004973689.1	+	18429902	18429982	CCCAUUGGCAUAAACCCGUAGAUCCGAUCUUGUGGUGAAGUGGACCGCACAAGCUCGCUUCUAUGGGUCUGUGUCAGUGUG	--	--	2799.73	3094.11	3021.21	2327.14	2979.39	2427.27	1907.64
ocu-miR-30a-5p	--	TGTAAACATCCTCGACTGGAAGCT	--	NW_004973413.1	+	5103433	5103494	UGUAAACAUCCUCGACUGGAAGCUGUGAGGCGCAGACGGGCUUUCAGUCGGAUGUUUGCAGC	--	--	1170.34	876.285	1055.36	956.544	1014.59	1118.05	1020.97
cgr-miR-221-3p	--	AGCTACATTGTCTGCTGGGTTTC	--	NW_004973256.1	+	1295711	1295792	GGGGCAUGAACCUGGCAUACAAUGUAGAUUUCUGUGUUUAUUAGGCAACAGCUACAUUGUCUGCUGGGUUUCAGGCUACCUG	--	--	176.016	256.521	197.602	277.538	281.719	216.673	226.015
oha-let-7f-2-3p	--	CTATACAATCTATTGCCTTCCC	--	NW_004973734.1	+	22606	22701	UCUUAUCAGGUUGAGGUAGUAGAUUGUAUAGUUGUAGGGUAGUUAUUUUGCCCUCUUCAGGAGAUAACUAUACAAUCUAUUGCCUUCCCUGAGGAG	--	--	1.04706	1.01871	0.928088	0.968211	1.22054	1.22521	0.861607
gga-miR-99a-5p	--	AACCCGTAGATCCGATCTTGTG	--	NW_004973689.1	+	18429902	18429982	CCAAUUGGCAUAAACCCGUAGAUCCGAUCUUGUGUUGAAAUGCACUGCACAAGCUCGCUUCUAUGGGUCUGUGUCAGUAUG	--	--	3603.54	3874.74	3812.83	3046.91	3703.94	3094.59	2562.73
ssa-miR-122-2-3p	--	AACGCCATTATCACACTAAATA	--	NW_004974495.1	+	24153	24211	UGGAGUGUGACAAUGGUGUUUGUGUUCUCUGCAAUCAAACGCCAUUAUCACACUAAAUA	--	--	0	0	0	0	0	0	0
cfa-miR-181a	--	AACATTCAACGCTGTCGGTGAG	--	NW_004973192.1	+	7344755	7344816	AACAUUCAACGCUGUCGGUGAGUUUGGAAUUAAAAUCAAAACCAUCGACCGUUGAUUGUACC	--	--	280.998	224.262	249.091	208.94	207.628	185.195	183.562
mdo-miR-103-3p	--	AGCAGCATTGTACAGGGCTATGA	--	NW_004973290.1	+	13537705	13537780	UUGUCUUCGGCUUCUUUACAGUGCUGCCUUGUUGCAUAUGGAUCAAGCAGCAUUGUACAGGGCUAUGAAGACAUUG	--	--	81.8359	70.4851	79.8963	69.9049	56.5518	64.3704	79.5029
ipu-miR-489	--	TGACATCATATGTACGGCTGCT	--	NW_004973334.1	+	1811716	1811776	UGGUCGUAUGUAUGACGUCAUUUACUUCAAAGUUUGGAGUGACAUCAUAUGUACGGCUGCU	--	--	3.41672	3.8808	3.26848	3.04987	5.46984	2.45041	2.9373
gga-miR-200a-3p	--	TAACACTGTCTGGTAACGATGT	--	NW_004974095.1	+	2379403	2379489	GGUCCUCUGUGGGCAUCUUACUAGACAGUGCUGGAUUUCUUGGAUCUAUUCUAACACUGUCUGGUAACGAUGUUUAAAGGGUGAACC	--	--	209.908	710.09	822.528	247.862	279.911	313.417	571.794
cfa-miR-365	--	TAATGCCCCTAAAAATCCTTAT	--	NW_004973417.1	+	992939	993025	ACCGCAGGGAAAAUGAGGGACUUUUGGGGGCAGAUGUGUUUCCAUUCCACUAUCAUAAUGCCCCUAAAAAUCCUUAUUGCUCUUGCA	--	--	12.6749	9.07137	7.74752	9.68211	6.0123	7.91671	9.20353
ocu-miR-34a-5p	--	TGGCAGTGTCTTAGCTGGTTGT	--	NW_004974095.1	+	1562325	1562390	UGGCAGUGUCUUAGCUGGUUGUUGUGAGUCACAGAGAAGGAAGCAAUCAGCAAGUAUACUGCCCUA	--	--	0.220433	0.53361	0.847385	0.242053	0.135616	0.188493	0.58746
xla-miR-142-5p	--	CATAAAGTAGAAAGCACTACTA	--	NW_004973452.1	+	47104	47163	CAUAAAGUAGAAAGCACUACUAGACAGCACUGAACGCUGUAGUGUUUCCUACUUUAUGGA	--	--	0.0551084	0.19404	0.0403517	0.0484106	0.0452053	0.0942466	0.117492
gga-miR-34c-5p	--	AGGCAGTGTAGTTAGCTGATTGC	--	NW_004973237.1	+	2053398	2053471	AGCCUGGUUACCAGGCAGUGUAGUUAGCUGAUUGCCACCAGGACCAAUCACUAACCACACAGCCAGGUAAAAAG	--	--	0.110217	0.04851	0.0403517	0.387285	0.180821	0.0942466	5.91376
mdo-let-7f-5p	--	TGAGGTAGTAGATTGTATAGTT	--	NW_004973734.1	+	22610	22696	UCAGAGUGAGGUAGUAGAUUGUAUAGUUGUGGGGUAGUGAUUUUACCCUGUUCAGGAGAUAACUAUACAAUCUAUUGCCUUCCCUGA	--	--	201.586	299.355	260.066	240.213	257.489	380.144	393.402
ppy-let-7c	--	TGAGGTAGTAGGTTGTATGGTT	--	NW_004973689.1	+	18430659	18430742	GCAUCCGGGUUGAGGUAGUAGGUUGUAUGGUUUAGAGUUACACCCUGGGAGUUAACUGUACAACCUUCUAGCUUUCCUUGGAGC	--	--	104.1	137.332	128.52	143.779	160.027	130.767	112.714
tgu-miR-135a-5p	--	TATGGCTTTTTATTCCTATGTGA	--	NW_004973350.1	+	178793	178878	CCUCUGCUGUGGUUUAUGGCUUUUUAUUCCUAUGUGAUUGCUUUCCCGAACUCAUGUAGGGCGAAAAGCCAUGGGCUACACAGAGG	--	--	2.81053	3.44421	3.47024	2.56576	2.62191	2.35616	4.22971
age-miR-128	--	TCACAGTGAACCGGTCTCTTTT	--	NW_004973519.1	+	1216447	1216528	UGAGCUGUUGGAUUCGGGGCCGUAGCACUGUCUGAGAGGUUUACAUUUCUCACAGUGAACCGGUCUCUUUUUCAGCUGCUUC	--	--	335.059	286.694	271.244	339.164	764.602	527.027	204.044
gga-miR-31-3p	--	TGCTATGCCAACATATTGTCATC	--	NW_004973627.1	+	622296	622389	UUCUUUCAUGCAGAGCUGGAGGGGAGGCAAGAUGUUGGCAUAGCUGUUAACCUAAAAACCUGCUAUGCCAACAUAUUGUCAUCUUUCCUGUCUG	--	--	0.275542	0.29106	0.363165	0	0	0.14137	0.234984
mmu-miR-181b-5p	--	AACATTCATTGCTGTCGGTGGGTT	--	NW_004973192.1	+	7344929	7345008	AGGUCACAAUCAACAUUCAUUGCUGUCGGUGGGUUGAACUGUGUAGAAAAGCUCACUGAACAAUGAAUGCAACUGUGGCC	--	--	60.013	53.5066	53.8291	63.3694	60.3038	49.8093	43.8245
ggo-miR-365a	--	TAATGCCCCTAAAAATCCTTA	--	NW_004973417.1	+	992923	993033	GCCAGCUGGUUCGUUACCGCAGGGAAAAUGAGGGACUUUUGGGGGCAGAUGUGUUUCCAUUCCACUAUCAUAAUGCCCCUAAAAAUCCUUAUUGCUCUUGCAGUAUUCCUC	--	--	12.6749	9.07137	7.74752	9.68211	6.0123	7.91671	9.20353
tch-miR-122-5p	--	TGGAGTGTGACAATGGTGTTT	--	NW_004974495.1	+	24153	24209	UGGAGUGUGACAAUGGUGUUUGUGUCCAAGCUAUCAAACGCCAUUAUCACACUAAAU	--	--	0.716409	0.9702	1.85618	1.50073	13.426	9.42466	0.665787
mdo-miR-145-3p	--	ATTCCTGGAAATACTGTTCT	--	NW_004973553.1	+	918676	918745	CUCAGGGUCCAGUUUUCCCAGGAAUCCCUUAGAUGCUAAGAUGGGGAUUCCUGGAAAUACUGUUCUUGAG	--	--	53.896	28.7664	26.7128	46.813	44.9793	46.2751	25.2608
gga-miR-204	--	TTCCCTTTGTCATCCTATGCCT	--	NW_004973680.1	+	653090	653190	CUACUGAGACUGUGUGACCUGUGGGCUUCCCUUUGUCAUCCUAUGCCUGGAGAUCACAGUGAGGCAGGGACAGCAAAGGGAUGCUCAGCUGUCGUCUCUUC	--	--	1.21238	1.60083	1.29125	0.968211	1.49177	1.64932	0.744115
lla-miR-34a	--	TGGCAGTGTCTTAGCTGGTTGT	--	NW_004974095.1	+	1562304	1562414	GGCCAGCUGUGAGUGUUUCUUUGGCAGUGUCUUAGCUGGUUGUUGUGAGCAAUAGUGAAGGAAGCAAUCAGCAAGUAUACUGCCCUAGAAGUGCUGCACGUUGUGGGGCCC	--	--	0.275542	0.58212	0.847385	0.290463	0.135616	0.188493	0.626624
hsa-let-7d-5p	--	AGAGGTAGTAGGTTGCATAGTT	--	NW_004973734.1	+	23609	23695	CCUAGGAAGAGGUAGUAGGUUGCAUAGUUUUAGGGCAGGGAUUUUGCCCACAAGGAGGUAACUAUACGACCUGCUGCCUUUCUUAGG	--	--	21.6576	24.7886	23.3233	35.7754	44.3916	32.5151	19.5037
cfa-miR-30a	--	TGTAAACATCCTCGACTGGAAGC	--	NW_004973413.1	+	5103433	5103495	UGUAAACAUCCUCGACUGGAAGCUGUGAAGCCACAGAUGGGCUUUCAGUCGGAUGUUUGCAGC	--	--	1170.34	876.285	1055.36	956.544	1014.59	1118.05	1020.97
mml-miR-383	--	AGATCAGAAGGTGATTGTGGCT	--	NW_004973253.1	+	1608638	1608710	CUCCUCAGAUCAGAAGGUGAUUGUGGCUUUGGGUGGAUAUUAAUCAGCCACAGCACUGCCUGGUCAGAAAGAG	--	--	0.33065	0.53361	0.645627	0.435695	0.361642	0.376986	0.352476
ssa-miR-456-3p	--	CAGGCTGGTTAGATGGTTGTCA	--	NW_004973297.1	+	2388553	2388614	GCAGGCAUCUUCCCAGCCUACAUGUGGAUCCAAGAAUCUGCAGGCUGGUUAGAUGGUUGUCA	--	--	77.0966	100.755	79.6945	87.9136	164.547	119.882	87.3357
mml-let-7f-5p	--	TGAGGTAGTAGATTGTATAGTT	--	NW_004973734.1	+	22169	22251	UGUGGGAUGAGGUAGUAGAUUGUAUAGUUUUAGGGUCAUACCCCAUCUUGGAGAUAACUAUACAGUCUACUGUCUUUCCCACG	--	--	215.253	314.587	272.495	256.431	272.407	408.418	408.559
ssc-miR-205	--	TCCTTCATTCCACCGGAGTCTG	--	NW_004973619.1	+	2679544	2679612	CUCUUGUCCUUCAUUCCACCGGAGUCUGUCUCAUACCCAACCAGAUUUCAGUGGAGUGAAGCUCAGGAG	--	--	473.822	884.095	1015.81	533.339	493.099	596.864	930.967
chi-miR-27b-5p	--	AGAGCTTAGCTGATTGGTGAAC	--	NW_004973405.1	+	156980	157083	GCGACGACCUCUCUGACGAGGUGCAGAGCUUAGCUGAUUGGUGAACAGUGACUGGUUUCCGCUUUGUUCACAGUGGCUAAGUUCUGCACCUGAAGAGAAGGUGA	--	--	2.59009	1.55232	3.10708	1.93642	2.12465	4.42959	1.48823
chi-miR-99a-5p	--	AACCCGTAGATCCGATCTTGT	--	NW_004973689.1	+	18429902	18429982	CCCAUUGGCAUAAACCCGUAGAUCCGAUCUUGUGGUGAAGUGGACCGCACAAGCUCGCUUCUAUGGGUCUGUGUCAGUGUG	--	--	2799.73	3094.11	3021.21	2327.14	2979.39	2427.27	1907.64
oan-miR-199-5p	--	CCCAGTGTTCAGACTACCTGTT	--	NW_004973192.1	+	10450247	10450364	UAGAAGCGUCCGGAGAUCCUGCUCCGUCGCCCCAGUGUUCAGACUACCUGUUCAGGACAAUGCUGUUGUACAGUAGUCUGCACAUUGGUUAGACUGGGCAAGGGAAAGCGGCGAAAUG	--	--	232.502	233.673	210.272	166.145	207.628	184.393	242.856
efu-miR-128b	--	TCACAGTGAACCGGTCTCTTTTT	--	NW_004973519.1	+	1216449	1216528	AGCUGUUGGAUUCGGGGCCGUAGCACUGUCUGAGAGGUUUACAUUUCUCACAGUGAACCGGUCUCUUUUUCAGCUGCUUC	--	--	335.059	286.694	271.244	339.164	764.602	527.027	204.044
mmu-miR-34c-3p	--	AATCACTAACCACACAGCCAGG	--	NW_004973237.1	+	2053398	2053474	AGUCUAGUUACUAGGCAGUGUAGUUAGCUGAUUGCUAAUAGUACCAAUCACUAACCACACAGCCAGGUAAAAAGACU	--	--	0	0	0	0	0	0	0.156656
ssa-miR-9a-5p	--	TCTTTGGTTATCTAGCTGTATGA	--	NW_004973359.1	+	244986	245046	UCUUUGGUUAUCUAGCUGUAUGAGUUUAUGUGAUAUCAUAAAGCUAGAGAACCGAAUGUAU	--	--	62.9889	73.7837	93.5351	76.2466	70.4298	69.8367	88.2756
ocu-miR-133b-3p	--	TTTGGTCCCCTTCAACCAGCTA	--	NW_004973275.1	+	6659	6717	GCUGGUCAAACGGAACCAAGUCCGUCUUCCUGAGAGGUUUGGUCCCCUUCAACCAGCUA	--	--	135.126	83.3887	116.697	117.589	96.7845	99.9014	75.1165
rno-miR-34c-5p	--	AGGCAGTGTAGTTAGCTGATTGC	--	NW_004973237.1	+	2053398	2053474	AGUCUAGUUACUAGGCAGUGUAGUUAGCUGAUUGCUAAUAGUACCAAUCACUAACCACACAGCCAGGUAAAAAGACU	--	--	0.110217	0.09702	0.0807033	0.435695	0.226026	0.14137	8.06778
mdo-miR-199b-1-5p	--	CCCAGTGTTTAGACTATCTGTTC	--	NW_004974009.1	+	50398	50486	CUCCACUCCGUCUACCCAGUGUUUAGACUAUCUGUUCAGGACUCCAAUAUUGUACAGUAGUCUGCACAUUGGUUAGGCUGGGCUGGGCU	--	--	0.33065	0.29106	0.282462	0.193642	0.271232	0.235616	0.313312
ssc-miR-199b-5p	--	CCCAGTGTTTAGACTATCTGTT	--	NW_004974009.1	+	50405	50478	CCGUCUACCCAGUGUUUAGACUAUCUGUUCAGGACUCCCAAAUUGUACAGUAGUCUGCACAUUGGUUAGGCUGG	--	--	0.33065	0.29106	0.282462	0.193642	0.271232	0.235616	0.313312
hsa-miR-27b-5p	--	AGAGCTTAGCTGATTGGTGAAC	--	NW_004973405.1	+	156986	157082	ACCUCUCUAACAAGGUGCAGAGCUUAGCUGAUUGGUGAACAGUGAUUGGUUUCCGCUUUGUUCACAGUGGCUAAGUUCUGCACCUGAAGAGAAGGUG	--	--	2.59009	1.55232	3.10708	1.93642	2.12465	4.42959	1.48823
ocu-miR-10a-3p	--	CAAATTCGTATCTAGGGGAATA	--	NW_004973484.1	+	1564493	1564555	UACCCUGUAGAUCCGAAUUUGUGUAAGGAAUUUUGUGGUCACAAAUUCGUAUCUAGGGGAAUA	--	--	1.37771	0.53361	0.403517	1.06503	1.08493	1.08384	0.783279
oha-miR-456	--	CAGGCTGGTTAGATGGTTGTCA	--	NW_004973297.1	+	2388542	2388619	UGUAUGUGUGAGCAGGCAUCUUCUCAGCCUACAUGUGGAUUCUUAAAUCUGCAGGCUGGUUAGAUGGUUGUCAUACAU	--	--	81.0093	105.267	83.8911	92.8515	170.198	124.641	91.6045
oan-let-7c-3p	--	CTGTACAACCTTCTAGCTTTCC	--	NW_004973689.1	+	18430669	18430735	UGAGGUAGUAGGUUGUAUGGUUUAGAGUCACACCCCGGGAGUUAACUGUACAACCUUCUAGCUUUCC	--	--	0.275542	0.33957	0.363165	0.387285	0.497258	0.376986	0.39164
ggo-miR-204	--	TTCCCTTTGTCATCCTATGCCT	--	NW_004973313.1	+	920626	920735	GGCUACAGUCUUUCUUCAUGUGACUCGUGGACUUCCCUUUGUCAUCCUAUGCCUGAGAAUAUAUGAAGGAGGCUGGGAAGGCAAAGGGACGUUCAAUUGUCAUCACUGGC	--	--	1.21238	1.60083	1.29125	0.968211	1.49177	1.64932	0.744115
tgu-miR-222-5p	--	CGCTCAGTAGTCAGTGTAGATT	--	NW_004973256.1	+	1295198	1295271	UCGCUCAGUAGUCAGUGUAGAUUCUGUCUUUACAAUCAGCAGCUACAUCUGGCUACUGGGUCUCUGAUGACAUC	--	--	4.24334	6.88842	6.85978	6.68066	8.00134	6.55014	5.95292
dre-miR-199-5p	--	CCCAGTGTTCAGACTACCTGTTC	--	NW_004973192.1	+	10450263	10450349	UCCUGCUCCGUCAUCCCAGUGUUCAGACUACCUGUUCAGGAUCAUACUGGUGUACAGUAGUCUGCACAUUGGUUAGACUGUGCAUGG	--	--	232.557	233.818	210.353	166.193	207.628	184.393	243.012
ssa-miR-182-5p	--	TTTGGCAATGGTAGAACTCACA	--	NW_004973320.1	+	1262259	1262322	UUUGGCAAUGGUAGAACUCACACUGGUGAGGUAGCUGGAUCCGGUGGUUCUAGACUUGCCAACU	--	--	5.23529	6.69438	5.93169	6.09973	3.75204	4.61808	7.51948
mmu-miR-193b-3p	--	AACTGGCCCACAAAGTCCCGCT	--	NW_004973417.1	+	987720	987798	GGCCCAGAAUCGGGGUUUUGAGGGCGAGAUGAGUUUGUGUUUUAUCCAACUGGCCCACAAAGUCCCGCUUUUGGGGUCA	--	--	7.66006	4.55994	5.85099	3.72761	2.5315	4.42959	3.64225
tgu-miR-138-5p	--	AGCTGGTGTTGTGAATCAGGCCG	--	NW_004973333.1	+	10794994	10795086	UUGUUGCUGCAGCUGGUGUUGUGAAUCAGGCCGACGACAAGCGCUUCCUACAAUCCGGCUAUUUCACUACACCAGGGUUGCAUCAUACCACUC	--	--	0.110217	0.14553	0.161407	0.0484106	0.0452053	0.0942466	0.19582
cgr-miR-142-5p	--	CCCATAAAGTAGAAAGCACTAC	--	NW_004973452.1	+	47092	47170	AGUGCAGUCACCCAUAAAGUAGAAAGCACUACUAACAGCACUGGAGGGUGUAGUGUUUCCUACUUUAUGGAUGAGUGUA	--	--	1.26749	1.50381	0.847385	0.82298	0.632874	0.989589	0.626624
gga-miR-10a-3p	--	AAATTCGTATCTAGGGGAATA	--	NW_004973484.1	+	1564486	1564559	CUAUAUGUACCCUGUAGAUCCGAAUUUGUGUAAAGGAAGUUGGGUCACAAAUUCGUAUCUAGGGGAAUAUGUAG	--	--	1.37771	0.58212	0.403517	1.11344	1.08493	1.13096	0.783279
gga-miR-31-5p	--	AGGCAAGATGTTGGCATAGCTG	--	NW_004973627.1	+	622296	622389	UUCUUUCAUGCAGAGCUGGAGGGGAGGCAAGAUGUUGGCAUAGCUGUUAACCUAAAAACCUGCUAUGCCAACAUAUUGUCAUCUUUCCUGUCUG	--	--	148.407	271.899	623.756	39.0189	94.6147	190.378	284.761
gga-miR-216b	--	AAATCTCTGCAGGCAAATGTGA	--	NW_004973884.1	+	125951	126039	GAGUCACAGACUGGGAAAUCUCUGCAGGCAAAUGUGAUGUCUUUAUAGCAAUCUCACAAUUACCUGUAGAGAUUCUACAAUCUGGCAUC	--	--	3.19629	6.93693	8.95807	6.05132	4.38491	5.32493	9.79099
oan-miR-217-5p	--	TACTGCATCAGGAACTGATTGGA	--	NW_004973884.1	+	133551	133660	CCGAGCCGAGUUUUUGAUGUCGCAGAUACUGCAUCAGGAACUGAUUGGAUAAUAAUCAGUCACCAUCAGUUCCUAAUGCAUUGCCUUCAGCAUCUAAACAAGCUUCCAUG	--	--	0.716409	1.35828	2.70356	1.16185	0.226026	0.659726	2.389
gga-miR-460a-5p	--	CCTGCATTGTACACACTGTGTG	--	NW_004973760.1	+	1526034	1526123	CUGACUAUAUAGCACCUGCAUUGUACACACUGUGUGUGUUAACUGGAAAUGCACAGCGCAUACAAUGUGGAUUCUGUAGAAGUCACUCAC	--	--	37.5839	35.7519	33.5322	52.1866	95.8804	42.6466	19.5428
ppy-miR-34c-5p	--	AGGCAGTGTAGTTAGCTGATTGC	--	NW_004973237.1	+	2053398	2053474	AGUCUAGUUACUAGGCAGUGUAGUUAGCUGAUUGCUAAUAGUACCAAUCACUAACCACACGGCCAGGUAAAAAGAUU	--	--	0.110217	0.09702	0.0807033	0.435695	0.226026	0.14137	8.06778
ppa-let-7c	--	TGAGGTAGTAGGTTGTATGGTT	--	NW_004973689.1	+	18430669	18430735	UGAGGUAGUAGGUUGUAUGGUUUAGAGUUACACCCUGGGAGUUAACUGUACAACCUUCUAGCUUUCC	--	--	103.383	136.459	127.632	142.811	158.987	129.825	111.813
gga-miR-23b-5p	--	GGGTTCCTGGCATGATGATTT	--	NW_004973405.1	+	156758	156843	UGUUGUGGCUGUUUGGGUUCCUGGCAUGAUGAUUUGUGAGUUAAGAUUAAAAUCACAUUGCCAGGGAUUACCACAUAGCCAUGACC	--	--	22.4842	12.1275	23.9285	16.7501	23.3711	38.3112	11.945
gga-miR-138-1-3p	--	TACTTCACAACACCAGGGTG	--	NW_004973589.1	+	712493	712588	CCCUGCCGGGUGCCGUGCAGCAGCUGGUGUUGUGAAUCAGGCCGUCACCAGUCGGAGAACGGCUACUUCACAACACCAGGGUGGCACUGCACCACA	--	--	0.110217	0.14553	0.161407	0.0968211	0.0904106	0.14137	0.0783279
tgu-miR-193a-3p	--	AACTGGCCCACAAAGTCCCGCT	--	NW_004973417.1	+	987727	987798	AGUCGGGGUUUUGGGGGCGAGAUGAGCUUAUGUUUUAUCCAACUGGCCCACAAAGUCCCGCUUUUGGUGGUC	--	--	7.66006	4.55994	5.85099	3.72761	2.5315	4.42959	3.64225
oha-miR-458-5p	--	AGCGCCATTTTCAGAGCTATA	--	NW_004973790.1	+	126016	126102	UCGUGGUGCAGAUGGCAGCGCCAUUUUCAGAGCUAUAAACAGUAUCAUUGUCAUAGCUCUUUGAAUGGUACUGCCGUAUGUACUGAA	--	--	0	0.09702	0.0403517	0	0	0	0.117492
mmu-miR-126b-3p	--	CGCGTACCAAAAGTAATAATGTG	--	NW_004973847.1	+	1958269	1958326	AUUAUUACUCACGGUACGAGUUUGAAGUGUCACAGCGCGUACCAAAAGUAAUAAUGUG	--	--	0	0	0	0	0	0	0.039164
ssa-miR-122-5p	--	TGGAGTGTGACAATGGTGTTTG	--	NW_004974495.1	+	24153	24211	UGGAGUGUGACAAUGGUGUUUGUGUUCUCUGCAAUCAAACGCCAUUAUCACACUAAAUA	--	--	0.716409	0.9702	1.85618	1.50073	13.4712	9.42466	0.665787
tgu-miR-221-3p	--	AGCTACATTGTCTGCTGGGTTTC	--	NW_004973256.1	+	1295720	1295792	ACCUGGCAUACAAUGUAGAUUUCUGUGUUUGUUAAGCAACAGCUACAUUGUCUGCUGGGUUUCCAGCUGCCUG	--	--	215.529	310.755	228.39	331.128	333.66	254.042	268.587
xtr-miR-200a	--	TAACACTGTCTGGTAACGATGT	--	NW_004974095.1	+	2379402	2379490	UGGUCCUCUAUGGACAUCUUACUAGACAGUGCUGGAUUUAUUUUAUCUUUUCUAACACUGUCUGGUAACGAUGUUUAAAGAGUGAGCCA	--	--	209.908	710.09	822.528	247.862	279.911	313.417	571.794
eca-miR-193b	--	AACTGGCCCACAAAGTCCCGCT	--	NW_004973417.1	+	987724	987792	CAGAAUCGGGGUUUUGAGGGCGAGAUGAGUUUAUGUUUUAUCCAACUGGCCCACAAAGUCCCGCUUUUG	--	--	7.66006	4.55994	5.85099	3.72761	2.5315	4.42959	3.64225
chi-miR-214-5p	--	TGCCTGTCTACACTTGCTGTGC	--	NW_004973192.1	+	10456116	10456227	GGCCUGGCUGGACGGAGUUGUCAUGUGUCUGCCUGUCUACACUUGCUGUGCAGAACAUCCGCUCACCUGUACAGCAGGCACAGACAGGCAGUCACAUGACAACCCAGCCUGA	--	--	3.74737	4.41441	3.55095	3.1951	4.92738	3.91123	2.42817
aca-miR-214-5p	--	TGCCTGTCTACACTTGCTGTGC	--	NW_004973192.1	+	10456128	10456222	CAGAGUUGUCAUGUGUCUGCCUGUCUACACUUGCUGUGCAGAACAUCCUCUCACCUGUACAGCAGGCACAGACAGGCAGUCACAUGACAACCCAG	--	--	3.74737	4.41441	3.55095	3.1951	4.92738	3.91123	2.42817
aca-miR-181b	--	AACATTCATTGCTGTCGGTGGG	--	NW_004973192.1	+	7344925	7345012	CAAAAGGUCACAAUCAACAUUCAUUGCUGUCGGUGGGUUUAACUAUGUGGACAAGCUCACUGAACAAUGAAUGCAACUGUGGCCCCAC	--	--	67.3975	58.4546	57.7029	71.2119	65.5477	53.909	48.25
oha-miR-27b-3p	--	TTCACAGTGGCTAAGTTCTGCA	--	NW_004973405.1	+	156994	157075	AGUGAGGUGCAGAGCUUAGCUGAUUGGUGAACAGUGAUUGAUUUCCUCUUUGUUCACAGUGGCUAAGUUCUGCACCUGAAGA	--	--	438.277	268.891	618.228	246.265	238.458	511.995	284.213
ppy-miR-383	--	AGATCAGAAGGTGATTGTGGCT	--	NW_004973253.1	+	1608638	1608710	CUCCUCAGAUCAGAAGGUGAUUGUGGCUUUGGGUGGAUAUUAAUCAGCCACAGCACUGCCUGGUCAGAAAGAG	--	--	0.33065	0.53361	0.645627	0.435695	0.361642	0.376986	0.352476
sha-miR-181a-5p	--	AACATTCAACGCTGTCGGT	--	NW_004973192.1	+	7344734	7344831	UUUUUUGAGGUUGCUUCAGUGAACAUUCAACGCUGUCGGUGAGUUUGGAAUUAAAAUGAAAACCAUCGACCGUUGAUUGUACCCUACAGCUAACCGAC	--	--	259.726	218.392	244.531	203.082	203.559	181.472	178.196
gga-miR-365-3p	--	TAATGCCCCTAAAAATCCTTAT	--	NW_004973417.1	+	992941	993025	CGCAGGGAAAAUGAGGGACUUUUGGGGGCAGAUGUGUUUCCAUUACACUAUCAUAAUGCCCCUAAAAAUCCUUAUUGCUCUUGCA	--	--	12.6749	9.07137	7.74752	9.68211	6.0123	7.91671	9.20353
xla-miR-138-2-3p	--	GCTACTTCACAACACCAGGGTC	--	NW_004973589.1	+	712512	712573	AGCUGGUGUUGUGAAUCAGGCCGUGACCACUGAGAAAACGGCUACUUCACAACACCAGGGUC	--	--	0.110217	0.19404	0.161407	0.0968211	0.0904106	0.14137	0.0783279
tni-miR-181b	--	AACATTCATTGCTGTCGGTGGG	--	NW_004973192.1	+	7344927	7345013	AAAGGUCACAAUCAACAUUCAUUGCUGUCGGUGGGUUUAACUGUAUGGAAGAGCUCACUGAACGAUGAAUGCAACUGUGUCCCAGAU	--	--	67.3975	58.4546	57.7029	71.2119	65.5477	53.909	48.25
ocu-miR-31-5p	--	AGGCAAGATGCTGGCATAGCTGT	--	NW_004973627.1	+	622320	622378	AGGCAAGAUGCUGGCAUAGCUGUUGAACUGAGAACCUGCUAUGCCAACAUAUUGCCAUC	--	--	0.606192	0.67914	1.93688	0.193642	0.361642	0.706849	0.704951
mdo-miR-139-3p	--	TGGAGATACAGCCCTGTTGGAAT	--	NW_004974449.1	+	18340	18408	UGUAUUCUACAGUGCAUGUGUCUCCAGUGUGACUAAGGGACUGGAGAUACAGCCCUGUUGGAAUAACAA	--	--	14.4935	11.3028	15.7371	17.9119	18.3533	32.9863	14.6082
ppy-miR-1306	--	ACGTTGGCTCTGGTGGTG	--	NW_004973182.1	+	625475	625559	GUGAGCAGUCUCCACCACCUCCCCUGCAAACGUCCAGUGGUGCAGAGGUAAUGGACGUUGGCUCUGGUGGUGAUGGACAGUCCGA	--	--	0.275542	0.29106	0.24211	0.290463	0.497258	0.28274	0.156656
ssc-miR-181b	--	AACATTCATTGCTGTCGGTGGGTT	--	NW_004973192.1	+	7344930	7345009	GGUCACAAUCAACAUUCAUUGCUGUCGGUGGGUUGAACUGUGUAGACAAGCUCACUGAACAAUGAAUGCAACUGUGGCCC	--	--	60.013	53.5066	53.8291	63.3694	60.3038	49.8093	43.8245
xla-miR-142-3p	--	TGTAGTGTTTCCTACTTTATGGA	--	NW_004973452.1	+	47104	47163	CAUAAAGUAGAAAGCACUACUAGACAGCACUGAACGCUGUAGUGUUUCCUACUUUAUGGA	--	--	1.10217	1.60083	0.524572	0.677748	0.587669	0.848219	0.783279
hsa-miR-30c-2-3p	--	CTGGGAGAAGGCTGTTTACTCT	--	NW_004973413.1	+	5128895	5128966	AGAUACUGUAAACAUCCUACACUCUCAGCUGUGGAAAGUAAGAAAGCUGGGAGAAGGCUGUUUACUCUUUCU	--	--	15.5957	15.6202	14.6073	16.3144	13.9232	15.8334	13.6291
chi-miR-125b-3p	--	ACAAGTCAGGCTCTTGGGACC	--	NW_004973689.1	+	18463415	18463497	GACUUUUCCUAGUCCCUGAGACCCUAACUUGUGAGGUAUUUUAGUAACAUCACAAGUCAGGCUCUUGGGACCUAGGCGGAGGG	--	--	18.8471	23.2363	25.3812	16.4112	17.4492	17.577	19.6603
tgu-miR-200a-3p	--	TAACACTGTCTGGTAACGATGTT	--	NW_004974095.1	+	2379396	2379488	GGACUUGCUGGUCCUCUGUGGGCAUCUUACUAGACAGUGCUGGAUUUGCUGCCUCUACUCUAACACUGUCUGGUAACGAUGUUUAAAGGGUGA	--	--	209.908	710.09	822.528	247.862	279.911	313.417	571.794
gga-miR-9-5p	--	TCTTTGGTTATCTAGCTGTATGA	--	NW_004973359.1	+	244971	245058	UUGGGUUGGUUUUUCUCUUUGGUUAUCUAGCUGUAUGAGUGUAUGUGAUAUCAUAAAGCUAGAGAACCGAAUGUAAAAACCCGCUCGC	--	--	62.9338	73.7837	93.5351	76.1982	70.3846	69.8367	88.2756
aca-miR-27b-5p	--	AGAGCTTAGCTGATTGGTGAAC	--	NW_004973405.1	+	156996	157071	UGAGGUGCAGAGCUUAGCUGAUUGGUGAACAGUGAUUGAUUUCCUCUUUGUUCACAGUGGCUAAGUUCUGCACCUA	--	--	2.59009	1.55232	3.10708	1.93642	2.12465	4.42959	1.48823
gga-miR-183	--	TATGGCACTGGTAGAATTCACTG	--	NW_004973320.1	+	1261577	1261674	ACUCCUGUUCUGUGUAUGGCACUGGUAGAAUUCACUGUGCAACCCCGCGGUCAGUGAAUUACCAUAGGGCCAUAAACAGAGCAGAGAAAGACCCGCGA	--	--	4.84954	6.59736	6.73873	5.66404	4.83697	5.74904	7.95029
gga-miR-7473-3p	--	ACTTAGGCACGTAAATCTCTCGT	--	NW_004973323.1	+	158530	158591	AAGAGAUUUACAUGCGUAACUCCCAUUAACUCUUAUGGGACUUAGGCACGUAAAUCUCUCGU	--	--	0	0	0	0.0484106	0	0	0.039164
oha-miR-128-3p	--	TCACAGTGAACCGGTCTCTTTT	--	NW_004973519.1	+	1216449	1216527	AGCUGUUGGAUUCGGGGCCGUAACACUGUCUGAGAGGGUUACAUAUCUCACAGUGAACCGGUCUCUUUUUCAGCUGCUU	--	--	335.059	286.694	271.244	339.164	764.602	527.027	204.044
sla-miR-199a	--	CCCAGTGTTCAGACTACCTGTTC	--	NW_004973192.1	+	10450247	10450356	AGGAAGCUUCUGGAGAUCCUGCUCCGUCGCCCCAGUGUUCAGACUACCUGUUCAGGACAAUGCCGUUGUACAGUAGUCUGCACAUUGGUUAGACUGGGCAAGGGAGAGCA	--	--	232.502	233.673	210.272	166.145	207.628	184.393	242.856
ssc-miR-143-3p	--	TGAGATGAAGCACTGTAGCTC	--	NW_004973553.1	+	918244	918323	GUCCCCCAGCCGGAGGUGCAGUGCUGCAUCUCUGGUCAGCUGGGAGUCUGAGAUGAAGCACUGUAGCUCGGGAAGGGAGA	--	--	5263.73	2544.45	3327.68	3225.26	4540.28	4655.97	2426.05
gga-miR-1306-5p	--	ACCACCTCCCCTGCAAACGTCCAGT	--	NW_004973182.1	+	625485	625553	UCCACCACCUCCCCUGCAAACGUCCAGUGACGCAGAGGUAAUGGACGUUGGCUCUGGUGGUGAUGGACA	--	--	0.110217	0.14553	0.121055	0.0968211	0.180821	0.14137	0.117492
ptr-miR-365	--	TAATGCCCCTAAAAATCCTTAT	--	NW_004973417.1	+	992940	993025	CCGCAGGGAAAAUGAGGGACUUUUGGGGGCAGAUGUGUUUCCAUUCCACUAUCAUAAUGCCCCUAAAAAUCCUUAUUGCUCUUGCA	--	--	12.6749	9.07137	7.74752	9.68211	6.0123	7.91671	9.20353
ocu-miR-365-3p	--	TAATGCCCCTAAAAATCCTTAT	--	NW_004973417.1	+	992954	993015	AGGGACUUUUGGGGGCAGAUGUGUUUGCAUUCCAGUAUCAUAAUGCCCCUAAAAAUCCUUAU	--	--	9.14799	6.83991	6.21416	7.50364	4.56573	6.2674	6.81453
rno-miR-125b-2-3p	--	ACAAGTCAGGCTCTTGGGACCT	--	NW_004973689.1	+	18463411	18463498	ACCAGACUUUUCCUAGUCCCUGAGACCCUAACUUGUGAGGUAUUUUAGUAACAUCACAAGUCAGGCUCUUGGGACCUAGGCGGAGAGG	--	--	18.8471	23.2363	25.3812	16.4112	17.4492	17.577	19.6603
xtr-miR-199a-5p	--	CCCAGTGTTCAGACTACCTGTTC	--	NW_004973192.1	+	10450259	10450354	AAGAACCUGCUCCGUCGCCCCAGUGUUCAGACUACCUGUUCAGGACAAUGCUGUUGUACAGUAGUCUGCACAUUGGUUAGACUGGGCAUGGGACAG	--	--	232.502	233.673	210.272	166.145	207.628	184.393	242.856
aca-miR-489-3p	--	GTGACATCATATGTACGGCTGC	--	NW_004973334.1	+	1811704	1811794	GUGAUGGCUUGGUGGUCGUAUGUAUGACGUCAUUUACUUGUUCUUUUAGGAGUGACAUCAUAUGUACGGCUGCUAAACUGCCACAUGGGAC	--	--	3.80248	4.17186	3.672	3.53397	5.92189	2.59178	3.32894
ppy-let-7f	--	TGAGGTAGTAGATTGTATAGTT	--	NW_004973734.1	+	22169	22251	UGUGGGAUGAGGUAGUAGAUUGUAUAGUUUUAGGGUCAUACCCCAUCUUGGAGAUAACUAUACAGUCUACUGUCUUUCCCACG	--	--	215.253	314.587	272.495	256.431	272.407	408.418	408.559
hsa-miR-365a-5p	--	AGGGACTTTTGGGGGCAGATGTG	--	NW_004973417.1	+	992939	993025	ACCGCAGGGAAAAUGAGGGACUUUUGGGGGCAGAUGUGUUUCCAUUCCACUAUCAUAAUGCCCCUAAAAAUCCUUAUUGCUCUUGCA	--	--	0.440867	0.43659	0.201758	0.387285	0.406848	0.329863	0.313312
cgr-miR-30a-3p	--	CTTTCAGTCGGATGTTTGCAGC	--	NW_004973413.1	+	5103423	5103504	AGUGAGCGACUGUAAACAUCCUCGACUGGAAGCUGUGAAGCCACAAAUGGGCUUUCAGUCGGAUGUUUGCAGCUGCCUACUG	--	--	86.6855	82.2245	80.2191	98.806	125.173	106.876	63.9939
mne-miR-204	--	TTCCCTTTGTCATCCTATGCCT	--	NW_004973313.1	+	920626	920735	GGCUACAGUCUUUCUUCAUGUGACUCGUGGACUUCCCUUUGUCAUCCUAUGCCUGAGAAUAUAUGAAGGAGGCUGGGAAGGCAAAGGGACGUUCAAUUGUCAUCACUGGC	--	--	1.21238	1.60083	1.29125	0.968211	1.49177	1.64932	0.744115
ppy-miR-103	--	AGCAGCATTGTACAGGGCTATGA	--	NW_004973290.1	+	13537703	13537780	UACUGCCCUCGGCUUCUUUACAGUGCUGCCUUGUUGCAUAUGGAUCAAGCAGCAUUGUACAGGGCUAUGAAGGCAUUG	--	--	81.7808	70.4365	79.8559	69.9049	56.5518	64.3704	79.4637
efu-miR-9277	--	GGTTCGAATCCTGCCGACTACGC	--	NW_004973598.1	+	2910567	2910655	UCGUGGCCGAGUGGUUAAGGCGAUGGACUUGAAAUCCAUUGGGGUCUCCCCGCGCAGGUUCGAAUCCUGCCGACUACGCAGUUACGCUU	--	--	0.440867	0.53361	1.45266	0.580927	0.723285	1.55507	0.509132
ppa-miR-204	--	TTCCCTTTGTCATCCTATGCCT	--	NW_004973313.1	+	920626	920735	GGCUACAGUCUUUCUUCAUGUGACUCGUGGACUUCCCUUUGUCAUCCUAUGCCUGAGAAUAUAUGAAGGAGGCUGGGAAGGCAAAGGGACGUUCAAUUGUCAUCACUGGC	--	--	1.21238	1.60083	1.29125	0.968211	1.49177	1.64932	0.744115
ppa-miR-128	--	TCACAGTGAACCGGTCTCTTTT	--	NW_004973519.1	+	1216447	1216528	UGAGCUGUUGGAUUCGGGGCCGUAGCACUGUCUGAGAGGUUUACAUUUCUCACAGUGAACCGGUCUCUUUUUCAGCUGCUUC	--	--	335.059	286.694	271.244	339.164	764.602	527.027	204.044
sla-miR-7	--	TGGAAGACTAGTGATTTTGTT	--	NW_004973590.1	+	146994	147103	UUGGAUAUUGGCCUAGUUCUGUGUGGAAGACUAGUGAUUUUGUUGUUUUUAGAUAAUUAAAUCGACAACAAAUCACAGUCUGCCAUAUGGCACAGGCCAUGCCUCUACAG	--	--	53.896	100.222	52.8607	83.4598	67.6271	41.5156	147.687
ipu-miR-23b	--	ATCACATTGCCAGGGATTACC	--	NW_004973405.1	+	156772	156829	GGGUUCCUGGCGUGCUGAUUUGUGACUUAAGAUAAAAAUCACAUUGCCAGGGAUUACC	--	--	83.2687	90.4712	98.9019	80.9425	75.0408	86.9896	68.2236
efu-miR-7b	--	TGGAAGACTAGTGATTTTGTTGTTT	--	NW_004973590.1	+	147007	147090	UAGUUCUGUGUGGAAGACUAGUGAUUUUGUUGUUUUUAGAUAACUAAAUCGACAACAAAUCACAGUCUGCCAUAUGGCACAGGC	--	--	53.9511	100.222	52.901	83.5082	67.6723	41.5156	147.726
ssa-let-7c-2-3p	--	CGGTACAACCTTCTAGCTTTCCT	--	NW_004973689.1	+	18430669	18430736	UGAGGUAGUAGGUUGUAUGGUUUAGAAUGACACCCUGGGAGUUAACGGUACAACCUUCUAGCUUUCCU	--	--	0	0	0	0	0.0452053	0	0
ptr-miR-138	--	AGCTGGTGTTGTGAATCAGGCCG	--	NW_004973333.1	+	10794996	10795078	GUUGCUGCAGCUGGUGUUGUGAAUCAGGCCGACGAGCAGCGCAUCCUCUUACCCGGCUAUUUCACGACACCAGGGUUGCAUCA	--	--	0.110217	0.14553	0.161407	0.0484106	0.0452053	0.0942466	0.19582
gga-miR-34b-5p	--	CAGGCAGTGTAGTTAGCTGATTG	--	NW_004973237.1	+	2053022	2053105	GUGCUUGGUUUGCAGGCAGUGUAGUUAGCUGAUUGUACCCAGCGCCCCACAAUCACUAAAUUCACUGCCAUCAAAACAAGGCAC	--	--	1.3226	1.01871	0.564923	3.58238	1.44657	0.801096	70.7301
eca-miR-217	--	TACTGCATCAGGAACTGATTGGA	--	NW_004973884.1	+	133577	133633	UACUGCAUCAGGAACUGAUUGGAUAAGAAUCAGUCACCAUCAGUUCCUAAUGCAUUG	--	--	0.495975	1.11573	2.17899	0.87139	0.135616	0.471233	1.99736
cfa-miR-34a	--	TGGCAGTGTCTTAGCTGGTTGT	--	NW_004974095.1	+	1562325	1562390	UGGCAGUGUCUUAGCUGGUUGUUGUGAGUAAUAGUGAAGGAAGCAAUCAGCAAGUAUACUGCCCUA	--	--	0.220433	0.53361	0.847385	0.242053	0.135616	0.188493	0.58746
fru-miR-27b	--	TTCACAGTGGCTAAGTTCTGCA	--	NW_004973405.1	+	156998	157071	AGGCACAGAGCUUAGCUGAUUGGUGAACAGUGAUUGAUUUCCUCUUUGUUCACAGUGGCUAAGUUCUGCACCUG	--	--	438.277	268.891	618.228	246.265	238.458	511.995	284.213
lla-miR-125b	--	TCCCTGAGACCCTAACTTGTGA	--	NW_004973689.1	+	18463411	18463499	ACCAGACUUUUCCUAGUCCCUGAGACCCUAACUUGUGAGGUAUUUUAGUAACAUCACAAGUCAGGCUCUUGGGACCUAGGCGGAGGGGA	--	--	259.12	264.622	322.369	280.684	288.455	286.698	216.968
gga-miR-7b	--	TGGAAGACTAGTGATTTTTGTT	--	NW_004973590.1	+	146995	147104	UGGACAUUGGUCUAGUUCUGUGUGGAAGACUAGUGAUUUUUGUUGUUUUUAGAUAACUAAAUUGACAACAAAUCACAGUCUACCAUAUGGCACAGACUAUGCCUCUACAG	--	--	0.0551084	0.4851	0.0807033	0.484106	0.406848	0.0942466	0.509132
mmu-let-7c-1-3p	--	CTGTACAACCTTCTAGCTTTCC	--	NW_004973689.1	+	18430654	18430747	UGUGUGCAUCCGGGUUGAGGUAGUAGGUUGUAUGGUUUAGAGUUACACCCUGGGAGUUAACUGUACAACCUUCUAGCUUUCCUUGGAGCACACU	--	--	0.385759	0.43659	0.403517	0.484106	0.678079	0.471233	0.469968
mdo-miR-10a-5p	--	TACCCTGTAGATCCGAATTTGTG	--	NW_004973484.1	+	1564479	1564568	CUGUCUUCUGUAUAUACCCUGUAGAUCCGAAUUUGUGUAAGGAAUUUUGUGGUCACAAAUUCGUAUCUAGGGGAAUAUGUAGUUGACAUA	--	--	678.108	404.719	362.196	578.216	580.797	512.607	452.931
eca-miR-128	--	TCACAGTGAACCGGTCTCTTT	--	NW_004973519.1	+	1216453	1216522	GUUGGAUUCGGGGCCGUAGCACUGUCUGAGAGGUUUACAUUUCUCACAGUGAACCGGUCUCUUUUUCAGC	--	--	335.059	286.694	271.244	339.164	764.602	527.027	204.044
gga-miR-23b-3p	--	ATCACATTGCCAGGGATTACC	--	NW_004973405.1	+	156758	156843	UGUUGUGGCUGUUUGGGUUCCUGGCAUGAUGAUUUGUGAGUUAAGAUUAAAAUCACAUUGCCAGGGAUUACCACAUAGCCAUGACC	--	--	150.611	126.417	162.133	120.591	113.691	147.826	103.589
oha-miR-218-5p	--	TTGTGCTTGATCTAACCATGTG	--	NW_004973290.1	+	13392682	13392782	GGGAUUUUCCUUUGUGCUUGAUCUAACCAUGUGGUAGAACAAUACAAAUUGAACAUGGUUCUGUCAAGCACCAUGGAAGGCUCCAUGCUUUCCUGCAGCAU	--	--	103.934	103.86	85.3841	76.9728	110.798	109.986	70.2602
xla-miR-122-5p	--	TGGAGTGTGACAATGGTGTTT	--	NW_004974495.1	+	24153	24210	UGGAGUGUGACAAUGGUGUUUGUGUCAGAGCUAUCAAACGCCAUUAUCACACUAAUGA	--	--	0.716409	0.9702	1.85618	1.50073	13.426	9.42466	0.665787
mml-miR-30c-5p	--	TGTAAACATCCTACACTCTCAGC	--	NW_004973413.1	+	5128895	5128966	AGAUACUGUAAACAUCCUACACUCUCAGCUGUGGAAAGUAAGAAAGCUGGGAGAAGGCUGUUUACUCUCUCU	--	--	521.986	431.157	548.177	485.316	488.94	531.409	388.977
hsa-miR-34c-5p	--	AGGCAGTGTAGTTAGCTGATTGC	--	NW_004973237.1	+	2053398	2053474	AGUCUAGUUACUAGGCAGUGUAGUUAGCUGAUUGCUAAUAGUACCAAUCACUAACCACACGGCCAGGUAAAAAGAUU	--	--	0.110217	0.09702	0.0807033	0.435695	0.226026	0.14137	8.06778
ocu-miR-142-5p	--	CATAAAGTAGAAAGCACTACT	--	NW_004973452.1	+	47104	47162	CAUAAAGUAGAAAGCACUACUAACAGCACUGGAGGGUGUAGUGUUUCCUACUUUAUGGA	--	--	0.0551084	0.19404	0.0403517	0.0484106	0.0452053	0.0942466	0.117492
ggo-miR-217	--	TACTGCATCAGGAACTGATTGGAT	--	NW_004973884.1	+	133548	133657	AGUAUAAUUAUUACAUAGUUUUUGAUGUCGCAGAUACUGCAUCAGGAACUGAUUGGAUAAGAAUCAGUCACCAUCAGUUCCUAAUGCAUUGCCUUCAGCAUCUAAACAAG	--	--	0.716409	1.35828	2.70356	1.16185	0.226026	0.659726	2.389
xla-miR-1306	--	ACGTTGGCTCTGGTGGTG	--	NW_004973182.1	+	625475	625559	AAGAAGAGCCUCCACCACCUCCCCUGCAAACGUCCAGUGACGCAGAGGUAAUGGACGUUGGCUCUGGUGGUGAUGGACAGUCACA	--	--	0.275542	0.29106	0.24211	0.290463	0.497258	0.28274	0.156656
rno-let-7f-1-3p	--	CTATACAATCTATTGCCTTCC	--	NW_004973734.1	+	22609	22697	AUCAGAGUGAGGUAGUAGAUUGUAUAGUUGUGGGGUAGUGAUUUUACCCUGUUUAGGAGAUAACUAUACAAUCUAUUGCCUUCCCUGAG	--	--	1.04706	1.01871	0.928088	0.968211	1.22054	1.22521	0.861607
mml-miR-142-3p	--	TGTAGTGTTTCCTACTTTATGGA	--	NW_004973452.1	+	47089	47175	GACAGUGCAGUCACCCAUAAAGUAGAAAGCACUACUAACAGCACUGGAGGGUGUAGUGUUUCCUACUUUAUGGAUGAGUGUACUGUG	--	--	1.10217	1.64934	0.524572	0.677748	0.632874	0.895342	0.822443
gga-miR-193b-5p	--	CGGGGTTTTGGGGGCGAGATGA	--	NW_004973417.1	+	987717	987799	GUGGUUCCAGAGUCGGGGUUUUGGGGGCGAGAUGAGCUUAUGUUUUAUCCAACUGGCCCACAAAGUCCCGCUUUUGGUGGUCA	--	--	0.33065	0.38808	0.121055	0.0968211	0.678079	0.28274	0.19582
ssa-miR-199a-3p	--	ACAGTAGTCTGCACATTGGTT	--	NW_004973192.1	+	10450277	10450336	CCCAGUGUUCAGACUACCUGUUCAGGGUCUUACUGGUGUACAGUAGUCUGCACAUUGGUU	--	--	563.318	601.476	689.206	568.098	522.573	474.249	483.518
ccr-miR-199-5p	--	CCCAGTGTTCAGACTACCTGTTC	--	NW_004973192.1	+	10450271	10450340	CGUCAUCCCAGUGUUCAGACUACCUGUUCAGGAUCAUACUGGUGUACAGUAGUCUGCACAUUGGUUAGAC	--	--	232.557	233.818	210.353	166.193	207.628	184.393	243.012
ssa-miR-27b-3p	--	TTCACAGTGGCTAAGTTCTGC	--	NW_004973405.1	+	157004	157064	AGAGCUUAGCUGAUUGGUGAACAGUGAUUGAUCUCCUUUGUUCACAGUGGCUAAGUUCUGC	--	--	423.618	261.469	601.764	237.89	231.089	496.821	275.988
gga-miR-30c-5p	--	TGTAAACATCCTACACTCTCAGCT	--	NW_004973413.1	+	5128895	5128966	AGGUACUGUAAACAUCCUACACUCUCAGCUGUGGAAACUAAGAAAGCUGGGAGAAGGCUGUUUACUCUCCCU	--	--	521.986	431.157	548.177	485.316	488.94	531.409	388.977
tgu-miR-199-3p	--	ACAGTAGTCTGCACATTGGTT	--	NW_004973192.1	+	10450252	10450379	GCGUCCGGAGAUCCUGCUCCGUCGCCCCAGUGUUCAGACUACCUGUUCAGGACAAUGCUGUUGUACAGUAGUCUGCACAUUGGUUAGACUGGGCAAGGGAAAGCGGCGGCGUGGACUAUUGGGGACGC	--	--	624.984	661.483	752.437	633.065	573.7	520.571	540.698
ppy-miR-142-5p	--	CATAAAGTAGAAAGCACTACT	--	NW_004973452.1	+	47089	47175	GACAGUGCAGUCACCCAUAAAGUAGAAAGCACUACUAACAGCACUGGAGGGUGUAGUGUUUCCUACUUUAUGGAUGAGUGUACUGUG	--	--	1.26749	1.50381	0.847385	0.82298	0.632874	0.989589	0.626624
hsa-let-7f-2-3p	--	CTATACAGTCTACTGTCTTTCC	--	NW_004973734.1	+	22169	22251	UGUGGGAUGAGGUAGUAGAUUGUAUAGUUUUAGGGUCAUACCCCAUCUUGGAGAUAACUAUACAGUCUACUGUCUUUCCCACG	--	--	0.165325	0.24255	0.121055	0.145232	0.135616	0.188493	0.117492
xla-miR-130a-5p	--	TGCCCTTTTTATGTTGTACTACT	--	NW_004973740.1	+	630674	630740	UGCCCUUUUUAUGUUGUACUACUAGUGGUCACACACAAAAAAAGCAGUGCAAUGUUAAAAGGGCAUU	--	--	2.6452	3.00762	2.54215	4.1149	5.1534	3.25151	3.3681
aca-miR-99a-5p	--	AACCCGTAGATCCGATCTTGTG	--	NW_004973689.1	+	18429908	18429976	GGCAUAAACCCGUAGAUCCGAUCUUGUGGUGAAGUAUAAUGCACAAGCUCGCUUCUAUGGGUCUGUGUC	--	--	2799.73	3094.11	3021.21	2327.14	2979.39	2427.27	1907.64
ocu-miR-16b-3p	--	ACCAATATTATTGTGCTGCTTTA	--	NW_004973425.1	+	1615804	1615868	UAGCAGCACGUAAAUAUUGGCGUAGUGAAAUAAAUAUUAAACACCAAUAUUAUUGUGCUGCUUUA	--	--	0.0551084	0.04851	0.0403517	0.0484106	0	0.0471233	0.0783279
mdo-miR-27b-5p	--	AGAGCTTAGCCGATTGGTGAACA	--	NW_004973405.1	+	156986	157082	ACCUCUCUGACAAGGUGCAGAGCUUAGCCGAUUGGUGAACAGUCACUGAUUUCCUCUUUGUUCACAGUGGCUAAGUUCUGCACCUGAAGAGAAGGGG	--	--	0.0551084	0.38808	0.363165	0.290463	0.0904106	0.188493	0.0783279
xtr-miR-204	--	TTCCCTTTGTCATCCTATGCCT	--	NW_004973313.1	+	920643	920730	AUGUGACCUGUGGGCUUCCCUUUGUCAUCCUAUGCCUGAGAAUAUAUGAAGGGGGCUGGGAAGGCAAAGGGACGUUCAGUUGUCAUCA	--	--	1.21238	1.60083	1.29125	0.968211	1.49177	1.64932	0.744115
ola-let-7c	--	TGAGGTAGTAGGTTGTATGGT	--	NW_004973689.1	+	18430653	18430748	AUGUGUGCAUCCGGGUUGAGGUAGUAGGUUGUAUGGUUUAGAAUUACACCCUGGGAGUUAACUGUACAACCUUCUAGCUUUCCUUGGAGCGCACGU	--	--	104.1	137.332	128.52	143.779	160.027	130.767	112.714
oha-miR-204-5p	--	TTCCCTTTGTCATCCTATGCCT	--	NW_004973313.1	+	920649	920725	CCUGUGGACUUCCCUUUGUCAUCCUAUGCCUGAGGAUAUAUGAAGGGGGCUGGGAAGGCAAAGGGACGUUCAAUUGU	--	--	1.21238	1.60083	1.29125	0.968211	1.49177	1.64932	0.744115
cfa-miR-10a	--	TACCCTGTAGATCCGAATTTGT	--	NW_004973484.1	+	1564493	1564555	UACCCUGUAGAUCCGAAUUUGUGUAAGGAAUUUUGUGGUCACAAAUUCGUAUCUAGGGGAAUA	--	--	673.81	402.148	359.574	574.052	577.633	509.827	450.151
gga-miR-145-5p	--	GTCCAGTTTTCCCAGGAATCCCTT	--	NW_004973553.1	+	918670	918754	CGUGCUCUCAGGGUCCAGUUUUCCCAGGAAUCCCUUAGGCGCUACGUUGGGGAUUCCUGGAAAUACUGUUCUUGGGGCCACGGCU	--	--	517.192	235.031	249.091	383.315	208.939	261.11	287.659
hsa-let-7a-5p	--	TGAGGTAGTAGGTTGTATAGTT	--	NW_004973734.1	+	22171	22250	UGGGAUGAGGUAGUAGGUUGUAUAGUUUUAGGGUCACACCCACCACUGGGAGAUAACUAUACAAUCUACUGUCUUUCCUA	--	--	798.19	1075.27	972.919	1260.9	1665.59	1092.18	1202.57
gga-miR-27b-3p	--	TTCACAGTGGCTAAGTTCTGC	--	NW_004973405.1	+	156986	157082	ACCUCUCUGGUGAGGUGCAGAGCUUAGCUGAUUGGUGAACAGUGAUUGUUUCCCUCUUUGUUCACAGUGGCUAAGUUCUGCACCUGAAGAGAAGGUG	--	--	438.277	268.891	618.228	246.265	238.458	511.995	284.213
ocu-miR-142-3p	--	TAGTGTTTCCTACTTTATGGA	--	NW_004973452.1	+	47104	47162	CAUAAAGUAGAAAGCACUACUAACAGCACUGGAGGGUGUAGUGUUUCCUACUUUAUGGA	--	--	1.10217	1.60083	0.524572	0.677748	0.587669	0.848219	0.783279
gga-miR-200b-3p	--	TAATACTGCCTGGTAATGATGAT	--	NW_004974095.1	+	2377078	2377162	GCCAUUACCAUCUUACUGGGCAGCAUUGGAUGUUCUCUGUUUUUCUAAUACUGCCUGGUAAUGAUGAUUGUGGUGUUUCGUGCAC	--	--	455.636	1070.62	1119.8	886.446	1499.32	1204.61	674.639
aca-miR-99a-3p	--	CAAGCTCGCTTCTATGGGTC	--	NW_004973689.1	+	18429908	18429976	GGCAUAAACCCGUAGAUCCGAUCUUGUGGUGAAGUAUAAUGCACAAGCUCGCUUCUAUGGGUCUGUGUC	--	--	1.15728	1.01871	1.2509	0.87139	0.542463	0.753973	1.01826
cgr-miR-34a	--	TGGCAGTGTCTTAGCTGGTTGT	--	NW_004974095.1	+	1562315	1562399	AGUGCUUCUUUGGCAGUGUCUUAGCUGGUUGUUGUGAGUAAUAGCGAAGGAAGCAAUCAGCAAGUAUACUGCCCUAGAAGUGCUG	--	--	0.275542	0.58212	0.847385	0.290463	0.135616	0.188493	0.626624
ocu-miR-181b-3p	--	CTCACTGAACAATGAATGCAA	--	NW_004973192.1	+	7344940	7345000	AACAUUCAUUGCUGUCGGUGGGUUGAACUGUGUGGACAAGCUCACUGAACAAUGAAUGCAA	--	--	0.606192	0.67914	0.887736	0.629337	0.406848	0.471233	0.744115
aca-let-7d-5p	--	AGAGGTAGTAGGTTGCATAGT	--	NW_004973734.1	+	23602	23698	GUGGGCUCCUAGGAAGAGGUAGUAGGUUGCAUAGUUUUAGGGCAGUGGUUUUGCCCAAAAGGAGUUAACUAUACAACCUGCUGCCUUUCUUAGGGCU	--	--	21.6576	24.7886	23.3233	35.7754	44.3916	32.5151	19.5037
ssc-miR-143-5p	--	GGTGCAGTGCTGCATCTCTGG	--	NW_004973553.1	+	918244	918323	GUCCCCCAGCCGGAGGUGCAGUGCUGCAUCUCUGGUCAGCUGGGAGUCUGAGAUGAAGCACUGUAGCUCGGGAAGGGAGA	--	--	20.0594	9.50796	10.5318	12.6352	13.6068	13.2416	9.90848
ppa-miR-30a-5p	--	TGTAAACATCCTCGACTGGAAG	--	NW_004973413.1	+	5103428	5103498	GCGACUGUAAACAUCCUCGACUGGAAGCUGUGAAGCCACAGAUGGGCUUUCAGUCGGAUGUUUGCAGCUGC	--	--	1170.45	876.382	1055.44	956.641	1014.68	1118.14	1021.08
ptr-let-7d	--	AGAGGTAGTAGGTTGCATAGTT	--	NW_004973734.1	+	23610	23695	CUAGGAAGAGGUAGUAGGUUGCAUAGUUUUAGGGCAGGGAUUUUGCCCACAAGGAGGUAACUAUACGACCUGCUGCCUUUCUUAGG	--	--	21.6576	24.7886	23.3233	35.7754	44.3916	32.5151	19.5037
ocu-miR-205-5p	--	TCCTTCATTCCACCGGAGTCTG	--	NW_004973619.1	+	2679550	2679608	UCCUUCAUUCCACCGGAGUCUGUCUCAUACCCAACCAGAUUUCAGUGGAGUGAAGUUCA	--	--	473.712	883.998	1015.61	533.291	493.009	596.864	930.653
sla-miR-128	--	TCACAGTGAACCGGTCTCTTTT	--	NW_004973519.1	+	1216447	1216528	UGAGCUGUUGGAUUCGGGGCCGUAGCACUGUCUGAGAGGUUUACAUUUCUCACAGUGAACCGGUCUCUUUUUCAGCUGCUUC	--	--	335.059	286.694	271.244	339.164	764.602	527.027	204.044
aca-miR-130a-3p	--	CAGTGCAATGTTAAAAGGGCA	--	NW_004973740.1	+	630656	630752	CACGAGGUGUCUGUCCACUGCCCUUUUUAUGUUGUACUACUAGUGAACAUGCGCAAAAAGCAGUGCAAUGUUAAAAGGGCAUUGGCCAGCAAUGCUC	--	--	2.92074	2.86209	2.62286	2.56576	1.7178	2.26192	2.389
ocu-let-7c-5p	--	TGAGGTAGTAGGTTGTATGGTT	--	NW_004973689.1	+	18430669	18430735	UGAGGUAGUAGGUUGUAUGGUUUAGAGUUACACCCUGGGAGUUAACUGUACAACCUUCUAGCUUUCC	--	--	103.383	136.459	127.632	142.811	158.987	129.825	111.813
hsa-let-7f-1-3p	--	CTATACAATCTATTGCCTTCCC	--	NW_004973734.1	+	22610	22696	UCAGAGUGAGGUAGUAGAUUGUAUAGUUGUGGGGUAGUGAUUUUACCCUGUUCAGGAGAUAACUAUACAAUCUAUUGCCUUCCCUGA	--	--	1.04706	1.01871	0.928088	0.968211	1.22054	1.22521	0.861607
oha-miR-130b-3p	--	CAGTGCAATGTTAAAAGGGCAT	--	NW_004973740.1	+	630663	630745	UGUCCGUCCACUGCCCUUUUUAUGUUGUACUACUAGUGAACAUGCACAAAAAGCAGUGCAAUGUUAAAAGGGCAUUGGCUGGU	--	--	2.92074	2.86209	2.62286	2.56576	1.7178	2.26192	2.389
mdo-miR-7	--	TGGAAGACTAGTGATTTTGTTG	--	NW_004973590.1	+	147001	147077	UUGGCCUAGUUCUGUGUGGAAGACUAGUGAUUUUGUUGUUUUUAGAUAACUAAAACGACAACAAAUCACAGUCUGCC	--	--	53.9511	100.222	52.901	83.5082	67.6723	41.5156	147.726
rno-miR-27b-3p	--	TTCACAGTGGCTAAGTTCTGC	--	NW_004973405.1	+	156986	157082	ACCUCUCUAACAAGGUGCAGAGCUUAGCUGAUUGGUGAACAGUGAUUGGUUUCCGCUUUGUUCACAGUGGCUAAGUUCUGCACCUGAAGAGAAGGUG	--	--	438.277	268.891	618.228	246.265	238.458	511.995	284.213
aca-miR-10a-5p	--	TACCCTGTAGATCCGAATTTGTG	--	NW_004973484.1	+	1564488	1564570	GUAUGUACCCUGUAGAUCCGAAUUUGUGUAAAAGAAACUGCGUCACAAAUUCGCGUCUAGGGGAAUAUGUAGUAGACACAAAC	--	--	673.81	402.197	359.614	574.101	577.633	509.874	450.19
oan-miR-302-3p	--	TAAGTGCTTCCATGTTTTAGT	--	NW_004974491.1	+	1626021	1626089	CUUCUACUUUAACAUGGAGGUGCUUUCUGUGAUUUAAAAAGUAAGUGCUUCCAUGUUUUAGUAGAGGUG	--	--	0.0551084	0.04851	0.121055	0	0.0904106	0.0471233	0
age-miR-214	--	ACAGCAGGCACAGACAGGCAG	--	NW_004973192.1	+	10456116	10456225	GGCCUGGCUGGACAGAGUUGUCAUGUGUCUGCCUGUCUACACUUGCUGUGCAGAACAUCCGCUCACCUGUACAGCAGGCACAGACAGGCAGUCACAUGACAACCCAGCCU	--	--	20.4452	19.598	20.6197	19.461	18.489	19.7918	19.9345
ocu-miR-99a-3p	--	CAAGCTCGCTTCTATGGGTCTG	--	NW_004973689.1	+	18429914	18429972	AACCCGUAGAUCCGAUCUUGUGGUGAAGUGGACCGCACAAGCUCGCUUCUAUGGGUCUG	--	--	0.33065	0.29106	0.322813	0.193642	0.135616	0.235616	0.234984
ptr-miR-214	--	ACAGCAGGCACAGACAGGCAG	--	NW_004973192.1	+	10456116	10456225	GGCCUGGCUGGACAGAGUUGUCAUGUGUCUGCCUGUCUACACUUGCUGUGCAGAACAUCCGCUCACCUGUACAGCAGGCACAGACAGGCAGUCACAUGACAACCCAGCCU	--	--	20.4452	19.598	20.6197	19.461	18.489	19.7918	19.9345
ocu-miR-125b-5p	--	TCCCTGAGACCCTAACTTGTGA	--	NW_004973689.1	+	18463427	18463487	UCCCUGAGACCCUAACUUGUGAGGUAUUUUAGUAACAUCACAAGUCAGGCUCUUGGGACCU	--	--	259.12	264.574	322.329	280.636	288.365	286.651	216.929
rno-miR-214-3p	--	ACAGCAGGCACAGACAGGCAG	--	NW_004973192.1	+	10456116	10456225	GUCCUGGAUGGACAGAGUUGUCAUGUGUCUGCCUGUCUACACUUGCUGUGCAGAACAUCCGCUCACCUGUACAGCAGGCACAGACAGGCAGUCACAUGACAACCCAGCCU	--	--	20.4452	19.598	20.6197	19.461	18.489	19.7918	19.9345
tch-miR-199b-3p	--	ACAGTAGTCTGCACATTGGTT	--	NW_004974009.1	+	50412	50471	CCCAGUGUUUAGACUAUCUGUUCAGGACUCCCGAAUUGUACAGUAGUCUGCACAUUGGUU	--	--	563.318	601.476	689.206	568.098	522.573	474.249	483.518
bta-miR-142-3p	--	AGTGTTTCCTACTTTATGGATG	--	NW_004973452.1	+	47089	47175	GACAGUGCAGUCACCCAUAAAGUAGAAAGCACUACUAACAGCACUGGAGGGUGUAGUGUUUCCUACUUUAUGGAUGAGUGUACUGUG	--	--	0.440867	0.72765	0.24211	0.242053	0.316437	0.376986	0.352476
cgr-miR-27b-5p	--	AGAGCTTAGCTGATTGGTGAAC	--	NW_004973405.1	+	156994	157075	AACAAGGUGCAGAGCUUAGCUGAUUGGUGAACAGUGAUUGGUUUCCGCUUUGUUCACAGUGGCUAAGUUCUGCACCUGAAGA	--	--	2.59009	1.55232	3.10708	1.93642	2.12465	4.42959	1.48823
rno-miR-142-3p	--	TGTAGTGTTTCCTACTTTATGGA	--	NW_004973452.1	+	47089	47175	GACAGUGCAGUCACCCAUAAAGUAGAAAGCACUACUAACAGCACUGGAGGGUGUAGUGUUUCCUACUUUAUGGAUGAGUGUACUGUG	--	--	1.10217	1.64934	0.524572	0.677748	0.632874	0.895342	0.822443
mml-miR-214-5p	--	TGCCTGTCTACACTTGCTGTGC	--	NW_004973192.1	+	10456116	10456225	GGCCUGGCUGGACAGAGUUGUCAUGUGUCUGCCUGUCUACACUUGCUGUGCAGAACAUCCGCUCACCUGUACAGCAGGCACAGACAGGCAGUCACAUGACAACCCAGCCU	--	--	3.74737	4.41441	3.55095	3.1951	4.92738	3.91123	2.42817
ppa-miR-199a	--	CCCAGTGTTCAGACTACCTGTTC	--	NW_004973192.1	+	10450247	10450356	AGGAAGCUUCUGGAGAUCCUGCUCCGUCGCCCCAGUGUUCAGACUACCUGUUCAGGACAAUGCCGUUGUACAGUAGUCUGCACAUUGGUUAGACUGGGCAAGGGAGAGCA	--	--	232.502	233.673	210.272	166.145	207.628	184.393	242.856
ppy-miR-138	--	AGCTGGTGTTGTGAATCAGGCCG	--	NW_004973333.1	+	10794995	10795078	CGUUGCUGCAGCUGGUGUUGUGAAUCAGGCCGACGAGCAGCGCAUCCUCUUACCCGGCUAUUUCACGACACCAGGGUUGCAUCA	--	--	0.110217	0.14553	0.161407	0.0484106	0.0452053	0.0942466	0.19582
mml-miR-27b-3p	--	TTCACAGTGGCTAAGTTCTGC	--	NW_004973405.1	+	156986	157082	ACCUCUCUAACAAGGUGCAGAGCUUAGCUGAUUGGUGAACAGUGAUUGGUUUCCGCUUUGUUCACAGUGGCUAAGUUCUGCACCUGAAGAGAAGGUG	--	--	438.277	268.891	618.228	246.265	238.458	511.995	284.213
oha-miR-30a-3p	--	CTTTCAGTCGGATGTTTGCAGC	--	NW_004973413.1	+	5103424	5103504	GGGAGCGAUUGUAAACAUCCUCGACUGGAAGCUGUGAAGAAGCAGACAGGGCUUUCAGUCGGAUGUUUGCAGCUGCCAACU	--	--	86.6304	82.2245	80.2191	98.806	125.173	106.876	63.9939
aca-miR-16a-5p	--	TAGCAGCACGTAAATATTGG	--	NW_004973425.1	+	1615790	1615881	UACUUGUUCCGCCCUAGCAGCACGUAAAUAUUGGUGUAGUAAAGAUAAUCUUAACCCCAAUAUUGUUGUGCUGCUUAAGCGUGGCAGGGAUU	--	--	304.694	284.463	317.729	283.25	203.514	214.505	281.197
oan-miR-143-3p	--	TGAGATGAAGCACTGTAGCTC	--	NW_004973553.1	+	918241	918330	GAUGUCUCCCAGCCCAAGGUGCAGUGCUGCAUCUCUGGUCAGUUGUGAGUCUGAGAUGAAGCACUGUAGCUCGGGAAGGGAGGAGCUGUC	--	--	5263.73	2544.45	3327.68	3225.26	4540.28	4655.97	2426.05
mmu-miR-1306-5p	--	CACCACCTCCCCTGCAAACGTCC	--	NW_004973182.1	+	625480	625558	CAGUCUCCACCACCUCCCCUGCAAACGUCCAGUGAUGCAGAGGUAAUGGACGUUGGCUCUGGUGGUGAUGGACAGUCCG	--	--	0.110217	0.14553	0.121055	0.0968211	0.180821	0.14137	0.117492
ppy-miR-27b	--	TTCACAGTGGCTAAGTTCTGC	--	NW_004973405.1	+	156986	157082	ACCUCUCUAACAAGGUGCAGAGCUUAGCUGAUUGGUGAACAGUGAUUGGUUUCCGCUUUGUUCACAGUGGCUAAGUUCUGCACCUGAAGAGAAGGUG	--	--	438.277	268.891	618.228	246.265	238.458	511.995	284.213
tgu-miR-148b	--	TCGGAGTGTCACAGAACTTTGC	--	NW_004973922.1	+	533819	533892	CCGGAGACAAAGUUCUGUAGUGCACUGACUGCUAUCGUACCCAGAGUCGGAGUGUCACAGAACUUUGCUUCCGG	--	--	32.018	32.1136	59.6397	19.4126	31.0108	26.8132	62.0749
mdo-miR-365-3p	--	TAATGCCCCTAAAAATCCTTAT	--	NW_004973417.1	+	992940	993026	CCGCAGGGAAAAUGAGGGACUUUUGGGGGCAGAUGUGUUUCCAUUACACUAUCAUAAUGCCCCUAAAAAUCCUUAUUGCUCUUGCAG	--	--	12.6749	9.07137	7.74752	9.68211	6.0123	7.91671	9.20353
oan-miR-187-3p	--	TCGTGTCTTGTGTTGCAGCCA	--	NW_004973388.1	+	68259	68337	UGUGAGACCUCCGGCUACAACAGAGGACACAGGAGCUUUUCAGAACCCUCGUGUCUUGUGUUGCAGCCAGAGGAGCACA	--	--	75.6638	70.8731	53.3449	81.9107	164.186	93.257	46.4093
mdo-miR-187-3p	--	TCGTGTCTTGTGTTGCAGCC	--	NW_004973388.1	+	68257	68337	AUUGUGAGACCUCUGGCUACAACACAGGACACGGGAGCUUUUCUGAACCCUCGUGUCUUGUGUUGCAGCCAGAGGGGCACA	--	--	75.6638	70.8731	53.3449	81.9107	164.186	93.257	46.4093
mml-miR-34a-5p	--	TGGCAGTGTCTTAGCTGGTTGT	--	NW_004974095.1	+	1562304	1562413	GGCCAGCUGUGAGUGUUUCUUUGGCAGUGUCUUAGCUGGUUGUUGUGAGCAAUAGUAAGGAAGCAAUCAGCAAGUAUACUGCCCUAGAAGUGCUACACAUUGUGGGGCCU	--	--	0.275542	0.58212	0.847385	0.290463	0.135616	0.188493	0.626624
ptr-let-7f	--	TGAGGTAGTAGATTGTATAGTT	--	NW_004973734.1	+	22169	22250	UGUGGGAUGAGGUAGUAGAUUGUAUAGUUUUAGGGUCAUACCCCAUCUUGGAGAUAACUAUACAGUCUACUGUCUUUCCCAC	--	--	215.253	314.587	272.495	256.431	272.407	408.418	408.559
ggo-miR-103	--	AGCAGCATTGTACAGGGCTATGA	--	NW_004973290.1	+	13537703	13537780	UACUGCCCUCGGCUUCUUUACAGUGCUGCCUUGUUGCAUAUGGAUCAAGCAGCAUUGUACAGGGCUAUGAAGGCAUUG	--	--	81.7808	70.4365	79.8559	69.9049	56.5518	64.3704	79.4637
tgu-let-7c-5p	--	TGAGGTAGTAGGTTGTATGGTT	--	NW_004973689.1	+	18430659	18430750	GCAUCCGGGUUGAGGUAGUAGGUUGUAUGGUUUAGAGUUACACCCUGGGAGUUAACUGUACAACCUUCUAGCUUUCCUUGGAGCACACUUGA	--	--	104.1	137.332	128.52	143.779	160.027	130.767	112.714
bta-miR-103	--	AGCAGCATTGTACAGGGCTATGA	--	NW_004973290.1	+	13537705	13537776	CUGCCCUCGGCUUCUUUACAGUGCUGCCUUGUUGCAUAUGGAUCAAGCAGCAUUGUACAGGGCUAUGAAGGC	--	--	81.7808	70.4365	79.8559	69.9049	56.5518	64.3704	79.4637
hsa-let-7c-5p	--	TGAGGTAGTAGGTTGTATGGTT	--	NW_004973689.1	+	18430659	18430742	GCAUCCGGGUUGAGGUAGUAGGUUGUAUGGUUUAGAGUUACACCCUGGGAGUUAACUGUACAACCUUCUAGCUUUCCUUGGAGC	--	--	104.1	137.332	128.52	143.779	160.027	130.767	112.714
eca-miR-138	--	AGCTGGTGTTGTGAATCAGGCCG	--	NW_004973589.1	+	712512	712570	AGCUGGUGUUGUGAAUCAGGCCGUUGCCAAUCAGAGAACGGCUACUUCACAACACCAGG	--	--	0.551084	0.53361	0.887736	0.242053	0.271232	0.376986	0.665787
tgu-miR-425-3p	--	CATCGGGGATGTCGTGTCTTT	--	NW_004973446.1	+	2757261	2757349	GAGAGAUGGCUUUGGAAUGACACGAUCACUCCCGCUGAGCCAGCAGCCAGAGAGCCAUCGGGGAUGUCGUGUCUUUCCAAAGCUCUUUC	--	--	0.275542	0.29106	0.363165	0.0484106	0.0904106	0.329863	0.156656
bta-miR-7	--	TGGAAGACTAGTGATTTTGTTGTT	--	NW_004973590.1	+	146995	147103	UGGAUGUUGGUCUAGUUCUGUGUGGAAGACUAGUGAUUUUGUUGUUUUUAGAUAACUGAAUCGACAACAAAUCACAGUCUGCCAUAUGGCACAGGCCAUGCCUCUACAG	--	--	53.9511	100.222	52.901	83.5082	67.6723	41.5156	147.726
rno-miR-202-5p	--	TTCCTATGCATATACTTCT	--	NW_004973420.1	+	1438273	1438344	GUUCCUUUUUCCUAUGCAUAUACUUCUUUGUGGAUCUGGUCUAAAGAGGUAUAGCGCAUGGGAAAAUGGAGC	--	--	0.110217	0	0.0403517	0	0	0	0
oha-let-7c-3-3p	--	CTGTACAACCTTCTAGCTTTCC	--	NW_004973689.1	+	18430661	18430739	AUCCGGGUUGAGGUAGUAGGUUGUAUGGUUUAGAGUUACACCCAGGAGUUAACUGUACAACCUUCUAGCUUUCCUUGGA	--	--	0.385759	0.43659	0.403517	0.484106	0.678079	0.471233	0.469968
ssa-miR-489-3p	--	TGACATCATATGTACGGCTGCT	--	NW_004973334.1	+	1811716	1811776	UGGUCGUAUGUAUGACGUCAUUUACUUCAACGUUUGGAGUGACAUCAUAUGUACGGCUGCU	--	--	3.41672	3.8808	3.26848	3.04987	5.46984	2.45041	2.9373
ssa-miR-9b-3p	--	TAAAGCTAGAGAACCGAATGTA	--	NW_004973359.1	+	244986	245045	UCUUUGGUUAUCUAGCUGAAUGAGUUUAUGUGAUAUCAUAAAGCUAGAGAACCGAAUGUA	--	--	3.36161	2.81358	2.82462	4.74424	4.2493	4.0526	2.54566
gga-miR-7461-5p	--	TCTGTGATCAGGCAGGAGATGAT	--	NW_004973389.1	+	5346620	5346706	UCUGUGAUCAGGCAGGAGAUGAUGAUCUGGUGGCAGUUACGGAGACGUGGUGGGACAGCUCACAUGGCUGGAAUGUGGUCAUGGAUG	--	--	0	0.04851	0	0	0	0	0
ppy-miR-128	--	TCACAGTGAACCGGTCTCTTT	--	NW_004973519.1	+	1216447	1216528	UGAGCUGUUGGAUUCGGGGCCGUAGCACUGUCUGAGAGGUUUACAUUUCUCACAGUGAACCGGUCUCUUUUUCAGCUGCUUC	--	--	335.059	286.694	271.244	339.164	764.602	527.027	204.044
ocu-miR-182-5p	--	TTTGGCAATGGTAGAACTCACACT	--	NW_004973320.1	+	1262259	1262322	UUUGGCAAUGGUAGAACUCACACUGGUGAGGUAUGGGAUCCGGUGGUUCUAGACUUGCCAACUA	--	--	5.23529	6.69438	5.93169	6.09973	3.75204	4.61808	7.51948
ppa-miR-34a	--	TGGCAGTGTCTTAGCTGGTTGT	--	NW_004974095.1	+	1562304	1562413	GGCCAGCUGUGAGUGUUUCUUUGGCAGUGUCUUAGCUGGUUGUUGUGAGCAAUAGUAAGGAAGCAAUCAGCAAGUAUACUGCCCUAGAAGUGCUGCACGUUGUGGGGCCC	--	--	0.275542	0.58212	0.847385	0.290463	0.135616	0.188493	0.626624
tgu-miR-30c-5p	--	TGTAAACATCCTACACTCTCAGCT	--	NW_004973413.1	+	5128901	5128972	UGUAAACAUCCUACACUCUCAGCUGUGGAAACUAAGAAAGCUGGGAGAAGGCUGUUUACUCUCUCUGCCUUG	--	--	521.325	430.623	547.491	484.638	488.353	530.75	388.585
oar-miR-218a	--	TTGTGCTTGATCTAACCATGT	--	NW_004973290.1	+	13392692	13392753	UUUGUGCUUGAUCUAACCAUGUGGUGGAACGAUGGAAACGGAACAUGGUUCUGUCAAGCACC	--	--	103.934	103.86	85.3841	76.9728	110.798	109.939	70.2993
efu-miR-27b	--	GTTCACAGTGGCTAAGTTCTGCAC	--	NW_004973405.1	+	156992	157078	CUGCCGAGGUGCAGAGCUUAGCUGAUUGGUGAACAGUGACUGGUUUCCGCUUUGUUCACAGUGGCUAAGUUCUGCACCUGAAGAGAA	--	--	438.332	268.891	618.268	246.313	238.503	512.089	284.213
tgu-miR-214-3p	--	ACAGCAGGCACAGACAGGCAGT	--	NW_004973192.1	+	10456126	10456217	GACGGAGUUGUCAUGUGUCUGCCUGUCUACACUUGCUGUGCAGAACAUCCUCUCACCUGUACAGCAGGCACAGACAGGCAGUCGCAUGACAA	--	--	20.831	19.6466	20.6197	19.6063	18.489	19.9332	20.2086
mdo-miR-183-5p	--	TATGGCACTGGTAGAATTCACTG	--	NW_004973320.1	+	1261577	1261664	ACUCCUGUUCUGUGUAUGGCACUGGUAGAAUUCACUGUGAAAACACACUAUCAGUGAAUUACCAAAGGGCCAUAAACAGAGCAGAGAA	--	--	4.84954	6.59736	6.73873	5.66404	4.83697	5.74904	7.95029
oha-let-7a	--	TGAGGTAGTAGGTTGTATAGTT	--	NW_004973734.1	+	22166	22254	UUCUGUGGGAUGAGGUAGUAGGUUGUAUAGUUUUAGGGUCAUACCCACCACUGGGAGAUAACUAUACAGUCUACUGUCUUUCCUAAGGA	--	--	798.19	1075.27	972.919	1260.9	1665.59	1092.18	1202.57
hsa-miR-3618	--	TGTCTACATTAATGAAAAGAGC	--	NW_004973182.1	+	625165	625252	UAAGCUGAGUGCAUUGUGAUUUCCAAUAAUUGAGGCAGUGGUUCUAAAAGCUGUCUACAUUAAUGAAAAGAGCAAUGUGGCCAGCUUG	--	--	0	0	0	0	0	0	0.039164
eca-miR-301a	--	CAGTGCAATAGTATTGTCAAAGC	--	NW_004973740.1	+	631244	631329	ACUGCUAACGAAUGCUCUGACUUUAUUGCACUACUGUACUUUACAGCUAGCAGUGCAAUAGUAUUGUCAAAGCAUCUGAAAGCAGG	--	--	0.165325	0.24255	0.161407	0.0968211	0.135616	0.0942466	0.234984
bta-let-7c	--	TGAGGTAGTAGGTTGTATGGTT	--	NW_004973689.1	+	18430659	18430742	GCAUCCGGGUUGAGGUAGUAGGUUGUAUGGUUUAGAGUUACACCCUGGGAGUUAACUGUACAACCUUCUAGCUUUCCUUGGAGC	--	--	104.1	137.332	128.52	143.779	160.027	130.767	112.714
mne-miR-34a	--	TGGCAGTGTCTTAGCTGGTTGT	--	NW_004974095.1	+	1562304	1562413	GGCCAGCUGUGAGUGUUUCUUUGGCAGUGUCUUAGCUGGUUGUUGUGAGCAAUAGUAAGGAAGCAAUCAGCAAGUAUACUGCCCUAGAAGUGCUACACAUUGUGGGGCCU	--	--	0.275542	0.58212	0.847385	0.290463	0.135616	0.188493	0.626624
ppa-miR-103	--	AGCAGCATTGTACAGGGCTATGA	--	NW_004973290.1	+	13537703	13537780	UACUGCCCUCGGCUUCUUUACAGUGCUGCCUUGUUGCAUAUGGAUCAAGCAGCAUUGUACAGGGCUAUGAAGGCAUUG	--	--	81.7808	70.4365	79.8559	69.9049	56.5518	64.3704	79.4637
ssa-miR-214-5p	--	TGCCTGTCTACACTTGCTGTGC	--	NW_004973192.1	+	10456145	10456207	UGCCUGUCUACACUUGCUGUGCAGAACUUCCUGGAACCUGUACAGCAGGCACAGACAGGCAGA	--	--	3.74737	4.41441	3.55095	3.1951	4.92738	3.91123	2.42817
dre-miR-9-5p	--	TCTTTGGTTATCTAGCTGTATGA	--	NW_004973359.1	+	244972	245058	UGGGUUAGUUUUUCUCUUUGGUUAUCUAGCUGUAUGAGUUUAUGUGAUAUCAUAAAGCUAGAGAACCGAAUGUAUAAACUAAUUCCA	--	--	63.044	73.8322	93.5351	76.2951	70.4298	69.8838	88.3148
bta-miR-10174-3p	--	ATCACATTGCCAGGGATTACCACG	--	NW_004973405.1	+	156761	156842	UCUGGCUGCUUGGGUUCCUGGCAUGCUGAUUUGUGACUUAAGAUUAAAAUCACAUUGCCAGGGAUUACCACGCAACCACGAC	--	--	148.242	125.884	161.608	118.993	112.516	146.553	105.273
cgr-miR-204	--	TTCCCTTTGTCATCCTATGCCT	--	NW_004973313.1	+	920648	920727	ACUCGUGGACUUCCCUUUGUCAUCCUAUGCCUGAGAAUAUAUGAAGGAGGCUGGGAAGGCAAAGGGACGUUCAAUUGUCA	--	--	1.21238	1.60083	1.29125	0.968211	1.49177	1.64932	0.744115
chi-miR-193a	--	AACTGGCCCACAAAGTCCC	--	NW_004973417.1	+	987714	987802	GCUGUGGUCCCAGAAUCGGGGUUUUGAGGGCGAGAUGAGUUUAUGUUUUAUCCAACUGGCCCACAAAGUCCCGCUUUUGGGGUCAUUCU	--	--	7.49474	4.46292	5.68958	3.63079	2.48629	4.33534	3.56392
efu-miR-142	--	TGTAGTGTTTCCTACTTTATGGA	--	NW_004973452.1	+	47094	47172	UGCAGUCACCCAUAAAGUAGAAAGCACUACUAACAGCACUGGAGGGUGUAGUGUUUCCUACUUUAUGGAUGAGUGUACU	--	--	1.10217	1.64934	0.524572	0.677748	0.632874	0.895342	0.822443
hsa-miR-30a-3p	--	CTTTCAGTCGGATGTTTGCAGC	--	NW_004973413.1	+	5103428	5103498	GCGACUGUAAACAUCCUCGACUGGAAGCUGUGAAGCCACAGAUGGGCUUUCAGUCGGAUGUUUGCAGCUGC	--	--	86.6304	82.2245	80.2191	98.806	125.173	106.876	63.9939
mne-miR-7	--	TGGAAGACTAGTGATTTTGTT	--	NW_004973590.1	+	146994	147103	UUGGAUGUUGGCCUAGUUCUGUGUGGAAGACUAGUGAUUUUGUUGUUUUUAGAUAACUAAAUUGACAACAAAUCACAGUCUGCCAUAUGGCACAGGCCAUGCCUCUACAG	--	--	53.896	100.222	52.8607	83.4598	67.6271	41.5156	147.687
ocu-miR-128a-3p	--	TCACAGTGAACCGGTCTCTTT	--	NW_004973519.1	+	1216461	1216516	CGGGGCCGUAGCACUGUCUGAGAGGUUUACAUUUCUCACAGUGAACCGGUCUCUUU	--	--	160.696	151.885	158.421	163.87	433.428	287.264	99.2807
tgu-miR-216a-5p	--	TAATCTCAGCTGGCAACTGTGA	--	NW_004973884.1	+	130771	130842	UGAGUUGGCUUAAUCUCAGCUGGCAACUGUGAGCAGUUAAUAACUCUCUCACAGUUGUAGCUGGGAUUAUGC	--	--	0.110217	0.24255	0.24211	0.290463	0	0.188493	0.234984
mml-miR-193b-3p	--	AACTGGCCCTCAAAGTCCCGCT	--	NW_004973417.1	+	987717	987799	GUGGUCUCAGAAUCGGGGUUUUGAGGGCGAGAUGAGUUUAUGUUUUAUCCAACUGGCCCUCAAAGUCCCGCUUUUGGGGUCAU	--	--	0.0551084	0	0	0	0	0	0
fru-miR-181b	--	AACATTCATTGCTGTCGGTGGG	--	NW_004973192.1	+	7344927	7345013	AAAGGUCACAAUCAACAUUCAUUGCUGUCGGUGGGUUUAACUGUAUGGAAGAGCUCACUGAACGAUGAAUGCAACUGUGUCCCAGAU	--	--	67.3975	58.4546	57.7029	71.2119	65.5477	53.909	48.25
mmu-miR-34c-5p	--	AGGCAGTGTAGTTAGCTGATTGC	--	NW_004973237.1	+	2053398	2053474	AGUCUAGUUACUAGGCAGUGUAGUUAGCUGAUUGCUAAUAGUACCAAUCACUAACCACACAGCCAGGUAAAAAGACU	--	--	0.110217	0.09702	0.0807033	0.435695	0.226026	0.14137	8.06778
gga-let-7d	--	AGAGGTAGTGGGTTGCATAGT	--	NW_004973734.1	+	23601	23703	AUUGGGCUCCUAGGAAGAGGUAGUGGGUUGCAUAGUUUUAGGGCAGGGAUUUUGCUCACAAGGAGGUAACUAUACAACCUGCUGCCUUUCUUAGGGCUUUAUU	--	--	1.15728	1.16424	0.887736	1.88801	2.35067	1.50795	0.861607
mmu-miR-103-3p	--	AGCAGCATTGTACAGGGCTATGA	--	NW_004973290.1	+	13537699	13537784	UUCUUACUGCCCUCGGCUUCUUUACAGUGCUGCCUUGUUGCAUAUGGAUCAAGCAGCAUUGUACAGGGCUAUGAAGGCAUUGAGAC	--	--	81.7808	70.4365	79.8559	69.9049	56.5518	64.3704	79.4637
ocu-miR-7a-5p	--	TGGAAGACTAGTGATTTTGTTGTT	--	NW_004973590.1	+	147017	147080	UGGAAGACUAGUGAUUUUGUUGUUUUUAGAUAACUAAAUCGACAACAAAUCACAGUCUGCCAUA	--	--	53.896	100.173	52.901	83.4598	67.6723	41.5156	147.726
xla-let-7c-3p	--	CTGTACAACCTTCTAGCTTTCC	--	NW_004973689.1	+	18430669	18430735	UGAGGUAGUAGGUUGUAUGGUUUAGAAUGACACCCUGGGAGUUAACUGUACAACCUUCUAGCUUUCC	--	--	0.275542	0.33957	0.363165	0.387285	0.497258	0.376986	0.39164
oan-miR-365-1-5p	--	AGGGACTTTTGGGGGCAGATGTG	--	NW_004973417.1	+	992942	993024	GCAGGGAAAAUGAGGGACUUUUGGGGGCAGAUGUGUUUCCAUUGCACUAUCAUAAUGCCCCUAAAAAUCCUUAUUGCUCUUGC	--	--	0.440867	0.43659	0.201758	0.387285	0.406848	0.329863	0.313312
mml-miR-365-3p	--	TAATGCCCCTAAAAATCCTTAT	--	NW_004973417.1	+	992939	993025	ACCGCAGGGAAAAUGAGGGACUUUUGGGGGCAGAUGUGUUUCCAUUCCACUAUCAUAAUGCCCCUAAAAAUCCUUAUUGCUCUUGCA	--	--	12.6749	9.07137	7.74752	9.68211	6.0123	7.91671	9.20353
tgu-miR-204	--	TTCCCTTTGTCATCCTATGCCT	--	NW_004973359.1	+	1274456	1274547	CCCUGUGAGCUUCCCUUUGUCAUCCUAUGCCUGAGCGAUGCCUGGAGGCUGGGACGGCCAAGGGAGGCCCACGGGCUGCCACCCACAGCCCC	--	--	1.21238	1.60083	1.29125	0.968211	1.49177	1.64932	0.744115
gga-miR-456-3p	--	CAGGCTGGTTAGATGGTTGTCA	--	NW_004973297.1	+	2388522	2388633	AUUUAAGCUGCUGUGUGUGUGCGUGUGUGAGCAGGCAUCUUCUCAGCCUACAUGUGGAUUCCUAAAUCUGCAGGCUGGUUAGAUGGUUGUCAUGCAUUCAUCUGAUAACUGC	--	--	81.1195	105.315	83.9314	92.8515	170.243	124.641	91.5654
ssc-miR-142-3p	--	TGTAGTGTTTCCTACTTTATGG	--	NW_004973452.1	+	47093	47172	GUGCAGUCACCCAUAAAGUAGAAAGCACUACUAACAGCACUGGAGGGUGUAGUGUUUCCUACUUUAUGGAUGAGUGUACU	--	--	1.10217	1.64934	0.524572	0.677748	0.632874	0.895342	0.822443
dre-miR-199-3p	--	TACAGTAGTCTGCACATTGGTT	--	NW_004973192.1	+	10450263	10450349	UCCUGCUCCGUCAUCCCAGUGUUCAGACUACCUGUUCAGGAUCAUACUGGUGUACAGUAGUCUGCACAUUGGUUAGACUGUGCAUGG	--	--	624.984	661.483	752.478	633.065	573.7	520.571	540.698
cfa-miR-103	--	AGCAGCATTGTACAGGGCTATGA	--	NW_004973290.1	+	13537711	13537772	UCGGCUUCUUUACAGUGCUGCCUUGUUGCAUAUGGAUCAAGCAGCAUUGUACAGGGCUAUGA	--	--	71.5307	62.5779	71.8259	61.8687	50.4943	57.726	70.5735
gga-miR-221-3p	--	AGCTACATTGTCTGCTGGGTTTC	--	NW_004973256.1	+	1295697	1295795	GACUGUCCAGGUUUGGGGCAUGAACCUGGCAUACAAUGUAGAUUUCUGUGUUUGUUAAGCAACAGCUACAUUGUCUGCUGGGUUUCCAGCUGCCUGGAA	--	--	215.529	310.755	228.39	331.128	333.66	254.042	268.587
oan-miR-199-3p	--	ACAGTAGTCTGCACATTGGTT	--	NW_004973192.1	+	10450247	10450364	UAGAAGCGUCCGGAGAUCCUGCUCCGUCGCCCCAGUGUUCAGACUACCUGUUCAGGACAAUGCUGUUGUACAGUAGUCUGCACAUUGGUUAGACUGGGCAAGGGAAAGCGGCGAAAUG	--	--	624.984	661.483	752.437	633.065	573.7	520.571	540.698
oha-miR-383-5p	--	AGATCAGAAGGTGATTGTGGCT	--	NW_004973253.1	+	1608633	1608714	ACCUGCUCCUCAGAUCAGAAGGUGAUUGUGGCUUUGGUUUGAUAUGAAACAGCCACAGCACUGCCUGGUCAGAAAGAGCAAG	--	--	0.33065	0.53361	0.645627	0.435695	0.361642	0.376986	0.352476
mml-let-7c-3p	--	CTGTACAACCTTCTAGCTTTCC	--	NW_004973689.1	+	18430659	18430742	GCAUCCGGGUUGAGGUAGUAGGUUGUAUGGUUUAGAGUUACACCCUGGGAGUUAACUGUACAACCUUCUAGCUUUCCUUGGAGC	--	--	0.385759	0.43659	0.403517	0.484106	0.678079	0.471233	0.469968
gga-miR-1791-3p	--	GCGATGTGACTGATGCAGGCTG	--	NW_004974099.1	+	589390	589474	UGAAGCACCAUGUUGGGCUGCAUCAGUCAUGCCAUGUUAUGAAACCUAACGCGAUGUGACUGAUGCAGGCUGACGUGAUGUGUCA	--	--	0.551084	0.14553	0.322813	0.338874	0.76849	0.42411	0.156656
cgr-miR-128-3p	--	TCACAGTGAACCGGTCTCTTT	--	NW_004973519.1	+	1216452	1216526	UGUUGGAUUCGGGGCCGUAGCACUGUCUGAGAGGUGUAUAUUUCUCACAGUGAACCGGUCUCUUUUUCAGCUGCU	--	--	335.059	286.694	271.244	339.164	764.602	527.027	204.044
ssa-let-7c-5p	--	TGAGGTAGTAGGTTGTATGGTT	--	NW_004973689.1	+	18430669	18430736	UGAGGUAGUAGGUUGUAUGGUUUAGAAUGACACCCUGGGAGUUAACGGUACAACCUUCUAGCUUUCCU	--	--	103.383	136.459	127.632	142.811	158.987	129.825	111.813
chi-miR-34a	--	TGGCAGTGTCTTAGCTGGTTGT	--	NW_004974095.1	+	1562304	1562410	GGCCAGCUGUGAGUGUUUCUUUGGCAGUGUCUUAGCUGGUUGUUGUGAGUAAUAAUGCAGGAAGCAAUCAGCAAGUAUACUGCCCUAGAAGUGCUGCACGUUGUGGG	--	--	0.275542	0.58212	0.847385	0.290463	0.135616	0.188493	0.626624
xla-miR-222-3p	--	AGCTACATCTGGCTACTGGGTCT	--	NW_004973256.1	+	1295200	1295259	GCUCAGUAAUCAGUGUAGAUCCUGUAUUUCUGUCAGCAGCUACAUCUGGCUACUGGGUCU	--	--	25.3498	31.1919	30.1427	38.7769	47.3751	31.5726	23.8117
gga-miR-1677-3p	--	TGACTTCAGTAGGAGCAGGATT	--	NW_004974452.1	+	480151	480223	AGGGUCUGAUCCUGCACCGCUGAAGUCAAUGGAAGUUUUGUCAUUGACUUCAGUAGGAGCAGGAUUUGAACCU	--	--	0	0	0.121055	0	0.0452053	0	0.0783279
gga-miR-210b-3p	--	ATGTGCGTTAGTCAGTGGCTC	--	NW_004973526.1	+	1057671	1057733	UUAGCCGCUGUCACACGCACAGUGGAGUCGCCGAGAGCACAAUGUGCGUUAGUCAGUGGCUCA	--	--	0	0.04851	0.0403517	0	0.0904106	0	0
efu-miR-8915	--	CGGATGGCCAGCTGCAGGTGACG	--	NW_004973355.1	+	372346	372426	UGCGCGAUGGUCACCUUGCCCAGCAGCUUGCUGAGCUCCUCGUCGUUGCGGAUGGCCAGCUGCAGGUGACGCGGGGCGAUG	--	--	0	0	0	0	0	0	0.039164
gga-miR-193b-3p	--	AACTGGCCCACAAAGTCCCGCTTT	--	NW_004973417.1	+	987717	987799	GUGGUUCCAGAGUCGGGGUUUUGGGGGCGAGAUGAGCUUAUGUUUUAUCCAACUGGCCCACAAAGUCCCGCUUUUGGUGGUCA	--	--	7.66006	4.55994	5.85099	3.72761	2.5315	4.42959	3.64225
ocu-miR-205-3p	--	GATTTCAGTGGAGTGAAGTTCA	--	NW_004973619.1	+	2679550	2679608	UCCUUCAUUCCACCGGAGUCUGUCUCAUACCCAACCAGAUUUCAGUGGAGUGAAGUUCA	--	--	0.220433	0.67914	0.605275	0.580927	0.542463	0.565479	0.626624
mml-miR-1306-5p	--	CCACCTCCCCTGCAAACGTCC	--	NW_004973182.1	+	625489	625546	CCACCUCCCCUGCAAACGUCCAGUGGUGCAGAGGUAAUGGACGUUGGCUCUGGUGGUG	--	--	0.110217	0.14553	0.121055	0.0968211	0.180821	0.14137	0.117492
ocu-miR-145-3p	--	GGATTCCTGGAAATACTGTTCTT	--	NW_004973553.1	+	918682	918742	GUCCAGUUUUCCCAGGAAUCCCUUAGAUGCUAAGAUGGGGAUUCCUGGAAAUACUGUUCUU	--	--	52.1325	27.8933	25.7444	44.925	43.6683	45.0027	24.3208
xla-miR-199-5p	--	CCCAGTGTTCAGACTACCTGTTCA	--	NW_004973192.1	+	10450277	10450338	CCCAGUGUUCAGACUACCUGUUCAGGACAAUGCUGUUGUACAGUAGUCUGCACAUUGGUUAG	--	--	232.502	233.624	210.272	166.145	207.583	184.346	242.817
gga-miR-34c-3p	--	AATCACTAACCACACAGCCAGG	--	NW_004973237.1	+	2053398	2053471	AGCCUGGUUACCAGGCAGUGUAGUUAGCUGAUUGCCACCAGGACCAAUCACUAACCACACAGCCAGGUAAAAAG	--	--	0	0	0	0	0	0	0.156656
ssc-let-7c	--	TGAGGTAGTAGGTTGTATGGTT	--	NW_004973689.1	+	18430654	18430747	UGUGUGCAUCCGGGUUGAGGUAGUAGGUUGUAUGGUUUAGAGUUACACCGUGGGAGUUAACUGUACAACCUUCUAGCUUUCCUUGGAGCACACU	--	--	104.1	137.332	128.52	143.779	160.027	130.767	112.714
tgu-miR-139-5p	--	TCTACAGTGCATGTGTCTCCAGT	--	NW_004974449.1	+	18332	18416	GGCCUGGCUGUAUUCUACAGUGCAUGUGUCUCCAGUGUGAGUAAGUGACUGGAGAUGCGGCCCUGUUGGAAUAACAUCCAGUGCC	--	--	540.172	381.871	461.421	514.556	531.75	775.696	430.647
mdo-miR-1306-5p	--	CCACCTCCCCTGCAAACGTCC	--	NW_004973182.1	+	625489	625549	CCACCUCCCCUGCAAACGUCCAGUGACGCAGACGUAAUGGACGUUGGCUCUGGUGGUGCUG	--	--	0.110217	0.14553	0.121055	0.0968211	0.180821	0.14137	0.117492
oha-miR-199c-5p	--	CCCAGTGTTCAGACTACCTGTTC	--	NW_004973192.1	+	10450260	10450356	UCAACCUGCUCCGUCGCCCCAGUGUUCAGACUACCUGUUCAGGACAAUGCUGUUGUACAGUAGUCUGCACAUUGGUUAGACUGGGCAAGGGAAUGCA	--	--	232.502	233.673	210.272	166.145	207.628	184.393	242.856
ggo-miR-214	--	ACAGCAGGCACAGACAGGCAG	--	NW_004973192.1	+	10456116	10456225	GGCCUGGCUGGACAGAGUUGUCAUGUGUCUGCCUGUCUACACUUGCUGUGCAGAACAUCCGCUCACCUGUACAGCAGGCACAGACAGGCAGUCACAUGACAACCCAGCCU	--	--	20.4452	19.598	20.6197	19.461	18.489	19.7918	19.9345
xtr-miR-489	--	AGTGACATCATATGTACGGCTGC	--	NW_004973334.1	+	1811704	1811787	GUGGUGGCUUAGUGGUCGUAUGUAUGACGUCAUUUACUGGAUUUUUUAGGAGUGACAUCAUAUGUACGGCUGCUAAACUGCUGC	--	--	3.80248	4.17186	3.672	3.53397	5.92189	2.59178	3.32894
gga-miR-125b-3p	--	ACAAGTCAGGCTCTTGGGACCT	--	NW_004973689.1	+	18463411	18463500	AUCAGACUUUUCCUAGUCCCUGAGACCCUAACUUGUGAGGUUUUGUAGCAACAAUCACAAGUCAGGCUCUUGGGACCUAGGCGGAGGGGA	--	--	18.8471	23.2363	25.3812	16.4112	17.4492	17.577	19.6603
gga-miR-1781-5p	--	AACAGCTGAGTGATTTAAAGCA	--	NW_004973324.1	+	3197314	3197406	GGAGACAAGGAGCGUGUUUAACAGCUGAGUGAUUUAAAGCAAUCAAAUUCCUUUGGCUUUAAAUCAUGCAGCUGUUGAACAAGCUCUUGCUUC	--	--	0	0	0	0	0	0	0
gga-miR-429-3p	--	TAATACTGTCTGGTAATGCCGT	--	NW_004974095.1	+	2382078	2382161	GCCUGCUGAUUGCUGUCUUACCAGGCAAAGUUAGAUCUAGCUAUUUCUGUCUAAUACUGUCUGGUAAUGCCGUCAAUCGCAUGG	--	--	108.178	361.545	412.838	163.337	167.214	169.173	256.407
ppa-miR-145	--	GTCCAGTTTTCCCAGGAATCCCT	--	NW_004973553.1	+	918682	918742	GUCCAGUUUUCCCAGGAAUCCCUUAGAUGCUAAGAUGGGGAUUCCUGGAAAUACUGUUCUU	--	--	516.972	234.983	249.01	383.266	208.848	260.969	287.581
gga-miR-302c-5p	--	TTTAACATGGAGGTACCTGCTG	--	NW_004974491.1	+	1626305	1626369	CCUCCGCUUUAACAUGGAGGUACCUGCUGCCUACAAAAGUAAGUGCUUCCAUGUUUCAGUGGUGG	--	--	0.0551084	0	0	0	0	0	0
cgr-let-7c	--	CTGTACAACCTTCTAGCTTTCC	--	NW_004973689.1	+	18430665	18430744	GGGUUGAGGUAGUAGGUUGUAUGGUUUAGAGUUACACCCUGGGAGUUAACUGUACAACCUUCUAGCUUUCCUUGGAGCAC	--	--	0.385759	0.43659	0.403517	0.484106	0.678079	0.471233	0.469968
mdo-miR-301-3p	--	CAGTGCAATAGTATTGTCAAAGC	--	NW_004973740.1	+	631244	631328	ACUGCUAACGAAUGCUCUGACUUUAUUGCACUACUGUACUUUACAGCUAGCAGUGCAAUAGUAUUGUCAAAGCAUCUGAAAGCAG	--	--	0.165325	0.24255	0.161407	0.0968211	0.135616	0.0942466	0.234984
efu-miR-138b	--	AGCTGGTGTTGTGAATCAGGCCGAC	--	NW_004973333.1	+	10794994	10795082	UGGCUGCUGCAGCUGGUGUUGUGAAUCAGGCCGACGAGCAGCGCUUCCUCUUACCCGGCUAUUUCACGACACCAGGGUUGCAUCAUACC	--	--	0.110217	0.14553	0.161407	0.0484106	0.0452053	0.0942466	0.19582
rno-miR-217-5p	--	TACTGCATCAGGAACTGACTGG	--	NW_004973884.1	+	133543	133647	ACCACAGUCAUUGUAGUUUUGAUGUCGCAGAUACUGCAUCAGGAACUGACUGGAUAAGACUCAGUCACCAUCAGUUCCUAAUGCAUUGCCUUCAGCAUCUAAACA	--	--	0	0	0.24211	0.0484106	0.0904106	0	0.39164
xla-miR-103a-3p	--	AGCAGCATTGTACAGGGCTATGA	--	NW_004973290.1	+	13537711	13537772	UCGGCUUCUUUACAGUGCUGCCUUGUUGCAUAUGGAUCAAGCAGCAUUGUACAGGGCUAUGA	--	--	71.5307	62.5779	71.8259	61.8687	50.4943	57.726	70.5735
pol-miR-199a-5p	--	CCCAGTGTTCAGACTACCTGTT	--	NW_004974009.1	+	50412	50472	CCCAGUGUUCAGACUACCUGUUCAGGAAGUAGUGGUUGUACAGUAGUCUGCACAUUGGUUA	--	--	232.502	233.624	210.272	166.145	207.583	184.346	242.817
mmu-miR-23b-3p	--	ATCACATTGCCAGGGATTACC	--	NW_004973405.1	+	156764	156837	GGCUGCUUGGGUUCCUGGCAUGCUGAUUUGUGACUUGAGAUUAAAAUCACAUUGCCAGGGAUUACCACGCAACC	--	--	148.242	125.884	161.608	118.993	112.516	146.553	105.273
chi-let-7d-5p	--	AGAGGTAGTAGGTTGCATAGTT	--	NW_004973734.1	+	23601	23705	AAUGGGUUCCUAGGAAGAGGUAGUAGGUUGCAUAGUUUUAGGGCAGGGAUUUUGCCCACAAGGAGGUAACUAUACGACCUGCUGCCUUUCUUAGGGCCUUAUUAU	--	--	21.6576	24.7886	23.3233	35.7754	44.3916	32.5151	19.5037
gga-miR-489-5p	--	TGGTCGTATGTATGACGTCATT	--	NW_004973334.1	+	1811704	1811787	GUGGUGGCUUGGUGGUCGUAUGUAUGACGUCAUUUACUUGGACUUUUAGGAGUGACAUCAUAUGUACGGCUGCUAAACUGCUGC	--	--	0	0.04851	0.0807033	0	0	0	0.039164
ipu-let-7f	--	TGAGGTAGTAGATTGTATAGTT	--	NW_004973734.1	+	22616	22692	UGAGGUAGUAGAUUGUAUAGUUGUAGGGUAGUGAUUUUAUCCUGUGUAGAAGAUAACUAUACAAUCUAUUGCCUUCC	--	--	201.256	299.064	259.784	239.826	256.902	379.578	393.089
tgu-miR-27-5p	--	AGAGCTTAGCTGATTGGTGAAC	--	NW_004973405.1	+	156986	157076	AUCUCUCUGGCGAGGUGCAGAGCUUAGCUGAUUGGUGAACAGUGAUUGUUUUCCUCUUUGUUCACAGUGGCUAAGUUCUGCACCUGAAGAG	--	--	2.59009	1.55232	3.10708	1.93642	2.12465	4.42959	1.48823
mdo-miR-1329-5p	--	TACAGTGATCAGGTTATGATGG	--	NW_004973413.1	+	20718008	20718068	UACAGUGAUCAGGUUAUGAUGGAUUUCUCAAGUAAGCACCUCGUAGCUUGGUCACGAUAUC	--	--	0	0	0.0403517	0	0	0.0471233	0
cgr-miR-10a-3p	--	CAAATTCGTATCTAGGGGAAT	--	NW_004973484.1	+	1564484	1564564	UUCUGUAUAUACCCUGUAGAUCCGAAUUUGUGUAAGGAAUUUUGUGGUCACAAAUUCGUAUCUAGGGGAAUAUGUAGUUGA	--	--	1.37771	0.58212	0.403517	1.11344	1.08493	1.13096	0.783279
rno-miR-199a-5p	--	CCCAGTGTTCAGACTACCTGTTC	--	NW_004973192.1	+	10450247	10450356	UGGAAGCUUCUGGAGAUCCUGCUCCGUCGCCCCAGUGUUCAGACUACCUGUUCAGGACAAUGCCGUUGUACAGUAGUCUGCACAUUGGUUAGACUGGGCAAGGGCCAGCA	--	--	232.502	233.673	210.272	166.145	207.628	184.393	242.856
gga-miR-1434	--	GTGCGTGATGATGGAAAATT	--	NW_004973698.1	+	217702	217778	AGUGCGUGAUGAUGGAAAAUUUCUUCACUUUGACCUGACUUGUUUGAUUGAAGAAAUUUGAGUAUCUGACGCGAGCU	--	--	4.79443	2.37699	1.61407	4.16331	4.52053	4.28822	1.05743
mml-miR-99a-5p	--	AACCCGTAGATCCGATCTTGTG	--	NW_004973689.1	+	18429902	18429982	CCCAUUGGCAUAAACCCGUAGAUCCGAUCUUGUGGUGAAGUGGACCGCACAAGCUCGCUUCUAUGGGUCUGUGUCAGUGUG	--	--	2799.73	3094.11	3021.21	2327.14	2979.39	2427.27	1907.64
mne-miR-125b	--	TCCCTGAGACCCTAACTTGTGA	--	NW_004973689.1	+	18463411	18463499	ACCAGACUUUUCCUAGUCCCUGAGACCCUAACUUGUGAGGUAUUUUAGUAACAUCACAAGUCAGGCUCUUGGGACCUAGGCGGAGGGGA	--	--	259.12	264.622	322.369	280.684	288.455	286.698	216.968
cfa-miR-214	--	ACAGCAGGCACAGACAGGCAGT	--	NW_004973192.1	+	10456116	10456225	GGCCUGGCUGGACGGAGUUGUCAUGUGUCUGCCUGUCUACACUUGCUGUGCAGAACAUCCGCUCACCUGUACAGCAGGCACAGACAGGCAGUCACAUGACAACCCAGCCU	--	--	20.4452	19.598	20.6197	19.461	18.489	19.7918	19.9345
chi-miR-301a-3p	--	CAGTGCAATAGTATTGTCAAAGC	--	NW_004973740.1	+	631244	631328	ACUGCUAACGAAUGCUCUGACUUUAUUGCACUACUGUACUUUACAGCUAGCAGUGCAAUAGUAUUGUCAAAGCAUCUGAAAGCAG	--	--	0.165325	0.24255	0.161407	0.0968211	0.135616	0.0942466	0.234984
cgr-miR-30a-5p	--	TGTAAACATCCTCGACTGGAAGC	--	NW_004973413.1	+	5103423	5103504	AGUGAGCGACUGUAAACAUCCUCGACUGGAAGCUGUGAAGCCACAAAUGGGCUUUCAGUCGGAUGUUUGCAGCUGCCUACUG	--	--	1170.45	876.382	1055.44	956.641	1014.68	1118.14	1021.08
xtr-miR-30a-5p	--	TGTAAACATCCTCGACTGGAAG	--	NW_004973413.1	+	5103428	5103498	GCGACUGUAAACAUCCUCGACUGGAAGCUGUGAAGCAGUUGAAGGGCUUUCAGUCAGAUGUUUGCAGCUGC	--	--	1170.45	876.382	1055.44	956.641	1014.68	1118.14	1021.08
mml-miR-30a-5p	--	TGTAAACATCCTCGACTGGAAG	--	NW_004973413.1	+	5103428	5103498	GCGACUGUAAACAUCCUCGACUGGAAGCUGUGAAGCCAUAGAUGGGCUUUCAGUCGGAUGUUUGCAGCUGC	--	--	1170.45	876.382	1055.44	956.641	1014.68	1118.14	1021.08
eca-miR-383	--	AGATCAGAAGGTGATTGTGGCT	--	NW_004973253.1	+	1608638	1608710	CUCCUCAGAUCAGAAGGUGAUUGUGGCUUUGGGUGGAUAUUAAUCAGCCACAGCACUGCCUGGUCAGAAAGAG	--	--	0.33065	0.53361	0.645627	0.435695	0.361642	0.376986	0.352476
oan-miR-214-3p	--	ACAGCAGGCACAGACAGGCAGT	--	NW_004973192.1	+	10456114	10456231	UGGGACUGGCUGGACGGAGUUGUCACGUGUCUGCCUGUCUACACUUGCUGUGCAGAACAUCCUCUCACCUGUACAGCAGGCACAGACAGGCAGUCACAUGACAACCCAGCCUGACUGA	--	--	20.4452	19.598	20.6197	19.461	18.489	19.7918	19.9345
ocu-let-7f-3p	--	CTATACAATCTATTGCCTTCCC	--	NW_004973734.1	+	22616	22693	UGAGGUAGUAGAUUGUAUAGUUGUGGGGUAGUGAUUUUACCCUGUUCAGGAGAUAACUAUACAAUCUAUUGCCUUCCC	--	--	0.991951	0.92169	0.847385	0.87139	1.13013	1.17808	0.783279
ocu-miR-122-5p	--	TGGAGTGTGACAATGGTGTTTG	--	NW_004974495.1	+	24153	24210	UGGAGUGUGACAAUGGUGUUUGUGUCCAAACUAUCAAACGCCAUUAUCACACUAAAUA	--	--	0.716409	0.9702	1.85618	1.50073	13.426	9.42466	0.665787
ssa-miR-214-3p	--	TACAGCAGGCACAGACAGGCAGA	--	NW_004973192.1	+	10456145	10456207	UGCCUGUCUACACUUGCUGUGCAGAACUUCCUGGAACCUGUACAGCAGGCACAGACAGGCAGA	--	--	8.21115	8.63478	9.24053	9.10119	9.22188	9.66027	8.34193
oha-miR-128-5p	--	CGGGGCCGTAACACTGTCTGA	--	NW_004973519.1	+	1216449	1216527	AGCUGUUGGAUUCGGGGCCGUAACACUGUCUGAGAGGGUUACAUAUCUCACAGUGAACCGGUCUCUUUUUCAGCUGCUU	--	--	2.36966	2.81358	2.30004	3.29192	3.84245	3.81699	2.34984
aca-miR-181a	--	AACATTCAACGCTGTCGGTGAGT	--	NW_004973192.1	+	7344740	7344832	GUGGUUGCUUCAGUGAACAUUCAACGCUGUCGGUGAGUUUGGGAUUAAAGUGAAAACCAUCGACCGUUGAUUGUACCCUCCAGCUAACCAUCC	--	--	281.604	224.989	249.656	209.618	208.622	186.043	184.345
gga-miR-211	--	TTCCCTTTGTCATCCTATGCCT	--	NW_004973359.1	+	1274457	1274530	CCUGUGAGCUUCCCUUUGUCAUCCUAUGCCUGAGCGAUGCCUGGAGGCUGGGACGGUGAAGGGAGGCCCACGGG	--	--	1.21238	1.60083	1.29125	0.968211	1.49177	1.64932	0.744115
bta-miR-142-5p	--	CATAAAGTAGAAAGCACTAC	--	NW_004973452.1	+	47089	47175	GACAGUGCAGUCACCCAUAAAGUAGAAAGCACUACUAACAGCACUGGAGGGUGUAGUGUUUCCUACUUUAUGGAUGAGUGUACUGUG	--	--	1.26749	1.50381	0.847385	0.82298	0.632874	0.989589	0.626624
tgu-miR-138-2-3p	--	GCTATTTCACTACACCAGGGT	--	NW_004973333.1	+	10794994	10795086	UUGUUGCUGCAGCUGGUGUUGUGAAUCAGGCCGACGACAAGCGCUUCCUACAAUCCGGCUAUUUCACUACACCAGGGUUGCAUCAUACCACUC	--	--	1.10217	0.82467	0.605275	0.919801	1.08493	1.03671	0.548296
cgr-miR-126b	--	CGCGTACCAAAAGTAATAATGTG	--	NW_004973847.1	+	1958269	1958326	AUUAUUACUCACGGUACGAGUUUGAAGUGUCACAGCGCGUACCAAAAGUAAUAAUGUG	--	--	0	0	0	0	0	0	0.039164
mdo-miR-193b-3p	--	AACTGGCCCACAAAGTCCCGCT	--	NW_004973417.1	+	987730	987788	CGGGGUUUUGAGGGCGAGAUGAGUUUAUGUUUUAUCCAACUGGCCCACAAAGUCCCGCU	--	--	5.56595	3.63825	4.39833	2.80781	2.16985	3.72274	2.78064
aca-miR-489-5p	--	TGGTCGTATGTATGACGTCATT	--	NW_004973334.1	+	1811704	1811794	GUGAUGGCUUGGUGGUCGUAUGUAUGACGUCAUUUACUUGUUCUUUUAGGAGUGACAUCAUAUGUACGGCUGCUAAACUGCCACAUGGGAC	--	--	0	0.04851	0.0807033	0	0	0	0.039164
tgu-let-7a-5p	--	TGAGGTAGTAGGTTGTATAGTT	--	NW_004973734.1	+	22167	22257	ACUGUGGGAUGAGGUAGUAGGUUGUAUAGUUUUAGGGUCAUACCCACCACUGGGAGAUAACUAUACAAUCUACUGUCUUUCCUAAAGCAGC	--	--	798.19	1075.27	972.919	1260.9	1665.59	1092.18	1202.57
xla-miR-429-3p	--	TAATACTGTCTGGTAATGCCGT	--	NW_004974095.1	+	2382092	2382150	GUCUUACCAGACAAGGUUAGAUCUAGUUACUCUCGUCUAAUACUGUCUGGUAAUGCCGU	--	--	92.2514	301.684	339.317	138.357	149.675	144.009	206.825
xla-miR-138-5p	--	AGCTGGTGTTGTGAATCAGGCCG	--	NW_004973589.1	+	712512	712573	AGCUGGUGUUGUGAAUCAGGCCGUGACCACUGAGAAAACGGCUACUUCACAACACCAGGGUC	--	--	0.385759	0.38808	0.605275	0.193642	0.271232	0.329863	0.58746
aca-miR-456	--	CAGGCTGGTTAGATGGTTGTC	--	NW_004973297.1	+	2388536	2388632	UGUUAUGUGUAUGUGUGAGCAGGCAUCUUCUCAGCCUACAUGUGGAUUCCUAAAUCUGCAGGCUGGUUAGAUGGUUGUCAUACAUUCAUCUAAUGUC	--	--	81.0093	105.267	83.8911	92.8515	170.198	124.641	91.6045
bta-miR-217	--	TACTGCATCAGGAACTGATTGGAT	--	NW_004973884.1	+	133552	133661	AAUAUAAUUAACACAGAGUUUUUGAUGUCGCAGAUACUGCAUCAGGAACUGAUUGGAUAAGAAUCGGUCACCAUCAGUUCCUCAUGCAUUGCCUUCAGCAUCUAAACAAG	--	--	0.716409	1.35828	2.70356	1.16185	0.226026	0.659726	2.389
aca-miR-214-3p	--	ACAGCAGGCACAGACAGGCAGT	--	NW_004973192.1	+	10456128	10456222	CAGAGUUGUCAUGUGUCUGCCUGUCUACACUUGCUGUGCAGAACAUCCUCUCACCUGUACAGCAGGCACAGACAGGCAGUCACAUGACAACCCAG	--	--	20.4452	19.598	20.6197	19.461	18.489	19.7918	19.9345
sla-miR-34a	--	TGGCAGTGTCTTAGCTGGTTGT	--	NW_004974095.1	+	1562304	1562414	GGCCGGCUGUGAGUGUUUCUUUGGCAGUGUCUUAGCUGGUUGUUGUGAGCAAUAGUGAAGGAAGCAAUCAGCAAGUAUACUGCCCUAGAAGUGCUGCACGUUGUGGGGCCC	--	--	0.275542	0.58212	0.847385	0.290463	0.135616	0.188493	0.626624
mmu-miR-138-5p	--	AGCTGGTGTTGTGAATCAGGCCG	--	NW_004973333.1	+	10795003	10795073	CAGCUGGUGUUGUGAAUCAGGCCGACGAGCAGCGCAUCCUCUUACCCGGCUAUUUCACGACACCAGGGUUG	--	--	0.110217	0.14553	0.161407	0.0484106	0.0452053	0.0942466	0.19582
tgu-miR-146c	--	TGAGAACTGAATTCCATGGGTT	--	NW_004973290.1	+	8894971	8895042	UUCUCAGCUUUGAGAACUGAAUUCCAUGGGUUGUAAUUGAAUCUGCUGUCAGACCCAUGGGGCUCAGUUCUU	--	--	165.27	175.752	172.544	175.972	148.409	146.459	198.052
ptr-miR-128	--	TCACAGTGAACCGGTCTCTTT	--	NW_004973519.1	+	1216447	1216528	UGAGCUGUUGGAUUCGGGGCCGUAGCACUGUCUGAGAGGUUUACAUUUCUCACAGUGAACCGGUCUCUUUUUCAGCUGCUUC	--	--	335.059	286.694	271.244	339.164	764.602	527.027	204.044
gga-miR-338-3p	--	TCCAGCATCAGTGATTTTGTTGA	--	NW_004973486.1	+	79319	79403	GCUCCUCCUGCCCAACAAUAUCCUGGUGCUGAGUGAGUUGCACACAGAGACUCCAGCAUCAGUGAUUUUGUUGAGGAAGGGGAGC	--	--	9.14799	4.22037	3.14743	5.42198	4.33971	6.59726	4.62135
rno-miR-204-5p	--	TTCCCTTTGTCATCCTATGCCT	--	NW_004973313.1	+	920626	920735	GGCUACAGCCCUUCUUCAUGUGACUCGUGGACUUCCCUUUGUCAUCCUAUGCCUGAGAAUAUAUGAAGGAGGCUGGGAAGGCAAAGGGACGUUCAAUUGUCAUCACUGGC	--	--	1.21238	1.60083	1.29125	0.968211	1.49177	1.64932	0.744115
mdo-miR-214-3p	--	ACAGCAGGCACAGACAGGCAG	--	NW_004973192.1	+	10456116	10456225	GGGCUGGCUGGACGGAGUUGUCAUGUGUCUGCCUGUCUACACUUGCUGUGCAGAACAUCCUCUCACCUGUACAGCAGGCACAGACAGGCAGUCACAUGACAACCCAGCCU	--	--	20.4452	19.598	20.6197	19.461	18.489	19.7918	19.9345
hsa-miR-30c-5p	--	TGTAAACATCCTACACTCTCAGC	--	NW_004973413.1	+	5128895	5128966	AGAUACUGUAAACAUCCUACACUCUCAGCUGUGGAAAGUAAGAAAGCUGGGAGAAGGCUGUUUACUCUUUCU	--	--	521.986	431.157	548.177	485.316	488.94	531.409	388.977
ssc-miR-1306-5p	--	CCACCTCCCCTGCAAACGTCCA	--	NW_004973182.1	+	625482	625561	GUCUCCACCACCUCCCCUGCAAACGUCCAGUGAUGCAGAGGUAAUGGACGUUGGCUCUGGUGGUGAUGGACAGGCCGAAC	--	--	0.110217	0.14553	0.121055	0.0968211	0.180821	0.14137	0.117492
rno-let-7c-1-3p	--	CTGTACAACCTTCTAGCTTTCC	--	NW_004973689.1	+	18430654	18430747	UGUGUGCAUCCGGGUUGAGGUAGUAGGUUGUAUGGUUUAGAGUUACACCCUGGGAGUUAACUGUACAACCUUCUAGCUUUCCUUGGAGCACACU	--	--	0.385759	0.43659	0.403517	0.484106	0.678079	0.471233	0.469968
gga-miR-181a-3p	--	ACCATCGACCGTTGATTGTACC	--	NW_004973192.1	+	7344736	7344839	UGUAGUGGUUGCUUCAGUGAACAUUCAACGCUGUCGGUGAGUUUGGAAUUUAAGUGAAAACCAUCGACCGUUGAUUGUACCCUCCAGCUAACCAUCCUCCUCCU	--	--	19.6737	18.3368	20.7811	14.5232	15.5958	14.7967	17.5063
oha-miR-199a-3p	--	ACAGTAGTCTGCACATTGGTTA	--	NW_004974009.1	+	50408	50480	UCUGCCCAGUGUUCGGACUACCUGUUCAGGACUACGAGAUUGUACAGUAGUCUGCACAUUGGUUAGGCUGGGC	--	--	625.094	661.58	752.518	633.21	573.745	520.665	540.894
oha-let-7d-3p	--	CTATACAACCTGCTGCCTTTCT	--	NW_004973734.1	+	23604	23699	GGGUUCCUAGGAAGAGGUAGUAGGUUGCAUAGUUUUAGGGCAGUGGUUUUGCCUAUACGGAGUUAACUAUACAACCUGCUGCCUUUCUUAGGGCUU	--	--	6.99876	4.94802	5.00361	6.63225	7.00682	8.57644	4.97382
bta-miR-193b	--	AACTGGCCCACAAAGTCCCGCTTT	--	NW_004973417.1	+	987717	987799	GUGGUCCCAGAAUCGGGGUUUUGAGGGCGAGAUGAGUUUAUGUUUUAUCCAACUGGCCCACAAAGUCCCGCUUUUGGGGUCAU	--	--	7.66006	4.55994	5.85099	3.72761	2.5315	4.42959	3.64225
xla-miR-301-3p	--	CAGTGCAATAGTATTGTCAAAG	--	NW_004973740.1	+	631257	631317	GCUCUGACUUUAUUGCACUACUGUACUAUACAGCUAGCAGUGCAAUAGUAUUGUCAAAGCA	--	--	0.110217	0.14553	0.121055	0.0484106	0.0904106	0.0942466	0.117492
eca-miR-34a	--	TGGCAGTGTCTTAGCTGGTTGT	--	NW_004974095.1	+	1562325	1562387	UGGCAGUGUCUUAGCUGGUUGUUGUGAGUAAUAGUGCGGGAAGCAAUCAGCAAGUAUACUGCC	--	--	0.220433	0.53361	0.847385	0.242053	0.135616	0.188493	0.58746
ssa-miR-9b-5p	--	TCTTTGGTTATCTAGCTGAAT	--	NW_004973359.1	+	244986	245045	UCUUUGGUUAUCUAGCUGAAUGAGUUUAUGUGAUAUCAUAAAGCUAGAGAACCGAAUGUA	--	--	0.0551084	0.33957	0.403517	0.193642	0.226026	0.14137	0.352476
ssc-miR-7-5p	--	TGGAAGACTAGTGATTTTGTTGTT	--	NW_004973590.1	+	146995	147103	UGGAUGUUGGUCUAGUUCUGUGUGGAAGACUAGUGAUUUUGUUGUUUUUAGAUAACUAAAUCGACAACAAAUCACAGUCUGCCAUAUGGCACAGGCCAUGCCUCUACAG	--	--	53.9511	100.222	52.901	83.5082	67.6723	41.5156	147.726
xla-miR-133b	--	TTGGTCCCCTTCAACCAGCTA	--	NW_004973275.1	+	6651	6725	CUGCUAUGGCUGGUCAAACGGAACCAAGUCCGUCUUCCUUAGAGGUUUGGUCCCCUUCAACCAGCUAUUGCAGUA	--	--	1981.53	1144.06	1519.44	1905.73	1390.56	1660.91	1140.49
ppa-let-7f	--	TGAGGTAGTAGATTGTATAGTT	--	NW_004973734.1	+	22616	22693	UGAGGUAGUAGAUUGUAUAGUUGUGGGGUAGUGAUUUUACCCUGUUCAGGAGAUAACUAUACAAUCUAUUGCCUUCCC	--	--	201.256	299.064	259.824	239.826	256.902	379.578	393.089
ocu-miR-193b-3p	--	AACTGGCCCACAAAGTCCCGCT	--	NW_004973417.1	+	987730	987788	CGGGGUUUUGAGGGCGAGAUGAGUUUAUGUUUUAUCCAACUGGCCCACAAAGUCCCGCU	--	--	5.56595	3.63825	4.39833	2.80781	2.16985	3.72274	2.78064
gga-miR-199-3p	--	TACAGTAGTCTGCACATTGG	--	NW_004973192.1	+	10450249	10450356	GAAGCGUCCGGAGAUCCUGCUCCGUCGCCCCAGUGUUCAGACUACCUGUUCAGGACAAUGCUGUUGUACAGUAGUCUGCACAUUGGUUAGACUGGGCAAGGGAAAGCA	--	--	624.929	661.386	752.397	633.017	573.655	520.524	540.58
gga-miR-1329-3p	--	CCTCGTAGCTTGATCACGATAT	--	NW_004973413.1	+	20717988	20718082	UCUUGGUCUGGUUGUAGAGAUACAGUGAUCACGUUACGAUGGAUUUCUCAAGUAACAACCUCGUAGCUUGAUCACGAUAUCCCUAUGACUUGAGA	--	--	0	0	0	0	0	0	0
mmu-miR-142a-3p	--	TGTAGTGTTTCCTACTTTATGGA	--	NW_004973452.1	+	47101	47164	ACCCAUAAAGUAGAAAGCACUACUAACAGCACUGGAGGGUGUAGUGUUUCCUACUUUAUGGAUG	--	--	1.10217	1.64934	0.524572	0.677748	0.632874	0.895342	0.822443
tgu-miR-1329-3p	--	CCTCGTAGCTTGATCACGATA	--	NW_004973413.1	+	20717994	20718080	UCUGGUUGUAGAGAUACAGUGAUCAGGUUACGAUGGAUUUCUCAAGUAACAACCUCGUAGCUUGAUCACGAUAUCCCUAUGACUUGA	--	--	0	0	0	0	0	0	0
ssa-miR-221-3p	--	ACCTAGCATACAATGTAGATTTC	--	NW_004973256.1	+	1295720	1295781	ACCUAGCAUACAAUGUAGAUUUCUGUGUGGUUUAAACUACAGCUACAUUGUCUGCUGGGUUU	--	--	0.33065	0.14553	0.201758	0.242053	0.0452053	0.329863	0.156656
tgu-miR-181b-1-3p	--	GCTCACTGAACAATGAATGCA	--	NW_004973192.1	+	7344930	7345003	GGUCACAAUGAACAUUCAUUGCUGUCGGUGGGUUUAACUAUGUGGACAAGCUCACUGAACAAUGAAUGCAACUG	--	--	0.6613	0.77616	0.96844	0.677748	0.452053	0.518356	0.822443
mmu-miR-181a-5p	--	AACATTCAACGCTGTCGGTGAGT	--	NW_004973192.1	+	7344742	7344828	GGUUGCUUCAGUGAACAUUCAACGCUGUCGGUGAGUUUGGAAUUCAAAUAAAAACCAUCGACCGUUGAUUGUACCCUAUAGCUAACC	--	--	281.604	224.989	249.615	209.618	208.622	186.043	184.306
pma-miR-199a-5p	--	CCCAGTGTTCAGACTACCTGTTC	--	NW_004973192.1	+	10450267	10450345	GUUCCGUCUCCCCAGUGUUCAGACUACCUGUUCAGGAGGUUAAUGUUGUACAGUAGUCUGCACAUUGGUUAGACUGAGC	--	--	232.502	233.721	210.394	166.29	207.673	184.441	242.934
eca-miR-199b-3p	--	ACAGTAGTCTGCACATTGGTTA	--	NW_004974009.1	+	50407	50475	GUCUACCCAGUGUUUAGACUAUCUGUUCAGGACUCCCAAAUUGUACAGUAGUCUGCACAUUGGUUAGGC	--	--	625.094	661.531	752.518	633.162	573.745	520.665	540.854
gga-miR-27b-5p	--	AGAGCTTAGCTGATTGGTGAACA	--	NW_004973405.1	+	156986	157082	ACCUCUCUGGUGAGGUGCAGAGCUUAGCUGAUUGGUGAACAGUGAUUGUUUCCCUCUUUGUUCACAGUGGCUAAGUUCUGCACCUGAAGAGAAGGUG	--	--	2.59009	1.55232	3.10708	1.93642	2.12465	4.42959	1.48823
mdo-miR-365-5p	--	GAGGGACTTTTGGGGGCAGATGT	--	NW_004973417.1	+	992940	993026	CCGCAGGGAAAAUGAGGGACUUUUGGGGGCAGAUGUGUUUCCAUUACACUAUCAUAAUGCCCCUAAAAAUCCUUAUUGCUCUUGCAG	--	--	0.440867	0.43659	0.201758	0.387285	0.406848	0.329863	0.313312
mne-miR-30c	--	TGTAAACATCCTACACTCTCAGC	--	NW_004973413.1	+	5128895	5128966	AGAUACUGUAAACAUCCUACACUCUCAGCUGUGGAAAGUAAGAAAGCUGGGAGAAGGCUGUUUACUCUUUCU	--	--	521.986	431.157	548.177	485.316	488.94	531.409	388.977
ocu-miR-143-5p	--	GGTGCAGTGCTGCATCTCTGG	--	NW_004973553.1	+	918258	918312	GGUGCAGUGCUGCAUCUCUGGUCAGUUGGGAGUCUGAGAUGAAGCACUGUAGCUC	--	--	19.9492	9.55647	10.5318	12.5867	13.6068	13.1945	9.86932
mmu-miR-30a-5p	--	TGTAAACATCCTCGACTGGAAG	--	NW_004973413.1	+	5103428	5103498	GCGACUGUAAACAUCCUCGACUGGAAGCUGUGAAGCCACAAAUGGGCUUUCAGUCGGAUGUUUGCAGCUGC	--	--	1170.45	876.382	1055.44	956.641	1014.68	1118.14	1021.08
eca-miR-30c	--	TGTAAACATCCTACACTCTCAGC	--	NW_004973413.1	+	5128901	5128960	UGUAAACAUCCUACACUCUCAGCUGUGGAAAGUGAGAAAGCUGGGAGAAGGCUGUUUACU	--	--	521.325	430.623	547.491	484.638	488.353	530.75	388.585
mne-miR-103	--	AGCAGCATTGTACAGGGCTATGA	--	NW_004973290.1	+	13537703	13537780	UACUGCCCUCGGCUUCUUUACAGUGCUGCCUUGUUGCAUAUGGAUCAAGCAGCAUUGUACAGGGCUAUGAAGGCAUUG	--	--	81.7808	70.4365	79.8559	69.9049	56.5518	64.3704	79.4637
ppy-let-7d	--	AGAGGTAGTAGGTTGCATAGTT	--	NW_004973734.1	+	23609	23695	CCUAGGAAGAGGUAGUAGGUUGCAUAGUUUUAGGGCAGGGAUUUUGCCCACAAGGAGGUAACUAUACGACCUGCUGCCUUUCUUAGG	--	--	21.6576	24.7886	23.3233	35.7754	44.3916	32.5151	19.5037
efu-miR-365	--	TAATGCCCCTAAAAATCCTTAT	--	NW_004973417.1	+	992943	993025	CAGGGAAAAUGAGGGACUUUUGGGGGCAGAUGUGUUUCCAUUCCACUAUCAUAAUGCCCCUAAAAAUCCUUAUUGCUCUUGCA	--	--	12.6749	9.07137	7.74752	9.68211	6.0123	7.91671	9.20353
aca-miR-128-3p	--	TCACAGTGAACCGGTCTCTTT	--	NW_004973519.1	+	1216442	1216535	AUUCCUGAGCUGUUGGAUUCGGGGCCGUAACACUGUCUGAGAGGGUUACAUUUCUCACAGUGAACCGGUCUCUUUUUCAGCUGCUUCCUAGCUU	--	--	335.059	286.694	271.244	339.164	764.602	527.027	204.044
tgu-miR-122-5p	--	TGGAGTGTGACAATGGTGTTTG	--	NW_004974495.1	+	24143	24214	CCCAGAGCUGUGGAGUGUGACAAUGGUGUUUGUGUCCAUCUAUCAAACGCCAUUAUCACACUAAAUAGUUCC	--	--	0.716409	1.01871	1.85618	1.50073	13.426	9.42466	0.665787
gga-miR-16-2-3p	--	CCAATATTATTGTGCTGCTTAA	--	NW_004973425.1	+	1615788	1615881	CCUACUUGUUCCGCCCUAGCAGCACGUAAAUAUUGGUGUAGUAAAAUAAACCUUAAACCCCAAUAUUAUUGUGCUGCUUAAGCGUGGCAGAGAU	--	--	1.76347	1.84338	1.89653	2.03324	0.813695	0.895342	1.33157
mdo-miR-143-3p	--	TGAGATGAAGCACTGTAGCTCG	--	NW_004973553.1	+	918253	918315	CCCGAGGUGCAGUGCUGCAUCUCUGGUCAGUUGUGAGUCUGAGAUGAAGCACUGUAGCUCGGG	--	--	5263.68	2544.35	3327.64	3225.16	4540.24	4655.92	2426.05
efu-miR-16	--	TAGCAGCACGTAAATATTGGCGT	--	NW_004973425.1	+	1615794	1615878	UGUUCCGCUCUAGCAGCACGUAAAUAUUGGCGUAGUGAAAUAAACAUUAAACACCAAUAUUAUUGUGCUGCUUUAGCGUGACAGG	--	--	132.701	141.552	154.749	138.261	96.6037	111.871	158.614
gga-miR-1791-5p	--	TGGGCTGCATCAGTCATGCCATG	--	NW_004974099.1	+	589390	589474	UGAAGCACCAUGUUGGGCUGCAUCAGUCAUGCCAUGUUAUGAAACCUAACGCGAUGUGACUGAUGCAGGCUGACGUGAUGUGUCA	--	--	0	0	0	0	0	0	0.039164
tgu-miR-138-1-3p	--	GCTACTTCACAACACCAGGGT	--	NW_004973589.1	+	712502	712574	GCUGUGCAACAGCUGGUGUUGUGAAUCAGGCCGUCACCAGUCGGAGAACGGCUACUUCACAACACCAGGGUCG	--	--	0.110217	0.19404	0.161407	0.0968211	0.0904106	0.14137	0.0783279
ssc-miR-27b-5p	--	AGAGCTTAGCTGATTGGTGAACA	--	NW_004973405.1	+	156995	157074	ACGAGGUGCAGAGCUUAGCUGAUUGGUGAACAGUGACUGGUUUCCGCUUUGUUCACAGUGGCUAAGUUCUGCACCUGAAG	--	--	2.59009	1.55232	3.10708	1.93642	2.12465	4.42959	1.48823
xtr-miR-133b	--	TTGGTCCCCTTCAACCAGCTA	--	NW_004973275.1	+	6651	6725	CUGCUAUGGCUGGUCAAACGGAACCAAGUCCGUCUUCCUUAGAGGUUUGGUCCCCUUCAACCAGCUAUUGCAGUA	--	--	1981.53	1144.06	1519.44	1905.73	1390.56	1660.91	1140.49
mdo-miR-145-5p	--	GTCCAGTTTTCCCAGGAATCCCT	--	NW_004973553.1	+	918676	918745	CUCAGGGUCCAGUUUUCCCAGGAAUCCCUUAGAUGCUAAGAUGGGGAUUCCUGGAAAUACUGUUCUUGAG	--	--	517.137	235.031	249.091	383.315	208.939	261.063	287.659
xla-miR-200a-3p	--	TAACACTGTCTGGTAACGATGTT	--	NW_004974095.1	+	2379416	2379477	CAUCUUACUAGACAGUGCUGGAUUUAUUUUAUGUUUUCUAACACUGUCUGGUAACGAUGUUU	--	--	209.302	708.731	820.712	247.378	279.549	313.134	570.306
gga-miR-33-2-5p	--	GTGCATTGTAGTTGCATTGCAT	--	NW_004973324.1	+	1338931	1339017	CGGCCCUCGCGGGGGUGCAUUGUAGUUGCAUUGCAUGUGUCAGACUGGGAGUGCAAUGCCCCUGCCAUGCAGCCCGGCGGGGGUCCC	--	--	0.991951	2.4255	1.85618	1.11344	1.85342	1.64932	1.9582
gga-miR-302c-3p	--	TAAGTGCTTCCATGTTTCAGTGG	--	NW_004974491.1	+	1626305	1626369	CCUCCGCUUUAACAUGGAGGUACCUGCUGCCUACAAAAGUAAGUGCUUCCAUGUUUCAGUGGUGG	--	--	0.0551084	0	0	0	0	0.0471233	0.039164
ssc-miR-217	--	TACTGCATCAGGAACTGATTGGAT	--	NW_004973884.1	+	133567	133644	AUGUCGCAGAUACUGCAUCAGGAACUGAUUGGAUAAGAAUUGGUCACCAUCAGUUCUUAAUGCAUUGCCUUCAGCAUC	--	--	0.716409	1.35828	2.70356	1.16185	0.226026	0.659726	2.389
chi-miR-214-3p	--	TACAGCAGGCACAGACAGGC	--	NW_004973192.1	+	10456116	10456227	GGCCUGGCUGGACGGAGUUGUCAUGUGUCUGCCUGUCUACACUUGCUGUGCAGAACAUCCGCUCACCUGUACAGCAGGCACAGACAGGCAGUCACAUGACAACCCAGCCUGA	--	--	20.5003	19.6951	20.66	19.5579	18.5794	19.8389	20.0128
dre-miR-9-4-3p	--	TAAAGCTAGAGAACCGAATGTA	--	NW_004973359.1	+	244972	245058	UGGGUUAGUUUUUCUCUUUGGUUAUCUAGCUGUAUGAGUUUAUGUGAUAUCAUAAAGCUAGAGAACCGAAUGUAUAAACUAAUUCCA	--	--	3.9678	3.63825	3.22813	5.56721	4.79176	4.75945	2.97646
ocu-miR-214-3p	--	ACAGCAGGCACAGACAGGCAGT	--	NW_004973192.1	+	10456145	10456207	UGCCUGUCUACACUUGCUGUGCAGAACAUCCGCUCACCUGUACAGCAGGCACAGACAGGCAGU	--	--	19.2328	18.6278	19.6513	18.396	17.404	18.6608	18.9945
gga-miR-365-1-5p	--	GAGGGACTTTTGGGGGCAGATGT	--	NW_004973417.1	+	992941	993025	CGCAGGGAAAAUGAGGGACUUUUGGGGGCAGAUGUGUUUCCAUUACACUAUCAUAAUGCCCCUAAAAAUCCUUAUUGCUCUUGCA	--	--	0.440867	0.43659	0.201758	0.387285	0.406848	0.329863	0.313312
cgr-miR-15b-5p	--	TAGCAGCACATCATGGTTTACA	--	NW_004973425.1	+	1615623	1615700	AAAGUACUAUAGCAGCACAUCAUGGUUUACAUACUAUAGUCAAGAUGCGAAUCAUUAUUUGCUGCUCUAGAAAUUUAA	--	--	0.606192	0.58212	1.04914	0.193642	0.542463	0.329863	0.352476
hsa-miR-30a-5p	--	TGTAAACATCCTCGACTGGAAG	--	NW_004973413.1	+	5103428	5103498	GCGACUGUAAACAUCCUCGACUGGAAGCUGUGAAGCCACAGAUGGGCUUUCAGUCGGAUGUUUGCAGCUGC	--	--	1170.45	876.382	1055.44	956.641	1014.68	1118.14	1021.08
cgr-miR-138	--	AGCTGGTGTTGTGAATCAGGC	--	NW_004973333.1	+	10794995	10795074	GGUUGCUGCAGCUGGUGUUGUGAAUCAGGCCGACGAGCAGCGCAUCCUCUUACCCGGCUAUUUCACGACACCAGGGUUGC	--	--	0.110217	0.14553	0.161407	0.0484106	0.0452053	0.0942466	0.19582
ggo-miR-34a	--	TGGCAGTGTCTTAGCTGGTTGT	--	NW_004974095.1	+	1562304	1562413	GGCCAGCUGUGAGUGUUUCUUUGGCAGUGUCUUAGCUGGUUGUUGUGAGCAAUAGUAAGGAAGCAAUCAGCAAGUAUACUGCCCUAGAAGUGCUGCACGUUGUGGGGCCC	--	--	0.275542	0.58212	0.847385	0.290463	0.135616	0.188493	0.626624
tch-miR-30c-5p	--	TGTAAACATCCTACACTCTCAGC	--	NW_004973413.1	+	5128901	5128962	UGUAAACAUCCUACACUCUCAGCUGUGGAAAGUGAGAAAGCUGGGAGAAGGCUGUUUACUCU	--	--	521.325	430.623	547.491	484.638	488.353	530.75	388.585
eca-let-7f	--	TGAGGTAGTAGATTGTATAGTT	--	NW_004973734.1	+	22610	22696	UCGGAGUGAGGUAGUAGAUUGUAUAGUUGUGGGGUAGUGAUUUUACCCUGUUCAGGAGAUAACUAUACAAUCUAUUGCCUUCCCUGA	--	--	201.586	299.355	260.066	240.213	257.489	380.144	393.402
aca-miR-30c-3p	--	CTGGGAGAAGGCTGTTTACTCT	--	NW_004973413.1	+	5128886	5128978	CCAAGUGACAGGUAAUGUAAACAUCCUACACUCUCAGCUGUGUAGAUAAGAAGAAAGCUGGGAGAAGGCUGUUUACUCUCUCUGCCUUGGAAA	--	--	11.2972	11.2058	11.3792	11.909	9.67393	11.7808	9.94765
gga-miR-302b-3p	--	TAAGTGCTTCCATGTTTTAGTAG	--	NW_004974491.1	+	1626019	1626090	CCCUUUUACUUUAACAUGGAGGUGCUUUCUGUGAUUUUACAAAAGUAAGUGCUUCCAUGUUUUAGUAGAGGU	--	--	0.0551084	0.04851	0.121055	0	0.0904106	0.0471233	0
tgu-miR-16b-5p	--	TAGCAGCACGTAAATATTGGAG	--	NW_004973425.1	+	1615794	1615865	CGUUCCGCCCUAGCAGCACGUAAAUAUUGGAGUGUCAAAGAAACCUUCAACCCCAAUAUUAUUGUGCUGCUU	--	--	406.369	427.81	416.55	387.478	269.785	282.928	454.615
ocu-miR-30c-5p	--	TGTAAACATCCTACACTCTCAGCT	--	NW_004973413.1	+	5128901	5128962	UGUAAACAUCCUACACUCUCAGCUGUGGAAUGUAAGAAAGCUGGGAGAAGGCUGUUUACUCU	--	--	521.325	430.623	547.491	484.638	488.353	530.75	388.585
tni-miR-183	--	TATGGCACTGGTAGAATTCACTG	--	NW_004973320.1	+	1261586	1261655	CUGUGUAUGGCACUGGUAGAAUUCACUGUGAGAGCUCACUAUCAGUGAAUUACCAUAGGGCCAUAAACAG	--	--	4.84954	6.59736	6.73873	5.66404	4.83697	5.74904	7.95029
rno-miR-34a-5p	--	TGGCAGTGTCTTAGCTGGTTGT	--	NW_004974095.1	+	1562306	1562407	CCGGCUGUGAGUAAUUCUUUGGCAGUGUCUUAGCUGGUUGUUGUGAGUAUUAGCUAAGGAAGCAAUCAGCAAGUAUACUGCCCUAGAAGUGCUGCACGUUGU	--	--	0.275542	0.58212	0.847385	0.290463	0.135616	0.188493	0.626624
oan-let-7d-5p	--	AGAGGTAGTAGGTTGCATAGTT	--	NW_004973734.1	+	23593	23708	GAAGAAACUAUGGGCUCCUAGGAAGAGGUAGUAGGUUGCAUAGUUUUAGGGCAGUGAUUUUGCUCAUAAGGUGUUAACUAUACAACCUGCUGCCUUUCUUAGGGCUUUAUUAUUAC	--	--	21.6576	24.7886	23.3233	35.7754	44.3916	32.5151	19.5037
oan-let-7c-5p	--	TGAGGTAGTAGGTTGTATGGTT	--	NW_004973689.1	+	18430669	18430735	UGAGGUAGUAGGUUGUAUGGUUUAGAGUCACACCCCGGGAGUUAACUGUACAACCUUCUAGCUUUCC	--	--	103.383	136.459	127.632	142.811	158.987	129.825	111.813
pol-miR-182-5p	--	TTTGGCAATGGTAGAACTCACA	--	NW_004973320.1	+	1262259	1262323	UUUGGCAAUGGUAGAACUCACACUGGUGAGGUAGAUGGAUCCGGUGGUUCUAGACUUGCCAACUA	--	--	5.23529	6.69438	5.93169	6.09973	3.75204	4.61808	7.51948
tgu-miR-216b-3p	--	ACAATTACCTGTAGAGATTCT	--	NW_004973884.1	+	125956	126026	ACAGACUGGGAAAUCUCUGCAGGCAAGUGUGAUGUCUUUAUAGCAAUCUCACAAUUACCUGUAGAGAUUCU	--	--	0.110217	0.19404	0.24211	0.0484106	0	0.0471233	0.509132
ssc-miR-221-3p	--	AGCTACATTGTCTGCTGGGTTT	--	NW_004973256.1	+	1295717	1295786	UGAACCUGGCAUACAAUGUAGAUUUCUGUGUUUGUUGGGCAACAGCUACAUUGUCUGCUGGGUUUCAGGC	--	--	176.016	256.521	197.602	277.538	281.719	216.673	226.015
ptr-miR-7	--	TGGAAGACTAGTGATTTTGTTGT	--	NW_004973590.1	+	146994	147102	UUGGAUGUUGGCCUAGUUCUGUGUGGAAGACUAGUGAUUUUGUUGUUUUUAGAUAACUAAAUCGACAACAAAUCACAGUCUGCCAUAUGGCACAGGCCAUGCCUCUACA	--	--	53.9511	100.222	52.901	83.5082	67.6723	41.5156	147.726
ssc-miR-99a-3p	--	CAAGCTCGCTTCTATGGGTCT	--	NW_004973689.1	+	18429903	18429982	CCAUUGGCAUAAACCCGUAGAUCCGAUCUUGUGGUGAAGUGGACCGCACAAGCUCGCUUCUAUGGGUCUGUGUCAGUGUG	--	--	1.15728	1.01871	1.2509	0.87139	0.542463	0.753973	1.01826
aca-miR-302b	--	TAAGTGCTTCCATGTTTTAGTAG	--	NW_004974491.1	+	1626016	1626092	GACUGCUUCUACUUUAACAUGGAGGUGCUUUCUGUGCAUAUAAAAAGUAAGUGCUUCCAUGUUUUAGUAGAGGUGAA	--	--	0.0551084	0.04851	0.121055	0	0.0904106	0.0471233	0
mdo-miR-138	--	AGCTGGTGTTGTGAATC	--	NW_004973333.1	+	10794996	10795078	GUUGCUGCAGCUGGUGUUGUGAAUCAGGCCGACAAGCAGCUCAUCCUAUUACCCGGCUAUUUCACUACACCAGGGUUGCAUCA	--	--	0	0	0.0403517	0	0	0	0.039164
gga-miR-130c-3p	--	CAGTGCAATGTTAAAAGGGCAT	--	NW_004973740.1	+	630655	630748	UUGAGCGGUGUCUGUCCAGCGCCCUUUUUAUGUUGUACUACUAGUGAUCAUACACAAAGCAGUGCAAUGUUAAAAGGGCAUUGGCCAGCAGUGC	--	--	2.92074	2.86209	2.62286	2.56576	1.7178	2.26192	2.389
mml-miR-30a-3p	--	CTTTCAGTCGGATGTTTGCAGC	--	NW_004973413.1	+	5103428	5103498	GCGACUGUAAACAUCCUCGACUGGAAGCUGUGAAGCCAUAGAUGGGCUUUCAGUCGGAUGUUUGCAGCUGC	--	--	86.6304	82.2245	80.2191	98.806	125.173	106.876	63.9939
gga-miR-184b-3p	--	TGGGCTGGAAAAGTGATAAGGGG	--	NW_004973680.1	+	3395667	3395729	CCUUAUCAGUUCUCCGUCCAACAGUCAGAGCGAAGAAGCUGGGCUGGAAAAGUGAUAAGGGGG	--	--	0	0.09702	0	0	0.180821	0.0471233	0.0783279
mdo-miR-217	--	TACTGCATCAGGAACTGATTGGAT	--	NW_004973884.1	+	133564	133645	UUGAUGUCGUAGAUACUGCAUCAGGAACUGAUUGGAUAAUAUUCAGGCACCAUCAGUUCCUAAUGCAUUGCCUUCAGCAUCU	--	--	0.716409	1.35828	2.70356	1.16185	0.226026	0.659726	2.389
aca-miR-205a	--	TCCTTCATTCCACCGGAGTCTG	--	NW_004973619.1	+	2679541	2679615	GUUCUAUUGUCCUUCAUUCCACCGGAGUCUGUCUCAUAUCUAAUCAGAUUUCAGUGGAGUGAAGCACAAGAGACA	--	--	473.822	884.095	1015.81	533.339	493.099	596.864	930.967
mmu-miR-30c-2-3p	--	CTGGGAGAAGGCTGTTTACTCT	--	NW_004973413.1	+	5128888	5128971	GAGUGACAGAUAUUGUAAACAUCCUACACUCUCAGCUGUGAAAAGUAAGAAAGCUGGGAGAAGGCUGUUUACUCUCUCUGCCUU	--	--	11.2972	11.2058	11.3792	11.909	9.67393	11.7808	9.94765
tch-miR-181a-5p	--	AACATTCAACGCTGTCGGTGAGT	--	NW_004973192.1	+	7344755	7344815	AACAUUCAACGCUGUCGGUGAGUUUGGAAUUAUAAUCAAAACCAUCGACCGUUGAUUGUAC	--	--	280.998	224.262	249.091	208.94	207.628	185.195	183.562
gga-miR-142-3p	--	TGTAGTGTTTCCTACTTTATGG	--	NW_004973452.1	+	47089	47176	GACAGUGCAGUCACCCAUAAAGUAGAAAGCACUACUAAACAGCACUGCAGGGUGUAGUGUUUCCUACUUUAUGGAUGAGUGUACUGUG	--	--	1.10217	1.64934	0.524572	0.677748	0.632874	0.895342	0.822443
tgu-miR-99-5p	--	AACCCGTAGATCCGATCTTGT	--	NW_004973689.1	+	18429904	18429974	AAUUGGCAUAAACCCGUAGAUCCGAUCUUGUGUUGAAACGCACUGCACAAGCUCGCUUCUAUGGGUCUGUG	--	--	3603.54	3874.74	3812.83	3046.91	3703.94	3094.59	2562.73
mmu-miR-143-3p	--	TGAGATGAAGCACTGTAGCTC	--	NW_004973553.1	+	918253	918315	CCUGAGGUGCAGUGCUGCAUCUCUGGUCAGUUGGGAGUCUGAGAUGAAGCACUGUAGCUCAGG	--	--	4732.71	2275.94	2779.99	2757.47	4221.18	4221.68	2014.52
fru-miR-23b	--	ATCACATTGCCAGGGATTACCA	--	NW_004973405.1	+	156764	156836	GGCUGUGAGGGUUCCUGGCGUGCUGAUUUGUGACUUAUGAUAAAAUCACAUUGCCAGGGAUUACCACACAGCC	--	--	146.643	125.01	159.591	118.219	112.019	144.763	102.022
oan-miR-221-5p	--	ACCTGGCATACAATGTAGAAT	--	NW_004973256.1	+	1295702	1295794	UUCAGGUUUGAGGCAUGAACCUGGCAUACAAUGUAGAAUUCUGUAUUUGUUAAGCAACAGCUACAUUGUCUGCUGGGUUUCAAGCUACCUGGA	--	--	0.0551084	0.04851	0.0807033	0.0484106	0.0452053	0	0.039164
cgr-miR-193b-3p	--	AACTGGCCCACAAAGTCCCGCT	--	NW_004973417.1	+	987721	987798	GCCCAGAAUCGGGGUUUUGAGGGCGAGAUGAGUUUGUGUUUUAUCCAACUGGCCCACAAAGUCCCGCUUUUGGGGUCA	--	--	7.66006	4.55994	5.85099	3.72761	2.5315	4.42959	3.64225
cfa-miR-31	--	AGGCAAGATGCTGGCATAGCTGT	--	NW_004973627.1	+	622320	622378	AGGCAAGAUGCUGGCAUAGCUGUUGAACUGAGAACCUGCUAUGCCAACAUAUUGCCAUC	--	--	0.606192	0.67914	1.93688	0.193642	0.361642	0.706849	0.704951
ssc-miR-1306-3p	--	ACGTTGGCTCTGGTGGTGATG	--	NW_004973182.1	+	625482	625561	GUCUCCACCACCUCCCCUGCAAACGUCCAGUGAUGCAGAGGUAAUGGACGUUGGCUCUGGUGGUGAUGGACAGGCCGAAC	--	--	0.275542	0.29106	0.24211	0.290463	0.497258	0.28274	0.156656
tch-miR-181b-5p	--	AACATTCATTGCTGTCGGTGGGT	--	NW_004973192.1	+	7344940	7344999	AACAUUCAUUGCUGUCGGUGGGUUGAACUGUGUGGACAAGCUCACUGAACAAUGAAUGCA	--	--	59.9028	53.4095	53.7484	63.2726	60.2134	49.6679	43.7462
gga-miR-489-3p	--	AGTGACATCATATGTACGGCTGC	--	NW_004973334.1	+	1811704	1811787	GUGGUGGCUUGGUGGUCGUAUGUAUGACGUCAUUUACUUGGACUUUUAGGAGUGACAUCAUAUGUACGGCUGCUAAACUGCUGC	--	--	3.80248	4.17186	3.672	3.53397	5.92189	2.59178	3.32894
tch-miR-1306-3p	--	ACGTTGGCTCTGGTGGTGATG	--	NW_004973182.1	+	625489	625549	CCACCUCCCCUGCAAACGUCCAGUGAUGCAGAGGUAAUGGACGUUGGCUCUGGUGGUGAUG	--	--	0.275542	0.24255	0.201758	0.242053	0.452053	0.28274	0.156656
ssc-miR-204	--	TTCCCTTTGTCATCCTATGCCT	--	NW_004973313.1	+	920626	920734	GGCUACAGUCCUUCUCAUGUGACUCGUGGACUUCCCUUUGUCAUCCUAUGCCUGAGAAUAUAUGAAGGAGGCUGGGAAGGCAAAGGGACGUUCAAUUGUCAUCACUGGC	--	--	1.21238	1.60083	1.29125	0.968211	1.49177	1.64932	0.744115
cgr-miR-301a-3p	--	CAGTGCAATAGTATTGTCAAAGC	--	NW_004973740.1	+	631247	631325	GCUCGCGAAUGCUCUGACUUUAUUGCACUACUGUACUUUACAGCUAGCAGUGCAAUAGUAUUGUCAAAGCAUCCGAAAG	--	--	0.165325	0.24255	0.161407	0.0968211	0.135616	0.0942466	0.234984
chi-miR-7-5p	--	TGGAAGACTAGTGATTTTGTTGTT	--	NW_004973590.1	+	146959	147105	UUAUACAGAGCCUGUAGAAAAUGUAGAAGAUUCAGUGGAUGUUGGUCUAGUUCUGUGUGGAAGACUAGUGAUUUUGUUGUUUUUAGAUAACUGAAUCGACAACAAAUCACAGUCUGCCAUAUGGCACAGGCCAUGCCUCUACAGGAC	--	--	53.9511	100.222	52.901	83.5082	67.6723	41.5156	147.726
gga-miR-143-3p	--	TGAGATGAAGCACTGTAGCTCG	--	NW_004973553.1	+	918245	918324	UCUCCCAGCCCAAGGUGCAGUGCUGCAUCUCUGGUCAAUUGGGAGUCUGAGAUGAAGCACUGUAGCUCGGGAAGGGAGGA	--	--	5263.73	2544.45	3327.68	3225.26	4540.28	4655.97	2426.05
gga-miR-302d	--	TAAGTGCTTCCATGTTTTAGTTG	--	NW_004974491.1	+	1626801	1626869	CCUCAACUUUAACAUGGAGGUACUUGCUGGACACCUGAAAAAGUAAGUGCUUCCAUGUUUUAGUUGUGG	--	--	0.33065	0.38808	0.121055	0.242053	0.0904106	0.28274	0.0783279
lla-miR-7	--	TGGAAGACTAGTGATTTTGTT	--	NW_004973590.1	+	146994	147103	UUGGAUGUUGGCCUAGUUCUGUGUGGAAGACUAGUGAUUUUGUUGUUUUUAGAUAACUAAAUCGACAACAAAUCACAGUCUGCCAUAUGGCACAGGCCAUGCCUCUACAG	--	--	53.896	100.222	52.8607	83.4598	67.6271	41.5156	147.687
oha-miR-27b-5p	--	AGAGCTTAGCTGATTGGTGAACAG	--	NW_004973405.1	+	156994	157075	AGUGAGGUGCAGAGCUUAGCUGAUUGGUGAACAGUGAUUGAUUUCCUCUUUGUUCACAGUGGCUAAGUUCUGCACCUGAAGA	--	--	2.59009	1.55232	3.10708	1.93642	2.12465	4.42959	1.48823
gga-miR-10a-5p	--	TACCCTGTAGATCCGAATTTGT	--	NW_004973484.1	+	1564486	1564559	CUAUAUGUACCCUGUAGAUCCGAAUUUGUGUAAAGGAAGUUGGGUCACAAAUUCGUAUCUAGGGGAAUAUGUAG	--	--	673.81	402.197	359.614	574.101	577.633	509.874	450.19
bta-miR-214	--	ACAGCAGGCACAGACAGGCAGT	--	NW_004973192.1	+	10456116	10456225	GGCCUGGCUGGACGGAGUUGUCAUGUGUCUGCCUGUCUACACUUGCUGUGCAGAACAUCCGCUCACCUGUACAGCAGGCACAGACAGGCAGUCACAUGACAACCCAGCCU	--	--	20.4452	19.598	20.6197	19.461	18.489	19.7918	19.9345
bta-miR-99a-3p	--	CAAGCTCGCTTCTATGGGT	--	NW_004973689.1	+	18429902	18429982	CCCAUUGGCAUAAACCCGUAGAUCCGAUCUUGUGGUGAAGUGGACCGCACAAGCUCGCUUCUAUGGGUCUGUGUCAGUGUG	--	--	1.15728	1.01871	1.2509	0.87139	0.542463	0.753973	1.01826
chi-miR-204-5p	--	TTCCCTTTGTCATCCTATGCCT	--	NW_004973313.1	+	920626	920731	GGCUACAGUCUUUCUUCAUGUGACUCGUGGACUUCCCUUUGUCAUCCUAUGCCUGAGAAUAUAUGAAGGAGGCUGGGAAGGCAAAGGGACGUUCAAUUGUCAUCAC	--	--	1.21238	1.60083	1.29125	0.968211	1.49177	1.64932	0.744115
gga-miR-460b-5p	--	TCCTCATTGTACATGCTGTGTG	--	NW_004973234.1	+	1902275	1902364	CUCAGAUCUGGCUCUACGUUGUCCUCAUUGUACAUGCUGUGUGUAUUUGCCACGUACACAGCGCAUGCAAUGUGGACAUAAUGGAGCUCA	--	--	5.62105	4.80249	4.35798	3.87285	4.88217	5.32493	3.17228
xla-miR-193-3p	--	AACTGGCCCGCAAAGTCCCGCT	--	NW_004973417.1	+	987730	987788	CGGGAUUUUGGGGGCGAGAUGAGCUAAUGAUUUAUCCAACUGGCCCGCAAAGUCCCGCU	--	--	0.385759	0.04851	0.363165	0.145232	0.135616	0.0942466	0.117492
gga-miR-196-5p	--	TAGGTAGTTTCATGTTGTTGG	--	NW_004974169.1	+	197722	197829	UUUCAUGCAGCUGAUCUGUGGUUUAGGUAGUUUCAUGUUGUUGGGAUUGGCUUUUAGCUCGGCAACAAGAAACUGCCUUAAUUACGUCAGUUAGUCUUCAUCAAGGGC	--	--	0	0	0	0	0	0	0
gga-miR-182-5p	--	TTTGGCAATGGTAGAACTCACACTG	--	NW_004973320.1	+	1262252	1262333	GGCUGCUUUUGGCAAUGGUAGAACUCACACUGGUGCGCUCGCAGGAUCCGGUGGUUCUAGACUUGCCAACUACAGCCCCGGG	--	--	5.23529	6.93693	5.93169	6.09973	3.84245	4.66521	7.51948
cgr-miR-365-5p	--	AGGGACTTTTGGGGGCAGATGTG	--	NW_004973417.1	+	992945	993025	GGGAAAAUGAGGGACUUUUGGGGGCAGAUGUGUUUCCAUUCCGCUAUCAUAAUGCCCCUAAAAAUCCUUAUUGCUCUUGCA	--	--	0.440867	0.43659	0.201758	0.387285	0.406848	0.329863	0.313312
mdo-miR-125b-5p	--	TCCCTGAGACCCTAACTTGTGA	--	NW_004973689.1	+	18463416	18463497	ACUUUUCCUAGUCCCUGAGACCCUAACUUGUGAGGCUUUUCAGCGACAACCACAGGUCAGGCUCUUGGGACCUAGGCGGAGG	--	--	260.387	266.417	323.54	282.282	289.043	287.546	218.574
tgu-miR-122-3p	--	AACGCCATTATCACACTAAAT	--	NW_004974495.1	+	24143	24214	CCCAGAGCUGUGGAGUGUGACAAUGGUGUUUGUGUCCAUCUAUCAAACGCCAUUAUCACACUAAAUAGUUCC	--	--	0	0	0	0	0	0	0
tgu-miR-218-5p	--	TTGTGCTTGATCTAACCATGT	--	NW_004973290.1	+	13392683	13392813	GGGUUUUCCUUUGUGCUUGAUCUAACCAUGUGGUAGAACAAUACAAAUGGAACAUGGUUCUGUCAAGCACCAUGGAAGGCUGCAUACUCCCUGCAGCAUGGCAUGCCUGGAUACUUCUGCUGGGGCAGAAG	--	--	103.934	103.86	85.3841	76.9728	110.798	109.986	70.2602
eca-miR-133b	--	TTTGGTCCCCTTCAACCAGCTA	--	NW_004973275.1	+	6657	6717	UGGCUGGUCAAACGGAACCAAGUCCGUCUUCCUGAGAGGUUUGGUCCCCUUCAACCAGCUA	--	--	135.126	83.3887	116.697	117.589	96.7845	99.9014	75.1165
ptr-miR-1306	--	ACGTTGGCTCTGGTGGTG	--	NW_004973182.1	+	625476	625559	UGAGCAGUCUCCACCACCUCCCCUGCAAACGUCCAGUGGUGCAGAGGUAAUGGACGUUGGCUCUGGUGGUGAUGGACAGUCCGA	--	--	0.275542	0.29106	0.24211	0.290463	0.497258	0.28274	0.156656
cgr-miR-125b-3p	--	TCACAAGTCAGGCTCTTGGGAC	--	NW_004973689.1	+	18463417	18463494	CUUUUCCUAGUCCCUGAGACCCUAACUUGUGAGGGAUUUUAGUAACAUCACAAGUCAGGCUCUUGGGACCUAGGCGGA	--	--	18.8471	23.2363	25.3812	16.4112	17.4492	17.577	19.6603
gga-miR-184b-5p	--	CCTTATCAGTTCTCCGTCCAAC	--	NW_004973680.1	+	3395667	3395729	CCUUAUCAGUUCUCCGUCCAACAGUCAGAGCGAAGAAGCUGGGCUGGAAAAGUGAUAAGGGGG	--	--	0	0	0	0	0	0	0
xtr-let-7c	--	TGAGGTAGTAGGTTGTATGGTT	--	NW_004973689.1	+	18430654	18430747	UGUGUGCAUCCAGGUUGAGGUAGUAGGUUGUAUGGUUUAGAAUGACACCCUGGGAGUUAACUGUACAACCUUCUAGCUUUCCUUGGAGCUCACU	--	--	104.1	137.332	128.52	143.779	160.027	130.767	112.714
ssc-miR-365-3p	--	TAATGCCCCTAAAAATCCTTAT	--	NW_004973417.1	+	992941	993020	CGCAGGGAAAAUGAGGGACUUUUGGGGGCAGAUGUGUUUCCAUUCCACUAUCAUAAUGCCCCUAAAAAUCCUUAUUGCUC	--	--	12.6749	9.07137	7.74752	9.68211	6.0123	7.91671	9.20353
mmu-miR-143-5p	--	GGTGCAGTGCTGCATCTCTGG	--	NW_004973553.1	+	918253	918315	CCUGAGGUGCAGUGCUGCAUCUCUGGUCAGUUGGGAGUCUGAGAUGAAGCACUGUAGCUCAGG	--	--	20.0043	9.55647	10.5721	12.6352	13.6068	13.1945	9.90848
tgu-miR-460a-5p	--	CCTGCATTGTACACACTGTGT	--	NW_004973760.1	+	1526038	1526119	CUUUAUAGCACCUGCAUUGUACACACUGUGUGUGUGGCUGGAAAUGCACAGCGCAUACAAUGUGGAUUCUGUACAAGUCGCU	--	--	37.5839	35.7034	33.5322	52.1866	95.8804	42.6466	19.5428
ppa-miR-217	--	TACTGCATCAGGAACTGATTGGAT	--	NW_004973884.1	+	133548	133657	AGUAUAAUUAUUACAUAGUUUUUGAUGUCGCAGAUACUGCAUCAGGAACUGAUUGGAUAAGAAUCAGUCACCAUCAGUUCCUAAUGCAUUGCCUUCAGCAUCUAAACAAG	--	--	0.716409	1.35828	2.70356	1.16185	0.226026	0.659726	2.389
mdo-miR-221-5p	--	ACCTGGCATACAATGTAGAATTCTGT	--	NW_004973256.1	+	1295714	1295787	GCAUGAACCUGGCAUACAAUGUAGAAUUCUGUGUUUAUUAAGUAACAGCUACAUUGUCUGCUGGGUUUCAGGCU	--	--	0.0551084	0.04851	0.0807033	0.0484106	0.0452053	0	0.039164
gga-miR-15b-5p	--	TAGCAGCACATCATGGTTTGCA	--	NW_004973425.1	+	1615614	1615704	UGAGGCCUUAAAGUACUCUAGCAGCACAUCAUGGUUUGCAUGCUGUAGUGAAGAUGCGAAUCAUUAUUUGCUGCUUUAGAAAUUUAAGGAA	--	--	44.0316	37.7893	48.3413	23.1403	23.1451	28.4153	32.6236
xtr-miR-365	--	TAATGCCCCTAAAAATCCTTAT	--	NW_004973417.1	+	992940	993025	CCGCAGGGAAAAUGAGGGACUUUUGGGGGCAGAUGUGUUUCACUUACACUACCAUAAUGCCCCUAAAAAUCCUUAUUGUUCUUGCA	--	--	12.6749	9.11988	7.78787	9.68211	6.19312	8.01096	9.28186
cfa-miR-301a	--	CAGTGCAATAGTATTGTCAAAGC	--	NW_004973740.1	+	631245	631328	CUGCUAACGAAUGCUCUGACUUUAUUGCACUACUGUACUUUACAGCUAGCAGUGCAAUAGUAUUGUCAAAGCAUCUGAAAGCAG	--	--	0.165325	0.24255	0.161407	0.0968211	0.135616	0.0942466	0.234984
ocu-miR-138-3p	--	GCTACTTCACAACACCAGGGT	--	NW_004973589.1	+	712512	712572	AGCUGGUGUUGUGAAUCAGGCCGUUGCCACUCCGAGAACGGCUACUUCACAACACCAGGGU	--	--	0.110217	0.19404	0.161407	0.0968211	0.0904106	0.14137	0.0783279
ocu-let-7d-5p	--	AGAGGTAGTAGGTTGCATAGTT	--	NW_004973734.1	+	23616	23691	AGAGGUAGUAGGUUGCAUAGUUUUAGGGCAGGGAUUUUGCCCACAAGGAGGUAACUAUACGACCUGCUGCCUUUCU	--	--	21.6025	24.6916	23.2829	35.727	44.3464	32.4679	19.4645
sha-miR-181a-3p	--	ACCATCGACCGTTGATTGT	--	NW_004973192.1	+	7344734	7344831	UUUUUUGAGGUUGCUUCAGUGAACAUUCAACGCUGUCGGUGAGUUUGGAAUUAAAAUGAAAACCAUCGACCGUUGAUUGUACCCUACAGCUAACCGAC	--	--	19.6737	18.3368	20.7811	14.5232	15.5958	14.7967	17.5063
gga-miR-210b-5p	--	TTAGCCGCTGTCACACGCAC	--	NW_004973526.1	+	1057671	1057733	UUAGCCGCUGUCACACGCACAGUGGAGUCGCCGAGAGCACAAUGUGCGUUAGUCAGUGGCUCA	--	--	0	0	0	0	0	0	0
ocu-miR-221-3p	--	AGCTACATTGTCTGCTGGGTTTC	--	NW_004973256.1	+	1295720	1295782	ACCUGGCAUACAAUGUAGAUUUCUGUGUUUUUUGGGCAACAGCUACAUUGUCUGCUGGGUUUC	--	--	113.854	168.96	135.662	181.443	196.01	149.569	141.891
ssa-let-7f-5p	--	TGAGGTAGTAGATTGTATTGTT	--	NW_004973734.1	+	22616	22693	UGAGGUAGUAGAUUGUAUUGUUGUGGGGUAGUGAUUUUACCCUGAUCAGAAGAUAACUAUACAAUCUAUUGCCUUCCC	--	--	12.2892	15.0866	17.9161	11.5701	13.5164	24.3156	17.9763
mdo-miR-221-3p	--	AGCTACATTGTCTGCTGGGTTTC	--	NW_004973256.1	+	1295714	1295787	GCAUGAACCUGGCAUACAAUGUAGAAUUCUGUGUUUAUUAAGUAACAGCUACAUUGUCUGCUGGGUUUCAGGCU	--	--	176.016	256.521	197.602	277.538	281.719	216.673	226.015
xla-let-7c-5p	--	TGAGGTAGTAGGTTGTATGGTT	--	NW_004973689.1	+	18430669	18430735	UGAGGUAGUAGGUUGUAUGGUUUAGAAUGACACCCUGGGAGUUAACUGUACAACCUUCUAGCUUUCC	--	--	103.383	136.459	127.632	142.811	158.987	129.825	111.813
ssc-miR-99a-5p	--	AACCCGTAGATCCGATCTTGTG	--	NW_004973689.1	+	18429903	18429982	CCAUUGGCAUAAACCCGUAGAUCCGAUCUUGUGGUGAAGUGGACCGCACAAGCUCGCUUCUAUGGGUCUGUGUCAGUGUG	--	--	2799.73	3094.11	3021.21	2327.14	2979.39	2427.27	1907.64
tgu-miR-31	--	AGGCAAGATGTTGGCATAGCTG	--	NW_004973627.1	+	622296	622404	UUCCUUUAUGCAGAGCUGGAGAGGAGGCAAGAUGUUGGCAUAGCUGUUGAUCUAAAAACCUGCUAUGCCAACAUAUUGUCAUCUUUCCUGUCUGUUUGCGGCAGAGGGA	--	--	148.407	271.899	623.877	39.0189	94.6147	190.378	284.761
cgr-miR-27b-3p	--	TTCACAGTGGCTAAGTTCTGC	--	NW_004973405.1	+	156994	157075	AACAAGGUGCAGAGCUUAGCUGAUUGGUGAACAGUGAUUGGUUUCCGCUUUGUUCACAGUGGCUAAGUUCUGCACCUGAAGA	--	--	438.277	268.891	618.228	246.265	238.458	511.995	284.213
ola-miR-183-5p	--	ATGGCACTGGTAGAATTCA	--	NW_004973320.1	+	1261575	1261665	UGACUCCUGUUCUGUGUAUGGCACUGGUAGAAUUCACUGUGAGAGCUCACUAUCAGUGAAUUACCAUAGGGCCAUAAACAGAGCAGAGAAA	--	--	4.84954	6.59736	6.73873	5.66404	4.83697	5.74904	7.95029
mml-miR-125b-2-3p	--	ACAAGTCAGGCTCTTGGGACCT	--	NW_004973689.1	+	18463411	18463499	ACCAGACUUUUCCUAGUCCCUGAGACCCUAACUUGUGAGGUAUUUUAGUAACAUCACAAGUCAGGCUCUUGGGACCUAGGCGGAGGGGA	--	--	18.8471	23.2363	25.3812	16.4112	17.4492	17.577	19.6603
bta-miR-301a	--	CAGTGCAATAGTATTGTCAAAGCAT	--	NW_004973740.1	+	631244	631328	ACUGCUAACGAAUGCUCUGACUUUAUUGCACUACUGUACUUUACAGCUAGCAGUGCAAUAGUAUUGUCAAAGCAUCUGAAAGCAG	--	--	0.165325	0.24255	0.161407	0.0968211	0.135616	0.0942466	0.234984
hsa-miR-214-3p	--	ACAGCAGGCACAGACAGGCAGT	--	NW_004973192.1	+	10456116	10456225	GGCCUGGCUGGACAGAGUUGUCAUGUGUCUGCCUGUCUACACUUGCUGUGCAGAACAUCCGCUCACCUGUACAGCAGGCACAGACAGGCAGUCACAUGACAACCCAGCCU	--	--	20.4452	19.598	20.6197	19.461	18.489	19.7918	19.9345
ppy-miR-301a	--	CAGTGCAATAGTATTGTCAAAGC	--	NW_004973740.1	+	631259	631316	UCUGACUUUAUUGCACUACUGUACUUUACAGCUAGCAGUGCAAUAGUAUUGUCAAAGC	--	--	0.110217	0.09702	0.121055	0.0484106	0.0904106	0.0942466	0.0783279
gga-miR-2954	--	CATCCCCATTCCACTCCTAGCA	--	NW_004973627.1	+	14818	14885	CUGAGAGGGCUUGGGGAGAGGAUUGUAGUGGAGCUCCAUCCCCAUUCCACUCCUAGCAGCUCUCUGGC	--	--	1699.16	83.1462	1904.11	72.3254	108.9	2284.49	72.8058
ccr-miR-489	--	TGACATCATATGTACGGCTGCT	--	NW_004973334.1	+	1811703	1811786	GGUGGUGGCCUGGUGGUCGUAUGUAUGACGUCAUUUACUUCAAAGUUUGGAGUGACAUCAUAUGUACGGCUGCUAAACUGCUAC	--	--	3.80248	4.17186	3.672	3.53397	5.92189	2.59178	3.32894
bta-miR-383	--	AGATCAGAAGGTGATTGTGGCT	--	NW_004973253.1	+	1608638	1608710	CUCCUCAGAUCAGAAGGUGAUUGUGGCUUUGGGUGGAUAUCAAUCAGCCACAGCACUGCCUGGUCAGAAAGAG	--	--	0.33065	0.53361	0.645627	0.435695	0.361642	0.376986	0.352476
aca-miR-143-3p	--	TGAGATGAAGCACTGTAGCTC	--	NW_004973553.1	+	918242	918326	AUGUCUCCCAGCCCAAGGUGCAGUGCUGCAUCUCUGGUCAGUUGUGAGUCUGAGAUGAAGCACUGUAGCUCGGGAAGGGAGGAAC	--	--	5263.73	2544.45	3327.68	3225.26	4540.28	4655.97	2426.05
tgu-let-7d-3p	--	CTATACAACCTGCTGCCTTTCT	--	NW_004973734.1	+	23606	23697	GCUCCUAGGAAGAGGUAGUAGGUUGCAUAGUUUUAGGGCAGGGAUUUUGCUCAGAAGGAGGUAACUAUACAACCUGCUGCCUUUCUUAGGGC	--	--	6.99876	4.94802	5.00361	6.63225	7.00682	8.57644	4.97382
oar-let-7f	--	TGAGGTAGTAGATTGTATAGT	--	NW_004973734.1	+	22169	22251	UGUGGGAUGAGGUAGUAGAUUGUAUAGUUUUAGGGUCAUACCCCAUCUUGGAGAUAACUAUACAGUCUACUGUCUUUCCCACG	--	--	215.253	314.587	272.495	256.431	272.407	408.418	408.559
mdo-miR-34a-5p	--	TGGCAGTGTCTTAGCTGGTTGTT	--	NW_004974095.1	+	1562304	1562414	GGCCAGCUGUGAGUGUUUCUUUGGCAGUGUCUUAGCUGGUUGUUGUGAGUAAUAGAUAAGGAAGCAAUCAGCAAGUAUACUGCCCUAGAAGUGCUGCACGUUGUUAGGCCC	--	--	0.275542	0.58212	0.847385	0.290463	0.135616	0.188493	0.626624
tni-miR-122	--	TGGAGTGTGACAATGGTGTTTG	--	NW_004974495.1	+	24148	24213	AGCUGUGGAGUGUGACAAUGGUGUUUGUGUCCUUUCUUUCAAACGCCAUUAUCACACUAAAUAGCU	--	--	0.716409	1.01871	1.85618	1.50073	13.426	9.42466	0.665787
ocu-miR-103a-2-5p	--	AGCTTCTTTACAGTGCTGCCTTG	--	NW_004973290.1	+	13537713	13537772	AGCUUCUUUACAGUGCUGCCUUGUAGCAUUCAGGUCAAGCAGCAUUGUACAGGGCUAUGA	--	--	0.220433	0.19404	0.282462	0.0968211	0.316437	0.188493	0.039164
mdo-miR-142	--	TGTAGTGTTTCCTACTTTATGGA	--	NW_004973452.1	+	47095	47168	GCAGUCACCCAUAAAGUAGAAAGCACUACUAACAGCAAUGUAGGGUGUAGUGUUUCCUACUUUAUGGAUGAGUG	--	--	1.10217	1.64934	0.524572	0.677748	0.632874	0.895342	0.822443
aca-miR-7-5p	--	TGGAAGACTAGTGATTTTGTTGT	--	NW_004973590.1	+	146999	147100	UGUUGGCCUAGUUCUGUGUGGAAGACUAGUGAUUUUGUUGUUUUUAGAUAACUAAAUUGACAACAAAUCGCAGUCUACCAUAUGGCACAGGCCAUAACCUCU	--	--	53.9511	100.222	52.901	83.5082	67.6723	41.5156	147.726
hsa-miR-125b-2-3p	--	TCACAAGTCAGGCTCTTGGGAC	--	NW_004973689.1	+	18463411	18463499	ACCAGACUUUUCCUAGUCCCUGAGACCCUAACUUGUGAGGUAUUUUAGUAACAUCACAAGUCAGGCUCUUGGGACCUAGGCGGAGGGGA	--	--	18.8471	23.2363	25.3812	16.4112	17.4492	17.577	19.6603
xtr-miR-142-5p	--	CATAAAGTAGAAAGCACTAC	--	NW_004973452.1	+	47091	47176	CAGUGCAGCCACCCAUAAAGUAGAAAGCACUACUAGACAGGACUGAACGCUGUAGUGUUUCCUACUUUAUGGAUGAGUGUACUGGG	--	--	1.26749	1.50381	0.847385	0.82298	0.632874	0.989589	0.626624
mml-miR-204-5p	--	TTCCCTTTGTCATCCTATGCCT	--	NW_004973313.1	+	920626	920735	GGCUACAGUCUUUCUUCAUGUGACUCGUGGACUUCCCUUUGUCAUCCUAUGCCUGAGAAUAUAUGAAGGAGGCUGGGAAGGCAAAGGGACGUUCAAUUGUCAUCACUGGC	--	--	1.21238	1.60083	1.29125	0.968211	1.49177	1.64932	0.744115
ssc-miR-142-5p	--	CATAAAGTAGAAAGCACTACT	--	NW_004973452.1	+	47093	47172	GUGCAGUCACCCAUAAAGUAGAAAGCACUACUAACAGCACUGGAGGGUGUAGUGUUUCCUACUUUAUGGAUGAGUGUACU	--	--	1.26749	1.50381	0.847385	0.82298	0.632874	0.989589	0.626624
tch-miR-30a-5p	--	TGTAAACATCCTCGACTGGA	--	NW_004973413.1	+	5103433	5103495	UGUAAACAUCCUCGACUGGAAGCUGUGAAGCCACAGAUGGGCUUUCAGUCGGAUGUUUGCAGC	--	--	1167.75	874.393	1053.78	954.947	1013.5	1116.82	1018.62
ppy-miR-199a	--	CCCAGTGTTCAGACTACCTGTTC	--	NW_004973192.1	+	10450247	10450356	AGGAAGCUUCUGGAGAUCCUGCUCCGUCGCCCCAGUGUUCAGACUACCUGUUCAGGACAAUGCCGUUGUACAGUAGUCUGCACAUUGGUUAGACUGGGCAAGGGAGAGCA	--	--	232.502	233.673	210.272	166.145	207.628	184.393	242.856
gga-miR-302b-5p	--	ACTTTAACATGGAGGTGCTTTCT	--	NW_004974491.1	+	1626019	1626090	CCCUUUUACUUUAACAUGGAGGUGCUUUCUGUGAUUUUACAAAAGUAAGUGCUUCCAUGUUUUAGUAGAGGU	--	--	0.0551084	0.04851	0.0403517	0	0.0452053	0	0.039164
bta-miR-34a	--	TGGCAGTGTCTTAGCTGGTTGT	--	NW_004974095.1	+	1562304	1562410	GGCCAGCUGUGAGUGUUUCUUUGGCAGUGUCUUAGCUGGUUGUUGUGAGUAAUAAUGCAGGAAGCAAUCAGCAAGUAUACUGCCCUAGAAGUGCUGCACGUUGUGGG	--	--	0.275542	0.58212	0.847385	0.290463	0.135616	0.188493	0.626624
mdo-miR-143-5p	--	GTGCAGTGCTGCATCTCTGG	--	NW_004973553.1	+	918253	918315	CCCGAGGUGCAGUGCUGCAUCUCUGGUCAGUUGUGAGUCUGAGAUGAAGCACUGUAGCUCGGG	--	--	20.0043	9.55647	10.5721	12.6352	13.6068	13.1945	9.90848
oar-miR-103	--	AGCAGCATTGTACAGGGCTATG	--	NW_004973290.1	+	13537705	13537776	CUGCCCUCGGCUUCUCUACAGUGCUGCCUUGUCGCAUGGGGAUCAAGCAGCAUUGUACAGGGCUAUGAAGGC	--	--	81.7808	70.4365	79.8559	69.9049	56.5518	64.3704	79.4637
mdo-miR-23b-3p	--	ATCACATTGCCAGGGATTACC	--	NW_004973405.1	+	156764	156837	GGCUGCUUGGGUUCCUGGCAUGCUGAUUUGUGACUUAAGAUGAAAAUCACAUUGCCAGGGAUUACCACGCAGCC	--	--	148.242	125.884	161.608	118.993	112.516	146.553	105.273
ptr-miR-34a	--	TGGCAGTGTCTTAGCTGGTTGT	--	NW_004974095.1	+	1562304	1562413	GGCCAGCUGUGAGUGUUUCUUUGGCAGUGUCUUAGCUGGUUGUUGUGAGCAAUAGUAAGGAAGCAAUCAGCAAGUAUACUGCCCUAGAAGUGCUGCACGUUGUGGGGCCC	--	--	0.275542	0.58212	0.847385	0.290463	0.135616	0.188493	0.626624
hsa-miR-217-5p	--	TACTGCATCAGGAACTGATTGGA	--	NW_004973884.1	+	133548	133657	AGUAUAAUUAUUACAUAGUUUUUGAUGUCGCAGAUACUGCAUCAGGAACUGAUUGGAUAAGAAUCAGUCACCAUCAGUUCCUAAUGCAUUGCCUUCAGCAUCUAAACAAG	--	--	0.716409	1.35828	2.70356	1.16185	0.226026	0.659726	2.389
xla-miR-122-3p	--	ACGCCATTATCACACTAATGA	--	NW_004974495.1	+	24153	24210	UGGAGUGUGACAAUGGUGUUUGUGUCAGAGCUAUCAAACGCCAUUAUCACACUAAUGA	--	--	0	0	0	0	0	0	0
gga-miR-216a	--	TAATCTCAGCTGGCAACTGTG	--	NW_004973884.1	+	130763	130868	GAUGGCUGUGAAUUGGCUUAAUCUCAGCUGGCAACUGUGAGCAGUUAAUAAUUCUCACAGUGGUAUCUGGGAUUAUGCUAAACACAGCAAUUUCUUUGCUCUAAUG	--	--	0.110217	0.24255	0.24211	0.290463	0	0.188493	0.234984
bta-miR-199a-3p	--	ACAGTAGTCTGCACATTGGTTA	--	NW_004973192.1	+	10450247	10450350	UGGAAGCUUCUGGAGAUCCUGCUCCGUCGCCCCAGUGUUCAGACUACCUGUUCAGGACAAUGCCGUUGUACAGUAGUCUGCACAUUGGUUAGACUGGGCAAGGG	--	--	624.984	661.483	752.437	633.065	573.7	520.571	540.698
tgu-miR-217-5p	--	ATACTGCATCAGGAACTGATTG	--	NW_004973884.1	+	133567	133639	AUGUCGCAGAUACUGCAUCAGGAACUGAUUGGAUAAUAAUCACUCACCAUCAGUUCCUAAUGCAUUGCCUUCA	--	--	0.716409	1.35828	2.70356	1.16185	0.226026	0.659726	2.389
rno-let-7d-5p	--	AGAGGTAGTAGGTTGCATAGTT	--	NW_004973734.1	+	23603	23700	UGGGCUCCUAGGAAGAGGUAGUAGGUUGCAUAGUUUUAGGGCAGAGAUUUUGCCCACAAGGAGUUAACUAUACGACCUGCUGCCUUUCUUAGGGCCUU	--	--	21.6576	24.7886	23.3233	35.7754	44.3916	32.5151	19.5037
oan-miR-302-5p	--	TTTAACATGGAGGTGCTTTCT	--	NW_004974491.1	+	1626021	1626089	CUUCUACUUUAACAUGGAGGUGCUUUCUGUGAUUUAAAAAGUAAGUGCUUCCAUGUUUUAGUAGAGGUG	--	--	0.0551084	0.04851	0.0403517	0	0.0452053	0	0.039164
tch-miR-200b-3p	--	TAATACTGCCTGGTAATGATGA	--	NW_004974095.1	+	2377086	2377143	CAUCUUACUGGGCAGCAUUGGAUGGUGUCUGGUCUCUAAUACUGCCUGGUAAUGAUGA	--	--	18.8471	60.686	76.1436	44.8766	70.7463	68.5173	48.7591
chi-miR-383	--	AGATCAGAAGGTGATTGTGGCTT	--	NW_004973253.1	+	1608624	1608734	CUCCACGUCACCUGCUCCUCAGAUCAGAAGGUGAUUGUGGCUUUGGGUGGAUAUUAAUCAGCCACAGCACUGCCUGGUCAGAAAGAGCAAGUGUCCUAGCCUUUUACCUCA	--	--	0.33065	0.53361	0.645627	0.435695	0.361642	0.376986	0.352476
rno-miR-30a-5p	--	TGTAAACATCCTCGACTGGAAG	--	NW_004973413.1	+	5103428	5103498	GCAACUGUAAACAUCCUCGACUGGAAGCUGUGAAGCCACAAAUGGGCUUUCAGUCGGAUGUUUGCAGCUGC	--	--	1170.45	876.382	1055.44	956.641	1014.68	1118.14	1021.08
ssc-miR-199b-3p	--	TACAGTAGTCTGCACATTGGTT	--	NW_004974009.1	+	50405	50478	CCGUCUACCCAGUGUUUAGACUAUCUGUUCAGGACUCCCAAAUUGUACAGUAGUCUGCACAUUGGUUAGGCUGG	--	--	625.094	661.58	752.558	633.21	573.745	520.665	540.894
ppa-miR-99a	--	AACCCGTAGATCCGATCTTGTG	--	NW_004973689.1	+	18429902	18429982	CCCAUUGGCAUAAACCCGUAGAUCCGAUCUUGUGGUGAAGUGGACCGCACAAGCUCGCUUCUAUGGGUCUGUGUCAGUGUG	--	--	2799.73	3094.11	3021.21	2327.14	2979.39	2427.27	1907.64
oan-miR-214-5p	--	TGCCTGTCTACACTTGCTGT	--	NW_004973192.1	+	10456114	10456231	UGGGACUGGCUGGACGGAGUUGUCACGUGUCUGCCUGUCUACACUUGCUGUGCAGAACAUCCUCUCACCUGUACAGCAGGCACAGACAGGCAGUCACAUGACAACCCAGCCUGACUGA	--	--	3.74737	4.41441	3.55095	3.1951	4.92738	3.91123	2.42817
ppy-miR-30a-5p	--	TGTAAACATCCTCGACTGGAAG	--	NW_004973413.1	+	5103428	5103498	GCGACUGUAAACAUCCUCGACUGGAAGCUGUGAAGCCACAGAUGGGCUUUCAGUCGGAUGUUUGCAGCUGC	--	--	1170.45	876.382	1055.44	956.641	1014.68	1118.14	1021.08
xtr-miR-7	--	TGGAAGACTAGTGATTTTGTTG	--	NW_004973590.1	+	146995	147102	UGGAUGUUGGUUUAGUUCUGUGUGGAAGACUAGUGAUUUUGUUGUUUUUAGAUAACAACAUUGACAACAAAUCGCAGUCUGCCAUAUGGCACAGACCAUGCCUCUACA	--	--	53.9511	100.222	52.901	83.5082	67.6723	41.5156	147.726
ssa-miR-9a-1-3p	--	TAAAGCTAGAGAACCGAATGTAT	--	NW_004973359.1	+	244986	245046	UCUUUGGUUAUCUAGCUGUAUGAGUUUAUGUGAUAUCAUAAAGCUAGAGAACCGAAUGUAU	--	--	3.91269	3.49272	3.22813	5.47039	4.79176	4.66521	2.89813
tgu-miR-187-3p	--	TCGTGTCTTGTGTTGCAGCC	--	NW_004973388.1	+	68267	68336	CUCCGGCUACAACACAGGACAUGGGAGCUUUUCUGAACCCUCGUGUCUUGUGUUGCAGCCAGAGGGGCAC	--	--	75.6638	70.8731	53.3449	81.9107	164.186	93.257	46.4093
ssa-miR-489-5p	--	TGGTCGTATGTATGACGTCATT	--	NW_004973334.1	+	1811716	1811776	UGGUCGUAUGUAUGACGUCAUUUACUUCAACGUUUGGAGUGACAUCAUAUGUACGGCUGCU	--	--	0	0.04851	0.0807033	0	0	0	0.039164
ocu-miR-125b-2-3p	--	ACAAGTCAGGCTCTTGGGACCT	--	NW_004973689.1	+	18463427	18463487	UCCCUGAGACCCUAACUUGUGAGGUAUUUUAGUAACAUCACAAGUCAGGCUCUUGGGACCU	--	--	17.4142	21.781	23.4847	14.9589	16.5903	16.3989	18.0154
hsa-miR-214-5p	--	TGCCTGTCTACACTTGCTGTGC	--	NW_004973192.1	+	10456116	10456225	GGCCUGGCUGGACAGAGUUGUCAUGUGUCUGCCUGUCUACACUUGCUGUGCAGAACAUCCGCUCACCUGUACAGCAGGCACAGACAGGCAGUCACAUGACAACCCAGCCU	--	--	3.74737	4.41441	3.55095	3.1951	4.92738	3.91123	2.42817
efu-miR-145	--	GTCCAGTTTTCCCAGGAATCCCTTA	--	NW_004973553.1	+	918672	918752	UGUCCUCACGGUCCAGUUUUCCCAGGAAUCCCUUAGAUGCUAAGAUGGGGAUUCCUGGAAAUACUGUUCUUGAGGUCAUGG	--	--	517.137	235.031	249.091	383.315	208.939	261.063	287.659
mdo-miR-30c-5p	--	TGTAAACATCCTACACTCTCAGC	--	NW_004973413.1	+	5128901	5128961	UGUAAACAUCCUACACUCUCAGCUGUGGAAAGUCAGAAAGCUGGGAGAAGGCUGUUACUCU	--	--	521.325	430.623	547.491	484.638	488.353	530.75	388.585
mdo-miR-214-5p	--	TGCCTGTCTACACTTGCTGTGC	--	NW_004973192.1	+	10456116	10456225	GGGCUGGCUGGACGGAGUUGUCAUGUGUCUGCCUGUCUACACUUGCUGUGCAGAACAUCCUCUCACCUGUACAGCAGGCACAGACAGGCAGUCACAUGACAACCCAGCCU	--	--	3.74737	4.41441	3.55095	3.1951	4.92738	3.91123	2.42817
ssc-miR-30c-3p	--	CTGGGAGAAGGCTGTTTACTCT	--	NW_004973413.1	+	5128892	5128971	GACAGAUACUGUAAACAUCCUACACUCUCAGCUGUGGAAAGUAAGAAAGCUGGGAGAAGGCUGUUUACUCUCUCUGCCUU	--	--	11.2972	11.2058	11.3792	11.909	9.67393	11.7808	9.94765
gga-miR-429-5p	--	TGTCTTACCAGGCAAAGTTAGA	--	NW_004974095.1	+	2382078	2382161	GCCUGCUGAUUGCUGUCUUACCAGGCAAAGUUAGAUCUAGCUAUUUCUGUCUAAUACUGUCUGGUAAUGCCGUCAAUCGCAUGG	--	--	0.110217	0.19404	0.443868	0.338874	0.0452053	0.329863	0.274148
gga-miR-205a	--	TCCTTCATTCCACCGGAGTCTG	--	NW_004973619.1	+	2679529	2679624	GACAAUCCAUGGGUUCUGUUGUCCUUCAUUCCACCGGAGUCUGUCUCGUACCUAACCAGAUUUCAGUGGAGUGAAGCACAAGAGACAUGGAGAUGA	--	--	473.822	884.095	1015.81	533.339	493.19	596.864	930.967
tgu-let-7d-5p	--	AGAGGTAGTAGGTTGCATAGTT	--	NW_004973734.1	+	23606	23697	GCUCCUAGGAAGAGGUAGUAGGUUGCAUAGUUUUAGGGCAGGGAUUUUGCUCAGAAGGAGGUAACUAUACAACCUGCUGCCUUUCUUAGGGC	--	--	21.6576	24.7886	23.3233	35.7754	44.3916	32.5151	19.5037
ocu-miR-145-5p	--	GTCCAGTTTTCCCAGGAATCCCT	--	NW_004973553.1	+	918682	918742	GUCCAGUUUUCCCAGGAAUCCCUUAGAUGCUAAGAUGGGGAUUCCUGGAAAUACUGUUCUU	--	--	516.972	234.983	249.01	383.266	208.848	260.969	287.581
gga-miR-148b-5p	--	GAGGTTCTGTCCTACACTCCGGCT	--	NW_004974169.1	+	322360	322420	CGAGGUUCUGUCCUACACUCCGGCUGUGGCUAUGGGCAGUCAGUGCAUCACAGAACUUGGU	--	--	73.3492	71.5523	73.8435	78.7156	98.0051	87.8849	78.2104
mdo-miR-122-5p	--	TGGAGTGTGACAATGGTGTTTGTGT	--	NW_004974495.1	+	24145	24218	CAGAGCUAUGGAGUGUGACAAUGGUGUUUGUGUCCAGUCUAUCAAACGCCAUUAUCACACUAAAUAGCUACUGU	--	--	0.716409	0.9702	1.85618	1.50073	13.426	9.42466	0.665787
cfa-miR-34c	--	AGGCAGTGTAGTTAGCTGATTGC	--	NW_004973237.1	+	2053410	2053464	AGGCAGUGUAGUUAGCUGAUUGCUAAUAGUACCAAUCACUAACCACACGGCCAGG	--	--	0.110217	0.04851	0.0403517	0.338874	0.180821	0.0942466	5.91376
oha-miR-217-5p	--	TACTGCATCAGGAACTGATTGGAT	--	NW_004973884.1	+	133557	133657	UGAAUUUUUGAUGUCGCAGAUACUGCAUCAGGAACUGAUUGGAUAAUAAUCAAACACCAUCAGUUCUUAAUGCAUUGCCUUCAGCAUCUAAACAAGCUUCA	--	--	0.716409	1.35828	2.70356	1.16185	0.226026	0.659726	2.389
oha-miR-7-1-3p	--	CAACAAATCGCAGTCTACCATA	--	NW_004973590.1	+	146991	147109	UCAGUUGGACGUUGGUCUAGUUCUGUGUGGAAGACUAGUGAUUUUGUUGUUUUUAGAUUACUAAAGUGACAACAAAUCGCAGUCUACCAUAUGGCACAGUCCAUGCCUCUACAGGACAA	--	--	0.0551084	0.04851	0	0.145232	0.0452053	0.0471233	0
aca-let-7c-1-3p	--	CTGTACAACCTTCTAGCTTTCC	--	NW_004973689.1	+	18430655	18430752	GUGUGCAUCCGGGUUGAGGUAGUAGGUUGUAUGGUUUAGAGUUACACCCUGGGAGUUAACUGUACAACCUUCUAGCUUUCCUUGGAGCACACUUGAAC	--	--	0.385759	0.43659	0.403517	0.484106	0.678079	0.471233	0.469968
aca-let-7a-5p	--	TGAGGTAGTAGGTTGTATAGTT	--	NW_004973734.1	+	22163	22263	CUGCACUGUGGGAUGAGGUAGUAGGUUGUAUAGUUUUAGGGUCAUACCCACCACUGGGAGAUAACUAUACAGUCUACUGUCUUUCCUAAAGAGGCAGAAAA	--	--	798.19	1075.27	972.919	1260.9	1665.59	1092.18	1202.57
mmu-let-7f-5p	--	TGAGGTAGTAGATTGTATAGTT	--	NW_004973734.1	+	22169	22251	UGUGGGAUGAGGUAGUAGAUUGUAUAGUUUUAGGGUCAUACCCCAUCUUGGAGAUAACUAUACAGUCUACUGUCUUUCCCACG	--	--	215.253	314.587	272.495	256.431	272.407	408.418	408.559
efu-miR-103a	--	AGCAGCATTGTACAGGGCTATGAAG	--	NW_004973290.1	+	13537701	13537784	CUUACUGCCCUCGGCUUCUUUACAGUGCUGCCUUGUUGCAUAUGGAUCAAGCAGCAUUGUACAGGGCUAUGAAGGCAUUGAGAC	--	--	81.7808	70.4365	79.8559	69.9049	56.5518	64.3704	79.4637
ptr-miR-204	--	TTCCCTTTGTCATCCTATGCCT	--	NW_004973313.1	+	920626	920735	GGCUACAGUCUUUCUUCAUGUGACUCGUGGACUUCCCUUUGUCAUCCUAUGCCUGAGAAUAUAUGAAGGAGGCUGGGAAGGCAAAGGGACGUUCAAUUGUCAUCACUGGC	--	--	1.21238	1.60083	1.29125	0.968211	1.49177	1.64932	0.744115
ppy-let-7a	--	TGAGGTAGTAGGTTGTATAGTT	--	NW_004973734.1	+	22171	22250	UGGGAUGAGGUAGUAGGUUGUAUAGUUUUAGGGUCACACCCACCACUGGGAGAUAACUAUACAAUCUACUGUCUUUCCUA	--	--	798.19	1075.27	972.919	1260.9	1665.59	1092.18	1202.57
ssc-miR-103	--	AGCAGCATTGTACAGGGCTATGA	--	NW_004973290.1	+	13537701	13537782	CUUACUGCCCUCGGCUUCUUUACAGUGCUGCCUUGUUGCAUAUGGAUCAAGCAGCAUUGUACAGGGCUAUGAAGGCACUGAG	--	--	81.7808	70.4365	79.8559	69.9049	56.5518	64.3704	79.4637
mdo-miR-125b-1-3p	--	ACAGGTCAGGCTCTTGGGACCT	--	NW_004973689.1	+	18463416	18463497	ACUUUUCCUAGUCCCUGAGACCCUAACUUGUGAGGCUUUUCAGCGACAACCACAGGUCAGGCUCUUGGGACCUAGGCGGAGG	--	--	1.26749	2.47401	2.46145	1.11344	1.22054	1.22521	1.87987
mdo-miR-429	--	TAATACTGTCTGGTAATGCC	--	NW_004974095.1	+	2382085	2382156	GAUUGGUGUCUUACCAGACAAAGUUAGAUCUCGCUAUUUCUGUCUAAUACUGUCUGGUAAUGCCAUUGGUCA	--	--	16.9734	60.1524	73.319	25.4155	21.7437	27.8027	45.4302
cgr-miR-301a-5p	--	GCTCTGACTTTATTGCACTACT	--	NW_004973740.1	+	631247	631325	GCUCGCGAAUGCUCUGACUUUAUUGCACUACUGUACUUUACAGCUAGCAGUGCAAUAGUAUUGUCAAAGCAUCCGAAAG	--	--	2.92074	2.71656	2.25969	2.56576	3.25478	2.92164	2.19318
ssc-miR-199a-3p	--	ACAGTAGTCTGCACATTGGTTA	--	NW_004973192.1	+	10450269	10450344	UCCGUCGCCCCAGUGUUCAGACUACCUGUUCAGGACAAUGCCGUUGUACAGUAGUCUGCACAUUGGUUAGACUGGG	--	--	624.984	661.483	752.437	633.065	573.7	520.571	540.698
eca-miR-107a	--	AGCAGCATTGTACAGGGCTATGA	--	NW_004973290.1	+	13537701	13537772	CUCACUGCCCUCGGCUUCUUUACAGUGCUGCCUUGUUGCGGAUGGAUCAAGCAGCAUUGUACAGGGCUAUGA	--	--	71.5307	62.5779	71.8259	61.8687	50.4943	57.726	70.5735
xla-miR-142	--	CATAAAGTAGAAAGCACTAC	--	NW_004973452.1	+	47091	47176	CAGUGCAGCCACCCAUAAAGUAGAAAGCACUACUAGACAGGACUGAACGCUGUAGUGUUUCCUACUUUAUGGAUGAGUGUACUGGG	--	--	0.0551084	0.19404	0.0403517	0.0484106	0.0452053	0.0942466	0.117492
aja-miR-142	--	TGTAGTGTTTCCTACTTTATGGA	--	NW_004973452.1	+	47089	47175	GACAGUGCAGUCACCCAUAAAGUAGAAAGCACUACUAACAGCACUGGAGGGUGUAGUGUUUCCUACUUUAUGGAUGAGUGUACUGUG	--	--	1.10217	1.64934	0.524572	0.677748	0.632874	0.895342	0.822443
mdo-miR-181b-5p	--	AACATTCATTGCTGTCGGTGGGT	--	NW_004973192.1	+	7344928	7345014	AAGGUCACAAUCAACAUUCAUUGCUGUCGGUGGGUUUAACUGUAUGGACAAGCUCACUGAACAAUGAAUGCAACUGUGGCCCCACUU	--	--	67.3975	58.4546	57.7029	71.3088	65.5477	53.909	48.25
hsa-miR-128-3p	--	TCACAGTGAACCGGTCTCTTT	--	NW_004973519.1	+	1216447	1216528	UGAGCUGUUGGAUUCGGGGCCGUAGCACUGUCUGAGAGGUUUACAUUUCUCACAGUGAACCGGUCUCUUUUUCAGCUGCUUC	--	--	335.059	286.694	271.244	339.164	764.602	527.027	204.044
cgr-miR-221-5p	--	ACCTGGCATACAATGTAGATTTCTGT	--	NW_004973256.1	+	1295711	1295792	GGGGCAUGAACCUGGCAUACAAUGUAGAUUUCUGUGUUUAUUAGGCAACAGCUACAUUGUCUGCUGGGUUUCAGGCUACCUG	--	--	21.1616	26.3409	21.6285	23.3823	17.7205	18.7551	37.2841
hsa-miR-99a-5p	--	AACCCGTAGATCCGATCTTGTG	--	NW_004973689.1	+	18429902	18429982	CCCAUUGGCAUAAACCCGUAGAUCCGAUCUUGUGGUGAAGUGGACCGCACAAGCUCGCUUCUAUGGGUCUGUGUCAGUGUG	--	--	2799.73	3094.11	3021.21	2327.14	2979.39	2427.27	1907.64
mml-miR-103-3p	--	AGCAGCATTGTACAGGGCTATGA	--	NW_004973290.1	+	13537703	13537780	UACUGCCCUCGGCUUCUUUACAGUGCUGCCUUGUUGCAUAUGGAUCAAGCAGCAUUGUACAGGGCUAUGAAGGCAUUG	--	--	81.7808	70.4365	79.8559	69.9049	56.5518	64.3704	79.4637
mmu-miR-145a-3p	--	ATTCCTGGAAATACTGTTCTTG	--	NW_004973553.1	+	918676	918745	CUCACGGUCCAGUUUUCCCAGGAAUCCCUUGGAUGCUAAGAUGGGGAUUCCUGGAAAUACUGUUCUUGAG	--	--	53.896	28.7664	26.7128	46.813	44.9793	46.2751	25.2608
tgu-miR-128-1-5p	--	CGGGGCCGTAACACTGTCTGA	--	NW_004973519.1	+	1216456	1216526	GGAUUCGGGGCCGUAACACUGUCUGAGAGGUUUACAUUUCUCACAGUGAACCGGUCUCUUUUUCAGCUGCU	--	--	2.36966	2.81358	2.30004	3.29192	3.84245	3.81699	2.34984
gga-miR-1782	--	ACATTCATTGGAGCAGGGACA	--	NW_004973245.1	+	256894	256992	UGUUAGACUGCCUGGAUUCUAGCCCUUCUCCAAAUGAAUUUUUAAUAGAAAAUAAUUAAACAUUCAUUGGAGCAGGGACAGGAGCCCAGGUCUCUCUCA	--	--	5.01486	5.3361	4.31763	4.79265	9.53831	7.82247	3.52476
efu-miR-99a	--	AAACCCGTAGATCCGATCTTGTGGT	--	NW_004973689.1	+	18429903	18429983	CCAUUGGCAUAAACCCGUAGAUCCGAUCUUGUGGUGAAGUGGACCGCACAAGCUCGCUUCUAUGGGUCUGUGUCAGUGUGG	--	--	2799.73	3094.11	3021.21	2327.14	2979.39	2427.32	1907.68
gga-miR-181b-1-3p	--	TCACTGAACAATGAATGCAAC	--	NW_004973192.1	+	7344926	7345014	AAAAGGUCACAAUCAACAUUCAUUGCUGUCGGUGGGUUUAACUAUGUGGACAAGCUCACUGAACAAUGAAUGCAACUGUGGCCCCACAU	--	--	0.606192	0.72765	0.847385	0.629337	0.361642	0.42411	0.744115
hsa-miR-199a-3p	--	ACAGTAGTCTGCACATTGGTTA	--	NW_004973192.1	+	10450247	10450356	AGGAAGCUUCUGGAGAUCCUGCUCCGUCGCCCCAGUGUUCAGACUACCUGUUCAGGACAAUGCCGUUGUACAGUAGUCUGCACAUUGGUUAGACUGGGCAAGGGAGAGCA	--	--	624.984	661.483	752.437	633.065	573.7	520.571	540.698
gga-let-7a-2-3p	--	CTGTACAACCTCCTAGCTTTCC	--	NW_004973689.1	+	18430665	18430736	AGGUUGAGGUAGUAGGUUGUAUAGUUUAGAAUUACACCAAGGGAGAUAACUGUACAACCUCCUAGCUUUCCU	--	--	15.0446	16.9785	12.388	17.1858	22.467	18.2367	12.18
rno-let-7c-5p	--	TGAGGTAGTAGGTTGTATGGTT	--	NW_004973689.1	+	18430654	18430747	UGUGUGCAUCCGGGUUGAGGUAGUAGGUUGUAUGGUUUAGAGUUACACCCUGGGAGUUAACUGUACAACCUUCUAGCUUUCCUUGGAGCACACU	--	--	104.1	137.332	128.52	143.779	160.027	130.767	112.714
mmu-miR-7a-5p	--	TGGAAGACTAGTGATTTTGTTGT	--	NW_004973590.1	+	146994	147101	UUGGAUGUUGGCCUAGUUCUGUGUGGAAGACUAGUGAUUUUGUUGUUUUUAGAUAACUAAAACGACAACAAAUCACAGUCUGCCAUAUGGCACAGGCCACCUCUACAG	--	--	53.9511	100.222	52.901	83.5082	67.6723	41.5156	147.726
mmu-miR-125b-5p	--	TCCCTGAGACCCTAACTTGTGA	--	NW_004973689.1	+	18463421	18463491	GCCUAGUCCCUGAGACCCUAACUUGUGAGGUAUUUUAGUAACAUCACAAGUCAGGUUCUUGGGACCUAGGC	--	--	259.12	264.622	322.369	280.684	288.455	286.698	216.968
eca-miR-8915	--	CAGCACGGCCTGGATGTTGGGCAG	--	NW_004973355.1	+	372273	372415	CUUAUUUGGCUUUGUGGUGGCUCUCGGUCUUCUUGGGCAGCAGCACGGCCUGGAUGUUGGGCAGCACACCGCCCUGCGCGAUAGUCACUUUGCCCAGCAGCUUGUUGAGCUCCUCGUCAUUGCGGAUGGCCAGCUGCAGGUGG	--	--	0	0	0	0	0	0.0942466	0
ggo-miR-301a	--	CAGTGCAATAGTATTGTCAAAGC	--	NW_004973740.1	+	631259	631316	UCUGACUUUAUUGCACUACUGUACUUUACAGCUAGCAGUGCAAUAGUAUUGUCAAAGC	--	--	0.110217	0.09702	0.121055	0.0484106	0.0904106	0.0942466	0.0783279
gga-miR-9-3p	--	TAAAGCTAGAGAACCGAATGT	--	NW_004973359.1	+	244971	245058	UUGGGUUGGUUUUUCUCUUUGGUUAUCUAGCUGUAUGAGUGUAUGUGAUAUCAUAAAGCUAGAGAACCGAAUGUAAAAACCCGCUCGC	--	--	3.52694	2.9106	2.82462	5.22834	4.33971	4.19397	2.62399
chi-miR-199a-5p	--	CCCAGTGTTCAGACTACCTGTTC	--	NW_004973192.1	+	10450247	10450356	UGGAAGCUUCUGGAGAUCCUGCUCCGUCGCCCCAGUGUUCAGACUACCUGUUCAGGACAAUGCCGUUGUACAGUAGUCUGCACAUUGGUUAGACUGGGCAAGGGAGAGCA	--	--	232.502	233.673	210.272	166.145	207.628	184.393	242.856
fru-miR-183	--	TATGGCACTGGTAGAATTCACTG	--	NW_004973320.1	+	1261586	1261655	CUGUGUAUGGCACUGGUAGAAUUCACUGUGAGAGCUCACUAUCAGUGAAUUACCAUAGGGCCAUAAACAG	--	--	4.84954	6.59736	6.73873	5.66404	4.83697	5.74904	7.95029
bta-miR-128	--	TCACAGTGAACCGGTCTCTTT	--	NW_004973519.1	+	1216447	1216528	UGAGCUGUUGGAUUCGGGGCCGUAGCACUGUCUGAGAGGUUUACAUUUCUCACAGUGAACCGGUCUCUUUUUCAGCUGCUUC	--	--	335.059	286.694	271.244	339.164	764.602	527.027	204.044
tgu-miR-460a-3p	--	CACAGCGCATACAATGTGGATT	--	NW_004973760.1	+	1526038	1526119	CUUUAUAGCACCUGCAUUGUACACACUGUGUGUGUGGCUGGAAAUGCACAGCGCAUACAAUGUGGAUUCUGUACAAGUCGCU	--	--	0.551084	0.43659	0.322813	0.242053	0.406848	0.188493	0.313312
mdo-miR-2970-5p	--	GACAGTCAGTAGTTGGTCTGG	--	NW_004973446.1	+	2757543	2757601	GACAGUCAGUAGUUGGUCUGGUGUGAGCAGGAAUUCUCAGAUCACCUCUUGGCUGUGAG	--	--	67.5077	76.7429	76.5067	42.1172	76.7586	84.4449	43.8636
hsa-let-7c-3p	--	CTGTACAACCTTCTAGCTTTCC	--	NW_004973689.1	+	18430659	18430742	GCAUCCGGGUUGAGGUAGUAGGUUGUAUGGUUUAGAGUUACACCCUGGGAGUUAACUGUACAACCUUCUAGCUUUCCUUGGAGC	--	--	0.385759	0.43659	0.403517	0.484106	0.678079	0.471233	0.469968
ssc-miR-125b	--	TCCCTGAGACCCTAACTTGTGA	--	NW_004973689.1	+	18463411	18463499	ACCAGACUUUUCCUAGUCCCUGAGACCCUAACUUGUGAGGUAUUUUAGUAACAUCACAAGUCAGGCUCUUGGGACCUAGGCGGAGGGGA	--	--	259.12	264.622	322.369	280.684	288.455	286.698	216.968
xla-miR-27b-5p	--	CAGAGCTTAGCTGATTGGTGAACA	--	NW_004973405.1	+	157003	157067	CAGAGCUUAGCUGAUUGGUGAACAGUGAUUGAUCUCCUCUUUGUUCACAGUGGCUAAGUUCUGCA	--	--	2.59009	1.55232	3.10708	1.93642	2.12465	4.42959	1.48823
gga-miR-128-1-5p	--	CGGGGCCGTAACACTGTCTGAGA	--	NW_004973519.1	+	1216447	1216528	UGAGCUGUUGAAUUCGGGGCCGUAACACUGUCUGAGAGGUUUAUAUUUCUCACAGUGAACCGGUCUCUUUUUCAGCUGCUUC	--	--	2.36966	2.81358	2.30004	3.29192	3.84245	3.81699	2.34984
mdo-miR-10a-3p	--	AAATTCGTATCTAGGGGAATA	--	NW_004973484.1	+	1564479	1564568	CUGUCUUCUGUAUAUACCCUGUAGAUCCGAAUUUGUGUAAGGAAUUUUGUGGUCACAAAUUCGUAUCUAGGGGAAUAUGUAGUUGACAUA	--	--	1.37771	0.58212	0.403517	1.11344	1.08493	1.13096	0.783279
eca-miR-206	--	TGGAATGTAAGGAAGTGTGTGG	--	NW_004985095.1	+	228	296	AGGCCACAUGCUUCUUUAUAUCCCCAUACGGAUUACUUUGCUAUGGAAUGUAAGGAAGUGUGUGGUUUC	--	--	1368.29	1109.38	1186.82	2200.74	1608.04	1635.56	1264.68
oha-miR-143-5p	--	AGGTGCAGTGCTGCATCTCTGGT	--	NW_004973553.1	+	918253	918320	CCCAAGGUGCAGUGCUGCAUCUCUGGUCAGUUGUGAGUCUGAGAUGAAGCACUGUAGCUCAGGAAGGG	--	--	20.0594	9.55647	10.5721	12.6836	13.652	13.1945	9.90848
cfa-miR-138a	--	AGCTGGTGTTGTGAATCAGGCCG	--	NW_004973589.1	+	712512	712573	AGCUGGUGUUGUGAAUCAGGCCGUUGCCAAUCAGAGAACGGCUACUUCACAACACCAGGGUC	--	--	0.551084	0.53361	0.887736	0.242053	0.271232	0.376986	0.665787
ocu-miR-27b-3p	--	TTCACAGTGGCTAAGTTCTGC	--	NW_004973405.1	+	157004	157066	AGAGCUUAGCUGAUUGGUGAACAGUGAUUGGUUUCCGCCUUGUUCACAGUGGCUAAGUUCUGC	--	--	423.618	261.469	601.764	237.89	231.089	496.821	275.988
mdo-miR-204	--	TTCCCTTTGTCATCCTATGCCT	--	NW_004973680.1	+	653090	653186	CAACUGACUAUGUGACCUGUGGGCUUCCCUUUGUCAUCCUAUGCCUGGAAAUCAGAGUGGGGCAGGGACAGCAAAGGGAUGCUCAGCUGUCGUCUUC	--	--	1.21238	1.60083	1.29125	0.968211	1.49177	1.64932	0.744115
tgu-miR-425-5p	--	AATGACACGATCACTCCCGCTG	--	NW_004973446.1	+	2757261	2757349	GAGAGAUGGCUUUGGAAUGACACGAUCACUCCCGCUGAGCCAGCAGCCAGAGAGCCAUCGGGGAUGUCGUGUCUUUCCAAAGCUCUUUC	--	--	409.62	428.586	409.085	408.004	881.006	854.062	279.513
ocu-miR-217-5p	--	ATACTGCATCAGGAACTGATTG	--	NW_004973884.1	+	133576	133636	AUACUGCAUCAGGAACUGAUUGGAUAAGAAUCUGUCACCAUCAGUUCCUAAUGCAUUGCCU	--	--	0.716409	1.35828	2.70356	1.16185	0.226026	0.659726	2.389
mmu-miR-122-3p	--	AAACGCCATTATCACACTAAAT	--	NW_004974495.1	+	24148	24213	AGCUGUGGAGUGUGACAAUGGUGUUUGUGUCCAAACCAUCAAACGCCAUUAUCACACUAAAUAGCU	--	--	0	0	0	0	0	0	0
eca-miR-205	--	TCCTTCATTCCACCGGAGTCTG	--	NW_004973619.1	+	2679544	2679612	CUCUUGUCCUUCAUUCCACCGGAGUCUGUCUCAUACCCAACCAGAUUUCAGUGGAGUGAAGUUCAGGAG	--	--	473.822	884.095	1015.81	533.339	493.099	596.864	930.967
gga-miR-135a-3-3p	--	ATGTAGGGCGAAAAGCCATGGG	--	NW_004973350.1	+	178792	178887	CCCUCUGCUGUGGUCUAUGGCUUUUUAUUCCUAUGUGAUUGCUUUUCCUAACUCAUGUAGGGCGAAAAGCCAUGGGCUACUCAGGGGAGGGACUCC	--	--	0.220433	0.43659	0.48422	0.0968211	0.226026	0.188493	0.274148
gga-miR-214	--	ACAGCAGGCACAGACAGGCAG	--	NW_004973192.1	+	10456116	10456225	GGACUGGCUGGACGGAGUUGUCAUGUGUCUGCCUGUCUACACUUGCUGUGCAGAACAUCCUCUCACCUGUACAGCAGGCACAGACAGGCAGUCACAUGACAACCCAGCCU	--	--	20.4452	19.598	20.6197	19.461	18.489	19.7918	19.9345
gga-miR-130c-5p	--	GCCCTTTTTATGTTGTACTACT	--	NW_004973740.1	+	630655	630748	UUGAGCGGUGUCUGUCCAGCGCCCUUUUUAUGUUGUACUACUAGUGAUCAUACACAAAGCAGUGCAAUGUUAAAAGGGCAUUGGCCAGCAGUGC	--	--	2.6452	3.00762	2.54215	4.1149	5.1534	3.25151	3.3681
gga-miR-99a-3p	--	CAAGCTCGCTTCTATGGGTCT	--	NW_004973689.1	+	18429902	18429982	CCAAUUGGCAUAAACCCGUAGAUCCGAUCUUGUGUUGAAAUGCACUGCACAAGCUCGCUUCUAUGGGUCUGUGUCAGUAUG	--	--	1.15728	1.01871	1.2509	0.87139	0.542463	0.753973	1.01826
gga-miR-383-5p	--	AGATCAGAAGGTGATTGTGGCT	--	NW_004973253.1	+	1608638	1608710	CUCCUCAGAUCAGAAGGUGAUUGUGGCUUUGGGUAAAUAUUGAGCAGCCACAGCACUGCCUGGUCAGAAAGAG	--	--	0.33065	0.53361	0.645627	0.435695	0.361642	0.376986	0.352476
tgu-miR-199-5p	--	CCCAGTGTTCAGACTACCTGTT	--	NW_004973192.1	+	10450252	10450379	GCGUCCGGAGAUCCUGCUCCGUCGCCCCAGUGUUCAGACUACCUGUUCAGGACAAUGCUGUUGUACAGUAGUCUGCACAUUGGUUAGACUGGGCAAGGGAAAGCGGCGGCGUGGACUAUUGGGGACGC	--	--	232.502	233.673	210.272	166.145	207.628	184.393	242.856
tgu-miR-133-3p	--	TTTGGTCCCCTTCAACCAGCT	--	NW_004973275.1	+	6656	6726	CUGGCUGGUCAAACGGAACCAAGCCCGUCUUCCUCGGAGGUUUGGUCCCCUUCAACCAGCUAUAGCAGUGU	--	--	1746.44	1044.61	1363.04	1728.11	1289.84	1511.43	1030.25
hsa-miR-138-5p	--	AGCTGGTGTTGTGAATCAGGCCG	--	NW_004973333.1	+	10794995	10795078	CGUUGCUGCAGCUGGUGUUGUGAAUCAGGCCGACGAGCAGCGCAUCCUCUUACCCGGCUAUUUCACGACACCAGGGUUGCAUCA	--	--	0.110217	0.14553	0.161407	0.0484106	0.0452053	0.0942466	0.19582
cgr-miR-125b-5p	--	TCCCTGAGACCCTAACTTGTGA	--	NW_004973689.1	+	18463417	18463494	CUUUUCCUAGUCCCUGAGACCCUAACUUGUGAGGGAUUUUAGUAACAUCACAAGUCAGGCUCUUGGGACCUAGGCGGA	--	--	259.12	264.622	322.289	280.781	288.5	286.698	217.047
tgu-miR-125-5p	--	TCCCTGAGACCCTAACTTGTGA	--	NW_004973689.1	+	18463417	18463488	CUUUUCCUAGUCCCUGAGACCCUAACUUGUGAGGUUUUUUAGCAACAAUCACAAGUCAGGCUCUUGGGACCU	--	--	259.671	264.865	322.894	281.362	288.726	287.122	217.791
mdo-let-7d	--	AGAGGTAGTAGGTTGCATAGT	--	NW_004973734.1	+	23601	23706	AAUGGGCUCCUAGGAAGAGGUAGUAGGUUGCAUAGUUUUAGGGCAGGGAUUUUGCCCACAAGGAGUUAACUAUACAACCUGCUGCCUUUCUUAGGGCUCUAUUAUU	--	--	21.6576	24.7886	23.3233	35.7754	44.3916	32.5151	19.5037
ipu-miR-222a	--	TGCTCAGTAGTCAGTGTAGATC	--	NW_004973256.1	+	1295199	1295260	UGCUCAGUAGUCAGUGUAGAUCCUGUGUCACAAUCAGCAGCUACAUCUGGCUACUGGGUCUC	--	--	3.69226	6.25779	6.41591	6.48702	7.45887	6.0789	5.09132
mml-miR-30c-2-3p	--	TGGGAGAAGGCTGTTTACTCT	--	NW_004973413.1	+	5128895	5128966	AGAUACUGUAAACAUCCUACACUCUCAGCUGUGGAAAGUAAGAAAGCUGGGAGAAGGCUGUUUACUCUCUCU	--	--	11.2972	11.2058	11.3792	11.909	9.67393	11.7808	9.94765
tgu-miR-216b-5p	--	AAATCTCTGCAGGCAAGTGTG	--	NW_004973884.1	+	125956	126026	ACAGACUGGGAAAUCUCUGCAGGCAAGUGUGAUGUCUUUAUAGCAAUCUCACAAUUACCUGUAGAGAUUCU	--	--	0	0	0	0	0	0	0
mdo-miR-122-3p	--	ACGCCATTATCACACTAAATA	--	NW_004974495.1	+	24145	24218	CAGAGCUAUGGAGUGUGACAAUGGUGUUUGUGUCCAGUCUAUCAAACGCCAUUAUCACACUAAAUAGCUACUGU	--	--	0	0	0	0	0	0	0
ccr-miR-183	--	TATGGCACTGGTAGAATTCACTG	--	NW_004973320.1	+	1261582	1261661	UGUUCUGUGUAUGGCACUGGUAGAAUUCACUGUGAAAGCACACUAUCAGUGAAUUACCAAAGGGCCAUAAACAGAGCAGA	--	--	4.84954	6.59736	6.73873	5.66404	4.83697	5.74904	7.95029
gga-miR-338-5p	--	AACAATATCCTGGTGCTGAGT	--	NW_004973486.1	+	79319	79403	GCUCCUCCUGCCCAACAAUAUCCUGGUGCUGAGUGAGUUGCACACAGAGACUCCAGCAUCAGUGAUUUUGUUGAGGAAGGGGAGC	--	--	118.373	76.6458	67.2259	137.147	140.046	152.02	80.247
cgr-miR-181a-3p	--	ACCATCGACCGTTGATTGTACC	--	NW_004973192.1	+	7344746	7344826	GCUUCAGUGAACAUUCAACGCUGUCGGUGAGUUUGGAAUUCAAAUAAAAACCAUCGACCGUUGAUUGUACCCUAUAGCUAA	--	--	19.6737	18.3368	20.7811	14.5232	15.5958	14.7967	17.5063
ocu-miR-206-3p	--	TGGAATGTAAGGAAGTGTGTGG	--	NW_004985095.1	+	233	292	ACAUGCUUCUUUAUAUCCCCAUACGGAUUACUUUGCUAUGGAAUGUAAGGAAGUGUGUGG	--	--	1085.19	898.357	969.61	1701.34	1310.68	1317.76	1020.97
oar-miR-23b	--	ATCACATTGCCAGGGATT	--	NW_004973405.1	+	156772	156831	GGGUUCCUGGCAUGCUGAUUUGUGACUUAAGAUUAAAAUCACAUUGCCAGGGAUUACCAC	--	--	111.925	108.032	125.655	99.3869	94.1626	114.368	85.26
gga-let-7c-5p	--	TGAGGTAGTAGGTTGTATGGTT	--	NW_004973689.1	+	18430659	18430742	GCAUCCGGGUUGAGGUAGUAGGUUGUAUGGUUUAGAGUUACACCCUGGGAGUUAACUGUACAACCUUCUAGCUUUCCUUGGAGC	--	--	104.1	137.332	128.52	143.779	160.027	130.767	112.714
aca-miR-199a-5p	--	CCCAGTGTTCAGACTACCTGT	--	NW_004973192.1	+	10450262	10450360	AUCCUGCUCCGUCGCCCCAGUGUUCAGACUACCUGUUCAGGACAAUGCUGUUGUACAGUAGUCUGCACAUUGGUUAGACUGGGCAAGGAAACGCAGCGA	--	--	232.502	233.673	210.272	166.145	207.628	184.393	242.856
gga-miR-146a-3p	--	ACCCATGGGGCTCAGTTCTTCAG	--	NW_004973290.1	+	8894966	8895064	GUGUAUCCUCAGCUUUGAGAACUGAAUUCCAUGGGUUGUAAUUGAAUCCUUUGUCAGACCCAUGGGGCUCAGUUCUUCAGCUUGGAUAUUUCUGUCUUC	--	--	0.440867	0.92169	1.2509	0.87139	0.723285	0.753973	0.509132
xla-miR-200a-5p	--	CATCTTACTAGACAGTGCTGGA	--	NW_004974095.1	+	2379416	2379477	CAUCUUACUAGACAGUGCUGGAUUUAUUUUAUGUUUUCUAACACUGUCUGGUAACGAUGUUU	--	--	33.3957	102.453	90.5895	41.972	68.9381	63.9463	59.3726
mne-miR-199a	--	CCCAGTGTTCAGACTACCTGTTC	--	NW_004973192.1	+	10450247	10450356	AGGAAGCUUCUGGAGAUCCUGCUCCGUCGCCCCAGUGUUCAGACUACCUGUUCAGGACAAUGCCGUUGUACAGUAGUCUGCACAUUGGUUAGACUGGGCAAGGGAGAGCA	--	--	232.502	233.673	210.272	166.145	207.628	184.393	242.856
xtr-miR-30a-3p	--	CTTTCAGTCAGATGTTTGCAGC	--	NW_004973413.1	+	5103428	5103498	GCGACUGUAAACAUCCUCGACUGGAAGCUGUGAAGCAGUUGAAGGGCUUUCAGUCAGAUGUUUGCAGCUGC	--	--	37.5839	21.684	28.0444	24.1085	22.8287	46.3222	38.1065
xla-miR-130a-3p	--	CAGTGCAATGTTAAAAGGGCATT	--	NW_004973740.1	+	630674	630740	UGCCCUUUUUAUGUUGUACUACUAGUGGUCACACACAAAAAAAGCAGUGCAAUGUUAAAAGGGCAUU	--	--	2.92074	2.86209	2.62286	2.56576	1.7178	2.26192	2.389
tgu-miR-2954-5p	--	GCTGAGAGGGCTTGGGGAGAGGA	--	NW_004973627.1	+	14809	14880	GGAGCAGUGCUGAGAGGGCUUGGGGAGAGGAUUGUAGUGGAGCUCCAUCCCCAUUCCACUCCUAGCAGCUCU	--	--	49.818	22.2176	37.1235	29.7725	31.0108	56.2181	34.1901
tgu-miR-181b-5p	--	AACATTCATTGCTGTCGGTGGGTT	--	NW_004973192.1	+	7344930	7345003	GGUCACAAUGAACAUUCAUUGCUGUCGGUGGGUUUAACUAUGUGGACAAGCUCACUGAACAAUGAAUGCAACUG	--	--	67.3424	58.3576	57.6222	71.1635	65.4573	53.7677	48.1717
aca-miR-199b-5p	--	CCCAGTGTTCGGACTACCTGT	--	NW_004974009.1	+	50397	50494	CCUCCACUCCGUCUGCCCAGUGUUCGGACUACCUGUUCAGGACUACGAGAUUGUACAGUAGUCUGCACAUUGGUUAGGCUGUGCUGGGAUAUACCGCA	--	--	17.5245	20.3742	17.4319	13.4097	17.8561	15.1266	18.7595
sla-miR-204	--	TTCCCTTTGTCATCCTATGCCT	--	NW_004973313.1	+	920626	920735	GGCUACAGUCUUUCUUCAUGUGACUCGUGGACUUCCCUUUGUCAUCCUAUGCCUGAGAAUAUAUGAAGGAGGCUGGGAAGGCAAAGGGACGUUCAAUUGUCAUCACUGGC	--	--	1.21238	1.60083	1.29125	0.968211	1.49177	1.64932	0.744115
gga-miR-133b	--	TTGGTCCCCTTCAACCAGCTA	--	NW_004973275.1	+	6649	6732	CUCUGCUCUGGCUGGUCAAACGGAACCAAGCCCGUCUUCUUCGGAGGUUUGGUCCCCUUCAACCAGCUAUAGCAGUGUUGAAAA	--	--	1746.44	1044.61	1363.04	1728.11	1289.84	1511.43	1030.25
gga-miR-1306-3p	--	TGGACGTTGGCTCTGGTGGTGAT	--	NW_004973182.1	+	625485	625553	UCCACCACCUCCCCUGCAAACGUCCAGUGACGCAGAGGUAAUGGACGUUGGCUCUGGUGGUGAUGGACA	--	--	0.606192	0.58212	0.48422	0.677748	0.994516	0.706849	0.430804
oar-let-7d	--	AGAGGTAGTAGGTTGCATAG	--	NW_004973734.1	+	23609	23695	CCUAGGAAGAGGUAGUAGGUUGCAUAGUUUUAGGGCAGGGAUUUUGCCCACAAGGAGGUAACUAUACGACCUGCUGCCUUUCUUAGG	--	--	21.6576	24.7886	23.3233	35.7754	44.3916	32.5151	19.5037
oha-miR-196b-5p	--	TAGGTAGTTTCATGTTGTTGGG	--	NW_004974169.1	+	197724	197833	UUAUGCAGCUGUUCCGUGGUUUAGGUAGUUUCAUGUUGUUGGGGUUGGCUUUUAACUCGGCAACAAGAAACUGCCUUAAUUACGUCAGUUAGUCUUCAUCAAGGGCAACA	--	--	0	0	0	0	0	0	0
hsa-miR-103a-3p	--	AGCAGCATTGTACAGGGCTATGA	--	NW_004973290.1	+	13537703	13537780	UACUGCCCUCGGCUUCUUUACAGUGCUGCCUUGUUGCAUAUGGAUCAAGCAGCAUUGUACAGGGCUAUGAAGGCAUUG	--	--	81.7808	70.4365	79.8559	69.9049	56.5518	64.3704	79.4637
efu-miR-30b	--	TGTAAACATCCTACACTCTCAGCTG	--	NW_004973413.1	+	5128891	5128972	CGACAGAUACUGUAAACAUCCUACACUCUCAGCUGUGGAAAGUAGAAAAGCUGGGAGAAGGCUGUUUACUCUCUCUGCCUUG	--	--	521.986	431.157	548.177	485.316	488.94	531.409	388.977
ssc-miR-199a-5p	--	CCCAGTGTTCAGACTACCTGTTC	--	NW_004973192.1	+	10450269	10450344	UCCGUCGCCCCAGUGUUCAGACUACCUGUUCAGGACAAUGCCGUUGUACAGUAGUCUGCACAUUGGUUAGACUGGG	--	--	232.502	233.673	210.272	166.145	207.628	184.393	242.856
xtr-miR-30c	--	TGTAAACATCCTACACTCTCAGC	--	NW_004973413.1	+	5128888	5128965	GAGAGACAGAUACUGUAAACAUCCUACACUCUCAGCUGUGGAAAUACAAAGCUGGGGGAAGGCUGUUUACUCUCUCUG	--	--	521.986	431.157	548.177	485.316	488.94	531.409	388.977
hsa-miR-34a-5p	--	TGGCAGTGTCTTAGCTGGTTGT	--	NW_004974095.1	+	1562304	1562413	GGCCAGCUGUGAGUGUUUCUUUGGCAGUGUCUUAGCUGGUUGUUGUGAGCAAUAGUAAGGAAGCAAUCAGCAAGUAUACUGCCCUAGAAGUGCUGCACGUUGUGGGGCCC	--	--	0.275542	0.58212	0.847385	0.290463	0.135616	0.188493	0.626624
ssc-miR-214-5p	--	TGCCTGTCTACACTTGCTGTGC	--	NW_004973192.1	+	10456116	10456225	GGCCUGGCUGGACGGAGUUGUCAUGUGUCUGCCUGUCUACACUUGCUGUGCAGAACAUCCGCUCACCUGUACAGCAGGCACAGACAGGCAGUCACAUGACAACCCAGCCU	--	--	3.74737	4.41441	3.55095	3.1951	4.92738	3.91123	2.42817
efu-let-7d	--	AGAGGTAGTAGGTTGCATAGTTTT	--	NW_004973734.1	+	23606	23701	GUUCCUAGGAAGAGGUAGUAGGUUGCAUAGUUUUAGGGCAGGGAUUUUGCCCACAAGGAGGUAACUAUACGACCUGCUGCCUUUCUUAGGGCCUUA	--	--	21.6576	24.7886	23.3233	35.7754	44.3916	32.5151	19.5037
mmu-miR-122-5p	--	TGGAGTGTGACAATGGTGTTTG	--	NW_004974495.1	+	24148	24213	AGCUGUGGAGUGUGACAAUGGUGUUUGUGUCCAAACCAUCAAACGCCAUUAUCACACUAAAUAGCU	--	--	0.716409	1.01871	1.85618	1.50073	13.426	9.42466	0.665787
mmu-miR-199a-3p	--	ACAGTAGTCTGCACATTGGTTA	--	NW_004973192.1	+	10450247	10450356	UGGAAGCUUCAGGAGAUCCUGCUCCGUCGCCCCAGUGUUCAGACUACCUGUUCAGGACAAUGCCGUUGUACAGUAGUCUGCACAUUGGUUAGACUGGGCAAGGGCCAGCA	--	--	624.984	661.483	752.437	633.065	573.7	520.571	540.698
mdo-let-7f-1-3p	--	CTATACAATCTATTGCCTTCCC	--	NW_004973734.1	+	22610	22696	UCAGAGUGAGGUAGUAGAUUGUAUAGUUGUGGGGUAGUGAUUUUACCCUGUUCAGGAGAUAACUAUACAAUCUAUUGCCUUCCCUGA	--	--	1.04706	1.01871	0.928088	0.968211	1.22054	1.22521	0.861607
ptr-miR-142	--	TGTAGTGTTTCCTACTTTATGGA	--	NW_004973452.1	+	47089	47174	GACAGUGCAGUCACCCAUAAAGUAGAAAGCACUACUAACAGCACUGGAGGGUGUAGUGUUUCCUACUUUAUGGAUGAGUGUACUGU	--	--	1.10217	1.64934	0.524572	0.677748	0.632874	0.895342	0.822443
mmu-miR-1306-3p	--	ACGTTGGCTCTGGTGGTGATG	--	NW_004973182.1	+	625480	625558	CAGUCUCCACCACCUCCCCUGCAAACGUCCAGUGAUGCAGAGGUAAUGGACGUUGGCUCUGGUGGUGAUGGACAGUCCG	--	--	0.275542	0.29106	0.24211	0.290463	0.497258	0.28274	0.156656
gga-miR-10c-3p	--	CAAATTCGTCTCTAGGGGAAT	--	NW_004974169.1	+	255116	255177	UACCCUGUAGACUCGAAUUUGUGUGAGCGUCUCCGAGUCGCAAAUUCGUCUCUAGGGGAAUA	--	--	0	0.04851	0.0403517	0	0	0	0
oha-miR-199a-5p	--	CCCAGTGTTCGGACTACCTGTTC	--	NW_004974009.1	+	50408	50480	UCUGCCCAGUGUUCGGACUACCUGUUCAGGACUACGAGAUUGUACAGUAGUCUGCACAUUGGUUAGGCUGGGC	--	--	17.5245	20.3742	17.4319	13.4097	17.8561	15.1266	18.7595
bta-miR-23b-3p	--	ATCACATTGCCAGGGATTACCAC	--	NW_004973405.1	+	156772	156831	GGGUUCCUGGCAUGCUGAUUUGUGACUUAAGAUUAAAAUCACAUUGCCAGGGAUUACCAC	--	--	111.925	108.032	125.655	99.3869	94.1626	114.368	85.26
ocu-miR-34c-5p	--	AGGCAGTGTAGTTAGCTGATTGC	--	NW_004973237.1	+	2053410	2053464	AGGCAGUGUAGUUAGCUGAUUGCUGAUAGUACCAAUCACUAACCACACGGCCAGG	--	--	0.110217	0.04851	0.0403517	0.338874	0.180821	0.0942466	5.91376
mml-miR-27b-5p	--	AGAGCTTAGCTGATTGGTGAACA	--	NW_004973405.1	+	156986	157082	ACCUCUCUAACAAGGUGCAGAGCUUAGCUGAUUGGUGAACAGUGAUUGGUUUCCGCUUUGUUCACAGUGGCUAAGUUCUGCACCUGAAGAGAAGGUG	--	--	2.59009	1.55232	3.10708	1.93642	2.12465	4.42959	1.48823
xla-miR-221-3p	--	AGCTACATTGTCTGCTGGGTTT	--	NW_004973256.1	+	1295720	1295781	ACCUGGCAUACAAUGUAGAAAACUGUGUUUGUAAAUCAACAGCUACAUUGUCUGCUGGGUUU	--	--	20.6105	30.6098	27.5602	30.9828	28.1177	24.9282	22.2843
tgu-miR-1677-5p	--	TCCTGCACCGCTGAAGTCA	--	NW_004974452.1	+	480150	480225	UAGGGUCUGAUCCUGCACCGCUGAAGUCAAUGGAAGCUUUGUCAUUGACUUCAAUAGGAGCAGGAUUUGAACCUUA	--	--	1.26749	2.61954	3.95446	2.22689	2.89314	2.35616	1.76238
pma-miR-199a-3p	--	CAGTAGTCTGCACATTGGTTA	--	NW_004973192.1	+	10450267	10450345	GUUCCGUCUCCCCAGUGUUCAGACUACCUGUUCAGGAGGUUAAUGUUGUACAGUAGUCUGCACAUUGGUUAGACUGAGC	--	--	624.929	661.434	752.397	633.017	573.655	520.524	540.659
ptr-miR-103	--	AGCAGCATTGTACAGGGCTATGA	--	NW_004973290.1	+	13537703	13537780	UACUGCCCUCGGCUUCUUUACAGUGCUGCCUUGUUGCAUAUGGAUCAAGCAGCAUUGUACAGGGCUAUGAAGGCAUUG	--	--	81.7808	70.4365	79.8559	69.9049	56.5518	64.3704	79.4637
oan-miR-7-5p	--	TGGAAGACTAGTGATTTTGTTGT	--	NW_004973590.1	+	146968	147106	GCCUGUAGAAUAUAUAGAAGAUUUCAGUGGACGUUGGUCUAGUUCUGUGUGGAAGACUAGUGAUUUUGUUGUUUGUAGAUAACUAAAUCGACAACAAAUCGCAGUCUGCCAUAUGGCACAGACCAUGCCUCUACAGGAC	--	--	53.896	100.27	52.901	83.4598	67.6723	41.5156	147.844
hsa-miR-383-5p	--	AGATCAGAAGGTGATTGTGGCT	--	NW_004973253.1	+	1608638	1608710	CUCCUCAGAUCAGAAGGUGAUUGUGGCUUUGGGUGGAUAUUAAUCAGCCACAGCACUGCCUGGUCAGAAAGAG	--	--	0.33065	0.53361	0.645627	0.435695	0.361642	0.376986	0.352476
cfa-miR-145	--	GTCCAGTTTTCCCAGGAATCCCT	--	NW_004973553.1	+	918672	918754	UGUCCUCACGGUCCAGUUUUCCCAGGAAUCCCUUAGAUGCUAAGAUGGGGAUUCCUGGAAAUACUGUUCUUGAGGUCAUGGUU	--	--	517.137	235.031	249.091	383.315	208.939	261.063	287.659
mmu-miR-145a-5p	--	GTCCAGTTTTCCCAGGAATCCCT	--	NW_004973553.1	+	918676	918745	CUCACGGUCCAGUUUUCCCAGGAAUCCCUUGGAUGCUAAGAUGGGGAUUCCUGGAAAUACUGUUCUUGAG	--	--	518.57	235.662	249.535	383.944	208.939	261.864	289.265
ssa-miR-183-5p	--	TATGGCACTGGTAGAATTCACT	--	NW_004973320.1	+	1261591	1261650	UAUGGCACUGGUAGAAUUCACUGUGAAAGCACACUAUCAGUGAAUUACCAUAGGGCCAUA	--	--	4.84954	6.59736	6.69837	5.61563	4.83697	5.74904	7.95029
oar-miR-30a-3p	--	CTTTCAGTCGGATGTTTGCAG	--	NW_004973413.1	+	5103432	5103498	CUGUAAACAUCCUCGACUGGAAGCUGUGAGGCUGCAGAAAGGCUUUCAGUCGGAUGUUUGCAGCUGC	--	--	86.6304	82.2245	80.2191	98.806	125.173	106.876	63.9939
hsa-let-7f-5p	--	TGAGGTAGTAGATTGTATAGTT	--	NW_004973734.1	+	22169	22251	UGUGGGAUGAGGUAGUAGAUUGUAUAGUUUUAGGGUCAUACCCCAUCUUGGAGAUAACUAUACAGUCUACUGUCUUUCCCACG	--	--	215.253	314.587	272.495	256.431	272.407	408.418	408.559
efu-miR-383	--	CAGATCAGAAGGTGATTGTGGCTTT	--	NW_004973253.1	+	1608633	1608716	ACCUGCUCCUCAGAUCAGAAGGUGAUUGUGGCUUUGGGUAGAUAUUAAUCAGCCACAGCACUACCUGGUCAGAAAGAGCAAGUG	--	--	0.33065	0.53361	0.645627	0.435695	0.361642	0.376986	0.352476
xtr-miR-218	--	TTGTGCTTGATCTAACCATGT	--	NW_004973290.1	+	13392682	13392765	GGGGUUUUCCUUUGUGCUUGAUCUAACCAUGUGGUAGAACAAUACAUAUUGAACAUGGUUCUGUCAAGCACCAUGGAAGGCCAC	--	--	103.934	103.86	85.3841	76.9728	110.798	109.986	70.2602
bta-miR-365-5p	--	AGGGACTTTTGGGGGCAGATGTG	--	NW_004973417.1	+	992939	993025	ACCGCAGGGAAAAUGAGGGACUUUUGGGGGCAGAUGUGUUUGCAUUCCACUAUCAUAAUGCCCCUAAAAAUCCUUAUUGCUCUUGCA	--	--	0.440867	0.43659	0.201758	0.387285	0.406848	0.329863	0.313312
oha-let-7d-5p	--	AGAGGTAGTAGGTTGCATAGTT	--	NW_004973734.1	+	23604	23699	GGGUUCCUAGGAAGAGGUAGUAGGUUGCAUAGUUUUAGGGCAGUGGUUUUGCCUAUACGGAGUUAACUAUACAACCUGCUGCCUUUCUUAGGGCUU	--	--	21.6576	24.7886	23.3233	35.7754	44.3916	32.5151	19.5037
gga-miR-30c-2-3p	--	TGGGAGAAGGCTGTTTACTCT	--	NW_004973413.1	+	5128895	5128966	AGGUACUGUAAACAUCCUACACUCUCAGCUGUGGAAACUAAGAAAGCUGGGAGAAGGCUGUUUACUCUCCCU	--	--	11.2972	11.3028	11.3792	11.909	9.67393	11.8279	10.026
rno-miR-128-3p	--	TCACAGTGAACCGGTCTCTTT	--	NW_004973519.1	+	1216447	1216528	UGAGCUGUUGGAUUCGGGGCCGUAGCACUGUCUGAGAGGUUUACAUUUCUCACAGUGAACCGGUCUCUUUUUCAGCUGCUUC	--	--	335.059	286.694	271.244	339.164	764.602	527.027	204.044
ssa-miR-196a-5p	--	TAGGTAGTTTCATGTTGTTGGG	--	NW_004974169.1	+	197745	197803	UAGGUAGUUUCAUGUUGUUGGGAUUGACUUCCUGGCUCGGCAACAAGAAACUGCCUUGA	--	--	0	0	0	0	0	0	0
gga-miR-1597-5p	--	ATGTTTACAGGGCTCTTCATT	--	NW_004973724.1	+	1675942	1676014	UUUUAUUACAUGUUUACAGGGCUCUUCAUUGUGGUCUCAGCAAUAUGAGGAGCUCUGCAAGCAUGCAAUAAAA	--	--	0	0	0	0	0	0	0
gga-let-7a-5p	--	TGAGGTAGTAGGTTGTATAGTT	--	NW_004973689.1	+	18430665	18430736	AGGUUGAGGUAGUAGGUUGUAUAGUUUAGAAUUACACCAAGGGAGAUAACUGUACAACCUCCUAGCUUUCCU	--	--	793.505	1071.59	970.013	1254.51	1659.62	1087.75	1198.53
gga-miR-34a-5p	--	TGGCAGTGTCTTAGCTGGTTGTT	--	NW_004974095.1	+	1562305	1562413	GCCAGCUGUGAGUGUUUCUUUGGCAGUGUCUUAGCUGGUUGUUGUGAGCAAUAGUUAAGGAAGCAAUCAGCAAGUAUACUGCCCUAGAAGUGCUACACAUUGUUGGGCC	--	--	0.275542	0.58212	0.847385	0.290463	0.135616	0.188493	0.626624
dre-miR-1306	--	CCACCTCCCCTGCAAACGTCCA	--	NW_004973182.1	+	625485	625553	UCCACCACCUCCCCUGCAAACGUCCAGUGACGCAGAGGAAAUGGACGUUAGCUCUGGUGGUGAUGGACA	--	--	0.110217	0.14553	0.121055	0.0968211	0.180821	0.14137	0.117492
xla-miR-214-5p	--	GCCTGTCTACACTTGCTGTGC	--	NW_004973192.1	+	10456146	10456206	GCCUGUCUACACUUGCUGUGCAGAACAUCCUCUCACCUGUACAGCAGGCACAGACAGGCAG	--	--	0.0551084	0.09702	0.0807033	0.0968211	0.0904106	0.0942466	0.0783279
mmu-miR-27b-3p	--	TTCACAGTGGCTAAGTTCTGC	--	NW_004973405.1	+	156998	157070	AGGUGCAGAGCUUAGCUGAUUGGUGAACAGUGAUUGGUUUCCGCUUUGUUCACAGUGGCUAAGUUCUGCACCU	--	--	438.277	268.891	618.228	246.265	238.458	511.995	284.213
ptr-miR-125b	--	TCCCTGAGACCCTAACTTGTGA	--	NW_004973689.1	+	18463411	18463499	ACCAGACUUUUCCUAGUCCCUGAGACCCUAACUUGUGAGGUAUUUUAGUAACAUCACAAGUCAGGCUCUUGGGACCUAGGCGGAGGGGA	--	--	259.12	264.622	322.369	280.684	288.455	286.698	216.968
cfa-miR-125b	--	TCCCTGAGACCCTAACTTGTGA	--	NW_004973689.1	+	18463427	18463487	UCCCUGAGACCCUAACUUGUGAGGUAUUUUAGUAACAUCACAAGUCAGGCUCUUGGGACCU	--	--	259.12	264.574	322.329	280.636	288.365	286.651	216.929
mmu-miR-181b-1-3p	--	CTCACTGAACAATGAATGCAA	--	NW_004973192.1	+	7344929	7345008	AGGUCACAAUCAACAUUCAUUGCUGUCGGUGGGUUGAACUGUGUAGAAAAGCUCACUGAACAAUGAAUGCAACUGUGGCC	--	--	0.6613	0.77616	0.96844	0.677748	0.452053	0.518356	0.822443
tgu-miR-142-3p	--	GTAGTGTTTCCTACTTTATGGA	--	NW_004973452.1	+	47094	47164	UGCAGUCACCCAUAAAGUAGAAAGCACUACUAAACAGCACUGCAGGGUGUAGUGUUUCCUACUUUAUGGAU	--	--	1.10217	1.60083	0.524572	0.677748	0.632874	0.895342	0.822443
mdo-miR-147b	--	GTGTGCGGAAGTGCTTCTGCTA	--	NW_004973867.1	+	40094	40175	UCUAUGAAUCUAGUGGAAACAUCUCCGCACAAACUAGACUACUGAAACCAGUGUGCGGAAGUGCUUCUGCUACAUUUUUAGG	--	--	0	0.09702	0	0	0.135616	0	0
aja-miR-214	--	ACAGCAGGCACAGACAGGCAGT	--	NW_004973192.1	+	10456116	10456225	GGCCUGGCUGGACGGAGUUGUCAUGUGUCUGCCUGUCUACACUUGCUGUGCAGAACAUCCGCUCACCUGUACAGCAGGCACAGACAGGCAGUCACAUGACAACCCAGCCU	--	--	20.4452	19.598	20.6197	19.461	18.489	19.7918	19.9345
cgr-let-7d-5p	--	AGAGGTAGTAGGTTGCATAGTT	--	NW_004973734.1	+	23606	23700	GCUCCUAGGAAGAGGUAGUAGGUUGCAUAGUUUUAGGGCAGGGAUUUUGCCCACAAGGAGGUAACUAUACGACCUGCUGCCUUUCUUAGGGCCUU	--	--	21.6576	24.7886	23.3233	35.7754	44.3916	32.5151	19.5037
ssc-miR-27b-3p	--	TTCACAGTGGCTAAGTTCTGC	--	NW_004973405.1	+	156995	157074	ACGAGGUGCAGAGCUUAGCUGAUUGGUGAACAGUGACUGGUUUCCGCUUUGUUCACAGUGGCUAAGUUCUGCACCUGAAG	--	--	438.277	268.891	618.228	246.265	238.458	511.995	284.213
rno-let-7f-2-3p	--	CTATACAGTCTACTGTCTTTC	--	NW_004973734.1	+	22169	22251	UGUGGGAUGAGGUAGUAGAUUGUAUAGUUUUAGGGUCAUACCCCAUCUUGGAGAUAACUAUACAGUCUACUGUCUUUCCCACG	--	--	0.165325	0.24255	0.121055	0.145232	0.135616	0.188493	0.117492
eca-miR-199a-5p	--	CCCAGTGTTCAGACTACCTGTTC	--	NW_004973192.1	+	10450267	10450345	GCUCCGUCGCCCCAGUGUUCAGACUACCUGUUCAGGACAAUGCCGUUGUACAGUAGUCUGCACAUUGGUUAGACUGGGC	--	--	232.502	233.673	210.272	166.145	207.628	184.393	242.856
pol-miR-199a-3p	--	ACAGTAGTCTGCACATTGGTTA	--	NW_004974009.1	+	50412	50472	CCCAGUGUUCAGACUACCUGUUCAGGAAGUAGUGGUUGUACAGUAGUCUGCACAUUGGUUA	--	--	612.254	650.131	740.332	619.462	563.574	511.806	530.123
cgr-miR-181b-3p	--	CTCACTGAACAATGAATGC	--	NW_004973192.1	+	7344931	7345008	GUCACAAUCAACAUUCAUUGCUGUCGGUGGGUUGAACUGUGUAGAAAAGCUCACUGAACAAUGAAUGCAACUGUGGCC	--	--	0.6613	0.77616	0.96844	0.677748	0.452053	0.518356	0.822443
ggo-miR-125b	--	TCCCTGAGACCCTAACTTGTGA	--	NW_004973689.1	+	18463411	18463499	ACCAGACUUUUCCUAGUCCCUGAGACCCUAACUUGUGAGGUAUUUUAGUAACAUCACAAGUCAGGCUCUUGGGACCUAGGCGGAGGGGA	--	--	259.12	264.622	322.369	280.684	288.455	286.698	216.968
ocu-miR-138-5p	--	AGCTGGTGTTGTGAATCAGGCCG	--	NW_004973333.1	+	10795004	10795071	AGCUGGUGUUGUGAAUCAGGCCGACGAGCAGCGCAUCCUCUUACCCGGCUAUUUCACGACACCAGGGU	--	--	0.110217	0.14553	0.161407	0.0484106	0.0452053	0.0942466	0.19582
hsa-miR-199a-5p	--	CCCAGTGTTCAGACTACCTGTTC	--	NW_004973192.1	+	10450247	10450356	AGGAAGCUUCUGGAGAUCCUGCUCCGUCGCCCCAGUGUUCAGACUACCUGUUCAGGACAAUGCCGUUGUACAGUAGUCUGCACAUUGGUUAGACUGGGCAAGGGAGAGCA	--	--	232.502	233.673	210.272	166.145	207.628	184.393	242.856
ocu-miR-214-5p	--	TGCCTGTCTACACTTGCTGTGC	--	NW_004973192.1	+	10456145	10456207	UGCCUGUCUACACUUGCUGUGCAGAACAUCCGCUCACCUGUACAGCAGGCACAGACAGGCAGU	--	--	3.74737	4.41441	3.55095	3.1951	4.92738	3.91123	2.42817
rno-miR-181a-1-3p	--	ACCATCGACCGTTGATTGTACC	--	NW_004973192.1	+	7344741	7344840	AGGUUGCUUCAGUGAACAUUCAACGCUGUCGGUGAGUUUGGAAUUCAAAUAAAAACCAUCGACCGUUGAUUGUACCCUAUAGCUAACCAUUAUCUACUCC	--	--	19.6737	18.3368	20.7811	14.5232	15.5958	14.7967	17.5063
mmu-miR-34a-5p	--	TGGCAGTGTCTTAGCTGGTTGT	--	NW_004974095.1	+	1562306	1562407	CCAGCUGUGAGUAAUUCUUUGGCAGUGUCUUAGCUGGUUGUUGUGAGUAUUAGCUAAGGAAGCAAUCAGCAAGUAUACUGCCCUAGAAGUGCUGCACAUUGU	--	--	0.275542	0.58212	0.847385	0.290463	0.135616	0.188493	0.626624
eca-miR-145	--	GTCCAGTTTTCCCAGGAATCCCT	--	NW_004973553.1	+	918676	918745	CUCACGGUCCAGUUUUCCCAGGAAUCCCUUAGAUGCUAAGAUGGGGAUUCCUGGAAAUACUGUUCUUGAG	--	--	517.137	235.031	249.091	383.315	208.939	261.063	287.659
aca-let-7c-5p	--	TGAGGTAGTAGGTTGTATGGTT	--	NW_004973689.1	+	18430655	18430752	GUGUGCAUCCGGGUUGAGGUAGUAGGUUGUAUGGUUUAGAGUUACACCCUGGGAGUUAACUGUACAACCUUCUAGCUUUCCUUGGAGCACACUUGAAC	--	--	104.1	137.332	128.52	143.779	160.027	130.767	112.714
mmu-miR-124b-3p	--	TCAAGGTCCGCTGTGAACACGG	--	NW_004973399.1	+	1203223	1203279	GCAUUCACCGCGUGCCUUAAUUGUAUGACAUUAAAUCAAGGUCCGCUGUGAACACGG	--	--	0	0	0	0	0	0	0
ggo-miR-99a	--	AACCCGTAGATCCGATCTTGTG	--	NW_004973689.1	+	18429902	18429982	CCCAUUGGCAUAAACCCGUAGAUCCGAUCUUGUGGUGAAGUGGACCGCACAAGCUCGCUUCUAUGGGUCUGUGUCAGUGUG	--	--	2799.73	3094.11	3021.21	2327.14	2979.39	2427.27	1907.64
aca-miR-460a-3p	--	CACAGCGCATACAATGTGGAT	--	NW_004973760.1	+	1526035	1526118	UGACCUUAUAGGACCUGCAUUGUACACACUGUGUGUAUGGACUGGAGGUGCACAGCGCAUACAAUGUGGAUGCUAUAGAAGUCA	--	--	0.0551084	0.09702	0.0807033	0.0484106	0.0904106	0	0.19582
lla-miR-99a	--	AACCCGTAGATCCGATCTTGTG	--	NW_004973689.1	+	18429902	18429982	CCCAUUGGCAUAAACCCGUAGAUCCGAUCUUGUGGUGAAGUGGACCGCACAAGCUCGCUUCUAUGGGUCUGUGUCAGUGUG	--	--	2799.73	3094.11	3021.21	2327.14	2979.39	2427.27	1907.64
cgr-miR-34c-5p	--	AGGCAGTGTAGTTAGCTGATTGC	--	NW_004973237.1	+	2053401	2053474	CUAGUUACUAGGCAGUGUAGUUAGCUGAUUGCUAAUAGUACCAAUCACUAACCACACGGCCAGGUAAAAAGACU	--	--	0.110217	0.09702	0.0807033	0.435695	0.226026	0.14137	8.06778
ppy-miR-193b	--	AACTGGCCCTCAAAGTCCCGCT	--	NW_004973417.1	+	987717	987799	GUGGUCUCAGAAUCGGGGUUUUGAGGGCGAGAUGAGUUUAUGUUUUAUCCAACUGGCCCUCAAAGUCCCGCUUUUGGGGUCAU	--	--	0.0551084	0	0	0	0	0	0
ssc-miR-128	--	TCACAGTGAACCGGTCTCTTT	--	NW_004973519.1	+	1216447	1216528	UGAGCUGUUGGAUUCGGGGCCGUAGCACUGUCUGAGAGGUUUACAUUUCUCACAGUGAACCGGUCUCUUUUUCAGCUGCUUC	--	--	335.059	286.694	271.244	339.164	764.602	527.027	204.044
xla-miR-27b-3p	--	TTCACAGTGGCTAAGTTCTGCA	--	NW_004973405.1	+	157003	157067	CAGAGCUUAGCUGAUUGGUGAACAGUGAUUGAUCUCCUCUUUGUUCACAGUGGCUAAGUUCUGCA	--	--	434.419	267.096	614.072	243.989	236.695	508.696	282.372
mmu-miR-383-5p	--	AGATCAGAAGGTGACTGTGGCT	--	NW_004973253.1	+	1608641	1608710	CUCAGAUCAGAAGGUGACUGUGGCUUUGGGUGGAUAUUAAUCAGCCACAGCACUGCCUGGUCAGAAAGAG	--	--	0	0	0	0	0	0	0
tgu-miR-7-5p	--	TGGAAGACTAGTGATTTTGTTGT	--	NW_004973590.1	+	147007	147079	UAGUUCUGUGUGGAAGACUAGUGAUUUUGUUGUUUUUUGAUAACUAAAUUGACAACAAAUCACAGUCUGCCAU	--	--	54.0613	100.27	52.9817	83.5082	67.8079	41.6099	148.04
xtr-miR-27b	--	TTCACAGTGGCTAAGTTCTGC	--	NW_004973405.1	+	156986	157081	ACCUUUCUACCAAGGUGCAGAGCUUAGCUGAUUGGUGAACAGUGAUUGAUUCCCUCUUUGUUCACAGUGGCUAAGUUCUGCACCUGAAGAGAGGGC	--	--	438.277	268.891	618.228	246.265	238.458	511.995	284.213
gga-miR-146a-5p	--	TGAGAACTGAATTCCATGGGTT	--	NW_004973290.1	+	8894966	8895064	GUGUAUCCUCAGCUUUGAGAACUGAAUUCCAUGGGUUGUAAUUGAAUCCUUUGUCAGACCCAUGGGGCUCAGUUCUUCAGCUUGGAUAUUUCUGUCUUC	--	--	165.27	175.752	172.544	175.972	148.409	146.459	198.052
bta-miR-99a-5p	--	AACCCGTAGATCCGATCTTGT	--	NW_004973689.1	+	18429902	18429982	CCCAUUGGCAUAAACCCGUAGAUCCGAUCUUGUGGUGAAGUGGACCGCACAAGCUCGCUUCUAUGGGUCUGUGUCAGUGUG	--	--	2799.73	3094.11	3021.21	2327.14	2979.39	2427.27	1907.64
tgu-miR-23-5p	--	TGGGTTCCTGGCATGATGATT	--	NW_004973405.1	+	156769	156839	UUUGGGUUCCUGGCAUGAUGAUUUGUGACUUAAGAUUAAAAUCACAUUGCCAGGGAUUACCACGCAGCCAU	--	--	22.4842	12.1275	23.9285	16.7501	23.3711	38.3112	11.945
ptr-miR-383	--	AGATCAGAAGGTGATTGTGGCT	--	NW_004973253.1	+	1608638	1608709	CUCCUCAGAUCAGAAGGUGAUUGUGGCUUUGGGUGGAUAUUAAUCAGCCACAGCACUGCCUGGUCAGAAAGA	--	--	0.33065	0.53361	0.645627	0.435695	0.361642	0.376986	0.352476
oha-miR-147-3p	--	GTGTGCGGAAATGCTTCTGCTACA	--	NW_004973867.1	+	40095	40173	CUCUGAAUCUAGUGGAAUCAUUUCUGCACAAACUAGAGGAUGGAAACCAGUGUGCGGAAAUGCUUCUGCUACAUUUUUA	--	--	2.14923	4.89951	2.58251	1.64596	3.70683	4.38247	1.99736
cfa-miR-128	--	TCACAGTGAACCGGTCTCTTT	--	NW_004973519.1	+	1216461	1216516	CGGGGCCGUAGCACUGUCUGAGAGGUUUACAUUUCUCACAGUGAACCGGUCUCUUU	--	--	160.696	151.885	158.421	163.87	433.428	287.264	99.2807
lla-miR-30c	--	TGTAAACATCCTACACTCTCAGC	--	NW_004973413.1	+	5128895	5128966	AGAUACUGUAAACAUCCUACACUCUCAGCUGUGGAAAGUAAGAAAGCUGGGAGAAGGCUGUUUACUCUUUCU	--	--	521.986	431.157	548.177	485.316	488.94	531.409	388.977
chi-miR-125b-5p	--	TCCCTGAGACCCTAACTTGT	--	NW_004973689.1	+	18463415	18463497	GACUUUUCCUAGUCCCUGAGACCCUAACUUGUGAGGUAUUUUAGUAACAUCACAAGUCAGGCUCUUGGGACCUAGGCGGAGGG	--	--	259.12	264.622	322.369	280.684	288.455	286.698	216.968
ssc-let-7d-5p	--	AGAGGTAGTAGGTTGCATAGTT	--	NW_004973734.1	+	23606	23701	GUUCCUAGGAAGAGGUAGUAGGUUGCAUAGUUUUAGGGCAGAGAUUUUGCCCACAAGGAGGUAACUAUACGACCUGCUGCCUUUCUUAGGGCCUUA	--	--	21.6576	24.7886	23.3233	35.7754	44.3916	32.5151	19.5037
xtr-miR-142-3p	--	TGTAGTGTTTCCTACTTTATGGA	--	NW_004973452.1	+	47091	47176	CAGUGCAGCCACCCAUAAAGUAGAAAGCACUACUAGACAGGACUGAACGCUGUAGUGUUUCCUACUUUAUGGAUGAGUGUACUGGG	--	--	1.10217	1.64934	0.524572	0.677748	0.632874	0.895342	0.822443
mmu-miR-3618-3p	--	CTACATTAATGAAAAGAGCAAT	--	NW_004973182.1	+	625165	625252	UAAGCUGAGUGCAUUGUGAUUUCCAAUAAUUGAGGCAGUGGUUCUAAAAGCUGUCUACAUUAAUGAAAAGAGCAAUGUGGCCAGCUUG	--	--	0	0	0	0	0	0	0.039164
gga-miR-1677-5p	--	TCCTGCACCGCTGAAGTCAAT	--	NW_004974452.1	+	480151	480223	AGGGUCUGAUCCUGCACCGCUGAAGUCAAUGGAAGUUUUGUCAUUGACUUCAGUAGGAGCAGGAUUUGAACCU	--	--	1.26749	2.61954	3.95446	2.22689	2.89314	2.35616	1.76238
ptr-miR-99a	--	AACCCGTAGATCCGATCTTGTG	--	NW_004973689.1	+	18429902	18429982	CCCAUUGGCAUAAACCCGUAGAUCCGAUCUUGUGGUGAAGUGGACCGCACAAGCUCGCUUCUAUGGGUCUGUGUCAGUGUG	--	--	2799.73	3094.11	3021.21	2327.14	2979.39	2427.27	1907.64
ssc-miR-30c-5p	--	TGTAAACATCCTACACTCTCAGC	--	NW_004973413.1	+	5128892	5128971	GACAGAUACUGUAAACAUCCUACACUCUCAGCUGUGGAAAGUAAGAAAGCUGGGAGAAGGCUGUUUACUCUCUCUGCCUU	--	--	521.986	431.157	548.177	485.316	488.94	531.409	388.977
oha-let-7f-5p	--	TGAGGTAGTAGATTGTATAGTT	--	NW_004973734.1	+	22606	22701	UCUUAUCAGGUUGAGGUAGUAGAUUGUAUAGUUGUAGGGUAGUUAUUUUGCCCUCUUCAGGAGAUAACUAUACAAUCUAUUGCCUUCCCUGAGGAG	--	--	201.862	300.277	260.591	240.31	257.489	380.662	394.146
oha-miR-138-5p	--	AGCTGGTGTTGTGAATCAGGCCG	--	NW_004973333.1	+	10794999	10795076	GCUGCAGCUGGUGUUGUGAAUCAGGCCGACAAAAAGUGCGUCUUACUAUCCGGCUAUUUCACUACACCAGGGUCGCAU	--	--	0.110217	0.14553	0.161407	0.0484106	0.0452053	0.0942466	0.19582
ppy-miR-217	--	TACTGCATCAGGAACTGATTGGA	--	NW_004973884.1	+	133548	133657	AGUAUAAUUAUUACAUAGUUUUUGAUGUCGCAGAUACUGCAUCAGGAACUGAUUGGAUAAGAAUCAGCCACCAUCAGUUCCUAAUGCAUUGCCUUCAGCAUCUAAACAAG	--	--	0.716409	1.35828	2.70356	1.16185	0.226026	0.659726	2.389
xla-miR-23b-3p	--	ATCACATTGCCAGGGATTACC	--	NW_004973405.1	+	156771	156829	UGGGUUCCUGGCAUGCUGAUUUGUGAGUUAAGAUUAAAAUCACAUUGCCAGGGAUUACC	--	--	83.2687	90.4712	98.9019	80.9425	75.0408	86.9896	68.2236
mmu-miR-27b-5p	--	AGAGCTTAGCTGATTGGTGAAC	--	NW_004973405.1	+	156998	157070	AGGUGCAGAGCUUAGCUGAUUGGUGAACAGUGAUUGGUUUCCGCUUUGUUCACAGUGGCUAAGUUCUGCACCU	--	--	2.59009	1.55232	3.10708	1.93642	2.12465	4.42959	1.48823
ggo-miR-30a-3p	--	CTTTCAGTCGGATGTTTGCAGC	--	NW_004973413.1	+	5103428	5103498	GCGACUGUAAACAUCCUCGACUGGAAGCUGUGAAGCCACAGAUGGGCUUUCAGUCGGAUGUUUGCAGCUGC	--	--	86.6304	82.2245	80.2191	98.806	125.173	106.876	63.9939
rno-miR-1306-5p	--	CCACCTCCCCTGCAAACGTCCA	--	NW_004973182.1	+	625481	625553	AGUCUCCACCACCUCCCCUGCAAACGUCCAGUGAUGCAGAGGUAAUGGACGUUGGCUCUGGUGGUGAUGGACA	--	--	0.110217	0.14553	0.121055	0.0968211	0.180821	0.14137	0.117492
ssc-miR-133b	--	TTTGGTCCCCTTCAACCAGCTAT	--	NW_004973275.1	+	6650	6729	CCUGCUCUGGCUGGUCAAACGGAACCAAGUCCGUCUUCCUGAGAGGUUUGGUCCCCUUCAACCAGCUAUAGCAGGGCUGG	--	--	1746.44	1044.61	1363.04	1728.11	1289.84	1511.43	1030.25
tgu-miR-2954-3p	--	CATCCCCATTCCACTCCTAGCAG	--	NW_004973627.1	+	14809	14880	GGAGCAGUGCUGAGAGGGCUUGGGGAGAGGAUUGUAGUGGAGCUCCAUCCCCAUUCCACUCCUAGCAGCUCU	--	--	1699.16	83.1462	1904.11	72.3254	108.9	2284.49	72.8058
ocu-miR-103a-3p	--	AGCAGCATTGTACAGGGCTATGA	--	NW_004973290.1	+	13537713	13537772	AGCUUCUUUACAGUGCUGCCUUGUAGCAUUCAGGUCAAGCAGCAUUGUACAGGGCUAUGA	--	--	71.5307	62.5779	71.8259	61.8687	50.4943	57.726	70.5735
oan-miR-193-3p	--	AACTGGCCCACAAAGTCCCGCT	--	NW_004973417.1	+	987713	987807	GGUUGUGAUUCCAGAGUCGGGGUUUUGAGGGCGAGAUGAGUUUGUGUUUUAUCCAACUGGCCCACAAAGUCCCGCUUUUGGUGGUCACUUUGAUC	--	--	7.66006	4.55994	5.85099	3.72761	2.5315	4.42959	3.64225
cfa-miR-99a	--	AACCCGTAGATCCGATCTTGT	--	NW_004973689.1	+	18429914	18429972	AACCCGUAGAUCCGAUCUUGUGGUGAAGUGGACGGCACAAGCUCGCUUCUAUGGGUCUG	--	--	2784.41	3078.25	3007.61	2314.94	2960.72	2412.15	1897.57
gga-miR-218-5p	--	TTGTGCTTGATCTAACCATGT	--	NW_004973290.1	+	13392682	13392776	GGGGUUUUCCUUUGUGCUUGAUCUAACCAUGUGGUAGAACAAUACAAAUUGAACAUGGUUCUGUCAAGCACCAUGGAAGGCUGCAUACUCCCUGC	--	--	103.934	103.86	85.3841	76.9728	110.798	109.986	70.2602
rno-miR-193b-3p	--	AACTGGCCCACAAAGTCCC	--	NW_004973417.1	+	987717	987799	GUGGGCCCAGAAUCGGGGUUUUGAGGGCGAGAUGAGUUUGUGUUUUAUCCAACUGGCCCACAAAGUCCCGCUUUUGGGGUCAU	--	--	7.49474	4.46292	5.68958	3.63079	2.48629	4.33534	3.56392
tgu-miR-34a	--	TGGCAGTGTCTTAGCTGGTTGT	--	NW_004974095.1	+	1562315	1562386	AGUGUUUCUUUGGCAGUGUCUUAGCUGGUUGUUGUGAGCAAUAGUCAAGGAAGCAAUCAGCAAGUAUACUGC	--	--	0.275542	0.58212	0.847385	0.290463	0.135616	0.188493	0.626624
oan-miR-143-5p	--	AGGTGCAGTGCTGCATCTCTGGT	--	NW_004973553.1	+	918241	918330	GAUGUCUCCCAGCCCAAGGUGCAGUGCUGCAUCUCUGGUCAGUUGUGAGUCUGAGAUGAAGCACUGUAGCUCGGGAAGGGAGGAGCUGUC	--	--	20.0594	9.55647	10.5721	12.6836	13.652	13.1945	9.90848
tch-miR-1306-5p	--	CCACCTCCCCTGCAAACGTCCA	--	NW_004973182.1	+	625489	625549	CCACCUCCCCUGCAAACGUCCAGUGAUGCAGAGGUAAUGGACGUUGGCUCUGGUGGUGAUG	--	--	0.110217	0.14553	0.121055	0.0968211	0.180821	0.14137	0.117492
eca-miR-214	--	ACAGCAGGCACAGACAGGCAGT	--	NW_004973192.1	+	10456143	10456207	UCUGCCUGUCUACACUUGCUGUGCAGAACAUCCGCUCACCUGUACAGCAGGCACAGACAGGCAGU	--	--	19.2328	18.6278	19.6513	18.396	17.404	18.6608	18.9945
rno-miR-30c-5p	--	TGTAAACATCCTACACTCTCAGC	--	NW_004973413.1	+	5128888	5128971	GAGUGACAGAUACUGUAAACAUCCUACACUCUCAGCUGUGAAAAGUAAGAAAGCUGGGAGAAGGCUGUUUACUCUCUCUGCCUU	--	--	521.986	431.157	548.177	485.316	488.94	531.409	388.977
mmu-let-7d-5p	--	AGAGGTAGTAGGTTGCATAGTT	--	NW_004973734.1	+	23601	23703	AAUGGGUUCCUAGGAAGAGGUAGUAGGUUGCAUAGUUUUAGGGCAGAGAUUUUGCCCACAAGGAGUUAACUAUACGACCUGCUGCCUUUCUUAGGGCCUUAUU	--	--	21.6576	24.7886	23.3233	35.7754	44.3916	32.5151	19.5037
cgr-miR-15b-3p	--	CGAATCATTATTTGCTGCTCT	--	NW_004973425.1	+	1615623	1615700	AAAGUACUAUAGCAGCACAUCAUGGUUUACAUACUAUAGUCAAGAUGCGAAUCAUUAUUUGCUGCUCUAGAAAUUUAA	--	--	0	0	0	0	0	0	0.039164
mdo-miR-199b-2-5p	--	CCAGTGTTCAGACTACCTGTTC	--	NW_004973192.1	+	10450278	10450336	CCAGUGUUCAGACUACCUGUUCAGGACAAUGCUGUUGUACAGUAGUCUGCACAUUGGUU	--	--	0.606192	0.63063	0.564923	0.338874	0.632874	0.518356	0.626624
ssa-miR-301d-3p	--	CAGTGCAATAGTATTGTCAAAGC	--	NW_004973740.1	+	631258	631316	CUCUGACUUCAUUGCACUACUGUAUUGGACAGCUAGCAGUGCAAUAGUAUUGUCAAAGC	--	--	0.110217	0.09702	0.121055	0.0484106	0.0904106	0.0942466	0.0783279
bta-let-7d	--	AGAGGTAGTAGGTTGCATAGTT	--	NW_004973734.1	+	23609	23695	CCUAGGAAGAGGUAGUAGGUUGCAUAGUUUUCGGGCAGGGAUUUUGCCCACAAGGAGGUAACUAUACGACCUGCUGCCUUUCUUAGG	--	--	21.6576	24.9342	23.404	35.9206	44.482	32.5622	19.5037
dre-let-7c-3p	--	CTGTACAACCTTCTAGCTTTCC	--	NW_004973689.1	+	18430655	18430746	GUGUGCAUCCAGGCUGAGGUAGUAGGUUGUAUGGUUUCGAAUGACACCAUGGGAGUUAACUGUACAACCUUCUAGCUUUCCUUGGAGUACAC	--	--	0.385759	0.43659	0.403517	0.484106	0.678079	0.471233	0.469968
gga-miR-125b-5p	--	TCCCTGAGACCCTAACTTGTGA	--	NW_004973689.1	+	18463411	18463500	AUCAGACUUUUCCUAGUCCCUGAGACCCUAACUUGUGAGGUUUUGUAGCAACAAUCACAAGUCAGGCUCUUGGGACCUAGGCGGAGGGGA	--	--	259.671	264.865	322.894	281.362	288.726	287.122	217.791
efu-miR-23b	--	AATCACATTGCCAGGGATTACCACG	--	NW_004973405.1	+	156761	156842	UCUGGCUGCUUGGGUUCCUGGCAUGCUGAUUUGUGACUUAAGAUUAAAAUCACAUUGCCAGGGAUUACCACGCAACCAUGAC	--	--	148.242	125.884	161.608	118.993	112.516	146.553	105.273
gga-miR-142-5p	--	CCCATAAAGTAGAAAGCACTAC	--	NW_004973452.1	+	47089	47176	GACAGUGCAGUCACCCAUAAAGUAGAAAGCACUACUAAACAGCACUGCAGGGUGUAGUGUUUCCUACUUUAUGGAUGAGUGUACUGUG	--	--	1.26749	1.50381	0.847385	0.82298	0.632874	0.989589	0.626624
oar-miR-200b	--	TAATACTGCCTGGTAATGATG	--	NW_004974095.1	+	2377085	2377143	CCAUCUUACUGGGCAGCAUUGGAUGGUGUCUGGUCUCUAAUACUGCCUGGUAAUGAUGA	--	--	18.8471	60.686	76.1436	44.8766	70.7463	68.5173	48.7591
pol-miR-122-5p	--	TGGAGTGTGACAATGGTGTTTG	--	NW_004974495.1	+	24150	24212	CUGUGGAGUGUGACAAUGGUGUUUGUGUCCUGUCUAUCAAACGCCAUUAUCACACUAUAUAGC	--	--	0.716409	1.01871	1.85618	1.50073	13.426	9.42466	0.665787
tgu-miR-221-5p	--	ACCTGGCATACAATGTAGATTTCTGT	--	NW_004973256.1	+	1295720	1295792	ACCUGGCAUACAAUGUAGAUUUCUGUGUUUGUUAAGCAACAGCUACAUUGUCUGCUGGGUUUCCAGCUGCCUG	--	--	20.1697	25.0797	20.8215	22.172	16.952	17.8597	35.9525
gga-miR-147	--	GTGTGCGGAAATGCTTCTGC	--	NW_004973867.1	+	40100	40169	AAUCUAGUGGAAUCACUUCUGCACAAACUUGACUACUGAAAUCAGUGUGCGGAAAUGCUUCUGCUACAUU	--	--	2.14923	4.89951	2.58251	1.64596	3.70683	4.38247	1.99736
mdo-miR-200b-5p	--	ATCTTACTGGGCAGCATTGGA	--	NW_004974095.1	+	2377085	2377152	CCAUCUUACUGGGCAGCAUUGGAUGGUGUCUGUGUUUCUAAUACUGCCUGGUAAUGAUGAUGAUGGGG	--	--	5.12508	17.6091	20.1758	10.1178	15.4602	14.2312	9.6735
ccr-miR-199-3p	--	ACAGTAGTCTGCACATTGGTT	--	NW_004973192.1	+	10450271	10450340	CGUCAUCCCAGUGUUCAGACUACCUGUUCAGGAUCAUACUGGUGUACAGUAGUCUGCACAUUGGUUAGAC	--	--	624.984	661.483	752.437	633.065	573.7	520.571	540.659
aca-miR-138-1-3p	--	GCTATTTCACTACACCAGGGT	--	NW_004973333.1	+	10794984	10795082	AGUCACGGUAUUGUUGCUGCAGCUGGUGUUGUGAAUCAGGCCGACAAAAAGCGCAUCUUACUAUCCGGCUAUUUCACUACACCAGGGUUGCAUCAUACC	--	--	1.10217	0.82467	0.605275	0.919801	1.08493	1.03671	0.548296
aca-miR-30a-3p	--	CTTTCAGTCGGATGTTTGCAGC	--	NW_004973413.1	+	5103416	5103509	UGUUGACGGUGAGCGACUGUAAACAUCCUCGACUGGAAGCUGUGAAGCAGUAGAUGAAGCUUUCAGUCGGAUGUUUGCAGCUGCCAACUGCCAC	--	--	86.8508	82.467	80.3401	99.048	125.309	107.111	64.1506
mml-miR-125b-5p	--	TCCCTGAGACCCTAACTTGTGA	--	NW_004973689.1	+	18463411	18463499	ACCAGACUUUUCCUAGUCCCUGAGACCCUAACUUGUGAGGUAUUUUAGUAACAUCACAAGUCAGGCUCUUGGGACCUAGGCGGAGGGGA	--	--	259.12	264.622	322.369	280.684	288.455	286.698	216.968
tch-miR-199a-3p	--	ACAGTAGTCTGCACATTGGTT	--	NW_004973192.1	+	10450277	10450336	CCCAGUGUUCAGACUACCUGUUCAGGACAAUGCCGUUGUACAGUAGUCUGCACAUUGGUU	--	--	563.318	601.476	689.206	568.098	522.573	474.249	483.518
eca-miR-143	--	TGAGATGAAGCACTGTAGCTC	--	NW_004973553.1	+	918252	918315	GCCCGAGGUGCAGUGCUGCAUCUCUGGUCAGUUGGGAGUCUGAGAUGAAGCACUGUAGCUCAGG	--	--	4732.71	2275.94	2779.99	2757.47	4221.18	4221.68	2014.52
tgu-miR-1451-5p	--	TCGCACAGGAGCAAATTACCGCG	--	NW_004973258.1	+	1351133	1351233	GAGCAAGCGCAGGAGCUGCUGCCUCGCACAGGAGCAAAUUACCGCGUUCAGCUAAUCCGCAGUAACUUGCUCCUGUGAGAGGUAGCGGCUCCUGGCUCCUC	--	--	0	0	0	0	0	0	0
gga-miR-3533	--	ATGAAGTGTGATGTGGATAT	--	NW_004973324.1	+	2230277	2230360	GGUAUGGAGUCCUGUGGUAUCCAUGAAACUACCUUCAACUCCAUCAUGAAGUGUGAUGUGGAUAUCCGUAAGGAUCUGUAUGCC	--	--	0.220433	0.33957	0.201758	0.532516	0.587669	0.329863	0.039164
tni-miR-199	--	CCCAGTGTTCAGACTACCTGTTC	--	NW_004974009.1	+	50405	50477	CCGCCUGCCCAGUGUUCAGACUACCUGUUCAGGAAGUAGUGGUUGUACAGUAGUCUGCACAUUGGUUAGGCUG	--	--	232.502	233.624	210.272	166.145	207.583	184.346	242.817
aca-miR-460a-5p	--	CCTGCATTGTACACACTGTGTG	--	NW_004973760.1	+	1526035	1526118	UGACCUUAUAGGACCUGCAUUGUACACACUGUGUGUAUGGACUGGAGGUGCACAGCGCAUACAAUGUGGAUGCUAUAGAAGUCA	--	--	37.5839	35.7034	33.5726	52.235	95.8804	42.6937	19.6211
hsa-miR-125b-5p	--	TCCCTGAGACCCTAACTTGTGA	--	NW_004973689.1	+	18463411	18463499	ACCAGACUUUUCCUAGUCCCUGAGACCCUAACUUGUGAGGUAUUUUAGUAACAUCACAAGUCAGGCUCUUGGGACCUAGGCGGAGGGGA	--	--	259.12	264.622	322.369	280.684	288.455	286.698	216.968
cfa-miR-7	--	TGGAAGACTAGTGATTTTGTTGT	--	NW_004973590.1	+	147017	147080	UGGAAGACUAGUGAUUUUGUUGUUUUUAGAUAACUAAAUCGACAACAAAUCACAGUCUGCCAUA	--	--	53.896	100.173	52.901	83.4598	67.6723	41.5156	147.726
tch-miR-365a-3p	--	TAATGCCCCTAAAAATCCTTAT	--	NW_004973417.1	+	992954	993015	AGGGACUUUUGGGGGCAGAUGUGUUACCAUUCCACUACCAUAAUGCCCCUAAAAAUCCUUAU	--	--	9.14799	6.83991	6.21416	7.50364	4.56573	6.2674	6.81453
ocu-miR-223-3p	--	TGTCAGTTTGTCAAATACCCCAA	--	NW_004973549.1	+	204610	204674	CGUGUAUUUGACAAGCUGAGUUGGACACUCCGUGUGGUAGAGUGUCAGUUUGUCAAAUACCCCAA	--	--	34.7734	31.1434	23.404	27.0131	12.9287	24.457	17.0363
ocu-miR-221-5p	--	ACCTGGCATACAATGTAGATTTCTGT	--	NW_004973256.1	+	1295720	1295782	ACCUGGCAUACAAUGUAGAUUUCUGUGUUUUUUGGGCAACAGCUACAUUGUCUGCUGGGUUUC	--	--	20.1697	25.0797	20.8215	22.172	16.952	17.8597	35.9525
gga-miR-135a-5p	--	TATGGCTTTTTATTCCTATGTGA	--	NW_004973350.1	+	178792	178887	CCCUCUGCUGUGGUCUAUGGCUUUUUAUUCCUAUGUGAUUGCUUUUCCUAACUCAUGUAGGGCGAAAAGCCAUGGGCUACUCAGGGGAGGGACUCC	--	--	2.81053	3.49272	3.47024	2.56576	2.62191	2.35616	4.15138
cfa-miR-30c	--	TGTAAACATCCTACACTCTCAGCT	--	NW_004973413.1	+	5128901	5128962	UGUAAACAUCCUACACUCUCAGCUGUGGAAAGUAAGAAAGCUGGGAGAAGGCUGUUUACUCU	--	--	521.325	430.623	547.491	484.638	488.353	530.75	388.585
hsa-miR-301a-3p	--	CAGTGCAATAGTATTGTCAAAGC	--	NW_004973740.1	+	631244	631329	ACUGCUAACGAAUGCUCUGACUUUAUUGCACUACUGUACUUUACAGCUAGCAGUGCAAUAGUAUUGUCAAAGCAUCUGAAAGCAGG	--	--	0.165325	0.24255	0.161407	0.0968211	0.135616	0.0942466	0.234984
tgu-miR-338-5p	--	AACACTATCCTGATGCTGTCA	--	NW_004974242.1	+	334963	335034	AGCAACACUAUCCUGAUGCUGUCAGAGUAAGUGGUAAAGCUCCAGCAUCAGUGAUUUUGUUGUUAGUGGUAA	--	--	0.826625	0.43659	0.403517	1.01662	1.31095	0.706849	0.783279
cgr-miR-181b-5p	--	AACATTCATTGCTGTCGGTGG	--	NW_004973192.1	+	7344931	7345008	GUCACAAUCAACAUUCAUUGCUGUCGGUGGGUUGAACUGUGUAGAAAAGCUCACUGAACAAUGAAUGCAACUGUGGCC	--	--	60.013	53.5066	53.8291	63.3694	60.3038	49.8093	43.7853
ppy-miR-7	--	TGGAAGACTAGTGATTTTGTT	--	NW_004973590.1	+	146994	147103	UUGGAUGUUGGCCUAGUUCUGUGUGGAAGACUAGUGAUUUUGUUGUUUUUAGAUAACUAAAUCGACAACAAAUCACAGUCUGCCAUAUGGCACAGGCCAUGCCUCUACAG	--	--	53.896	100.222	52.8607	83.4598	67.6271	41.5156	147.687
mml-miR-365-1-5p	--	GAGGGACTTTTGGGGGCAGATGT	--	NW_004973417.1	+	992939	993025	ACCGCAGGGAAAAUGAGGGACUUUUGGGGGCAGAUGUGUUUCCAUUCCACUAUCAUAAUGCCCCUAAAAAUCCUUAUUGCUCUUGCA	--	--	0.440867	0.43659	0.201758	0.387285	0.406848	0.329863	0.313312
mml-let-7a-5p	--	TGAGGTAGTAGGTTGTATAGTT	--	NW_004973734.1	+	22171	22250	UGGGAUGAGGUAGUAGGUUGUAUAGUUUUAGGGUCACACCCACCACUGGGAGAUAACUAUACAAUCUACUGUCUUUCCUA	--	--	798.19	1075.27	972.919	1260.9	1665.59	1092.18	1202.57
bta-miR-204	--	TTCCCTTTGTCATCCTATGCCT	--	NW_004973313.1	+	920636	920731	UUUCUUCAUGUGACUCGUGGACUUCCCUUUGUCAUCCUAUGCCUGAGAAUAUAUGAAGGAGGCUGGGAAGGCAAAGGGACGUUCAAUUGUCAUCAC	--	--	1.21238	1.60083	1.29125	0.968211	1.49177	1.64932	0.744115
ipu-miR-143	--	TGAGATGAAGCACTGTAGCTC	--	NW_004973553.1	+	918258	918312	GGUGCAGUGCUGCAUCUCUGGUCAACUGGGAGUCUGAGAUGAAGCACUGUAGCUC	--	--	3032.56	1391.85	1576.62	1808.91	3209.58	2958.87	1150.05
mmu-miR-199a-5p	--	CCCAGTGTTCAGACTACCTGTTC	--	NW_004973192.1	+	10450247	10450356	UGGAAGCUUCAGGAGAUCCUGCUCCGUCGCCCCAGUGUUCAGACUACCUGUUCAGGACAAUGCCGUUGUACAGUAGUCUGCACAUUGGUUAGACUGGGCAAGGGCCAGCA	--	--	232.502	233.673	210.272	166.145	207.628	184.393	242.856
ocu-let-7f-5p	--	TGAGGTAGTAGATTGTATAGTT	--	NW_004973734.1	+	22169	22247	UGUGGGAUGAGGUAGUAGAUUGUAUAGUUUUAGGGUCAUACCCCAUCUUGGAGAUAACUAUACAGUCUACUGUCUUUCC	--	--	215.253	314.587	272.495	256.431	272.407	408.418	408.559
oha-let-7c-5p	--	TGAGGTAGTAGGTTGTATGGTT	--	NW_004973689.1	+	18430661	18430739	AUCCGGGUUGAGGUAGUAGGUUGUAUGGUUUAGAGUUACACCCAGGAGUUAACUGUACAACCUUCUAGCUUUCCUUGGA	--	--	104.1	137.332	128.52	143.779	160.027	130.767	112.714
ipu-miR-196a	--	TAGGTAGTTTCATGTTGTTGGGA	--	NW_004974169.1	+	197745	197803	UAGGUAGUUUCAUGUUGUUGGGAUUGGCUUCCUGGCUCGACAACAAGAAACUGCCUUGA	--	--	0	0	0	0	0	0	0
tch-miR-99a-5p	--	AACCCGTAGATCCGATCTTGTG	--	NW_004973689.1	+	18429914	18429969	AACCCGUAGAUCCGAUCUUGUGGUGAAGUGGACCGCACAAGCUCGCUUCUAUGGGU	--	--	2784.41	3078.25	3007.61	2314.94	2960.72	2412.15	1897.57
oha-miR-130b-5p	--	TGCCCTTTTTATGTTGTACTA	--	NW_004973740.1	+	630663	630745	UGUCCGUCCACUGCCCUUUUUAUGUUGUACUACUAGUGAACAUGCACAAAAAGCAGUGCAAUGUUAAAAGGGCAUUGGCUGGU	--	--	2.6452	3.00762	2.54215	4.1149	5.1534	3.25151	3.3681
tch-miR-222-3p	--	AGCTACATCTGGCTACTGGGT	--	NW_004973256.1	+	1295201	1295259	CUCAGUAGCCAGUGUAGAUCCUGUCUUUUGUAAUCAGCAGCUACAUCUGGCUACUGGGU	--	--	1.10217	1.89189	1.77547	1.8396	2.16985	1.46082	1.05743
xla-miR-301-5p	--	GCTCTGACTTTATTGCACTACT	--	NW_004973740.1	+	631257	631317	GCUCUGACUUUAUUGCACUACUGUACUAUACAGCUAGCAGUGCAAUAGUAUUGUCAAAGCA	--	--	2.92074	2.71656	2.25969	2.56576	3.25478	2.92164	2.19318
ocu-miR-10a-5p	--	TACCCTGTAGATCCGAATTTGT	--	NW_004973484.1	+	1564493	1564555	UACCCUGUAGAUCCGAAUUUGUGUAAGGAAUUUUGUGGUCACAAAUUCGUAUCUAGGGGAAUA	--	--	673.81	402.148	359.574	574.052	577.633	509.827	450.151
tgu-miR-338-3p	--	TCCAGCATCAGTGATTTTGTTG	--	NW_004974242.1	+	334963	335034	AGCAACACUAUCCUGAUGCUGUCAGAGUAAGUGGUAAAGCUCCAGCAUCAGUGAUUUUGUUGUUAGUGGUAA	--	--	9.31331	4.31739	3.26848	5.5188	4.47532	6.36164	4.66051
tch-miR-128	--	TCACAGTGAACCGGTCTCTTT	--	NW_004973519.1	+	1216461	1216516	CGGGGCCGUAGCACUGUCUGAGAGGUUUACAUUUCUCACAGUGAACCGGUCUCUUU	--	--	160.696	151.885	158.421	163.87	433.428	287.264	99.2807
aca-miR-138-5p	--	AGCTGGTGTTGTGAATCAGGCC	--	NW_004973333.1	+	10794984	10795082	AGUCACGGUAUUGUUGCUGCAGCUGGUGUUGUGAAUCAGGCCGACAAAAAGCGCAUCUUACUAUCCGGCUAUUUCACUACACCAGGGUUGCAUCAUACC	--	--	0.110217	0.14553	0.161407	0.0484106	0.0452053	0.0942466	0.19582
bta-miR-365-3p	--	TAATGCCCCTAAAAATCCTTAT	--	NW_004973417.1	+	992939	993025	ACCGCAGGGAAAAUGAGGGACUUUUGGGGGCAGAUGUGUUUGCAUUCCACUAUCAUAAUGCCCCUAAAAAUCCUUAUUGCUCUUGCA	--	--	12.6749	9.07137	7.74752	9.68211	6.0123	7.91671	9.20353
ocu-let-7a-3p	--	CTATACAATCTACTGTCTTTCC	--	NW_004973734.1	+	22176	22248	UGAGGUAGUAGGUUGUAUAGUUUUAGGGUCACACCCACCACUGGGAGAUAACUAUACAAUCUACUGUCUUUCC	--	--	5.2904	5.72418	4.80185	4.06649	5.1534	5.18356	5.48296
rno-miR-125b-5p	--	TCCCTGAGACCCTAACTTGTGA	--	NW_004973689.1	+	18463411	18463498	ACCAGACUUUUCCUAGUCCCUGAGACCCUAACUUGUGAGGUAUUUUAGUAACAUCACAAGUCAGGCUCUUGGGACCUAGGCGGAGAGG	--	--	259.12	264.622	322.369	280.684	288.455	286.698	216.968
ocu-miR-23b-3p	--	ATCACATTGCCAGGGATTACCAC	--	NW_004973405.1	+	156772	156831	GGGUUCCUGGCAUGCUGAUUUGUGACUUAAGAUUAAAAUCACAUUGCCAGGGAUUACCAC	--	--	111.925	108.032	125.655	99.3869	94.1626	114.368	85.26
bta-miR-199a-5p	--	CCCAGTGTTCAGACTACCTGTT	--	NW_004973192.1	+	10450247	10450350	UGGAAGCUUCUGGAGAUCCUGCUCCGUCGCCCCAGUGUUCAGACUACCUGUUCAGGACAAUGCCGUUGUACAGUAGUCUGCACAUUGGUUAGACUGGGCAAGGG	--	--	232.502	233.673	210.272	166.145	207.628	184.393	242.856
cfa-miR-142	--	CCCATAAAGTAGAAAGCACTA	--	NW_004973452.1	+	47102	47164	CCCAUAAAGUAGAAAGCACUACUAACAGCACUGGAGGGUGUAGUGUUUCCUACUUUAUGGAUG	--	--	1.26749	1.50381	0.847385	0.82298	0.632874	0.989589	0.626624
ppy-miR-142-3p	--	TGTAGTGTTTCCTACTTTATGGA	--	NW_004973452.1	+	47089	47175	GACAGUGCAGUCACCCAUAAAGUAGAAAGCACUACUAACAGCACUGGAGGGUGUAGUGUUUCCUACUUUAUGGAUGAGUGUACUGUG	--	--	1.10217	1.64934	0.524572	0.677748	0.632874	0.895342	0.822443
cgr-miR-214-5p	--	TGCCTGTCTACACTTGCTGTGC	--	NW_004973192.1	+	10456135	10456212	GUCAUGUGUCUGCCUGUCUACACUUGCUGUGCAGAACAUCCGCUCACCUGUACAGCAGGCACAGACAGGCAGUCACAU	--	--	3.74737	4.41441	3.55095	3.1951	4.92738	3.91123	2.42817
mmu-miR-214-5p	--	TGCCTGTCTACACTTGCTGTGC	--	NW_004973192.1	+	10456116	10456225	GGCCUGGCUGGACAGAGUUGUCAUGUGUCUGCCUGUCUACACUUGCUGUGCAGAACAUCCGCUCACCUGUACAGCAGGCACAGACAGGCAGUCACAUGACAACCCAGCCU	--	--	3.74737	4.41441	3.55095	3.1951	4.92738	3.91123	2.42817
tgu-miR-365-3p	--	TAATGCCCCTAAAAATCCTTAT	--	NW_004973417.1	+	992954	993025	AGGGACUUUUGGGGGCAGAUGUGUUUCCAUUACACUAUCAUAAUGCCCCUAAAAAUCCUUAUUGCUCUUGCA	--	--	12.6749	9.07137	7.74752	9.68211	6.0123	7.91671	9.20353
tgu-miR-1451-3p	--	CAGTAACTTGCTCCTGTGAGA	--	NW_004973258.1	+	1351133	1351233	GAGCAAGCGCAGGAGCUGCUGCCUCGCACAGGAGCAAAUUACCGCGUUCAGCUAAUCCGCAGUAACUUGCUCCUGUGAGAGGUAGCGGCUCCUGGCUCCUC	--	--	0.33065	0.53361	0.807033	0.387285	1.03972	0.801096	0.744115
oar-let-7c	--	TGAGGTAGTAGGTTGTATGGTT	--	NW_004973689.1	+	18430659	18430742	GCAUCCGGGUUGAGGUAGUAGGUUGUAUGGUUUAGAGUUACACCCUGGGAGUUAACUGUACAACCUUCUAGCUUUCCUUGGAGC	--	--	104.1	137.332	128.52	143.779	160.027	130.767	112.714
eca-miR-16	--	TAGCAGCACGTAAATATTGGCG	--	NW_004973425.1	+	1615795	1615875	GUUCCGCUCUAGCAGCACGUAAAUAUUGGCGUAGUGAAAUAAAUAUUAAACACCAAUAUUAUUGUGCUGCUUUAGCGUGGC	--	--	132.701	141.552	154.749	138.261	96.6037	111.871	158.614
ggo-miR-30a-5p	--	TGTAAACATCCTCGACTGGAAG	--	NW_004973413.1	+	5103428	5103498	GCGACUGUAAACAUCCUCGACUGGAAGCUGUGAAGCCACAGAUGGGCUUUCAGUCGGAUGUUUGCAGCUGC	--	--	1170.45	876.382	1055.44	956.641	1014.68	1118.14	1021.08
cgr-let-7f	--	TGAGGTAGTAGATTGTATAGTT	--	NW_004973734.1	+	22606	22705	UCUAUCAGAGUGAGGUAGUAGAUUGUAUAGUUGUGGGGUAGUGAUUUUACCCUGUUCAGGAGAUAACUAUACAAUCUAUUGCCUUCCCUGAGGAGUAGAC	--	--	201.586	299.355	260.066	240.213	257.489	380.144	393.402
ipu-let-7c	--	TGAGGTAGTAGGTTGTATGGTT	--	NW_004973689.1	+	18430669	18430735	UGAGGUAGUAGGUUGUAUGGUUUCGAAUGACACCAUGGGAGUUAACUGUACAACCUUCUAGCUUUCC	--	--	106.084	138.981	129.61	146.636	162.423	132.793	114.085
cgr-miR-122	--	TGGAGTGTGACAATGGTGTTT	--	NW_004974495.1	+	24143	24222	AGCAGAGCUGUGGAGUGUGACAAUGGUGUUUGUGUCCAAACUAUCAAACGCCAUUAUCACACUAAAUAGCUACUGCUAGG	--	--	0.716409	1.01871	1.85618	1.50073	13.426	9.42466	0.665787
ppy-miR-214	--	ACAGCAGGCACAGACAGGCAG	--	NW_004973192.1	+	10456116	10456225	GGCCUGGCUGGACAGAGUUGUCAUGUGUCUGCCUGUCUACACUUGCUGUGCAGAACAUCCGCUCACCUGUACAGCAGGCACAGACAGGCAGUCACAUGACAACCCAGCCU	--	--	20.4452	19.598	20.6197	19.461	18.489	19.7918	19.9345
gga-let-7f-3p	--	CTATACAATCTATTGCCTTCCC	--	NW_004973734.1	+	22610	22696	UCAGAGUGAGGUAGUAGAUUGUAUAGUUGUAGGGUAGUUAUUUUACCCUGUUCAGGAGAUAACUAUACAAUCUAUUGCCUUCCCUGA	--	--	1.04706	1.01871	0.928088	0.968211	1.22054	1.22521	0.861607
aca-let-7a-3p	--	CTATACAGTCTACTGTCTTTC	--	NW_004973734.1	+	22163	22263	CUGCACUGUGGGAUGAGGUAGUAGGUUGUAUAGUUUUAGGGUCAUACCCACCACUGGGAGAUAACUAUACAGUCUACUGUCUUUCCUAAAGAGGCAGAAAA	--	--	0	0	0	0.0968211	0	0.0471233	0.039164
mdo-miR-200b-3p	--	TAATACTGCCTGGTAATGATGA	--	NW_004974095.1	+	2377085	2377152	CCAUCUUACUGGGCAGCAUUGGAUGGUGUCUGUGUUUCUAAUACUGCCUGGUAAUGAUGAUGAUGGGG	--	--	360.409	855.426	939.588	678.232	1119.69	941.052	556.52
oan-let-7d-3p	--	CTATACAACCTGCTGCCTTTCT	--	NW_004973734.1	+	23593	23708	GAAGAAACUAUGGGCUCCUAGGAAGAGGUAGUAGGUUGCAUAGUUUUAGGGCAGUGAUUUUGCUCAUAAGGUGUUAACUAUACAACCUGCUGCCUUUCUUAGGGCUUUAUUAUUAC	--	--	6.99876	4.94802	5.00361	6.63225	7.00682	8.57644	4.97382
mmu-let-7f-1-3p	--	CTATACAATCTATTGCCTTCCC	--	NW_004973734.1	+	22609	22697	AUCAGAGUGAGGUAGUAGAUUGUAUAGUUGUGGGGUAGUGAUUUUACCCUGUUUAGGAGAUAACUAUACAAUCUAUUGCCUUCCCUGAG	--	--	1.04706	1.01871	0.928088	0.968211	1.22054	1.22521	0.861607
bta-miR-27b	--	TTCACAGTGGCTAAGTTCTGC	--	NW_004973405.1	+	156986	157082	ACCUCUCUGACGAGGUGCAGAGCUUAGCUGAUUGGUGAACAGUGACUGGUUUCCGCUUUGUUCACAGUGGCUAAGUUCUGCACCUGAAGAGAAGGUG	--	--	438.277	268.891	618.228	246.265	238.458	511.995	284.213
cfa-let-7f	--	TGAGGTAGTAGATTGTATAGTT	--	NW_004973734.1	+	22616	22693	UGAGGUAGUAGAUUGUAUAGUUGUGGGGUAGUGAUUUUACCCUGUUCAGGAGAUAACUAUACAAUCUAUUGCCUUCCC	--	--	201.256	299.064	259.824	239.826	256.902	379.578	393.089
tgu-miR-146b-3p	--	TGCCCTATGGATTCAGTTCTGC	--	NW_004973489.1	+	30538	30609	UGCUUGGCUCUGAGAACUGAAUUCCAUAGGCGUUGAAGCCUCCAAAAUGCCCUAUGGAUUCAGUUCUGCAGC	--	--	273.833	292.224	301.83	380.168	308.3	398.946	240.976
cgr-miR-1306-3p	--	ACGTTGGCTCTGGTGGTGATG	--	NW_004973182.1	+	625480	625559	CAGUCUCCACCACCUCCCCUGCAAACGUCCAGUGAUGCAGAGGUAAUGGACGUUGGCUCUGGUGGUGAUGGACAGUCCGA	--	--	0.275542	0.29106	0.24211	0.290463	0.497258	0.28274	0.156656
gga-miR-1729-5p	--	ATCCCTTACTCACATGAGTAGTC	--	NW_004973182.1	+	27903	27973	CCUGCAUCCCUUACUCACAUGAGUAGUCGUAUCUAUUUCAGUGGGACUACUCGGUGAGUAAGGAUAGCAGG	--	--	0	0	0.0403517	0	0	0	0
mml-miR-128a-3p	--	TCACAGTGAACCGGTCTCTTTT	--	NW_004973519.1	+	1216447	1216528	UGAGCUGUUGGAUUCGGGGCCGUAGCACUGUCUGAGAGGUUUACAUUUCUCACAGUGAACCGGUCUCUUUUUCAGCUGCUUC	--	--	335.059	286.694	271.244	339.164	764.602	527.027	204.044
gga-miR-301b-5p	--	GCTCTGACTTTATTGCACTACT	--	NW_004973740.1	+	631241	631330	GUUGCUGCUAACGAAUGCUCUGACUUUAUUGCACUACUGUACUUCACAGCUAGCAGUGCAAUAGUAUUGUCAAAGCAUCUGAAAGCAGAG	--	--	2.92074	2.71656	2.25969	2.56576	3.25478	2.92164	2.19318
tgu-miR-128-3p	--	TCACAGTGAACCGGTCTCTTT	--	NW_004973519.1	+	1216456	1216526	GGAUUCGGGGCCGUAACACUGUCUGAGAGGUUUACAUUUCUCACAGUGAACCGGUCUCUUUUUCAGCUGCU	--	--	335.059	286.694	271.244	339.164	764.602	527.027	204.044
gga-miR-6542-3p	--	ACGGGACAGTGCTGAAGACTA	--	NW_004973510.1	+	180033	180159	AGCGGCCCCUCGUUCCCCAUCACGAAUUACCUGGCGCCAGUGUCUGCCAGCAUCAGCCCCAGUGCCGUCACCAGUGCCAACGGGACAGUGCUGAAGACUACUGGAGCCAGUGCAGUGACAUCCGGGG	--	--	13.2811	14.0194	10.33	14.6684	24.3204	19.5562	8.85106
mdo-miR-181a-5p	--	AACATTCAACGCTGTCGGTGAGT	--	NW_004973192.1	+	7344753	7344816	UGAACAUUCAACGCUGUCGGUGAGUUUGGAAUUAAAAUGAAAACCAUCGACCGUUGAUUGUACC	--	--	281.604	224.989	249.615	209.618	208.622	186.043	184.306
eca-miR-199a-3p	--	ACAGTAGTCTGCACATTGGTTA	--	NW_004973192.1	+	10450267	10450345	GCUCCGUCGCCCCAGUGUUCAGACUACCUGUUCAGGACAAUGCCGUUGUACAGUAGUCUGCACAUUGGUUAGACUGGGC	--	--	624.984	661.483	752.437	633.065	573.7	520.571	540.698
aca-miR-143-5p	--	GGTGCAGTGCTGCATCTCTGG	--	NW_004973553.1	+	918242	918326	AUGUCUCCCAGCCCAAGGUGCAGUGCUGCAUCUCUGGUCAGUUGUGAGUCUGAGAUGAAGCACUGUAGCUCGGGAAGGGAGGAAC	--	--	20.0594	9.55647	10.5721	12.6352	13.652	13.1945	9.90848
tgu-miR-30c-3p	--	CTGGGAGAAGGCTGTTTACTCT	--	NW_004973413.1	+	5128901	5128972	UGUAAACAUCCUACACUCUCAGCUGUGGAAACUAAGAAAGCUGGGAGAAGGCUGUUUACUCUCUCUGCCUUG	--	--	11.2972	11.2058	11.3792	11.909	9.67393	11.7808	9.94765
xtr-miR-199a-3p	--	TACAGTAGTCTGCACATTGGTT	--	NW_004973192.1	+	10450259	10450354	AAGAACCUGCUCCGUCGCCCCAGUGUUCAGACUACCUGUUCAGGACAAUGCUGUUGUACAGUAGUCUGCACAUUGGUUAGACUGGGCAUGGGACAG	--	--	624.984	661.483	752.478	633.065	573.7	520.571	540.698
ipu-let-7a	--	TGAGGTAGTAGGTTGTATAGTT	--	NW_004973734.1	+	22176	22247	UGAGGUAGUAGGUUGUAUAGUUUUAGGGUCACACCCACACUGGGAGAUAACUAUACAACCUACUGUCUUUCU	--	--	797.638	1074.69	972.354	1260.13	1664.55	1091.42	1202.02
eca-let-7c	--	TGAGGTAGTAGGTTGTATGGTT	--	NW_004973689.1	+	18430666	18430736	GGUUGAGGUAGUAGGUUGUAUGGUUUAGAGUUACACCCUGGGAGUUAACUGUACAACCUUCUAGCUUUCCU	--	--	104.1	137.332	128.52	143.779	160.027	130.767	112.714
fru-miR-199	--	CCCAGTGTTCAGACTACCTGTTC	--	NW_004974009.1	+	50405	50477	CCGCCUGCCCAGUGUUCAGACUACCUGUUCAGGAAGUAGUGGUUGUACAGUAGUCUGCACAUUGGUUAGGCUG	--	--	232.502	233.624	210.272	166.145	207.583	184.346	242.817
gga-let-7f-5p	--	TGAGGTAGTAGATTGTATAGTT	--	NW_004973734.1	+	22610	22696	UCAGAGUGAGGUAGUAGAUUGUAUAGUUGUAGGGUAGUUAUUUUACCCUGUUCAGGAGAUAACUAUACAAUCUAUUGCCUUCCCUGA	--	--	201.586	299.355	260.066	240.213	257.489	380.144	393.363
tgu-miR-187-5p	--	GCTACAACACAGGACATGGGAG	--	NW_004973388.1	+	68267	68336	CUCCGGCUACAACACAGGACAUGGGAGCUUUUCUGAACCCUCGUGUCUUGUGUUGCAGCCAGAGGGGCAC	--	--	4.02291	4.22037	3.34919	5.5188	9.89996	4.0526	3.05479
gga-miR-200a-5p	--	CATCTTACTAGACAGTGCTGGA	--	NW_004974095.1	+	2379403	2379489	GGUCCUCUGUGGGCAUCUUACUAGACAGUGCUGGAUUUCUUGGAUCUAUUCUAACACUGUCUGGUAACGAUGUUUAAAGGGUGAACC	--	--	33.4508	102.453	90.5895	41.972	68.9381	64.0405	59.3726
tch-miR-103a-3p	--	AGCAGCATTGTACAGGGCTATGA	--	NW_004973290.1	+	13537713	13537772	AGCUUCUUUACAGUGCUGCCUUGUAGCAUUCGGGUCAAGCAGCAUUGUACAGGGCUAUGA	--	--	71.5307	62.5779	71.8259	61.8687	50.4943	57.726	70.5735
eca-miR-23b	--	ATCACATTGCCAGGGATTACC	--	NW_004973405.1	+	156764	156837	GGCUGCUUGGGUUCCUGGCAUGCUGAUUUGUGACUUAAGAUUAAAAUCACAUUGCCAGGGAUUACCACGCAACC	--	--	148.242	125.884	161.608	118.993	112.516	146.553	105.273
ssc-miR-221-5p	--	ACCTGGCATACAATGTAGATTTCTGT	--	NW_004973256.1	+	1295717	1295786	UGAACCUGGCAUACAAUGUAGAUUUCUGUGUUUGUUGGGCAACAGCUACAUUGUCUGCUGGGUUUCAGGC	--	--	21.1616	26.3409	21.6285	23.3823	17.7205	18.7551	37.2841
tgu-miR-125-1-3p	--	ACAAGTCAGGCTCTTGGGACCT	--	NW_004973689.1	+	18463417	18463488	CUUUUCCUAGUCCCUGAGACCCUAACUUGUGAGGUUUUUUAGCAACAAUCACAAGUCAGGCUCUUGGGACCU	--	--	17.4142	21.781	23.4847	14.9589	16.5903	16.3989	18.0154
tch-miR-193b-3p	--	AACTGGCCCACAAAGTCCCGCT	--	NW_004973417.1	+	987730	987788	CGGGGUUUUGAGGGCGAGAUGAGUUUAUGUUUUAUCCAACUGGCCCACAAAGUCCCGCU	--	--	5.56595	3.63825	4.39833	2.80781	2.16985	3.72274	2.78064
cfa-miR-217	--	TACTGCATCAGGAACTGATTGGAT	--	NW_004973884.1	+	133564	133645	UUGAUGUCGCAGAUACUGCAUCAGGAACUGAUUGGAUAAGAAUGGGUCACCAUCAGUUCCUAAUGCAUUGCCUUCAGCAUCU	--	--	0.716409	1.35828	2.70356	1.16185	0.226026	0.659726	2.389
hsa-miR-1306-5p	--	CCACCTCCCCTGCAAACGTCCA	--	NW_004973182.1	+	625475	625559	GUGAGCAGUCUCCACCACCUCCCCUGCAAACGUCCAGUGGUGCAGAGGUAAUGGACGUUGGCUCUGGUGGUGAUGGACAGUCCGA	--	--	0.110217	0.14553	0.121055	0.0968211	0.180821	0.14137	0.117492
oha-miR-138-2-3p	--	GCTATTTCACTACACCAGGGT	--	NW_004973333.1	+	10794999	10795076	GCUGCAGCUGGUGUUGUGAAUCAGGCCGACAAAAAGUGCGUCUUACUAUCCGGCUAUUUCACUACACCAGGGUCGCAU	--	--	0.771517	0.82467	0.48422	0.726158	0.723285	0.801096	0.352476
hsa-let-7a-3p	--	CTATACAATCTACTGTCTTTC	--	NW_004973734.1	+	22171	22250	UGGGAUGAGGUAGUAGGUUGUAUAGUUUUAGGGUCACACCCACCACUGGGAGAUAACUAUACAAUCUACUGUCUUUCCUA	--	--	8.5418	9.07137	7.62646	6.72907	7.91092	7.86959	8.06778
gga-miR-199-5p	--	CCCAGTGTTCAGACTACCTGTTC	--	NW_004973192.1	+	10450249	10450356	GAAGCGUCCGGAGAUCCUGCUCCGUCGCCCCAGUGUUCAGACUACCUGUUCAGGACAAUGCUGUUGUACAGUAGUCUGCACAUUGGUUAGACUGGGCAAGGGAAAGCA	--	--	232.502	233.673	210.272	166.145	207.628	184.393	242.856
gga-miR-122-3p	--	AACGCCATTATCACACTAAATA	--	NW_004974495.1	+	24145	24221	CAGAGCUAUGGAGUGUGACAAUGGUGUUUGUGUCCAAUCUAUCAAACGCCAUUAUCACACUAAAUAGCUACUGGUAG	--	--	0	0	0	0	0	0	0
ssa-miR-143-5p	--	GGTGCAGTGCTGCATCTCTGGT	--	NW_004973553.1	+	918258	918312	GGUGCAGUGCUGCAUCUCUGGUCAAUUGGGAGUCUGAGAUGAAGCACUGUAGCUC	--	--	20.2799	9.702	10.6125	12.8288	13.7876	13.2416	9.90848
aca-miR-217-5p	--	TACTGCATCAGGAACTGATTGG	--	NW_004973884.1	+	133562	133648	UUUUGAUGUCGCAGAUACUGCAUCAGGAACUGAUUGGGGAAUAAUCAUGUACCAUCAGUUCCUAAUGCAUUGCCUUCAGCAUCUAAA	--	--	0.881734	1.55232	3.34919	1.50073	0.226026	0.612603	4.66051
xtr-miR-125b	--	TCCCTGAGACCCTAACTTGTGA	--	NW_004973689.1	+	18463415	18463499	GACUUUUCCUAGUCCCUGAGACCCUAACUUGUGAGGAUUUUUUAGCAACAAUCACAAGUUAGGCUCUUGGGACCUAGGCGGAGGG	--	--	259.064	264.622	322.248	280.684	288.41	286.604	216.89
ipu-miR-182	--	TTTGGCAATGGTAGAACTCACA	--	NW_004973320.1	+	1262259	1262323	UUUGGCAAUGGUAGAACUCACACUGGUGAGGUAGUCAGAUCCGGUGGUUCUAGACUUGCCAACUA	--	--	5.23529	6.69438	5.93169	6.09973	3.75204	4.61808	7.51948
fru-miR-122	--	TGGAGTGTGACAATGGTGTTTG	--	NW_004974495.1	+	24148	24213	AGCUAUGGAGUGUGACAAUGGUGUUUGUUUCCUUUCUUUCAAACGCCAUUAUCACACUAAAUAGCU	--	--	0.771517	1.06722	1.93688	1.79119	14.1493	9.75452	0.704951
mdo-miR-139-5p	--	TCTACAGTGCATGTGTCT	--	NW_004974449.1	+	18340	18408	UGUAUUCUACAGUGCAUGUGUCUCCAGUGUGACUAAGGGACUGGAGAUACAGCCCUGUUGGAAUAACAA	--	--	525.844	371.393	450.284	498.096	517.781	760.381	416.9
mdo-miR-181b-1-3p	--	TCACTGAACAATGAATGCAAC	--	NW_004973192.1	+	7344928	7345014	AAGGUCACAAUCAACAUUCAUUGCUGUCGGUGGGUUUAACUGUAUGGACAAGCUCACUGAACAAUGAAUGCAACUGUGGCCCCACUU	--	--	0.606192	0.72765	0.847385	0.629337	0.361642	0.42411	0.744115
ptr-miR-30c	--	TGTAAACATCCTACACTCTCAGC	--	NW_004973413.1	+	5128895	5128966	AGAUACUGUAAACAUCCUACACUCUCAGCUGUGGAAAGUAAGAAAGCUGGGAGAAGGCUGUUUACUCUUUCU	--	--	521.986	431.157	548.177	485.316	488.94	531.409	388.977
mdo-miR-130c-1-5p	--	GCCCTTTTTATGTTGTACTACT	--	NW_004973740.1	+	630675	630737	GCCCUUUUUAUGUUGUACUACUAGUGAUCCUGCACAAGAAGCAGUGCAAUGUUAAAAGGGCAU	--	--	2.6452	3.00762	2.54215	4.1149	5.1534	3.25151	3.3681
tgu-miR-222-3p	--	AGCTACATCTGGCTACTGGGTCTC	--	NW_004973256.1	+	1295198	1295271	UCGCUCAGUAGUCAGUGUAGAUUCUGUCUUUACAAUCAGCAGCUACAUCUGGCUACUGGGUCUCUGAUGACAUC	--	--	232.723	295.96	243.078	351.8	486.906	360.729	295.649
gga-miR-425-5p	--	AATGACACGATCACTCCCGCTGA	--	NW_004973446.1	+	2757276	2757338	AAUGACACGAUCACUCCCGCUGAGCGCGCAGCCACAGAGCCAUCGGGGAUGUCGUGUCUGUCC	--	--	406.479	427.276	408.076	405.39	876.756	849.963	278.338
tch-miR-34a-5p	--	TGGCAGTGTCTTAGCTGGTTGTT	--	NW_004974095.1	+	1562325	1562390	UGGCAGUGUCUUAGCUGGUUGUUGUGAGAAAUAGUGAAGGAAGCAAUCAGCAAGUAUACUGCCCUA	--	--	0.220433	0.53361	0.847385	0.242053	0.135616	0.188493	0.58746
gga-miR-145-3p	--	ATTCCTGGAAATACTGTTCTT	--	NW_004973553.1	+	918670	918754	CGUGCUCUCAGGGUCCAGUUUUCCCAGGAAUCCCUUAGGCGCUACGUUGGGGAUUCCUGGAAAUACUGUUCUUGGGGCCACGGCU	--	--	53.9511	28.8635	26.7128	46.813	45.0245	46.3222	25.3783
mml-miR-7	--	TGGAAGACTAGTGATTTTGTTGT	--	NW_004973590.1	+	146994	147103	UUGGAUGUUGGCCUAGUUCUGUGUGGAAGACUAGUGAUUUUGUUGUUUUUAGAUAACUAAAUUGACAACAAAUCACAGUCUGCCAUAUGGCACAGGCCAUGCCUCUACAG	--	--	53.9511	100.222	52.901	83.5082	67.6723	41.5156	147.726
eca-miR-27b	--	TTCACAGTGGCTAAGTTCTGC	--	NW_004973405.1	+	156998	157070	AGGUGCAGAGCUUAGCUGAUUGGUGAACAGUGACUGGUUUCCGCUUUGUUCACAGUGGCUAAGUUCUGCACCU	--	--	438.277	268.891	618.228	246.265	238.458	511.995	284.213
hsa-miR-301a-5p	--	GCTCTGACTTTATTGCACTACT	--	NW_004973740.1	+	631244	631329	ACUGCUAACGAAUGCUCUGACUUUAUUGCACUACUGUACUUUACAGCUAGCAGUGCAAUAGUAUUGUCAAAGCAUCUGAAAGCAGG	--	--	2.92074	2.71656	2.25969	2.56576	3.25478	2.92164	2.19318
mdo-miR-301-5p	--	TCTGACTTTATTGCACTACT	--	NW_004973740.1	+	631244	631328	ACUGCUAACGAAUGCUCUGACUUUAUUGCACUACUGUACUUUACAGCUAGCAGUGCAAUAGUAUUGUCAAAGCAUCUGAAAGCAG	--	--	2.92074	2.71656	2.25969	2.56576	3.25478	2.92164	2.19318
xtr-miR-383	--	AGATCAGAAGGTGATTGTGGCT	--	NW_004973253.1	+	1608638	1608710	CUCCUCAGAUCAGAAGGUGAUUGUGGCUUUUAGUAGAUAUUAAGCAGCCACAGCACUGCCUGGUCAGAAAGAG	--	--	0.771517	0.58212	0.887736	0.82298	0.452053	0.659726	0.626624
ipu-miR-103	--	AGCAGCATTGTACAGGGCTATGA	--	NW_004973290.1	+	13537713	13537772	AGCCUCUUUACGGUGCUGCCUUGUGGAAUCUGGAUCAAGCAGCAUUGUACAGGGCUAUGA	--	--	71.5307	62.5779	71.8259	61.8687	50.4943	57.726	70.5735
mdo-miR-200a-5p	--	CATCTTACTAGACAGTGCTGGA	--	NW_004974095.1	+	2379403	2379488	GGGCCUCUGUGGGCAUCUUACUAGACAGUGCUGGAUUUUUGGAUGUACUCUAACACUGUCUGGUAACGAUGUUUAAAGAGGGAACC	--	--	33.5059	102.793	90.6298	42.0204	68.9833	64.0877	59.5684
ppy-miR-30a-3p	--	CTTTCAGTCGGATGTTTGCAGC	--	NW_004973413.1	+	5103428	5103498	GCGACUGUAAACAUCCUCGACUGGAAGCUGUGAAGCCACAGAUGGGCUUUCAGUCGGAUGUUUGCAGCUGC	--	--	86.6304	82.2245	80.2191	98.806	125.173	106.876	63.9939
gga-miR-122-5p	--	TGGAGTGTGACAATGGTGTTTGT	--	NW_004974495.1	+	24145	24221	CAGAGCUAUGGAGUGUGACAAUGGUGUUUGUGUCCAAUCUAUCAAACGCCAUUAUCACACUAAAUAGCUACUGGUAG	--	--	0.716409	0.9702	1.85618	1.50073	13.426	9.42466	0.665787
oan-miR-7-1-3p	--	CAACAAATCGCAGTCTGCCATA	--	NW_004973590.1	+	146968	147106	GCCUGUAGAAUAUAUAGAAGAUUUCAGUGGACGUUGGUCUAGUUCUGUGUGGAAGACUAGUGAUUUUGUUGUUUGUAGAUAACUAAAUCGACAACAAAUCGCAGUCUGCCAUAUGGCACAGACCAUGCCUCUACAGGAC	--	--	16.9734	11.0603	19.167	7.93933	8.67941	16.2104	8.49858
mdo-miR-200a-3p	--	TAACACTGTCTGGTAACGATGT	--	NW_004974095.1	+	2379403	2379488	GGGCCUCUGUGGGCAUCUUACUAGACAGUGCUGGAUUUUUGGAUGUACUCUAACACUGUCUGGUAACGAUGUUUAAAGAGGGAACC	--	--	209.908	710.09	822.528	247.862	279.911	313.417	571.794
bta-miR-1306	--	CCACCTCCCCTGCAAACGTCC	--	NW_004973182.1	+	625489	625546	CCACCUCCCCUGCAAACGUCCAGUGAUGCAGAGGUAAUGGACGUUGGCUCUGGUGGUG	--	--	0.110217	0.14553	0.121055	0.0968211	0.180821	0.14137	0.117492
aca-miR-221-5p	--	AACCTGGCATACAATGTAGAATT	--	NW_004973256.1	+	1295709	1295789	UUGGGGCCUGAACCUGGCAUACAAUGUAGAAUUCUGUUUGUUAAGCAACAGCUACAUUGUCUGCUGGGUUUCAGGCUGUCU	--	--	0.606192	0.9702	0.645627	0.726158	0.723285	0.376986	1.56656
ppa-miR-30a-3p	--	CTTTCAGTCGGATGTTTGCAGC	--	NW_004973413.1	+	5103428	5103498	GCGACUGUAAACAUCCUCGACUGGAAGCUGUGAAGCCACAGAUGGGCUUUCAGUCGGAUGUUUGCAGCUGC	--	--	86.6304	82.2245	80.2191	98.806	125.173	106.876	63.9939
mmu-miR-214-3p	--	ACAGCAGGCACAGACAGGCAGT	--	NW_004973192.1	+	10456116	10456225	GGCCUGGCUGGACAGAGUUGUCAUGUGUCUGCCUGUCUACACUUGCUGUGCAGAACAUCCGCUCACCUGUACAGCAGGCACAGACAGGCAGUCACAUGACAACCCAGCCU	--	--	20.4452	19.598	20.6197	19.461	18.489	19.7918	19.9345
ocu-miR-122-3p	--	AACGCCATTATCACACTAAATA	--	NW_004974495.1	+	24153	24210	UGGAGUGUGACAAUGGUGUUUGUGUCCAAACUAUCAAACGCCAUUAUCACACUAAAUA	--	--	0	0	0	0	0	0	0
rno-let-7f-5p	--	TGAGGTAGTAGATTGTATAGTT	--	NW_004973734.1	+	22169	22251	UGUGGGAUGAGGUAGUAGAUUGUAUAGUUUUAGGGUCAUACCCCAUCUUGGAGAUAACUAUACAGUCUACUGUCUUUCCCACG	--	--	215.253	314.587	272.495	256.431	272.407	408.418	408.559
tgu-miR-147	--	GTGTGCGGAAATGCTTCTGC	--	NW_004973867.1	+	40104	40173	UAGUGGAAUCAUUUCUGCACAAACUUGACUACUGAAAUCAGUGUGCGGAAAUGCUUCUGCUACAUUUUUA	--	--	2.14923	4.89951	2.58251	1.64596	3.70683	4.38247	1.99736
chi-let-7c-3p	--	CTGTACAACCTTCTAGCTTTCC	--	NW_004973689.1	+	18430649	18430756	GAAGCUGUGUGCAUCCGGGUUGAGGUAGUAGGUUGUAUGGUUUAGAGUUACACCCUGGGAGUUAACUGUACAACCUUCUAGCUUUCCUUGGAGCACACUUGAGCCAUC	--	--	0.385759	0.43659	0.403517	0.484106	0.678079	0.471233	0.469968
tch-miR-7-5p	--	TGGAAGACTAGTGATTTTGTTGTT	--	NW_004973590.1	+	147017	147080	UGGAAGACUAGUGAUUUUGUUGUUUUUAGAUAACUAAAUCGACAACAAAUCACAGUCUGCCAUA	--	--	53.896	100.173	52.901	83.4598	67.6723	41.5156	147.726
hsa-miR-365a-3p	--	TAATGCCCCTAAAAATCCTTAT	--	NW_004973417.1	+	992939	993025	ACCGCAGGGAAAAUGAGGGACUUUUGGGGGCAGAUGUGUUUCCAUUCCACUAUCAUAAUGCCCCUAAAAAUCCUUAUUGCUCUUGCA	--	--	12.6749	9.07137	7.74752	9.68211	6.0123	7.91671	9.20353
aca-miR-7-2-3p	--	CAACAAATCGCAGTCTACCAT	--	NW_004973590.1	+	146999	147100	UGUUGGCCUAGUUCUGUGUGGAAGACUAGUGAUUUUGUUGUUUUUAGAUAACUAAAUUGACAACAAAUCGCAGUCUACCAUAUGGCACAGGCCAUAACCUCU	--	--	0.0551084	0.04851	0	0.145232	0.0452053	0.0471233	0
ptr-miR-217	--	TACTGCATCAGGAACTGATTGGA	--	NW_004973884.1	+	133548	133656	AGUAUAAUUAUUACAUAGUUUUUGAUGUCGCAGAUACUGCAUCAGGAACUGAUUGGAUAAGAAUCAGUCACCAUCAGUUCCUAAUGCAUUGCCUUCAGCAUCUAAACAA	--	--	0.716409	1.35828	2.70356	1.16185	0.226026	0.659726	2.389
mne-miR-214	--	ACAGCAGGCACAGACAGGCAG	--	NW_004973192.1	+	10456116	10456225	GGCCUGGCUGGACAGAGUUGUCAUGUGUCUGCCUGUCUACACUUGCUGUGCAGAACAUCCGCUCACCUGUACAGCAGGCACAGACAGGCAGUCACAUGACAACCCAGCCU	--	--	20.4452	19.598	20.6197	19.461	18.489	19.7918	19.9345
tgu-miR-383-5p	--	AGATCAGAAGGTGATTGTGGCT	--	NW_004973253.1	+	1608634	1608705	CCUGCUCCUCAGAUCAGAAGGUGAUUGUGGCUUUGAGUAAAUAUUAAGCAGCCACAGCACUGCCUGGUCAGA	--	--	0.33065	0.53361	0.645627	0.435695	0.361642	0.376986	0.352476
rno-miR-142-5p	--	CATAAAGTAGAAAGCACTACT	--	NW_004973452.1	+	47089	47175	GACAGUGCAGUCACCCAUAAAGUAGAAAGCACUACUAACAGCACUGGAGGGUGUAGUGUUUCCUACUUUAUGGAUGAGUGUACUGUG	--	--	1.26749	1.50381	0.847385	0.82298	0.632874	0.989589	0.626624
tgu-let-7f-5p	--	TGAGGTAGTAGATTGTATAGTT	--	NW_004973734.1	+	22606	22697	UCUGUCAGAGUGAGGUAGUAGAUUGUAUAGUUGUAGGGUAGUUAUUUUACCCUGUUCAGGAGAUAACUAUACAAUCUAUUGCCUUCCCUGAG	--	--	201.586	299.355	260.066	240.213	257.489	380.144	393.363
ggo-miR-7	--	TGGAAGACTAGTGATTTTGTT	--	NW_004973590.1	+	146994	147103	UUGGAUGUUGGCCUAGUUCUGUGUGGAAGACUAGUGAUUUUGUUGUUUUUAGAUAACUAAAUCGACAACAAAUCACAGUCUGCCAUAUGGCACAGGCCAUGCCUCUACAG	--	--	53.896	100.222	52.8607	83.4598	67.6271	41.5156	147.687
mml-let-7d	--	AGAGGTAGTAGGTTGCATAGTT	--	NW_004973734.1	+	23609	23695	CCUAGGAAGAGGUAGUAGGUUGCAUAGUUUUAGGGCAGGGAUUUUGCCCACAAGGAGGUAACUAUACGACCUGCUGCCUUUCUUAGG	--	--	21.6576	24.7886	23.3233	35.7754	44.3916	32.5151	19.5037
mdo-miR-128b-3p	--	TCACAGTGAACCGGTCTCTTT	--	NW_004973519.1	+	1216461	1216516	CGGGGCCGUAGCACUGUCUGAGAGGUUUACAUUUCUCACAGUGAACCGGUCUCUUU	--	--	160.696	151.885	158.421	163.87	433.428	287.264	99.2807
ipu-miR-199a-5p	--	CCCAGTGTTCAGACTACCTGTTC	--	NW_004974009.1	+	50412	50471	CCCAGUGUUCAGACUACCUGUUCAGGGCGUAGAGAUUGUACAGUAGUCUGCACAUUGGUU	--	--	232.502	233.673	210.272	166.145	207.583	184.346	242.817
hsa-miR-193b-3p	--	AACTGGCCCTCAAAGTCCCGCT	--	NW_004973417.1	+	987717	987799	GUGGUCUCAGAAUCGGGGUUUUGAGGGCGAGAUGAGUUUAUGUUUUAUCCAACUGGCCCUCAAAGUCCCGCUUUUGGGGUCAU	--	--	0.0551084	0	0	0	0	0	0
efu-let-7f	--	TGAGGTAGTAGATTGTATAGTTGTG	--	NW_004973734.1	+	22606	22703	UCUAUCAGAGUGAGGUAGUAGAUUGUAUAGUUGUGGGGUAGUUAUUUUACCCUGUUCAGGAGAUAACUAUACAAUCUAUUGCCUUCCCUGCGGAGUAG	--	--	201.586	299.355	260.066	240.213	257.489	380.144	393.402
gga-miR-1729-3p	--	CTACTCGGTGAGTAAGGATAGC	--	NW_004973182.1	+	27903	27973	CCUGCAUCCCUUACUCACAUGAGUAGUCGUAUCUAUUUCAGUGGGACUACUCGGUGAGUAAGGAUAGCAGG	--	--	0	0	0.0403517	0.0484106	0	0	0.039164
ipu-miR-214	--	ACAGCAGGCACAGACAGGCAGA	--	NW_004973192.1	+	10456145	10456206	UGCCUGUCUACACUUGCUGUGCAGAACUUCCUGCACCUGUACAGCAGGCACAGACAGGCAGA	--	--	8.15604	8.53776	9.20018	9.00437	9.13147	9.56603	8.2636
mmu-miR-204-5p	--	TTCCCTTTGTCATCCTATGCCT	--	NW_004973313.1	+	920653	920720	UGGACUUCCCUUUGUCAUCCUAUGCCUGAGAAUAUAUGAAGGAGGCUGGGAAGGCAAAGGGACGUUCA	--	--	1.21238	1.60083	1.29125	0.968211	1.49177	1.64932	0.744115
dre-miR-182-5p	--	TTTGGCAATGGTAGAACTCACA	--	NW_004973320.1	+	1262256	1262323	GUAUUUGGCAAUGGUAGAACUCACACUGGUGAGGUAGUCAGAUCCGGUGGUUCUAGACUUGCCAACUA	--	--	5.23529	6.69438	5.93169	6.09973	3.75204	4.61808	7.51948
age-miR-125b	--	TCCCTGAGACCCTAACTTGTGA	--	NW_004973689.1	+	18463411	18463499	ACCAGACUUUUCCUAGUCCCUGAGACCCUAACUUGUGAGGUAUUUUAGUAACAUCACAAGUCAGGCUCUUGGGACCUAGGCGGAGGGGA	--	--	259.12	264.622	322.369	280.684	288.455	286.698	216.968
efu-miR-125b	--	TCCCTGAGACCCTAACTTGTGAGG	--	NW_004973689.1	+	18463417	18463497	CUUUUCCUAGUCCCUGAGACCCUAACUUGUGAGGUAUUUCAGUAACAUCACAAGUCAGGCUCUUGGGACCUAGGCGGAGAG	--	--	259.12	264.622	322.369	280.684	288.455	286.698	216.968
efu-miR-15	--	TAGCAGCACATCATGGTTTACA	--	NW_004973425.1	+	1615622	1615701	UAAAGUACUGUAGCAGCACAUCAUGGUUUACAUACUAUAGUCAAGAUGCGAAUCAUUAUUUGCUGCUCUAGAAAUUUAAG	--	--	0.606192	0.58212	1.04914	0.193642	0.542463	0.329863	0.352476
cfa-miR-16	--	TAGCAGCACGTAAATATTGGCG	--	NW_004973425.1	+	1615804	1615868	UAGCAGCACGUAAAUAUUGGCGUAGUGAAAUAAAAAUUAAACACCAAUAUUAUUGUGCUGCUUUA	--	--	132.701	141.552	154.749	138.261	96.5585	111.871	158.614
ppa-miR-7	--	TGGAAGACTAGTGATTTTGTT	--	NW_004973590.1	+	146994	147103	UUGGAUGUUGGCCUAGUUCUGUGUGGAAGACUAGUGAUUUUGUUGUUUUUAGAUAACUAAAUCGACAACAAAUCACAGUCUGCCAUAUGGCACAGGCCAUGCCUCUACAG	--	--	53.896	100.222	52.8607	83.4598	67.6271	41.5156	147.687
mmu-miR-30c-5p	--	TGTAAACATCCTACACTCTCAGC	--	NW_004973413.1	+	5128888	5128971	GAGUGACAGAUAUUGUAAACAUCCUACACUCUCAGCUGUGAAAAGUAAGAAAGCUGGGAGAAGGCUGUUUACUCUCUCUGCCUU	--	--	521.546	430.769	547.532	484.783	488.353	530.844	388.663
tch-miR-23b-3p	--	ATCACATTGCCAGGGATTACCACG	--	NW_004973405.1	+	156772	156832	GGGUUCCUGGCAUGCUGAUUUGUGACUUAAGAUUAAAAUCACAUUGCCAGGGAUUACCACG	--	--	148.076	125.835	161.447	118.993	112.471	146.412	105.234
eca-miR-199b-5p	--	CCCAGTGTTTAGACTATCTGTTC	--	NW_004974009.1	+	50407	50475	GUCUACCCAGUGUUUAGACUAUCUGUUCAGGACUCCCAAAUUGUACAGUAGUCUGCACAUUGGUUAGGC	--	--	0.33065	0.29106	0.282462	0.193642	0.271232	0.235616	0.313312
mne-miR-99a	--	AACCCGTAGATCCGATCTTGTG	--	NW_004973689.1	+	18429902	18429982	CCCAUUGGCAUAAACCCGUAGAUCCGAUCUUGUGGUGAAGUGGACCGCACAAGCUCGCUUCUAUGGGUCUGUGUCAGUGUG	--	--	2799.73	3094.11	3021.21	2327.14	2979.39	2427.27	1907.64
tgu-miR-489-3p	--	GTGACATCATATGTACGGCTGC	--	NW_004973334.1	+	1811698	1811795	UGUCACGUGGUGGCUUGGUGGUCGUAUGUAUGACGUCAUUUACUUGGACUUUUAGGAGUGACAUCAUAUGUACGGCUGCUAAACUGCUGCAUGGGACA	--	--	3.80248	4.17186	3.672	3.53397	5.92189	2.59178	3.32894
ptr-miR-30a-3p	--	CTTTCAGTCGGATGTTTGCAGC	--	NW_004973413.1	+	5103428	5103498	GCGACUGUAAACAUCCUCGACUGGAAGCUGUGAAGCCACAGAUGGGCUUUCAGUCGGAUGUUUGCAGCUGC	--	--	86.6304	82.2245	80.2191	98.806	125.173	106.876	63.9939
cfa-miR-199	--	ACAGTAGTCTGCACATTGGTT	--	NW_004974009.1	+	50413	50471	CCAGUGUUUAGACUAUCUGUUCAGGACUCCCAAAUUGUACAGUAGUCUGCACAUUGGUU	--	--	563.318	601.476	689.206	568.098	522.573	474.249	483.518
tch-miR-221-3p	--	AGCTACATTGTCTGCTGGGTT	--	NW_004973256.1	+	1295720	1295780	ACCUGGCAUACAAUGUAGAUUUCUGUGUUUGUUGGGCAACAGCUACAUUGUCUGCUGGGUU	--	--	2.25944	3.73527	3.99481	3.53397	3.20958	2.92164	2.54566
gga-miR-202-5p	--	TTTCCTATGCATATACTTCTTT	--	NW_004973420.1	+	1438266	1438354	GCUCGUUGUUCCUUUUUCCUAUGCAUAUACUUCUUUGAGAGUUUGAUCUAAAGAGGCAUAGAGCAUGGGAAAAUGGGGCGACUGAGGUA	--	--	0.110217	0	0.0403517	0	0	0	0
ssc-miR-214-3p	--	ACAGCAGGCACAGACAGGCAG	--	NW_004973192.1	+	10456116	10456225	GGCCUGGCUGGACGGAGUUGUCAUGUGUCUGCCUGUCUACACUUGCUGUGCAGAACAUCCGCUCACCUGUACAGCAGGCACAGACAGGCAGUCACAUGACAACCCAGCCU	--	--	20.4452	19.598	20.6197	19.461	18.489	19.7918	19.9345
aca-miR-135-5p	--	TATGGCTTTTTATTCCTATGTGA	--	NW_004973350.1	+	178789	178883	AAGCCCUCUGCUGUGGUCUAUGGCUUUUUAUUCCUAUGUGAUUGCUUUUCAUAACUCAUGUAGGGCUAAAAGCCAUGGGCUACACAGAGGAAUAA	--	--	2.81053	3.49272	3.47024	2.56576	2.62191	2.35616	4.15138
chi-let-7c-5p	--	TGAGGTAGTAGGTTGTATGGTT	--	NW_004973689.1	+	18430649	18430756	GAAGCUGUGUGCAUCCGGGUUGAGGUAGUAGGUUGUAUGGUUUAGAGUUACACCCUGGGAGUUAACUGUACAACCUUCUAGCUUUCCUUGGAGCACACUUGAGCCAUC	--	--	104.1	137.332	128.52	143.779	160.027	130.767	112.714
gga-miR-103-3p	--	AGCAGCATTGTACAGGGCTATGA	--	NW_004973290.1	+	13537703	13537780	UGCUGCCUUCGGCUUCUUUACAGUGCUGCCUUGUUGCAUAUGGAUCAAGCAGCAUUGUACAGGGCUAUGAAGGCACUG	--	--	81.7808	70.4365	79.8559	69.9049	56.5518	64.3704	79.4637
gga-miR-7	--	TGGAAGACTAGTGATTTTGTTG	--	NW_004973300.1	+	436057	436151	CUGUGGUCUGGCUCUGUGUGGAAGACUAGUGAUUUUGUUGUUAUGAUUUAUAAAGGUGACAACAAAUCAUAGCCUGCCAUACAGCACAGAUCUUC	--	--	55.935	101.483	55.8063	84.3796	69.1641	42.5052	151.486
cgr-miR-143	--	TGAGATGAAGCACTGTAGCTC	--	NW_004973553.1	+	918242	918321	CUGUCUCCCAGCCUGAGGUGCAGUGCUGCAUCUCUGGUCAGUUGGGAGUCUGAGAUGAAGCACUGUAGCUCAGGAAGGGA	--	--	4732.71	2275.94	2779.99	2757.47	4221.22	4221.73	2014.52
ocu-miR-223-5p	--	CGTGTATTTGACAAGCTGAGTTG	--	NW_004973549.1	+	204610	204674	CGUGUAUUUGACAAGCUGAGUUGGACACUCCGUGUGGUAGAGUGUCAGUUUGUCAAAUACCCCAA	--	--	35.0489	35.0727	20.66	38.5832	34.6725	55.0871	19.112
tgu-miR-214-5p	--	TGCCTGTCTACACTTGCTGTGC	--	NW_004973192.1	+	10456126	10456217	GACGGAGUUGUCAUGUGUCUGCCUGUCUACACUUGCUGUGCAGAACAUCCUCUCACCUGUACAGCAGGCACAGACAGGCAGUCGCAUGACAA	--	--	3.74737	4.41441	3.55095	3.1951	4.92738	3.91123	2.42817
gga-miR-460b-3p	--	CACAGCGCATGCAATGTGGACAT	--	NW_004973234.1	+	1902275	1902364	CUCAGAUCUGGCUCUACGUUGUCCUCAUUGUACAUGCUGUGUGUAUUUGCCACGUACACAGCGCAUGCAAUGUGGACAUAAUGGAGCUCA	--	--	0.0551084	0.19404	0.0807033	0.193642	0.180821	0.188493	0.0783279
ssa-let-7c-3p	--	CTGTACAACCTTCTAGCTTTCC	--	NW_004973689.1	+	18430669	18430735	UGAGGUAGUAGGUUGUAUGGUUUAGAAUGACACCCUAGGAGUUAACUGUACAACCUUCUAGCUUUCC	--	--	0.275542	0.33957	0.363165	0.387285	0.497258	0.376986	0.39164
ocu-miR-222-5p	--	GGCTCAGTAGCCAGTGTAGATCC	--	NW_004973256.1	+	1295199	1295262	GGCUCAGUAGCCAGUGUAGAUCCUGUCUUUUGUAAUCAGUAGCUACAUCUGGCUACUGGGUCUC	--	--	0.110217	0.19404	0.0807033	0	0.0904106	0.0471233	0.19582
xtr-miR-23b	--	ATCACATTGCCAGGGATTACC	--	NW_004973405.1	+	156757	156844	CCGGUGUGGCUGUUUGGGUUCCUGGCAUGCUGAUUUGUGAGUUAAGAUUAAAAUCACAUUGCCAGGGAUUACCACACAACCAUGUCCU	--	--	146.643	125.01	159.591	118.219	112.019	144.763	102.022
gga-miR-221-5p	--	AACCTGGCATACAATGTAGATTTCTGT	--	NW_004973256.1	+	1295697	1295795	GACUGUCCAGGUUUGGGGCAUGAACCUGGCAUACAAUGUAGAUUUCUGUGUUUGUUAAGCAACAGCUACAUUGUCUGCUGGGUUUCCAGCUGCCUGGAA	--	--	21.1616	26.3409	21.6285	23.3823	17.7205	18.7551	37.2841
tgu-miR-16b-3p	--	CCCAATATTATTGTGCTGCTT	--	NW_004973425.1	+	1615794	1615865	CGUUCCGCCCUAGCAGCACGUAAAUAUUGGAGUGUCAAAGAAACCUUCAACCCCAAUAUUAUUGUGCUGCUU	--	--	1.04706	1.35828	1.2509	1.11344	0.587669	0.801096	0.861607
cfa-miR-27b	--	TTCACAGTGGCTAAGTTCTGC	--	NW_004973405.1	+	157004	157066	AGAGCUUAGCUGAUUGGUGAACAGUGACUGGUUUCCGCUUUGUUCACAGUGGCUAAGUUCUGC	--	--	423.618	261.469	601.764	237.89	231.089	496.821	275.988
ppy-miR-34a	--	TGGCAGTGTCTTAGCTGGTTGT	--	NW_004974095.1	+	1562304	1562413	GGCCAGCUGUGAGUGUUUCUUUGGCAGUGUCUUAGCUGGUUGUUGUGAGCAAUAGUAAGGAAGCAAUCAGCAAGUAUACUGCCCUAGAAGUGCUGCACGUUGUGGGGCCC	--	--	0.275542	0.58212	0.847385	0.290463	0.135616	0.188493	0.626624
ppa-miR-214	--	ACAGCAGGCACAGACAGGCAG	--	NW_004973192.1	+	10456116	10456225	GGCCUGGCUGGACAGAGUUGUCAUGUGUCUGCCUGUCUACACUUGCUGUGCAGAACAUCCGCUCACCUGUACAGCAGGCACAGACAGGCAGUCACAUGACAACCCAGCCU	--	--	20.4452	19.598	20.6197	19.461	18.489	19.7918	19.9345
ocu-miR-301a-5p	--	GCTCTGACTTTATTGCACTACT	--	NW_004973740.1	+	631257	631318	GCUCUGACUUUAUUGCACUACUGUACUUUACAGCUAGCAGUGCAAUAGUAUUGUCAAAGCAU	--	--	2.92074	2.71656	2.25969	2.56576	3.25478	2.92164	2.19318
xla-miR-200b-5p	--	CATCTTACTGGGCAGCATTG	--	NW_004974095.1	+	2377086	2377145	CAUCUUACUGGGCAGCAUUGGAUUAUGUCUAUGUUUCUAAUACUGCCUGGUAAUGAUGAU	--	--	5.40062	19.0644	21.9513	11.0376	16.3191	14.8438	11.1617
aca-miR-30a-5p	--	TGTAAACATCCTCGACTGGAAG	--	NW_004973413.1	+	5103416	5103509	UGUUGACGGUGAGCGACUGUAAACAUCCUCGACUGGAAGCUGUGAAGCAGUAGAUGAAGCUUUCAGUCGGAUGUUUGCAGCUGCCAACUGCCAC	--	--	1170.45	876.382	1055.44	956.641	1014.68	1118.14	1021.08
ssc-miR-10a-5p	--	TACCCTGTAGATCCGAATTTGT	--	NW_004973484.1	+	1564485	1564564	UCUGUAUAUACCCUGUAGAUCCGAAUUUGUGUAAGGAAUUUUGUGGUCACAAAUUCGUAUCUAGGGGAAUAUGUAGUUGA	--	--	678.108	404.719	362.196	578.216	580.797	512.607	452.931
oha-miR-7-5p	--	TGGAAGACTAGTGATTTTGTTGTT	--	NW_004973590.1	+	146991	147109	UCAGUUGGACGUUGGUCUAGUUCUGUGUGGAAGACUAGUGAUUUUGUUGUUUUUAGAUUACUAAAGUGACAACAAAUCGCAGUCUACCAUAUGGCACAGUCCAUGCCUCUACAGGACAA	--	--	53.9511	100.222	52.901	83.5082	67.6723	41.5156	147.726
xla-miR-145-3p	--	GGATTCCTGGAAATACTGTTCT	--	NW_004973553.1	+	918685	918741	CAGUUUUCCCAGGAAUCCCUUGGGUGCUGUGGUGGGGAUUCCUGGAAAUACUGUUCU	--	--	31.3016	15.2807	13.4371	25.1251	21.4725	26.1534	13.9424
ggo-miR-383	--	AGATCAGAAGGTGATTGTGGC	--	NW_004973253.1	+	1608624	1608734	CUCCACGUCACCUGCUCCUCAGAUCAGAAGGUGAUUGUGGCUUUGGGUGGAUAUUAAUCAGCCACAGCACUGCCUGGUCAGAAAGAGCAAGUGUCCUAGCCUUUUACCUCA	--	--	0.33065	0.53361	0.645627	0.435695	0.361642	0.376986	0.352476
eca-miR-142-3p	--	TGTAGTGTTTCCTACTTTATGGA	--	NW_004973452.1	+	47101	47164	ACCCAUAAAGUAGAAAGCACUACUAACAGCACUGGAGGGUGUAGUGUUUCCUACUUUAUGGAUG	--	--	1.10217	1.64934	0.524572	0.677748	0.632874	0.895342	0.822443
tgu-miR-139-3p	--	TGGAGATGCGGCCCTGTTGGAAT	--	NW_004974449.1	+	18332	18416	GGCCUGGCUGUAUUCUACAGUGCAUGUGUCUCCAGUGUGAGUAAGUGACUGGAGAUGCGGCCCUGUUGGAAUAACAUCCAGUGCC	--	--	14.769	11.5939	15.7371	18.2024	18.3533	33.646	14.8431
mdo-miR-30a-3p	--	TTTCAGTCGGATGTTTGCAGC	--	NW_004973413.1	+	5103428	5103499	GCGGCUGUAAACAUCCUCGACUGGAAGCUGUGAAGCAGCAGAUGGGGCUUUCAGUCGGAUGUUUGCAGCUGC	--	--	86.6304	82.2245	80.2191	98.806	125.173	106.876	63.9939
chi-miR-27b-3p	--	TTCACAGTGGCTAAGTTCTGC	--	NW_004973405.1	+	156980	157083	GCGACGACCUCUCUGACGAGGUGCAGAGCUUAGCUGAUUGGUGAACAGUGACUGGUUUCCGCUUUGUUCACAGUGGCUAAGUUCUGCACCUGAAGAGAAGGUGA	--	--	438.277	268.891	618.228	246.265	238.458	511.995	284.213
mmu-miR-365-3p	--	TAATGCCCCTAAAAATCCTTAT	--	NW_004973417.1	+	992939	993025	ACCGCAGGGAAAAUGAGGGACUUUUGGGGGCAGAUGUGUUUCCAUUCCGCUAUCAUAAUGCCCCUAAAAAUCCUUAUUGCUCUUGCA	--	--	12.6749	9.07137	7.74752	9.68211	6.0123	7.91671	9.20353
cgr-miR-10a-5p	--	TACCCTGTAGATCCGAATTTGT	--	NW_004973484.1	+	1564484	1564564	UUCUGUAUAUACCCUGUAGAUCCGAAUUUGUGUAAGGAAUUUUGUGGUCACAAAUUCGUAUCUAGGGGAAUAUGUAGUUGA	--	--	678.108	404.719	362.196	578.216	580.797	512.607	452.931
aja-miR-3618	--	TGTCTACATTAATGAAAAGAGC	--	NW_004973182.1	+	625165	625252	UAAGCUGAGUGCAUUGUGAUUUCCAAUAAUUGAGGCAGUGGUUCUAAAAGCUGUCUACAUUAAUGAAAAGAGCAAUGUGGCCAGCUUG	--	--	0	0	0	0	0	0	0.039164
mmu-miR-221-3p	--	AGCTACATTGTCTGCTGGGTTTC	--	NW_004973256.1	+	1295701	1295795	AUCCAGGUCUGGGGCAUGAACCUGGCAUACAAUGUAGAUUUCUGUGUUUGUUAGGCAACAGCUACAUUGUCUGCUGGGUUUCAGGCUACCUGGAA	--	--	176.016	256.521	197.602	277.538	281.719	216.673	226.015
efu-miR-214	--	TACAGCAGGCACAGACAGGCAGT	--	NW_004973192.1	+	10456135	10456217	GUCAUGUGUCUGCCUGUCUACACUUGCUGUGCAGAACAUCCGCUCACCUGUACAGCAGGCACAGACAGGCAGUCACAUGACAA	--	--	20.5003	19.6951	20.66	19.5579	18.5794	19.8389	20.0128
mml-miR-214-3p	--	ACAGCAGGCACAGACAGGCAG	--	NW_004973192.1	+	10456116	10456225	GGCCUGGCUGGACAGAGUUGUCAUGUGUCUGCCUGUCUACACUUGCUGUGCAGAACAUCCGCUCACCUGUACAGCAGGCACAGACAGGCAGUCACAUGACAACCCAGCCU	--	--	20.4452	19.598	20.6197	19.461	18.489	19.7918	19.9345
ocu-miR-30a-3p	--	CTTTCAGTCGGATGTTTGCAGC	--	NW_004973413.1	+	5103433	5103494	UGUAAACAUCCUCGACUGGAAGCUGUGAGGCGCAGACGGGCUUUCAGUCGGAUGUUUGCAGC	--	--	79.1907	75.8697	74.0453	90.4793	116.991	99.1945	58.3935
ptr-let-7a	--	TGAGGTAGTAGGTTGTATAGTT	--	NW_004973734.1	+	22172	22250	GGGAUGAGGUAGUAGGUUGUAUAGUUUUAGGGUCACACCCACCACUGGGAGAUAACUAUACAAUCUACUGUCUUUCCUA	--	--	798.19	1075.27	972.919	1260.9	1665.59	1092.18	1202.57
tgu-miR-142-5p	--	CCCATAAAGTAGAAAGCACT	--	NW_004973452.1	+	47094	47164	UGCAGUCACCCAUAAAGUAGAAAGCACUACUAAACAGCACUGCAGGGUGUAGUGUUUCCUACUUUAUGGAU	--	--	1.26749	1.50381	0.847385	0.82298	0.632874	0.989589	0.626624
tgu-let-7c-3p	--	CTGTACAACCTTCTAGCTTTCC	--	NW_004973689.1	+	18430659	18430750	GCAUCCGGGUUGAGGUAGUAGGUUGUAUGGUUUAGAGUUACACCCUGGGAGUUAACUGUACAACCUUCUAGCUUUCCUUGGAGCACACUUGA	--	--	0.385759	0.43659	0.403517	0.484106	0.678079	0.471233	0.469968
aja-miR-143	--	TGAGATGAAGCACTGTAGCTCG	--	NW_004973553.1	+	918248	918334	CCCAGCCUGAGGUGCAGUGCUGCAUCUCUGGUCAGUUGGGAGUCUGAGAUGAAGCACUGUAGCUCGGGAAGGGAGAAGCUGUUCUGC	--	--	5263.73	2544.45	3327.68	3225.26	4540.28	4655.97	2426.05
mdo-miR-181a-1-3p	--	CCATCGACCGTTGATTGTACC	--	NW_004973192.1	+	7344753	7344816	UGAACAUUCAACGCUGUCGGUGAGUUUGGAAUUAAAAUGAAAACCAUCGACCGUUGAUUGUACC	--	--	18.792	17.7062	19.9741	13.9907	15.1438	14.2312	16.9188
dre-let-7c-5p	--	TGAGGTAGTAGGTTGTATGGTT	--	NW_004973689.1	+	18430655	18430746	GUGUGCAUCCAGGCUGAGGUAGUAGGUUGUAUGGUUUCGAAUGACACCAUGGGAGUUAACUGUACAACCUUCUAGCUUUCCUUGGAGUACAC	--	--	107.572	140.534	131.224	149.056	165.949	134.773	115.769
bta-miR-16b	--	TAGCAGCACGTAAATATTGGC	--	NW_004973425.1	+	1615788	1615880	CAUACUUGUUCCGCUGUAGCAGCACGUAAAUAUUGGCGUAGUAAAAUAAAUAUUAAACACCAAUAUUAUUGUGCUGCUUUAGCGUGACAGGGA	--	--	132.701	141.552	154.749	138.261	96.5585	111.871	158.614
mml-let-7c-5p	--	TGAGGTAGTAGGTTGTATGGTT	--	NW_004973689.1	+	18430659	18430742	GCAUCCGGGUUGAGGUAGUAGGUUGUAUGGUUUAGAGUUACACCCUGGGAGUUAACUGUACAACCUUCUAGCUUUCCUUGGAGC	--	--	104.1	137.332	128.52	143.779	160.027	130.767	112.714
mml-miR-142-5p	--	CATAAAGTAGAAAGCACTACT	--	NW_004973452.1	+	47089	47175	GACAGUGCAGUCACCCAUAAAGUAGAAAGCACUACUAACAGCACUGGAGGGUGUAGUGUUUCCUACUUUAUGGAUGAGUGUACUGUG	--	--	1.26749	1.50381	0.847385	0.82298	0.632874	0.989589	0.626624
tch-miR-34c-5p	--	AGGCAGTGTAGTTAGCTGATTGC	--	NW_004973237.1	+	2053410	2053464	AGGCAGUGUAGUUAGCUGAUUGCUAAUAGUACCAAUCACUAACCACACGGCCAGG	--	--	0.110217	0.04851	0.0403517	0.338874	0.180821	0.0942466	5.91376
oha-miR-143-3p	--	TGAGATGAAGCACTGTAGCTCA	--	NW_004973553.1	+	918253	918320	CCCAAGGUGCAGUGCUGCAUCUCUGGUCAGUUGUGAGUCUGAGAUGAAGCACUGUAGCUCAGGAAGGG	--	--	4732.71	2275.94	2779.99	2757.47	4221.22	4221.73	2014.52
tgu-miR-1789	--	TGGGTGTACTTGTGGATGAATG	--	NW_004974099.1	+	500012	500102	GAGAGAAAAGAAUGCCACGCACCCACAAGCACAACCCAACUCAAAUGAAAGGUUUGGGUGUACUUGUGGAUGAAUGGUGUGCUUUUCUGUA	--	--	0.220433	0.24255	0.0807033	0.435695	0.406848	0.42411	0.039164
mmu-miR-221-5p	--	ACCTGGCATACAATGTAGATTTCTGT	--	NW_004973256.1	+	1295701	1295795	AUCCAGGUCUGGGGCAUGAACCUGGCAUACAAUGUAGAUUUCUGUGUUUGUUAGGCAACAGCUACAUUGUCUGCUGGGUUUCAGGCUACCUGGAA	--	--	21.1616	26.3409	21.6285	23.3823	17.7205	18.7551	37.2841
mml-miR-138-5p	--	AGCTGGTGTTGTGAATCAGGCCG	--	NW_004973333.1	+	10794995	10795078	CGUUGCUGCAGCUGGUGUUGUGAAUCAGGCCGACGAGCAGCGCAUCCUCUUACCCGGCUAUUUCACGACACCAGGGUUGCAUCA	--	--	0.110217	0.14553	0.161407	0.0484106	0.0452053	0.0942466	0.19582
efu-miR-30a	--	GCTTTCAGTCGGATGTTTGCAGCT	--	NW_004973413.1	+	5103422	5103506	CAGUGAGCAACUGUAAACAUCCUCGACUGGAAGCUGUGAGGCCACAGAUGGGCUUUCAGUCGGAUGUUUGCAGCUGCCUACUGCC	--	--	86.6855	82.2245	80.2191	98.806	125.173	106.876	63.9939
xla-miR-182-5p	--	TTTGGCAATGGTAGAACTCACAC	--	NW_004973320.1	+	1262259	1262322	UUUGGCAAUGGUAGAACUCACACUGGUGAGCUAUGUAGAUCCGGUGGUUCUAGACUUGCCAACU	--	--	5.23529	6.69438	5.93169	6.09973	3.75204	4.61808	7.51948
mdo-let-7a-5p	--	TGAGGTAGTAGGTTGTATAGTT	--	NW_004973734.1	+	22164	22255	UCUCCACUGUGGGAUGAGGUAGUAGGUUGUAUAGUUUUAGGGUCACACCCACCACUGGGAGAUAACUAUACAAUCUACUGUCUUUCUUAAAG	--	--	798.19	1075.27	972.919	1260.9	1665.59	1092.18	1202.57
gga-miR-128-3p	--	TCACAGTGAACCGGTCTCTTT	--	NW_004973519.1	+	1216447	1216528	UGAGCUGUUGAAUUCGGGGCCGUAACACUGUCUGAGAGGUUUAUAUUUCUCACAGUGAACCGGUCUCUUUUUCAGCUGCUUC	--	--	335.059	286.694	271.244	339.164	764.602	527.027	204.044
mml-miR-199a	--	CCCAGTGTTCAGACTACCTGTTC	--	NW_004973192.1	+	10450247	10450356	AGGAAGCUUCUGGAGAUCCUGCUCCGUCGCCCCAGUGUUCAGACUACCUGUUCAGGACAAUGCCGUUGUACAGUAGUCUGCACAUUGGUUAGACUGGGCAAGGGAGAGCA	--	--	232.502	233.673	210.272	166.145	207.628	184.393	242.856
gga-miR-30a-5p	--	TGTAAACATCCTCGACTGGAAG	--	NW_004973413.1	+	5103428	5103499	GCGACUGUAAACAUCCUCGACUGGAAGCUGUGAAGCAGCAGAUGGGGCUUUCAGUCGGAUGUUUGCAGCUGC	--	--	1170.45	876.382	1055.44	956.641	1014.68	1118.14	1021.08
cfa-miR-204	--	TTCCCTTTGTCATCCTATGCCT	--	NW_004973313.1	+	920658	920717	UUCCCUUUGUCAUCCUAUGCCUGAGAAUAUAUGAAGGAGGCUGGGAAGGCAAAGGGACGU	--	--	1.21238	1.55232	1.2509	0.968211	1.49177	1.64932	0.744115
xtr-miR-130a	--	CAGTGCAATGTTAAAAGGGCAT	--	NW_004973740.1	+	630666	630748	CUGUCCAGUGCCCUUUUUAUGUUGUACUACUAGUGGUCACACACAAAAAAAGCAGUGCAAUGUUAAAAGGGCAUUGGCCAGGG	--	--	2.92074	2.86209	2.62286	2.56576	1.7178	2.26192	2.389
efu-miR-199	--	TACAGTAGTCTGCACATTGGTTA	--	NW_004974009.1	+	50402	50482	ACUCCGUCUACCCAGUGUUUAGACUAUCUGUUCAGGACUCCCAAAUUGUACAGUAGUCUGCACAUUGGUUAGGCUGGCUGG	--	--	625.094	661.58	752.558	633.21	573.745	520.665	540.894
rno-miR-181a-5p	--	AACATTCAACGCTGTCGGTGAGT	--	NW_004973192.1	+	7344741	7344840	AGGUUGCUUCAGUGAACAUUCAACGCUGUCGGUGAGUUUGGAAUUCAAAUAAAAACCAUCGACCGUUGAUUGUACCCUAUAGCUAACCAUUAUCUACUCC	--	--	281.604	224.989	249.615	209.618	208.622	186.043	184.306
aca-let-7d-3p	--	CTATACAACCTGCTGCCTTTC	--	NW_004973734.1	+	23602	23698	GUGGGCUCCUAGGAAGAGGUAGUAGGUUGCAUAGUUUUAGGGCAGUGGUUUUGCCCAAAAGGAGUUAACUAUACAACCUGCUGCCUUUCUUAGGGCU	--	--	6.99876	4.94802	5.00361	6.63225	7.00682	8.57644	4.97382
gga-miR-15b-3p	--	GAATCATTATTTGCTGCTTTA	--	NW_004973425.1	+	1615614	1615704	UGAGGCCUUAAAGUACUCUAGCAGCACAUCAUGGUUUGCAUGCUGUAGUGAAGAUGCGAAUCAUUAUUUGCUGCUUUAGAAAUUUAAGGAA	--	--	2.81053	3.00762	2.46145	2.51735	2.48629	1.17808	2.07569
aca-miR-27b-3p	--	TTCACAGTGGCTAAGTTCTGCA	--	NW_004973405.1	+	156996	157071	UGAGGUGCAGAGCUUAGCUGAUUGGUGAACAGUGAUUGAUUUCCUCUUUGUUCACAGUGGCUAAGUUCUGCACCUA	--	--	438.277	268.891	618.228	246.265	238.458	511.995	284.213
rno-miR-1306-3p	--	GACGTTGGCTCTGGTGGTGATG	--	NW_004973182.1	+	625481	625553	AGUCUCCACCACCUCCCCUGCAAACGUCCAGUGAUGCAGAGGUAAUGGACGUUGGCUCUGGUGGUGAUGGACA	--	--	0.606192	0.58212	0.48422	0.677748	0.994516	0.706849	0.430804
rno-miR-383-5p	--	CAGATCAGAAGGTGACTGTGG	--	NW_004973253.1	+	1608639	1608712	UCCUCAGAUCAGAAGGUGACUGUGGCUUUGGGUGGAUAUUAAUCAGCCACAGCACUGCCUGGUCAGAAAGAGCA	--	--	0	0	0	0	0	0	0
xtr-miR-214	--	ACAGCAGGCACAGACAGGCAG	--	NW_004973192.1	+	10456119	10456225	UUGGCUGGAAGGAGUUGUCAUGUGUCUGCCUGUCUACACUUGCUGUGCAGAACAUCCUCUCACCUGUACAGCAGGCACAGACAGGCAGUCACAUGACAACCCAGCCU	--	--	20.4452	19.598	20.6197	19.461	18.489	19.7918	19.9345
tgu-miR-200a-5p	--	CATCTTACTAGACAGTGCTGG	--	NW_004974095.1	+	2379396	2379488	GGACUUGCUGGUCCUCUGUGGGCAUCUUACUAGACAGUGCUGGAUUUGCUGCCUCUACUCUAACACUGUCUGGUAACGAUGUUUAAAGGGUGA	--	--	33.3957	102.453	90.5895	41.972	68.9381	63.9934	59.3726
aca-miR-218-5p	--	TTGTGCTTGATCTAACCATGTG	--	NW_004973290.1	+	13392673	13392770	CCUGUUAAUGGGAUUUUCCUUUGUGCUUGAUCUAACCAUGUGGUAGAACAAUACAAAUUGAACAUGGUUCUGUCAAGCACCAUGGAAGGCUCCAUGCU	--	--	103.934	103.86	85.3841	76.9728	110.798	109.986	70.2602
efu-miR-34a	--	TGGCAGTGTCTTAGCTGGTTGTTG	--	NW_004974095.1	+	1562315	1562400	GGUGUUUCUUUGGCAGUGUCUUAGCUGGUUGUUGUGAGUCAUAAUGAGGGAAGCAAUCAGCAAGUAUACUGCCCUAGAAAUGCUGC	--	--	0.275542	0.58212	0.847385	0.290463	0.135616	0.188493	0.626624
tgu-miR-181a-1-3p	--	ACCATCGACCGTTGATTGTACC	--	NW_004973192.1	+	7344745	7344817	UGCUUCAGUGAACAUUCAACGCUGUCGGUGAGUUUGGAAUUAAAGUGAAAACCAUCGACCGUUGAUUGUACCC	--	--	19.6186	18.3368	20.7408	14.4748	15.5958	14.7967	17.5063
lla-miR-103	--	AGCAGCATTGTACAGGGCTATGA	--	NW_004973290.1	+	13537703	13537780	UACUGCCCUCGGCUUCUUUACAGUGCUGCCUUGUUGCAUAUGGAUCAAGCAGCAUUGUACAGGGCUAUGAAGGCAUUG	--	--	81.7808	70.4365	79.8559	69.9049	56.5518	64.3704	79.4637
oar-let-7a	--	TGAGGTAGTAGGTTGTATAGTT	--	NW_004973734.1	+	22171	22250	UGGGAUGAGGUAGUAGGUUGUAUAGUUUUAGGGUCACACCCACCGCUGGGAGAUAACUAUACAAUCUACUGUCUUUCCUA	--	--	798.19	1075.27	972.919	1260.9	1665.59	1092.18	1202.57
ocu-miR-27b-5p	--	AGAGCTTAGCTGATTGGTGAACA	--	NW_004973405.1	+	157004	157066	AGAGCUUAGCUGAUUGGUGAACAGUGAUUGGUUUCCGCCUUGUUCACAGUGGCUAAGUUCUGC	--	--	2.53498	1.50381	3.06673	1.88801	2.12465	4.33534	1.44907
gga-miR-187-5p	--	GGCTACAACACAGGACATGGGA	--	NW_004973388.1	+	68252	68337	AAACUAUUGUGAGACCUCCGGCUACAACACAGGACAUGGGAGCUUUUCUGAACCCUCGUGUCUUGUGUUGCAGCCAGAGGGGCACA	--	--	4.02291	4.22037	3.34919	5.5188	9.89996	4.0526	3.05479
tgu-miR-23-3p	--	ATCACATTGCCAGGGATTACC	--	NW_004973405.1	+	156769	156839	UUUGGGUUCCUGGCAUGAUGAUUUGUGACUUAAGAUUAAAAUCACAUUGCCAGGGAUUACCACGCAGCCAU	--	--	148.242	125.884	161.608	118.993	112.516	146.553	105.273
gga-miR-301b-3p	--	CAGTGCAATAGTATTGTCAAAGCAT	--	NW_004973740.1	+	631241	631330	GUUGCUGCUAACGAAUGCUCUGACUUUAUUGCACUACUGUACUUCACAGCUAGCAGUGCAAUAGUAUUGUCAAAGCAUCUGAAAGCAGAG	--	--	0.165325	0.24255	0.161407	0.0968211	0.135616	0.0942466	0.234984
gga-miR-96-3p	--	CAATTATGTGTAGTGCCAATAT	--	NW_004973320.1	+	1261705	1261790	GGCCCGCUUUGGCACUAGCACAUUUUUGCUUUGCUUUAUGUGUUUUGAGCAAUUAUGUGUAGUGCCAAUAUGGGAGAAGGCGGAGA	--	--	0	0	0	0	0	0	0
oar-miR-199a-3p	--	ACAGTAGTCTGCACATTGGTT	--	NW_004973192.1	+	10450247	10450350	UGGAAGCUUCUGGAGAUCCUGCUCCGUCGCCCCAGUGUUCAGACUACCUGUUCAGGACAAUGCCGUUGUACAGUAGUCUGCACAUUGGUUAGACUGGGCAAGGG	--	--	624.984	661.483	752.437	633.065	573.7	520.571	540.698
gga-miR-138-5p	--	AGCTGGTGTTGTGAATC	--	NW_004973333.1	+	10794996	10795078	GUUGCUGCAGCUGGUGUUGUGAAUCAGGCCGACGGCAAGCGCUUCCUACUAUCCGGCUAUUUCACUACACCAGGGUUGCAUCA	--	--	0	0	0.0403517	0	0	0	0.039164
aca-miR-204a-5p	--	TTCCCTTTGTCATCCTATGCCT	--	NW_004973313.1	+	920632	920729	AGUACCUAUUCAUGUGACCCGUGGACUUCCCUUUGUCAUCCUAUGCCUGAGAAUAUAUGAAGGGGGCUGGGAAGGCAAAGGGACGUUCAAUUGUCAUC	--	--	1.21238	1.60083	1.29125	0.968211	1.49177	1.64932	0.744115
oan-miR-218-5p	--	TTGTGCTTGATCTAACCATGT	--	NW_004973290.1	+	13392682	13392763	GGGGCUUUCCUUUGUGCUUGAUCUAACCAUGUGGUGGAACAAUAUAAACAGAACAUGGUUCUGUCAAGCACCACGGAAGGCU	--	--	103.934	103.86	85.3841	76.9728	110.798	109.939	70.2993
oan-miR-221-3p	--	AGCTACATTGTCTGCTGGGTTT	--	NW_004973256.1	+	1295702	1295794	UUCAGGUUUGAGGCAUGAACCUGGCAUACAAUGUAGAAUUCUGUAUUUGUUAAGCAACAGCUACAUUGUCUGCUGGGUUUCAAGCUACCUGGA	--	--	176.237	257.346	197.885	278.167	282.171	217.285	226.407
bta-miR-138	--	AGCTGGTGTTGTGAATCAGGCCG	--	NW_004973333.1	+	10794996	10795078	GUUGCUGCAGCUGGUGUUGUGAAUCAGGCCGACGAGCAGCGCAUCCUCUUACCCGGCUAUUUCACGACACCAGGGUUGCAUCA	--	--	0.110217	0.14553	0.161407	0.0484106	0.0452053	0.0942466	0.19582
tgu-miR-27-3p	--	TTCACAGTGGCTAAGTTCTGC	--	NW_004973405.1	+	156986	157076	AUCUCUCUGGCGAGGUGCAGAGCUUAGCUGAUUGGUGAACAGUGAUUGUUUUCCUCUUUGUUCACAGUGGCUAAGUUCUGCACCUGAAGAG	--	--	438.277	268.891	618.228	246.265	238.458	511.995	284.213
mml-miR-99a-3p	--	AAGCTCGCTTCTATGGGTCTG	--	NW_004973689.1	+	18429902	18429982	CCCAUUGGCAUAAACCCGUAGAUCCGAUCUUGUGGUGAAGUGGACCGCACAAGCUCGCUUCUAUGGGUCUGUGUCAGUGUG	--	--	1.15728	1.01871	1.2509	0.87139	0.542463	0.753973	1.01826
tch-miR-27b-3p	--	TTCACAGTGGCTAAGTTCTGC	--	NW_004973405.1	+	157004	157066	AGAGCUUAGCUGAUUGGUGAACAGUGAUUGGUUUCCGCUUUGUUCACAGUGGCUAAGUUCUGC	--	--	423.618	261.469	601.764	237.89	231.089	496.821	275.988
xla-miR-214-3p	--	ACAGCAGGCACAGACAGGCAG	--	NW_004973192.1	+	10456146	10456206	GCCUGUCUACACUUGCUGUGCAGAACAUCCUCUCACCUGUACAGCAGGCACAGACAGGCAG	--	--	6.28235	6.93693	7.58611	7.69728	8.00134	8.10521	6.14874
cgr-miR-365-3p	--	TAATGCCCCTAAAAATCCTTAT	--	NW_004973417.1	+	992945	993025	GGGAAAAUGAGGGACUUUUGGGGGCAGAUGUGUUUCCAUUCCGCUAUCAUAAUGCCCCUAAAAAUCCUUAUUGCUCUUGCA	--	--	12.6749	9.07137	7.74752	9.68211	6.0123	7.91671	9.20353
ppa-miR-222	--	AGCTACATCTGGCTACTGGGTCTC	--	NW_004973256.1	+	1295201	1295262	CUCAGUAGCCAGUGUAGAUCCUGUCUUUCGUAAUCAGCAGCUACAUCUGGCUACUGGGUCUC	--	--	96.109	118.413	105.156	143.586	229.598	162.575	106.643
gga-miR-460a-3p	--	CACAGCGCATACAATGTGGATT	--	NW_004973760.1	+	1526034	1526123	CUGACUAUAUAGCACCUGCAUUGUACACACUGUGUGUGUUAACUGGAAAUGCACAGCGCAUACAAUGUGGAUUCUGUAGAAGUCACUCAC	--	--	0.551084	0.43659	0.322813	0.242053	0.406848	0.188493	0.313312
rno-miR-27b-5p	--	AGAGCTTAGCTGATTGGTGAACAG	--	NW_004973405.1	+	156986	157082	ACCUCUCUAACAAGGUGCAGAGCUUAGCUGAUUGGUGAACAGUGAUUGGUUUCCGCUUUGUUCACAGUGGCUAAGUUCUGCACCUGAAGAGAAGGUG	--	--	2.59009	1.55232	3.10708	1.93642	2.12465	4.42959	1.48823
ipu-miR-301a	--	CAGTGCAATAGTATTGTCAAAGC	--	NW_004973740.1	+	631259	631316	UCUGACUUCAUUGCACUACUGUAUUGGACAGCUAGCAGUGCAAUAGUAUUGUCAAAGC	--	--	0.110217	0.09702	0.121055	0.0484106	0.0904106	0.0942466	0.0783279
ptr-miR-301a	--	CAGTGCAATAGTATTGTCAAAGC	--	NW_004973740.1	+	631244	631328	ACUGCUAACGAAUGCUCUGACUUUAUUGCACUACUGUACUUUACAGCUAGCAGUGCAAUAGUAUUGUCAAAGCAUCUGAAAGCAG	--	--	0.165325	0.24255	0.161407	0.0968211	0.135616	0.0942466	0.234984
ppa-miR-27b	--	TTCACAGTGGCTAAGTTCTGC	--	NW_004973405.1	+	157004	157066	AGAGCUUAGCUGAUUGGUGAACAGUGAUUGGUUUCCGCUUUGUUCACAGUGGCUAAGUUCUGC	--	--	423.618	261.469	601.764	237.89	231.089	496.821	275.988
ptr-miR-27b	--	TTCACAGTGGCTAAGTTCTGC	--	NW_004973405.1	+	156987	157082	CCUCUCUAACAAGGUGCAGAGCUUAGCUGAUUGGUGAACAGUGAUUGGUUUCCGCUUUGUUCACAGUGGCUAAGUUCUGCACCUGAAGAGAAGGUG	--	--	438.277	268.891	618.228	246.265	238.458	511.995	284.213
bta-miR-30a-5p	--	TGTAAACATCCTCGACTGGAAGCT	--	NW_004973413.1	+	5103432	5103498	CUGUAAACAUCCUCGACUGGAAGCUGUGAGGCUGCAGAAAGGCUUUCAGUCGGAUGUUUGCAGCUGC	--	--	1170.45	876.382	1055.44	956.641	1014.68	1118.14	1021.08
xla-miR-200b-3p	--	TAATACTGCCTGGTAATGATGAT	--	NW_004974095.1	+	2377086	2377145	CAUCUUACUGGGCAGCAUUGGAUUAUGUCUAUGUUUCUAAUACUGCCUGGUAAUGAUGAU	--	--	350.82	831.801	919.856	657.658	1083.75	912.354	540.345
ocu-miR-99a-5p	--	AACCCGTAGATCCGATCTTGTG	--	NW_004973689.1	+	18429914	18429972	AACCCGUAGAUCCGAUCUUGUGGUGAAGUGGACCGCACAAGCUCGCUUCUAUGGGUCUG	--	--	2784.41	3078.25	3007.61	2314.94	2960.72	2412.15	1897.57
cgr-miR-214-3p	--	TACAGCAGGCACAGACAGG	--	NW_004973192.1	+	10456135	10456212	GUCAUGUGUCUGCCUGUCUACACUUGCUGUGCAGAACAUCCGCUCACCUGUACAGCAGGCACAGACAGGCAGUCACAU	--	--	20.5003	19.6951	20.66	19.5579	18.5794	19.8389	19.9736
hsa-miR-142-3p	--	TGTAGTGTTTCCTACTTTATGGA	--	NW_004973452.1	+	47089	47175	GACAGUGCAGUCACCCAUAAAGUAGAAAGCACUACUAACAGCACUGGAGGGUGUAGUGUUUCCUACUUUAUGGAUGAGUGUACUGUG	--	--	1.10217	1.64934	0.524572	0.677748	0.632874	0.895342	0.822443
gga-miR-187-3p	--	TCGTGTCTTGTGTTGCAGCC	--	NW_004973388.1	+	68252	68337	AAACUAUUGUGAGACCUCCGGCUACAACACAGGACAUGGGAGCUUUUCUGAACCCUCGUGUCUUGUGUUGCAGCCAGAGGGGCACA	--	--	75.6638	70.8731	53.3449	81.9107	164.186	93.257	46.4093
bta-let-7a-5p	--	TGAGGTAGTAGGTTGTATAGTT	--	NW_004973734.1	+	22171	22250	UGGGAUGAGGUAGUAGGUUGUAUAGUUUUAGGGUCACACCCACCACUGGGAGAUAACUAUACAAUCUACUGUCUUUCCUA	--	--	798.19	1075.27	972.919	1260.9	1665.59	1092.18	1202.57
ssa-miR-143-3p	--	TGAGATGAAGCACTGTAGCTC	--	NW_004973553.1	+	918258	918312	GGUGCAGUGCUGCAUCUCUGGUCAAUUGGGAGUCUGAGAUGAAGCACUGUAGCUC	--	--	3032.56	1391.85	1576.62	1808.91	3209.58	2958.87	1150.05
oar-miR-30a-5p	--	TGTAAACATCCTCGACTGGAAGC	--	NW_004973413.1	+	5103432	5103498	CUGUAAACAUCCUCGACUGGAAGCUGUGAGGCUGCAGAAAGGCUUUCAGUCGGAUGUUUGCAGCUGC	--	--	1170.45	876.382	1055.44	956.641	1014.68	1118.14	1021.08
gga-miR-30a-3p	--	CTTTCAGTCGGATGTTTGCAGC	--	NW_004973413.1	+	5103428	5103499	GCGACUGUAAACAUCCUCGACUGGAAGCUGUGAAGCAGCAGAUGGGGCUUUCAGUCGGAUGUUUGCAGCUGC	--	--	86.6304	82.2245	80.2191	98.806	125.173	106.876	63.9939
gga-miR-206	--	TGGAATGTAAGGAAGTGTGTGG	--	NW_004973275.1	+	1988	2063	GAGAUGACAUGCUUCUUUAUAUCCCCAUAUGGAUUAGGCUGCUAUGGAAUGUAAGGAAGUGUGUGGUUUCAGGGAG	--	--	1368.29	1109.38	1186.86	2200.79	1608.04	1635.56	1264.72
ocu-miR-222-3p	--	AGCTACATCTGGCTACTGGGTCTC	--	NW_004973256.1	+	1295199	1295262	GGCUCAGUAGCCAGUGUAGAUCCUGUCUUUUGUAAUCAGUAGCUACAUCUGGCUACUGGGUCUC	--	--	96.0539	118.316	105.197	143.392	229.372	162.481	106.565
gga-miR-1781-3p	--	TTTAAATCATGCAGCTGTTGA	--	NW_004973324.1	+	3197314	3197406	GGAGACAAGGAGCGUGUUUAACAGCUGAGUGAUUUAAAGCAAUCAAAUUCCUUUGGCUUUAAAUCAUGCAGCUGUUGAACAAGCUCUUGCUUC	--	--	0.110217	0	0.24211	0.0484106	0.135616	0.0942466	0.0783279
ocu-let-7a-5p	--	TGAGGTAGTAGGTTGTATAGTT	--	NW_004973734.1	+	22176	22248	UGAGGUAGUAGGUUGUAUAGUUUUAGGGUCACACCCACCACUGGGAGAUAACUAUACAAUCUACUGUCUUUCC	--	--	797.638	1074.69	972.354	1260.13	1664.55	1091.42	1202.02
rno-miR-34c-3p	--	AATCACTAACCACACAGCCAGG	--	NW_004973237.1	+	2053398	2053474	AGUCUAGUUACUAGGCAGUGUAGUUAGCUGAUUGCUAAUAGUACCAAUCACUAACCACACAGCCAGGUAAAAAGACU	--	--	0	0	0	0	0	0	0.156656
hsa-miR-142-5p	--	CATAAAGTAGAAAGCACTACT	--	NW_004973452.1	+	47089	47175	GACAGUGCAGUCACCCAUAAAGUAGAAAGCACUACUAACAGCACUGGAGGGUGUAGUGUUUCCUACUUUAUGGAUGAGUGUACUGUG	--	--	1.26749	1.50381	0.847385	0.82298	0.632874	0.989589	0.626624
tgu-miR-146b-5p	--	TGAGAACTGAATTCCATAGGCG	--	NW_004973489.1	+	30538	30609	UGCUUGGCUCUGAGAACUGAAUUCCAUAGGCGUUGAAGCCUCCAAAAUGCCCUAUGGAUUCAGUUCUGCAGC	--	--	4490.17	5915.7	4915.07	6152.89	3358.39	5745.22	4870.24
aca-miR-196a	--	TAGGTAGTTTCATGTTGTTGG	--	NW_004974169.1	+	197733	197825	UGAUCCGUGGUUUAGGUAGUUUCAUGUUGUUGGGGUUGGCUUUUAACUCGGCAACAAGAAACUGCCUUAAUUACGUCAGUUAGUCUUCAUCAA	--	--	0	0	0	0	0	0	0
oar-miR-16b	--	TAGCAGCACGTAAATATTGG	--	NW_004973425.1	+	1615788	1615880	CAUACUUGUUCCGCUCUAGCAGCACGUAAAUAUUGGGGUAGUAAAAUAAAUAUUAAACACCAAUAUUAUUGUGCUGCUUUAGCGUGACAGGGA	--	--	143.061	151.691	168.065	149.589	101.395	129.448	192.608
mmu-miR-128-3p	--	TCACAGTGAACCGGTCTCTTT	--	NW_004973519.1	+	1216453	1216522	GUUGGAUUCGGGGCCGUAGCACUGUCUGAGAGGUUUACAUUUCUCACAGUGAACCGGUCUCUUUUUCAGC	--	--	335.059	286.694	271.244	339.164	764.602	527.027	204.044
hhi-let-7c	--	TGAGGTAGTAGGTTGTATGGTT	--	NW_004973689.1	+	18430653	18430748	AUGUGUGCAUCCGGGUUGAGGUAGUAGGUUGUAUGGUUUAGAAUUACACCCUGGGAGUUAACUGUACAACCUUCUAGCUUUCCUUGGAGUACACGU	--	--	104.1	137.332	128.52	143.779	160.027	130.767	112.714
ggo-miR-142	--	CCCATAAAGTAGAAAGCACTA	--	NW_004973452.1	+	47082	47192	ACAGACAGACAGUGCAGUCACCCAUAAAGUAGAAAGCACUACUAACAGCACUGGAGGGUGUAGUGUUUCCUACUUUAUGGAUGAGUGUACUGUGGGCUUCGGAGAUCACGC	--	--	1.26749	1.50381	0.847385	0.82298	0.632874	0.989589	0.626624
xtr-miR-122	--	TGGAGTGTGACAATGGTGTTTGT	--	NW_004974495.1	+	24147	24215	GAGCUAUGGAGUGUGACAAUGGUGUUUGUGUCAGAGCUAUCAAACGCCAUUAUCACACUAAUGAGCUAC	--	--	0.716409	0.9702	1.85618	1.50073	13.426	9.42466	0.665787
aca-miR-1306	--	TGGACGTTGGCTCTGGTGGTGA	--	NW_004973182.1	+	625485	625553	UCCACCACCUCCCCUGCAAACGUCCAGUGACGCAGAGGUAAUGGACGUUGGCUCUGGUGGUGAUGGACA	--	--	0.606192	0.58212	0.48422	0.677748	0.994516	0.706849	0.430804
ocu-miR-206-5p	--	ACATGCTTCTTTATATCCCCATA	--	NW_004985095.1	+	233	292	ACAUGCUUCUUUAUAUCCCCAUACGGAUUACUUUGCUAUGGAAUGUAAGGAAGUGUGUGG	--	--	0.33065	0.19404	0.201758	0.145232	0.226026	0.329863	0.0783279
hsa-miR-99a-3p	--	CAAGCTCGCTTCTATGGGTCTG	--	NW_004973689.1	+	18429902	18429982	CCCAUUGGCAUAAACCCGUAGAUCCGAUCUUGUGGUGAAGUGGACCGCACAAGCUCGCUUCUAUGGGUCUGUGUCAGUGUG	--	--	1.15728	1.01871	1.2509	0.87139	0.542463	0.753973	1.01826
ptr-miR-199a-5p	--	CCCAGTGTTCAGACTACCTGTTC	--	NW_004973192.1	+	10450247	10450356	AGGAAGCUUCUGGAGAUCCUGCUCCGUCGCCCCAGUGUUCAGACUACCUGUUCAGGACAAUGCCGUUGUACAGUAGUCUGCACAUUGGUUAGACUGGGCAAGGGAGAGCA	--	--	232.502	233.673	210.272	166.145	207.628	184.393	242.856
ocu-miR-199a-5p	--	CCCAGTGTTCAGACTACCTGTTC	--	NW_004973192.1	+	10450277	10450337	CCCAGUGUUCAGACUACCUGUUCAGGACAAUGCCGUUGUACAGUAGUCUGCACAUUGGUUA	--	--	232.502	233.624	210.272	166.145	207.583	184.346	242.817
oha-miR-30a-5p	--	TGTAAACATCCTCGACTGGAAGCT	--	NW_004973413.1	+	5103424	5103504	GGGAGCGAUUGUAAACAUCCUCGACUGGAAGCUGUGAAGAAGCAGACAGGGCUUUCAGUCGGAUGUUUGCAGCUGCCAACU	--	--	1170.5	876.285	1055.4	956.544	1014.63	1118.05	1020.97
ocu-miR-30c-2-3p	--	CTGGGAGAAGGCTGTTTACTCT	--	NW_004973413.1	+	5128901	5128962	UGUAAACAUCCUACACUCUCAGCUGUGGAAUGUAAGAAAGCUGGGAGAAGGCUGUUUACUCU	--	--	11.0217	11.0118	11.1774	11.6669	9.35749	11.5452	9.75183
oha-miR-103a-3p	--	AGCAGCATTGTACAGGGCTATGA	--	NW_004973290.1	+	13537709	13537777	CUUUGGCUUCUUUACAGUGCUGCCUUGUUGCAUAUGGAUCAAGCAGCAUUGUACAGGGCUAUGAAGACA	--	--	81.8359	70.4851	79.8963	69.9049	56.5518	64.3704	79.5029
mmu-miR-365-1-5p	--	AGGGACTTTTGGGGGCAGATGTG	--	NW_004973417.1	+	992939	993025	ACCGCAGGGAAAAUGAGGGACUUUUGGGGGCAGAUGUGUUUCCAUUCCGCUAUCAUAAUGCCCCUAAAAAUCCUUAUUGCUCUUGCA	--	--	0.440867	0.43659	0.201758	0.387285	0.406848	0.329863	0.313312
xla-miR-143-3p	--	TGAGATGAAGCACTGTAGCTC	--	NW_004973553.1	+	918258	918312	GGUGCAGUGCUGCAUCUCUGGUCAAUUGUGAGUCUGAGAUGAAGCACUGUAGCUC	--	--	3032.56	1391.85	1576.62	1808.91	3209.58	2958.87	1150.05
cfa-miR-122	--	TGGAGTGTGACAATGGTGTTTG	--	NW_004974495.1	+	24153	24210	UGGAGUGUGACAAUGGUGUUUGUGUCCAAACUAUCAAACGCCAUUAUCACACUAAAUA	--	--	0.716409	0.9702	1.85618	1.50073	13.426	9.42466	0.665787
tgu-miR-1677-3p	--	TTGACTTCAATAGGAGCAGGATT	--	NW_004974452.1	+	480150	480225	UAGGGUCUGAUCCUGCACCGCUGAAGUCAAUGGAAGCUUUGUCAUUGACUUCAAUAGGAGCAGGAUUUGAACCUUA	--	--	6.99876	11.5454	10.7739	5.17993	6.8712	6.69151	8.14611
gga-miR-1388b-3p	--	TTCTCAGGTTAGACAGTCCTCG	--	NW_004973200.1	+	1588269	1588332	CAUGGGCUGACGAACCUGAGAUUGACCCUCAUGUUUCACCAUUCUCAGGUUAGACAGUCCUCGA	--	--	0	0.14553	0.0807033	0.0484106	0.0904106	0.0471233	0
efu-miR-221	--	ACCTGGCATACAATGTAGATTTCTG	--	NW_004973256.1	+	1295710	1295792	UCGGGCUUGAACCUGGCAUACAAUGUAGAUUUCUGUGUUUGUUAAGCAACAGCUACAUUGUCUGCUGGGUUUCAGGCUACCUG	--	--	21.1616	26.3409	21.6285	23.3823	17.7205	18.7551	37.2841
rno-miR-103-3p	--	AGCAGCATTGTACAGGGCTATGA	--	NW_004973290.1	+	13537699	13537784	UUCUUACUGCCCUCGGCUUCUUUACAGUGCUGCCUUGUUGCAUAUGGAUCAAGCAGCAUUGUACAGGGCUAUGAAGGCAUUGAGAC	--	--	81.7808	70.4365	79.8559	69.9049	56.5518	64.3704	79.4637
ssc-let-7f-3p	--	CTATACAATCTATTGCCTTCC	--	NW_004973734.1	+	22606	22702	UCUAUCAGAGUGAGGUAGUAGAUUGUAUAGUUGUGGGGUAGUGAUUUUACCCUGUUCAGGAGAUAACUAUACAAUCUAUUGCCUUCCCUGAGGAGUA	--	--	1.04706	1.01871	0.928088	0.968211	1.22054	1.22521	0.861607
gga-miR-425-3p	--	CATCGGGGATGTCGTGTCTGTC	--	NW_004973446.1	+	2757276	2757338	AAUGACACGAUCACUCCCGCUGAGCGCGCAGCCACAGAGCCAUCGGGGAUGUCGUGUCUGUCC	--	--	47.5585	65.246	77.5155	47.8296	63.197	73.8893	47.5059
mdo-miR-302c	--	TAAGTGCTTCCATGTTTCAGT	--	NW_004974491.1	+	1626310	1626368	GCUUUAACAUGGGGGUACCUGCUACGUAAUAAAAAGUAAGUGCUUCCAUGUUUCAGUGG	--	--	0.0551084	0	0	0	0	0.0471233	0.039164
aca-miR-458	--	ATAGCTCTTTGAATGGTACTGC	--	NW_004973790.1	+	126021	126098	GUGCAGAUGGCAGCGCCAUUUUUGGAGCUAUAAACACUCUCACUGUCAUAGCUCUUUGAAUGGUACUGCCAUAUGUAC	--	--	122.892	149.508	172.463	147.217	104.108	157.015	135.312
gga-miR-138-2-3p	--	TATTTCACTACACCAGGGTT	--	NW_004973333.1	+	10794996	10795078	GUUGCUGCAGCUGGUGUUGUGAAUCAGGCCGACGGCAAGCGCUUCCUACUAUCCGGCUAUUUCACUACACCAGGGUUGCAUCA	--	--	1.10217	0.82467	0.605275	0.919801	1.08493	1.03671	0.548296
eca-miR-125b-5p	--	TCCCTGAGACCCTAACTTGTGA	--	NW_004973689.1	+	18463422	18463491	CCUAGUCCCUGAGACCCUAACUUGUGAGGUAUUUUGGUAACAUCACAAGUCAGGCUCUUGGGACCUAGGC	--	--	259.12	264.622	322.369	280.684	288.455	286.698	216.968
ptr-miR-30a-5p	--	TGTAAACATCCTCGACTGGAAG	--	NW_004973413.1	+	5103428	5103498	GCGACUGUAAACAUCCUCGACUGGAAGCUGUGAAGCCACAGAUGGGCUUUCAGUCGGAUGUUUGCAGCUGC	--	--	1170.45	876.382	1055.44	956.641	1014.68	1118.14	1021.08
gga-miR-200b-5p	--	TCTTACTGGGCAGCATTGGA	--	NW_004974095.1	+	2377078	2377162	GCCAUUACCAUCUUACUGGGCAGCAUUGGAUGUUCUCUGUUUUUCUAAUACUGCCUGGUAAUGAUGAUUGUGGUGUUUCGUGCAC	--	--	5.12508	17.7062	20.2565	10.1178	15.5054	14.3255	9.6735
gga-miR-181b-5p	--	AACATTCATTGCTGTCGGTGGG	--	NW_004973192.1	+	7344926	7345014	AAAAGGUCACAAUCAACAUUCAUUGCUGUCGGUGGGUUUAACUAUGUGGACAAGCUCACUGAACAAUGAAUGCAACUGUGGCCCCACAU	--	--	67.3975	58.4546	57.7029	71.2119	65.5477	53.909	48.25
cfa-miR-181b	--	AACATTCATTGCTGTCGGTG	--	NW_004973192.1	+	7344940	7345001	AACAUUCAUUGCUGUCGGUGGGUUGAACUGUGUGGACAAGCUCACUGAACAAUGAAUGCAAC	--	--	59.7926	53.4095	53.6677	63.2242	60.123	49.6208	43.6287
ssc-let-7f-5p	--	TGAGGTAGTAGATTGTATAGTT	--	NW_004973734.1	+	22606	22702	UCUAUCAGAGUGAGGUAGUAGAUUGUAUAGUUGUGGGGUAGUGAUUUUACCCUGUUCAGGAGAUAACUAUACAAUCUAUUGCCUUCCCUGAGGAGUA	--	--	201.586	299.355	260.066	240.213	257.489	380.144	393.402
bta-miR-200b	--	TAATACTGCCTGGTAATGATG	--	NW_004974095.1	+	2377085	2377143	CCAUCUUACUGGGCAGCAUUGGAUGGUGUCUGGUCUCUAAUACUGCCUGGUAAUGAUGA	--	--	18.8471	60.686	76.1436	44.8766	70.7463	68.5173	48.7591
oan-miR-365-3p	--	TAATGCCCCTAAAAATCCTTAT	--	NW_004973417.1	+	992942	993024	GCAGGGAAAAUGAGGGACUUUUGGGGGCAGAUGUGUUUCCAUUGCACUAUCAUAAUGCCCCUAAAAAUCCUUAUUGCUCUUGC	--	--	12.6749	9.07137	7.74752	9.68211	6.0123	7.91671	9.20353
ppy-miR-99a	--	AACCCGTAGATCCGATCTTGTG	--	NW_004973689.1	+	18429902	18429982	CCCAUUGGCAUAAACCCGUAGAUCCGAUCUUGUGGUAAAGUGGACCGCACAAGCUCGCUUCUAUGGGUCUGUGUCAGUGUG	--	--	2799.73	3094.21	3021.21	2327.14	2979.39	2427.27	1907.64
gga-miR-1803	--	ATTGACTTCAGCGGGGTTTGG	--	NW_004973349.1	+	2790609	2790697	GGACUUAGGGCAUGAUCCAGAGCCCAUUGUAGUCAAUGGGAGUCUUUUUCCAUUGACUUCAGCGGGGUUUGGAUCAGGCCUUUACUUCC	--	--	1.10217	0.9702	1.93688	1.40391	0.994516	2.54466	1.48823
mdo-miR-27b-3p	--	TTCACAGTGGCTAAGTTCTGC	--	NW_004973405.1	+	156986	157082	ACCUCUCUGACAAGGUGCAGAGCUUAGCCGAUUGGUGAACAGUCACUGAUUUCCUCUUUGUUCACAGUGGCUAAGUUCUGCACCUGAAGAGAAGGGG	--	--	438.277	268.891	618.228	246.265	238.458	511.995	284.213
mmu-miR-125b-2-3p	--	ACAAGTCAGGTTCTTGGGACCT	--	NW_004973689.1	+	18463421	18463491	GCCUAGUCCCUGAGACCCUAACUUGUGAGGUAUUUUAGUAACAUCACAAGUCAGGUUCUUGGGACCUAGGC	--	--	0.440867	0.43659	0.322813	0.338874	0.180821	0.188493	0.234984
ccr-miR-124a	--	TCAAGGTCCGCTGTGAACAC	--	NW_004973200.1	+	2496179	2496250	UUUCUUGGCAUUCACCGCGUGCCUUAAUUGUAUGGAAAUUUAAAUCAAGGUCCGCUGUGAACACGAAGAAAA	--	--	0	0	0	0	0	0	0
tgu-miR-456-3p	--	CAGGCTGGTTAGATGGTTGTC	--	NW_004973297.1	+	2388543	2388621	GUGUGUGUGAGCAGGCAUCUUCUCAGCCUACAUGUGGAUUCCUAAAUCUGCAGGCUGGUUAGAUGGUUGUCAUGCAUUC	--	--	81.1195	105.315	83.9314	92.8515	170.243	124.641	91.5654
cgr-miR-1306-5p	--	CCACCTCCCCTGCAAACGTCC	--	NW_004973182.1	+	625480	625559	CAGUCUCCACCACCUCCCCUGCAAACGUCCAGUGAUGCAGAGGUAAUGGACGUUGGCUCUGGUGGUGAUGGACAGUCCGA	--	--	0.110217	0.14553	0.121055	0.0968211	0.180821	0.14137	0.117492
cgr-miR-23b-3p	--	ATCACATTGCCAGGGATTACC	--	NW_004973405.1	+	156762	156838	CUGGCUGCUUGGGUUCCUGGCAUGCUGAUUUGUGACUUGAGAUUAAAAUCACAUUGCCAGGGAUUACCACGCAACCA	--	--	148.242	125.884	161.608	118.993	112.516	146.553	105.273
sla-miR-214	--	ACAGCAGGCACAGACAGGCAG	--	NW_004973192.1	+	10456116	10456225	GGCCUGGCUGGACAGAGUUGUCAUGUGUCUGCCUGUCUACACUUGCUGUGCAGAACAUCCGCUCACCUGUACAGCAGGCACAGACAGGCAGUCACAUGACAACCCAGCCU	--	--	20.4452	19.598	20.6197	19.461	18.489	19.7918	19.9345
gga-miR-10c-5p	--	TACCCTGTAGACTCGAATTTGT	--	NW_004974169.1	+	255116	255177	UACCCUGUAGACUCGAAUUUGUGUGAGCGUCUCCGAGUCGCAAAUUCGUCUCUAGGGGAAUA	--	--	5.84149	2.52252	2.70356	3.43715	3.57122	4.00548	3.40727
gga-miR-181a-5p	--	AACATTCAACGCTGTCGGTGAGT	--	NW_004973192.1	+	7344736	7344839	UGUAGUGGUUGCUUCAGUGAACAUUCAACGCUGUCGGUGAGUUUGGAAUUUAAGUGAAAACCAUCGACCGUUGAUUGUACCCUCCAGCUAACCAUCCUCCUCCU	--	--	281.604	224.989	249.615	209.618	208.622	186.043	184.306
ggo-let-7c	--	TGAGGTAGTAGGTTGTATGGT	--	NW_004973689.1	+	18430649	18430756	GAAGCUGUGUGCAUCCGGGUUGAGGUAGUAGGUUGUAUGGUUUAGAGUUACACCCUGGGAGUUAACUGUACAACCUUCUAGCUUUCCUUGGAGCACACUUGAGCCAUC	--	--	104.1	137.332	128.52	143.779	160.027	130.767	112.714
tch-miR-143-3p	--	TGAGATGAAGCACTGTAGCTCG	--	NW_004973553.1	+	918257	918313	AGGUGCAGUGCUGCAUCUCUGGUCAGUUGGGAGUCUGAGAUGAAGCACUGUAGCUCG	--	--	5108.55	2464.94	3189.35	3091.01	4456.43	4547.44	2333.08
aca-miR-147	--	GTGTGCGGAAATGCTTCTGCTACA	--	NW_004973867.1	+	40094	40176	UCUAUGAAUCUAGUGGAAUCACUUCCGCACAAACUAGAUGAAUGAAACCAGUGUGCGGAAAUGCUUCUGCUACAUUUUUAGGG	--	--	2.14923	4.89951	2.58251	1.64596	3.70683	4.38247	1.99736
oha-miR-23b-3p	--	ATCACATTGCCAGGGATTACCAC	--	NW_004973405.1	+	156760	156842	UUUUGGUUGUUUGGGUUCCUGGCAUGCUGAUUUGUGAUUUAAGAUUAAAAUCACAUUGCCAGGGAUUACCACAUAACCGUGAC	--	--	150.611	126.417	162.133	120.591	113.691	147.826	103.589
mml-let-7f-3p	--	CTATACAATCTATTGCCTTCCC	--	NW_004973734.1	+	22610	22696	UCAGAGUGAGGUAGUAGAUUGUAUAGUUGUGGGGUAGUGAUUUUACCCUGUUCAGGAGAUAACUAUACAAUCUAUUGCCUUCCCUGA	--	--	1.04706	1.01871	0.928088	0.968211	1.22054	1.22521	0.861607
cfa-let-7c	--	TGAGGTAGTAGGTTGTATGGTT	--	NW_004973689.1	+	18430669	18430735	UGAGGUAGUAGGUUGUAUGGUUUAGAGUUACACCCUGGGAGUUAACUGUACAACCUUCUAGCUUUCC	--	--	103.383	136.459	127.632	142.811	158.987	129.825	111.813
mdo-miR-30c-1-3p	--	TGGGAGAAGGCTGTTACTCT	--	NW_004973413.1	+	5128901	5128961	UGUAAACAUCCUACACUCUCAGCUGUGGAAAGUCAGAAAGCUGGGAGAAGGCUGUUACUCU	--	--	0	0.14553	0.201758	0.0484106	0.180821	0.188493	0
hsa-miR-1306-3p	--	ACGTTGGCTCTGGTGGTG	--	NW_004973182.1	+	625475	625559	GUGAGCAGUCUCCACCACCUCCCCUGCAAACGUCCAGUGGUGCAGAGGUAAUGGACGUUGGCUCUGGUGGUGAUGGACAGUCCGA	--	--	0.275542	0.29106	0.24211	0.290463	0.497258	0.28274	0.156656
xla-miR-138-3p	--	GCTACTTCACAACACCAGGGTT	--	NW_004973589.1	+	712512	712573	AGCUGGUGUUGUGAAUCAGGCCGUGACCACUCAGAAAACGGCUACUUCACAACACCAGGGUU	--	--	0.110217	0.38808	0.403517	0.193642	0.226026	0.28274	0.117492
mmu-let-7f-2-3p	--	CTATACAGTCTACTGTCTTTC	--	NW_004973734.1	+	22169	22251	UGUGGGAUGAGGUAGUAGAUUGUAUAGUUUUAGGGUCAUACCCCAUCUUGGAGAUAACUAUACAGUCUACUGUCUUUCCCACG	--	--	0.165325	0.24255	0.121055	0.145232	0.135616	0.188493	0.117492
tgu-miR-181a-5p	--	AACATTCAACGCTGTCGGTGAGT	--	NW_004973192.1	+	7344745	7344817	UGCUUCAGUGAACAUUCAACGCUGUCGGUGAGUUUGGAAUUAAAGUGAAAACCAUCGACCGUUGAUUGUACCC	--	--	281.604	224.989	249.615	209.618	208.622	186.043	184.306
cfa-miR-143	--	TGAGATGAAGCACTGTAGCTC	--	NW_004973553.1	+	918258	918312	GGUGCAGUGCUGCAUCUCUGGUCAGUUGGGAGUCUGAGAUGAAGCACUGUAGCUC	--	--	3032.56	1391.85	1576.62	1808.91	3209.58	2958.87	1150.05
cgr-miR-142-3p	--	GTAGTGTTTCCTACTTTATGG	--	NW_004973452.1	+	47092	47170	AGUGCAGUCACCCAUAAAGUAGAAAGCACUACUAACAGCACUGGAGGGUGUAGUGUUUCCUACUUUAUGGAUGAGUGUA	--	--	1.10217	1.64934	0.524572	0.677748	0.632874	0.895342	0.822443
rno-miR-30a-3p	--	CTTTCAGTCGGATGTTTGCAGC	--	NW_004973413.1	+	5103428	5103498	GCAACUGUAAACAUCCUCGACUGGAAGCUGUGAAGCCACAAAUGGGCUUUCAGUCGGAUGUUUGCAGCUGC	--	--	86.6304	82.2245	80.2191	98.806	125.173	106.876	63.9939
ipu-miR-9	--	TCTTTGGTTATCTAGCTGTATGA	--	NW_004973359.1	+	244986	245043	UCUUUGGUUAUCUAGCUGUAUGAGUUAUGAAAUAUCAUAAAGCUAGAGAACCGAAAGU	--	--	62.9889	73.7837	93.5351	76.2466	70.4298	69.8367	88.2756
tgu-miR-223	--	TGTCAGTTTGTCAAATACCCC	--	NW_004973549.1	+	204611	204681	GUGUAUUUGACAAGCUGAGUCCGACACUCAGUGUGCAGAGUGUCAGUUUGUCAAAUACCCCAAGUGAGGCA	--	--	45.3542	41.8641	29.9409	37.373	17.5397	30.8658	21.8927
ocu-miR-199a-3p	--	ACAGTAGTCTGCACATTGGTTA	--	NW_004973192.1	+	10450277	10450337	CCCAGUGUUCAGACUACCUGUUCAGGACAAUGCCGUUGUACAGUAGUCUGCACAUUGGUUA	--	--	612.254	650.131	740.332	619.462	563.574	511.806	530.123
tgu-miR-130c-5p	--	GCCCTTTTTATGTTGTACTACT	--	NW_004973740.1	+	630651	630762	UCCUGCACCUCCUCUGUCCCUGAGUGGUGUCUGUCCAGUGCCCUUUUUAUGUUGUACUACUGGUGAUGAUGCACAAAAAGCAGUGCAAUGUUAAAAGGGCAUUGGCCAGCAA	--	--	2.86564	3.15315	2.74391	4.21172	5.24381	3.25151	3.68141
bta-miR-148d	--	AAAGTTCTGTAGTGCACTGACT	--	NW_004973922.1	+	533827	533887	AAAGUUCUGUAGUGCACUGACUUCUAUCAUAUUCAGAGUCGGAGUGUCUCAGAACUUUGCC	--	--	39.7331	29.106	36.0744	20.0904	42.1765	31.8553	35.2476
tgu-miR-365-1-5p	--	GGGACTTTTGGGGGCAGATGTGT	--	NW_004973417.1	+	992954	993025	AGGGACUUUUGGGGGCAGAUGUGUUUCCAUUACACUAUCAUAAUGCCCCUAAAAAUCCUUAUUGCUCUUGCA	--	--	0.440867	0.43659	0.201758	0.387285	0.406848	0.329863	0.274148
age-miR-103	--	AGCAGCATTGTACAGGGCTATGA	--	NW_004973290.1	+	13537703	13537780	UACUGCCCUCGGCUUCUUUACAGUGCUGCCUUGUUGCAUAUGGAUCAAGCAGCAUUGUACAGGGCUAUGAAGGCAUUG	--	--	81.7808	70.4365	79.8559	69.9049	56.5518	64.3704	79.4637
bta-let-7f	--	TGAGGTAGTAGATTGTATAGTT	--	NW_004973734.1	+	22169	22251	UGUGGGAUGAGGUAGUAGAUUGUAUAGUUUUAGGGUCAUACCCCAUCUUGGAGAUAACUAUACAGUCUACUGUCUUUCCCACG	--	--	215.253	314.587	272.495	256.431	272.407	408.418	408.559
mmu-let-7c-5p	--	TGAGGTAGTAGGTTGTATGGTT	--	NW_004973689.1	+	18430654	18430747	UGUGUGCAUCCGGGUUGAGGUAGUAGGUUGUAUGGUUUAGAGUUACACCCUGGGAGUUAACUGUACAACCUUCUAGCUUUCCUUGGAGCACACU	--	--	104.1	137.332	128.52	143.779	160.027	130.767	112.714
mdo-miR-30a-5p	--	TGTAAACATCCTCGACTGGAAG	--	NW_004973413.1	+	5103428	5103499	GCGGCUGUAAACAUCCUCGACUGGAAGCUGUGAAGCAGCAGAUGGGGCUUUCAGUCGGAUGUUUGCAGCUGC	--	--	1170.45	876.382	1055.44	956.641	1014.68	1118.14	1021.08
ocu-miR-181b-5p	--	AACATTCATTGCTGTCGGTGGGTT	--	NW_004973192.1	+	7344940	7345000	AACAUUCAUUGCUGUCGGUGGGUUGAACUGUGUGGACAAGCUCACUGAACAAUGAAUGCAA	--	--	59.9028	53.4095	53.7484	63.2726	60.2134	49.6679	43.7462
hsa-miR-204-5p	--	TTCCCTTTGTCATCCTATGCCT	--	NW_004973313.1	+	920626	920735	GGCUACAGUCUUUCUUCAUGUGACUCGUGGACUUCCCUUUGUCAUCCUAUGCCUGAGAAUAUAUGAAGGAGGCUGGGAAGGCAAAGGGACGUUCAAUUGUCAUCACUGGC	--	--	1.21238	1.60083	1.29125	0.968211	1.49177	1.64932	0.744115
gga-miR-148b-3p	--	TCAGTGCATCACAGAACTTGGT	--	NW_004974169.1	+	322360	322420	CGAGGUUCUGUCCUACACUCCGGCUGUGGCUAUGGGCAGUCAGUGCAUCACAGAACUUGGU	--	--	5074.38	5185.67	5921.69	4742.49	4323.93	4724.3	4462.77
ppy-miR-365	--	TAATGCCCCTAAAAATCCTTAT	--	NW_004973417.1	+	992939	993025	ACCGCAGGGAAAAUGAGGGACUUUUGGGGGCAGAUGUGUUUCCAUUCCACUAUCAUAAUGCCCCUAAAAAUCCUUAUUGCUCUUGCA	--	--	12.6749	9.07137	7.74752	9.68211	6.0123	7.91671	9.20353
ocu-let-7c-3p	--	CTGTACAACCTTCTAGCTTTCC	--	NW_004973689.1	+	18430669	18430735	UGAGGUAGUAGGUUGUAUGGUUUAGAGUUACACCCUGGGAGUUAACUGUACAACCUUCUAGCUUUCC	--	--	0.275542	0.33957	0.363165	0.387285	0.497258	0.376986	0.39164
oha-miR-199c-3p	--	TACAGTAGTCTGCACATTGGTT	--	NW_004973192.1	+	10450260	10450356	UCAACCUGCUCCGUCGCCCCAGUGUUCAGACUACCUGUUCAGGACAAUGCUGUUGUACAGUAGUCUGCACAUUGGUUAGACUGGGCAAGGGAAUGCA	--	--	624.984	661.483	752.478	633.065	573.7	520.571	540.698
oan-miR-142-3p	--	TGTAGTGTTTCCTACTTTATGG	--	NW_004973452.1	+	47080	47189	CGACAGACAGACAGACAGUGCAGUCAUCCAUAAAGUAGAAAGCACUACUAACAGCGCUGUAGGGUGUAGUGUUUCCUACUUUAUGGAUGAGUGUACUGUGGGCUUCGGAG	--	--	1.10217	1.64934	0.524572	0.677748	0.632874	0.895342	0.822443
cfa-miR-221	--	AGCTACATTGTCTGCTGGGTTT	--	NW_004973256.1	+	1295720	1295781	ACCUGGCAUACAAUGUAGAUUUCUGUGUUUGUUGGGCAACAGCUACAUUGUCUGCUGGGUUU	--	--	20.6105	30.6098	27.5602	30.9828	28.1177	24.9282	22.2843
ssc-miR-16	--	TAGCAGCACGTAAATATTGGCG	--	NW_004973425.1	+	1615797	1615873	UCCGCUCUAGCAGCACGUAAAUAUUGGCGUAGUAAAAUAAAUAUUAAACACCAAUAUUAUUGUGCUGCUUUAGCGUG	--	--	132.701	141.552	154.749	138.261	96.6037	111.871	158.614
eca-miR-204b	--	TTCCCTTTGTCATCCTATGCCT	--	NW_004973313.1	+	920653	920720	UGGACUUCCCUUUGUCAUCCUAUGCCUGAGAAUAUAUGAAGGAGGCUGGGAAGGCAAAGGGACGUUCA	--	--	1.21238	1.60083	1.29125	0.968211	1.49177	1.64932	0.744115
mmu-miR-3618-5p	--	TGTGATTTCCAATAATTGAGGC	--	NW_004973182.1	+	625165	625252	UAAGCUGAGUGCAUUGUGAUUUCCAAUAAUUGAGGCAGUGGUUCUAAAAGCUGUCUACAUUAAUGAAAAGAGCAAUGUGGCCAGCUUG	--	--	0	0	0	0	0	0	0.039164
eca-miR-7	--	TGGAAGACTAGTGATTTTGTTGT	--	NW_004973590.1	+	147002	147089	UGGUCUAGUUCUGUGUGGAAGACUAGUGAUUUUGUUGUUUGUAGAUAACUAAAUCGACAACAAAUCACAGUCUGCCAUAUGGCACAGG	--	--	53.896	100.27	52.901	83.4598	67.6723	41.5156	147.844
bta-miR-218	--	TTGTGCTTGATCTAACCATGTG	--	NW_004973290.1	+	13392692	13392753	UUUGUGCUUGAUCUAACCAUGUGGUGGAACGAUGGAAACGGAACAUGGUUCUGUCAAGCACC	--	--	103.934	103.86	85.3841	76.9728	110.798	109.939	70.2993
xla-miR-143-5p	--	GGTGCAGTGCTGCATCTCTGGT	--	NW_004973553.1	+	918258	918312	GGUGCAGUGCUGCAUCUCUGGUCAAUUGUGAGUCUGAGAUGAAGCACUGUAGCUC	--	--	20.2799	9.702	10.6125	12.8288	13.7876	13.2416	9.90848
gga-miR-124c-3p	--	TCAAGGTCCGCTGTGAACACGG	--	NW_004973399.1	+	1203199	1203299	UGCCGCCUGGAGGAUCCGCUCUUGGCAUUCACCGCGUGCCUUAAUUGUAUGACAUUAAAUCAAGGUCCGCUGUGAACACGGAGAGGCAGAGCCUGGGAGCG	--	--	0	0	0	0	0	0	0
tch-let-7f-5p	--	TGAGGTAGTAGATTGTATAGTT	--	NW_004973734.1	+	22616	22693	UGAGGUAGUAGAUUGUAUAGUUGUGGGGUAGUGAUUUUACCCUGUUCAGGAGAUAACUAUACAAUCUAUUGCCUUCCC	--	--	201.256	299.064	259.824	239.826	256.902	379.578	393.089
efu-miR-143	--	GTCTGAGATGAAGCACTGTAGCTC	--	NW_004973553.1	+	918248	918322	CCCAGCCUGAGGUGCAGUGCUGCAUCUCUGGUCAGUUGGGAGUCUGAGAUGAAGCACUGUAGCUCAGGAAGGGAG	--	--	4732.71	2275.94	2779.99	2757.47	4221.27	4221.73	2014.52
ssc-miR-10a-3p	--	CAAATTCGTATCTAGGGGAAT	--	NW_004973484.1	+	1564485	1564564	UCUGUAUAUACCCUGUAGAUCCGAAUUUGUGUAAGGAAUUUUGUGGUCACAAAUUCGUAUCUAGGGGAAUAUGUAGUUGA	--	--	1.37771	0.58212	0.403517	1.11344	1.08493	1.13096	0.783279
eca-let-7d	--	AGAGGTAGTAGGTTGCATAGTT	--	NW_004973734.1	+	23609	23695	CCUAGGAAGAGGUAGUAGGUUGCAUAGUUUUAGGGCAGGGAUUUUGCCCACAAGGAGAUAACUAUACGACCUGCUGCCUUUCUUAGG	--	--	21.6576	24.7886	23.3233	35.7754	44.3916	32.5151	19.5037
hsa-miR-27b-3p	--	TTCACAGTGGCTAAGTTCTGC	--	NW_004973405.1	+	156986	157082	ACCUCUCUAACAAGGUGCAGAGCUUAGCUGAUUGGUGAACAGUGAUUGGUUUCCGCUUUGUUCACAGUGGCUAAGUUCUGCACCUGAAGAGAAGGUG	--	--	438.277	268.891	618.228	246.265	238.458	511.995	284.213
gga-miR-96-5p	--	TTGGCACTAGCACATTTTTGCT	--	NW_004973320.1	+	1261705	1261790	GGCCCGCUUUGGCACUAGCACAUUUUUGCUUUGCUUUAUGUGUUUUGAGCAAUUAUGUGUAGUGCCAAUAUGGGAGAAGGCGGAGA	--	--	3.47183	4.65696	3.22813	3.1951	1.62739	2.26192	5.56128
gga-miR-222a	--	AGCTACATCTGGCTACTGGGTCTC	--	NW_004973256.1	+	1295182	1295279	UGUAGUUGCCCAUCAAUCGCUCAGUAGUCAGUGUAGAUUCUGUCUUUACAAUCAGCAGCUACAUCUGGCUACUGGGUCUCUGAUGACAUCUCAUAUCU	--	--	232.723	295.96	243.078	351.8	486.906	360.729	295.649
chi-miR-199a-3p	--	ACAGTAGTCTGCACATTGGTT	--	NW_004973192.1	+	10450247	10450356	UGGAAGCUUCUGGAGAUCCUGCUCCGUCGCCCCAGUGUUCAGACUACCUGUUCAGGACAAUGCCGUUGUACAGUAGUCUGCACAUUGGUUAGACUGGGCAAGGGAGAGCA	--	--	624.984	661.483	752.437	633.065	573.7	520.571	540.698
efu-let-7c	--	GTTGAGGTAGTAGGTTGTATGGTTT	--	NW_004973689.1	+	18430657	18430747	GUGCAUCCGGGUUGAGGUAGUAGGUUGUAUGGUUUAGAGUUAUACCCUGGGAGUUAACUGUACAACCUUCUAGCUUUCCUUGGAGCACACU	--	--	104.1	137.38	128.52	143.779	160.027	130.767	112.714
mdo-miR-130c-3p	--	CAGTGCAATGTTAAAAGGGCAT	--	NW_004973740.1	+	630675	630737	GCCCUUUUUAUGUUGUACUACUAGUGAUCCUGCACAAGAAGCAGUGCAAUGUUAAAAGGGCAU	--	--	1.81858	1.98891	1.97723	1.64596	1.40136	1.50795	1.44907
aca-miR-202-5p	--	TTTCCTATGCATATACTTCTT	--	NW_004973420.1	+	1438267	1438354	CUCAUUGUUCCUUUUUCCUAUGCAUAUACUUCUUUGAGAAUCUGAUCUAAAGAGGCAUACGGCAUGGGAAAAUGGGGCAAUUGAGGUA	--	--	0.110217	0	0.0403517	0	0	0	0
tgu-miR-1329-5p	--	TACAGTGATCAGGTTACGATGGA	--	NW_004973413.1	+	20717994	20718080	UCUGGUUGUAGAGAUACAGUGAUCAGGUUACGAUGGAUUUCUCAAGUAACAACCUCGUAGCUUGAUCACGAUAUCCCUAUGACUUGA	--	--	3.14118	2.57103	2.09829	4.30854	3.52601	3.62849	0.979099
ocu-miR-181a-5p	--	AACATTCAACGCTGTCGGTGAGTTT	--	NW_004973192.1	+	7344755	7344816	AACAUUCAACGCUGUCGGUGAGUUUGGAAUUAAAAUCAAAACCAUCGACCGUUGAUUGUACC	--	--	281.053	224.262	249.091	208.94	207.628	185.195	183.562
tgu-miR-1729-3p	--	CTACTCGGTGAGTAAGGATCGC	--	NW_004973182.1	+	27887	27988	GGUAGACAGGCCUGAUCCUGCAUCCCUUACUCACGUGAGCAGUCGUCUCUAUGUCAAAGGGACUACUCGGUGAGUAAGGAUCGCAGGAUUGGGACCACUACC	--	--	21.2718	29.009	28.7304	19.6063	19.3479	32.6093	24.2817
ppa-miR-34c	--	AGGCAGTGTAGTTAGCTGATTGC	--	NW_004973237.1	+	2053410	2053464	AGGCAGUGUAGUUAGCUGAUUGCUAAUAGUACCAAUCACUAACCACACGGCCAGG	--	--	0.110217	0.04851	0.0403517	0.338874	0.180821	0.0942466	5.91376
ocu-miR-301a-3p	--	CAGTGCAATAGTATTGTCAAAGCAT	--	NW_004973740.1	+	631257	631318	GCUCUGACUUUAUUGCACUACUGUACUUUACAGCUAGCAGUGCAAUAGUAUUGUCAAAGCAU	--	--	0.110217	0.19404	0.161407	0.0968211	0.0904106	0.0942466	0.156656
tgu-miR-30b-3p	--	CTTTCAGTCGGATGTTTGCAG	--	NW_004973413.1	+	5103423	5103495	AGUGAGCGACUGUAAACAUCCUCGACUGGAAGCUGUGAAGCAGCAGAUGGGGCUUUCAGUCGGAUGUUUGCAG	--	--	11.5728	12.6126	12.4687	12.974	21.0205	17.0115	8.57691
tgu-miR-193a-5p	--	CGGGGTTTTGGGGGCGAGATGA	--	NW_004973417.1	+	987727	987798	AGUCGGGGUUUUGGGGGCGAGAUGAGCUUAUGUUUUAUCCAACUGGCCCACAAAGUCCCGCUUUUGGUGGUC	--	--	0.33065	0.38808	0.121055	0.0968211	0.678079	0.28274	0.19582
ccr-miR-196a	--	TAGGTAGTTTCATGTTGTTGGG	--	NW_004974169.1	+	197733	197815	UGGUGCGUGGUUUAGGUAGUUUCAUGUUGUUGGGAUUGGCUUCUUGGCUCGACAACAAGAAACUGCCUUGAUUACGUCAGUUC	--	--	0	0	0	0	0	0	0
ppy-miR-204	--	TTCCCTTTGTCATCCTATGCCT	--	NW_004973313.1	+	920626	920735	GGCUACAGUCUUUCUUCAUGUGACUCGUGGACUUCCCUUUGUCAUCCUAUGCCUGAGAAUAUAUGAAGGAGGCUGGGAAGGCAAAGGGACGUUCAAUUGUCAUCACUGGC	--	--	1.21238	1.60083	1.29125	0.968211	1.49177	1.64932	0.744115
tni-miR-27b	--	TTCACAGTGGCTAAGTTCTGCA	--	NW_004973405.1	+	156998	157071	AGGCACAGAGCUUAGCUGAUUGGUGAACAGUGAUUGAUUUCCUCUUUGUUCACAGUGGCUAAGUUCUGCACCUG	--	--	438.277	268.891	618.228	246.265	238.458	511.995	284.213
hsa-miR-7-5p	--	TGGAAGACTAGTGATTTTGTTGTT	--	NW_004973590.1	+	146994	147103	UUGGAUGUUGGCCUAGUUCUGUGUGGAAGACUAGUGAUUUUGUUGUUUUUAGAUAACUAAAUCGACAACAAAUCACAGUCUGCCAUAUGGCACAGGCCAUGCCUCUACAG	--	--	53.9511	100.222	52.901	83.5082	67.6723	41.5156	147.726
ssa-miR-204-5p	--	TTCCCTTTGTCATCCTATGCCT	--	NW_004973680.1	+	653116	653173	UUCCCUUUGUCAUCCUAUGCCUGGAGAUCGUGAUAAGGCAGGGACAGCAAAGGGAUGC	--	--	1.21238	1.60083	1.29125	0.968211	1.49177	1.64932	0.744115
gga-miR-16-5p	--	TAGCAGCACGTAAATATTGGTG	--	NW_004973425.1	+	1615788	1615881	CCUACUUGUUCCGCCCUAGCAGCACGUAAAUAUUGGUGUAGUAAAAUAAACCUUAAACCCCAAUAUUAUUGUGCUGCUUAAGCGUGGCAGAGAU	--	--	304.694	284.463	317.729	283.25	203.514	214.505	281.197
cgr-miR-199a	--	CCCAGTGTTCAGACTACCTGTTC	--	NW_004973192.1	+	10450247	10450356	UGGAAGCUUCUGGAGAUCCUGCUCCGUCGCCCCAGUGUUCAGACUACCUGUUCAGGACAAUGCCGUUGUACAGUAGUCUGCACAUUGGUUAGACUGGGCAAGGGCCAGCA	--	--	232.502	233.673	210.272	166.145	207.628	184.393	242.856
efu-miR-181a	--	AACCATCGACCGTTGATTGTACC	--	NW_004973192.1	+	7344745	7344826	UGCUUCAGUGAACAUUCAACGCUGUCGGUGAGUUUGGAGUUAAAGUCAAAACCAUCGACCGUUGAUUGUACCCUAUGGCUAA	--	--	19.6737	18.3368	20.7811	14.5232	15.5958	14.7967	17.5063
rno-miR-30c-2-3p	--	CTGGGAGAAGGCTGTTTACTCT	--	NW_004973413.1	+	5128888	5128971	GAGUGACAGAUACUGUAAACAUCCUACACUCUCAGCUGUGAAAAGUAAGAAAGCUGGGAGAAGGCUGUUUACUCUCUCUGCCUU	--	--	11.2972	11.2058	11.3792	11.909	9.67393	11.7808	9.94765
lla-miR-199a	--	CCCAGTGTTCAGACTACCTGTTC	--	NW_004973192.1	+	10450247	10450356	AGGAAGCUUCUGGAGAUCCUGCUCCGUCGCCCCAGUGUUCAGACUACCUGUUCAGGACAAUGCCGUUGUACAGUAGUCUGCACAUUGGUUAGACUGGGCAAGGGAGAACA	--	--	232.502	233.673	210.272	166.145	207.628	184.393	242.856
cfa-miR-206	--	TGGAATGTAAGGAAGTGTGTGG	--	NW_004973275.1	+	1994	2053	ACAUGCUUCUUUAUAUCCCCAUACGGAUUACGUUGCUAUGGAAUGUAAGGAAGUGUGUGG	--	--	1085.19	898.357	969.61	1701.34	1310.68	1317.76	1020.97
gga-miR-217-5p	--	TACTGCATCAGGAACTGATTGGAT	--	NW_004973884.1	+	133546	133652	AAAGUCACUGCAGAGUUCUUGAUGUCGCAGAUACUGCAUCAGGAACUGAUUGGAUAAUAAUCAGUCACCAUCAGUUCCUAAUGCAUUGCCUUCAGCAUCUAAACAAG	--	--	0.716409	1.35828	2.70356	1.16185	0.226026	0.659726	2.389
tgu-miR-130c-3p	--	CAGTGCAATGTTAAAAGGGCAT	--	NW_004973740.1	+	630651	630762	UCCUGCACCUCCUCUGUCCCUGAGUGGUGUCUGUCCAGUGCCCUUUUUAUGUUGUACUACUGGUGAUGAUGCACAAAAAGCAGUGCAAUGUUAAAAGGGCAUUGGCCAGCAA	--	--	2.92074	2.86209	2.62286	2.56576	1.7178	2.26192	2.389
gga-miR-1451-5p	--	TCGCACAGGAGCAAGTTACCGC	--	NW_004973258.1	+	1351131	1351240	CAGAGCAAGCGCAGGAGCUGCUGCCUCGCACAGGAGCAAGUUACCGCGUUCAGCUCGCCUGCCGUAACUCGCUGCUGUGAGAGGCAGCGGCUCCUGGCUCUCCCUGCUCC	--	--	15.9814	15.3777	22.9197	21.6395	20.5684	20.9227	16.723
gga-let-7c-3p	--	CTGTACAACCTTCTAGCTTTCC	--	NW_004973689.1	+	18430659	18430742	GCAUCCGGGUUGAGGUAGUAGGUUGUAUGGUUUAGAGUUACACCCUGGGAGUUAACUGUACAACCUUCUAGCUUUCCUUGGAGC	--	--	0.385759	0.43659	0.403517	0.484106	0.678079	0.471233	0.469968
cgr-miR-181a-5p	--	AACATTCAACGCTGTCGGTGAGT	--	NW_004973192.1	+	7344746	7344826	GCUUCAGUGAACAUUCAACGCUGUCGGUGAGUUUGGAAUUCAAAUAAAAACCAUCGACCGUUGAUUGUACCCUAUAGCUAA	--	--	281.604	224.989	249.615	209.618	208.622	186.043	184.306
tgu-miR-183	--	TATGGCACTGGTAGAATTCACT	--	NW_004973320.1	+	1261581	1261656	CUGUUCUGUGUAUGGCACUGGUAGAAUUCACUGUGCAACCCCGCGGUCAGUGAAUUACCAUAGGGCCAUAAACAGA	--	--	4.84954	6.59736	6.73873	5.66404	4.83697	5.74904	7.95029
tch-miR-142	--	GTAGTGTTTCCTACTTTATGGA	--	NW_004973452.1	+	47104	47162	CAUAAAGUAGAAAGCACUACUAACAGCAAUGGAGGGUGUAGUGUUUCCUACUUUAUGGA	--	--	1.10217	1.60083	0.524572	0.677748	0.587669	0.848219	0.783279
rno-miR-199a-3p	--	ACAGTAGTCTGCACATTGGTTA	--	NW_004973192.1	+	10450247	10450356	UGGAAGCUUCUGGAGAUCCUGCUCCGUCGCCCCAGUGUUCAGACUACCUGUUCAGGACAAUGCCGUUGUACAGUAGUCUGCACAUUGGUUAGACUGGGCAAGGGCCAGCA	--	--	624.984	661.483	752.437	633.065	573.7	520.571	540.698
xtr-miR-143	--	TGAGATGAAGCACTGTAGCTCG	--	NW_004973553.1	+	918243	918325	UGUCUCCCAGCCCAAGGUGCAGUGCUGCAUCUCUGGUCAGUUGUGAGUCUGAGAUGAAGCACUGUAGCUCGGGAAGGGGGAAU	--	--	5263.73	2544.45	3327.68	3225.26	4540.28	4655.97	2426.05
cfa-miR-23b	--	ATCACATTGCCAGGGATTA	--	NW_004973405.1	+	156774	156827	GUUCCUGGCAUGCUGAUUUGUGACUUAAGAUUAAAAUCACAUUGCCAGGGAUUA	--	--	2.14923	3.20166	5.04396	1.54914	1.85342	2.35616	1.44907
age-miR-34a	--	TGGCAGTGTCTTAGCTGGTTGT	--	NW_004974095.1	+	1562304	1562414	GGCCAGCUGUGAGUGUUUCUUUGGCAGUGUCUUAGCUGGUUGUUGUGUGCAAUAGUGAAGGAAGCAAUCAGCAAGUAUACUGCCCUAGAAGUGCUGCACGUUGUGGGGCCC	--	--	0.275542	0.58212	0.847385	0.290463	0.135616	0.188493	0.626624
ocu-miR-181a-3p	--	ACCATCGACCGTTGATTGTACC	--	NW_004973192.1	+	7344755	7344816	AACAUUCAACGCUGUCGGUGAGUUUGGAAUUAAAAUCAAAACCAUCGACCGUUGAUUGUACC	--	--	18.792	17.7062	19.9741	13.9907	15.1438	14.2312	16.9188
cfa-miR-383	--	AGATCAGAAGGTGATTGTGGCT	--	NW_004973253.1	+	1608644	1608705	AGAUCAGAAGGUGAUUGUGGCUUUGGGUGGAUAUUAAUCAGCCACAGCACUGCCUGGUCAGA	--	--	0.275542	0.43659	0.564923	0.387285	0.316437	0.329863	0.274148
ipu-miR-199a-3p	--	ACAGTAGTCTGCACATTGGTT	--	NW_004974009.1	+	50412	50471	CCCAGUGUUCAGACUACCUGUUCAGGGCGUAGAGAUUGUACAGUAGUCUGCACAUUGGUU	--	--	563.318	601.476	689.206	568.098	522.573	474.249	483.518
oha-miR-1306-5p	--	CACCACCTCCCCTGCAAACGTCC	--	NW_004973182.1	+	625473	625564	CAACGAACAGCCUCCACCACCUCCCCUGCAAACGUCCAGUGACGCAGAGGUAAUGGACGUUAGCUCCGGUGGUGAUGGACAGUCAGAUACCC	--	--	0.110217	0.14553	0.121055	0.0968211	0.180821	0.14137	0.117492
eca-miR-99a	--	AACCCGTAGATCCGATCTTGTG	--	NW_004973689.1	+	18429902	18429982	CCCAUUGGCAUAAACCCGUAGAUCCGAUCUUGUGGUGAAGUGGACCUCACAAGCUCGCUUCUAUGGGUCUGUGUCAGUGUG	--	--	2799.73	3094.11	3021.21	2327.14	2979.39	2427.27	1907.64
mdo-miR-187-5p	--	TGGCTACAACACAGGACACGGGA	--	NW_004973388.1	+	68257	68337	AUUGUGAGACCUCUGGCUACAACACAGGACACGGGAGCUUUUCUGAACCCUCGUGUCUUGUGUUGCAGCCAGAGGGGCACA	--	--	0	0	0	0	0	0	0
ppy-miR-125b	--	TCCCTGAGACCCTAACTTGTGA	--	NW_004973689.1	+	18463411	18463499	ACCAGACUUUUCCUAGUCCCUGAGACCCUAACUUGUGAGGUAUUUUAGUAACAUCACAAGUCAGGCUCUUGGGACCUAGGCGGAGGGGA	--	--	259.12	264.622	322.369	280.684	288.455	286.698	216.968
mmu-miR-142a-5p	--	CATAAAGTAGAAAGCACTACT	--	NW_004973452.1	+	47101	47164	ACCCAUAAAGUAGAAAGCACUACUAACAGCACUGGAGGGUGUAGUGUUUCCUACUUUAUGGAUG	--	--	1.26749	1.50381	0.847385	0.82298	0.632874	0.989589	0.626624
gga-miR-143-5p	--	GGTGCAGTGCTGCATCTCTGG	--	NW_004973553.1	+	918245	918324	UCUCCCAGCCCAAGGUGCAGUGCUGCAUCUCUGGUCAAUUGGGAGUCUGAGAUGAAGCACUGUAGCUCGGGAAGGGAGGA	--	--	20.2248	9.60498	10.6125	12.732	13.7876	13.2888	9.90848
ssa-miR-27b-5p	--	AGAGCTTAGCTGATTGGTGAAC	--	NW_004973405.1	+	157004	157064	AGAGCUUAGCUGAUUGGUGAACAGUGAUUGAUCUCCUUUGUUCACAGUGGCUAAGUUCUGC	--	--	2.53498	1.50381	3.06673	1.88801	2.12465	4.33534	1.44907
cgr-miR-30c-2	--	TGTAAACATCCTACACTCTCAGC	--	NW_004973413.1	+	5128891	5128969	UGACAGAUACUGUAAACAUCCUACACUCUCAGCUGUGAAAAGUAAGAAAGCUGGGAGAAGGCUGUUUACUCUCUCUGCC	--	--	521.986	431.157	548.177	485.316	488.94	531.409	388.977
eca-miR-122	--	TGGAGTGTGACAATGGTGTTTG	--	NW_004974495.1	+	24148	24213	AGCUGUGGAGUGUGACAAUGGUGUUUGUGUCCAAACUAUCAAACGCCAUUAUCACACUAAAUAGCU	--	--	0.716409	1.01871	1.85618	1.50073	13.426	9.42466	0.665787
tgu-miR-1729-5p	--	ATCCCTTACTCACGTGAGCAGTC	--	NW_004973182.1	+	27887	27988	GGUAGACAGGCCUGAUCCUGCAUCCCUUACUCACGUGAGCAGUCGUCUCUAUGUCAAAGGGACUACUCGGUGAGUAAGGAUCGCAGGAUUGGGACCACUACC	--	--	7.71517	9.07137	12.3476	6.29337	4.92738	7.77534	9.71266
ggo-miR-199a	--	CCCAGTGTTCAGACTACCTGTTC	--	NW_004973192.1	+	10450247	10450356	AGGAAGCUUCUGGAGAUCCUGCUCCGUCGCCCCAGUGUUCAGACUACCUGUUCAGGACAAUGCCGUUGUACAGUAGUCUGCACAUUGGUUAGACUGGGCAAGGGAGAGCA	--	--	232.502	233.673	210.272	166.145	207.628	184.393	242.856
mml-miR-301a-5p	--	TCTGACTTTATTGCACTACT	--	NW_004973740.1	+	631244	631329	ACUGCUAACGAAUGCUCUGACUUUAUUGCACUACUGUACUUUACAGCUAGCAGUGCAAUAGUAUUGUCAAAGCAUCUGAAAGCAGG	--	--	2.92074	2.71656	2.25969	2.56576	3.25478	2.92164	2.19318
bta-miR-125b	--	TCCCTGAGACCCTAACTTGTGA	--	NW_004973689.1	+	18463415	18463499	GACUUUUCCUAGUCCCUGAGACCCUAACUUGUGAGGUAUUUUAGUAGCAUCACAAGUCAGGCUCUUGGGACCUAGGCGGAGGGGA	--	--	259.12	264.622	322.369	280.684	288.455	286.698	216.968
aca-miR-125b	--	TCCCTGAGACCCTAACTTGTGA	--	NW_004973689.1	+	18463413	18463502	CAGACUUUUCCUAGUCCCUGAGACCCUAACUUGUGAGGUUUUUAGUAACAAUCACAAGUCAGGCUCUUGGGACCUAGGCGGAGGGGAACC	--	--	259.671	264.865	322.894	281.362	288.726	287.122	217.791
ocu-miR-16b-5p	--	TAGCAGCACGTAAATATTGGCGT	--	NW_004973425.1	+	1615804	1615868	UAGCAGCACGUAAAUAUUGGCGUAGUGAAAUAAAUAUUAAACACCAAUAUUAUUGUGCUGCUUUA	--	--	132.701	141.552	154.749	138.261	96.5585	111.871	158.614
tgu-miR-99-3p	--	CAAGCTCGCTTCTATGGGTCT	--	NW_004973689.1	+	18429904	18429974	AAUUGGCAUAAACCCGUAGAUCCGAUCUUGUGUUGAAACGCACUGCACAAGCUCGCUUCUAUGGGUCUGUG	--	--	1.15728	1.01871	1.2509	0.87139	0.542463	0.753973	1.01826
tgu-miR-103-3p	--	AGCAGCATTGTACAGGGCTATGA	--	NW_004973290.1	+	13537670	13537782	GGGCUGAAGAUGAAAGGCACAUCUGUCAUGUCUUACUGCCUUCGGCUUCUUUACAGUGCUGCCUUGUUGCAUAUGGAUCAAGCAGCAUUGUACAGGGCUAUGAAGGCAUUGAG	--	--	81.7808	70.4365	79.8559	69.9049	56.5518	64.3704	79.4637
ocu-miR-204-5p	--	TTCCCTTTGTCATCCTATGCCT	--	NW_004973313.1	+	920658	920717	UUCCCUUUGUCAUCCUAUGCCUGAGAAUAUAUGAAGGAGGCUGGGAAGGCAAAGGGACGU	--	--	1.21238	1.55232	1.2509	0.968211	1.49177	1.64932	0.744115
tgu-miR-135a-2-3p	--	ATGTAGGGCGAAAAGCCATGG	--	NW_004973350.1	+	178793	178878	CCUCUGCUGUGGUUUAUGGCUUUUUAUUCCUAUGUGAUUGCUUUCCCGAACUCAUGUAGGGCGAAAAGCCAUGGGCUACACAGAGG	--	--	0.220433	0.43659	0.48422	0.0968211	0.226026	0.188493	0.274148
ssa-miR-199a-5p	--	CCCAGTGTTCAGACTACCTGTTC	--	NW_004973192.1	+	10450277	10450336	CCCAGUGUUCAGACUACCUGUUCAGGGUCUUACUGGUGUACAGUAGUCUGCACAUUGGUU	--	--	232.502	233.673	210.272	166.145	207.583	184.346	242.817
tgu-miR-30b-5p	--	TGTAAACATCCTCGACTGGAAGC	--	NW_004973413.1	+	5103423	5103495	AGUGAGCGACUGUAAACAUCCUCGACUGGAAGCUGUGAAGCAGCAGAUGGGGCUUUCAGUCGGAUGUUUGCAG	--	--	1170.45	876.382	1055.44	956.641	1014.68	1118.14	1021.08
ssa-miR-23b-3p	--	ATCACATTGCCAGGGATTACCACC	--	NW_004973405.1	+	156772	156831	GGGUUCCUGGCGUGCUGAUUUGUGACUUAAGAUAAAAUCACAUUGCCAGGGAUUACCACC	--	--	234.927	166.777	228.189	165.709	151.799	215.118	139.15
ocu-miR-143-3p	--	TGAGATGAAGCACTGTAGCTC	--	NW_004973553.1	+	918258	918312	GGUGCAGUGCUGCAUCUCUGGUCAGUUGGGAGUCUGAGAUGAAGCACUGUAGCUC	--	--	3032.56	1391.85	1576.62	1808.91	3209.58	2958.87	1150.05
gga-miR-1388b-5p	--	CATGGGCTGACGAACCTGAGATT	--	NW_004973200.1	+	1588269	1588332	CAUGGGCUGACGAACCUGAGAUUGACCCUCAUGUUUCACCAUUCUCAGGUUAGACAGUCCUCGA	--	--	0	0	0.121055	0	0.0452053	0.0471233	0.234984
aca-miR-30c-5p	--	TGTAAACATCCTACACTCTCAGC	--	NW_004973413.1	+	5128886	5128978	CCAAGUGACAGGUAAUGUAAACAUCCUACACUCUCAGCUGUGUAGAUAAGAAGAAAGCUGGGAGAAGGCUGUUUACUCUCUCUGCCUUGGAAA	--	--	522.207	431.303	548.54	485.268	489.031	531.362	389.447
oan-miR-142-5p	--	CATAAAGTAGAAAGCACTACT	--	NW_004973452.1	+	47080	47189	CGACAGACAGACAGACAGUGCAGUCAUCCAUAAAGUAGAAAGCACUACUAACAGCGCUGUAGGGUGUAGUGUUUCCUACUUUAUGGAUGAGUGUACUGUGGGCUUCGGAG	--	--	0.0551084	0.24255	0.0403517	0.0484106	0.0452053	0.0942466	0.117492
ssc-miR-23b	--	ATCACATTGCCAGGGATTACCA	--	NW_004973405.1	+	156760	156839	CUCUGGCUGCUUGGGUUCCUGGCAUGCUGAUUUGUGACUUAAGAUUAAAAUCACAUUGCCAGGGAUUACCACGCAGCCAC	--	--	148.242	125.884	161.608	118.993	112.516	146.553	105.273
tgu-miR-1791	--	TGGGCTGCATCAGTCATGCCATG	--	NW_004974099.1	+	589393	589472	UGCACCAUGUUGGGCUGCAUCAGUCAUGCCAUGUUAUGAAACCUAACGCGAUGUGACUGAUGCAGCUUGACAUGAAGUGU	--	--	0	0	0	0	0	0	0.039164
xla-miR-199-3p	--	ACAGTAGTCTGCACATTGGTTAG	--	NW_004973192.1	+	10450277	10450338	CCCAGUGUUCAGACUACCUGUUCAGGACAAUGCUGUUGUACAGUAGUCUGCACAUUGGUUAG	--	--	624.708	661.24	752.316	632.823	573.565	520.43	540.463
ssa-miR-221-5p	--	AGCTACATTGTCTGCTGGGTTT	--	NW_004973256.1	+	1295720	1295781	ACCUAGCAUACAAUGUAGAUUUCUGUGUGGUUUAAACUACAGCUACAUUGUCUGCUGGGUUU	--	--	20.6105	30.6098	27.5602	30.9828	28.1177	24.9282	22.2843

## Sheet: newly predicted miRNAs
miRNA	score_total	mature_sequence	star_sequence	GenomeID	strand	start	end	pre_seq	hairpin_stru	hairpin_energy	C1	C2	C3	S1	S2	S3	S4	T1	T2	T3	T4
novel_miR_642	74.6	cugcggucuggggacaugagu	ucuguccugacggcugcaccc	NW_004973578.1	+	940086	940196	gauggugcuggagagagcagcugcggucuggggacaugagugcuccugaaaggucucucuguccugacggcugcacccggucuccccgcagaucacgucccgccuggccga	(((..(((.((.((((.(.(.((((((((.((((((.(((.(..(((...))).).))))))))).).))))))).).).)))))).))).))).((.((.....)).)).	-43.2	0.220433	0.38808	0.443868	0.87139	0.587669	0.612603	0.117492	0.330176	1.1711	0.1345	0.432953
novel_miR_488	58914.8	ucagugcaucacagaacuugguc	gagguucuguccuacacuccggc	NW_004974169.1	+	322329	322441	guggcccuuggcgagcuggcagcgcccggggcgagguucuguccuacacuccggcuguagcuacagacagucagugcaucacagaacuuggucccgggagcucgggagcgccc	.........((((..((.(.(((.((((((((.(((((((((....((((..((((((........))))))))))....))))))))).)))))))).)))).))..)))).	-60.2	518.845	482.82	524.41	480.717	340.351	388.296	499.967	362.093	498.986	471.917	668.086
novel_miR_1218	2.2	aagcuaaaaucuggauccgagc	cuggauccagcuuguggcuugu	NW_004973569.1	-	878119	878229	cuucuugccaucaggggcgaagcuaaaaucuggauccgagcggugacaugaggagccuggauccagcuuguggcuugugcuccuucugcccaucgaauuggguuuccugaa	............(((((((((((((.((.(((((((((...(((..(....)..)))))))))))).)).)))))).)))))))...(((((......)))))........	-43.2	0	0.19404	0	0	0.0904106	0	0.117492	0.0550293	0.195183	0.0448335	0.0393594
novel_miR_430	2.7	uugagcugauccaggccuggccu	ugcggccuggggcagcgcaaacc	NW_004973190.1	-	1124415	1124527	ugugggcagccucagugggggcugcggccuggggcagcgcaaaccccacuuuaggguggaaaacacaagguugagcugauccaggccuggccuccccucuggcccauacuccc	(((((((.....(((.((((((((.(((((((..((((...(((((((((....))))).........))))..))))..)))))))))))).)))..)))))))))).....	-55.8	9.58886	8.92584	6.25451	7.21317	7.32326	7.25699	4.93466	9.90527	39.3294	5.06618	6.02198
novel_miR_570	20.6	uacggcaacagaacagacuug	agaacguucaagaugcugccg	NW_004973200.1	-	2363790	2363900	ugcgcaucuuccgcugggucuacggcaacagaacagacuugugaacuuaaaacagaccaagaacguucaagaugcugccgauccagcagugcuugaauaccacucaguucc	...(((.((...((((((((..(((((...((((...((((................))))...))))....)))))..)))))))))))))..((((........)))).	-26.7	0	0.77616	0	0.193642	0.135616	0.14137	0	0.0550293	0.292775	0	0.393594
novel_miR_63	3	uggccaccaugggauguccugg	gggauguccugggguggccaug	NW_004975740.1	-	1914	2025	guggggauguccugggggagguggccaccaugggauguccugggguggccaugggguguccuggaggauguggccaccaugggauguccugggguggccaugggauguccug	...((((((((((.......(((((((((..((((((((((..(((((((((.....((((....)))))))))))))..))))))))))..))))))))))))))))))).	-68.6	0	0.63063	0.887736	0	0.0904106	0	0	0.330176	1.31749	0.762169	0
novel_miR_665	1.5	uugggcaccacugaacagagu	ugugcuuuaaucugugcccauug	NW_004973310.1	+	735690	735800	acaaguuucuccucagauucggauggaaccuccugugcuuuaaucugugcccauugccccccauccugucauugggcaccacugaacagagucugguccauccucugacac	............(((((...(((((((.((..((.((.((((....(((((((.(((..........).)).)))))))...)))))).))...))))))))))))))...	-33.7	0	0	0	0.0484106	0.0904106	0.0471233	0.039164	0.0550293	0.0487958	0.1345	0.0393594
novel_miR_583	2.2	aaccuccucggggauucugggu	cuagaaccuccucgggguggucca	NW_004974096.1	+	19149	19258	gguccuacaugagcaucuagaaccuccucggggauucuggguccuacaugagcaucuagaaccuccucggggugguccaggcccuacaugagcaucuaggacccauauaa	(((((((.(((..(((.(((.(((.(((((((((((((((((.((.....)).))))))))..))))))))).))).......))).)))..))).))))))).......	-43.8	0.606192	0	0	0	0	0	0	0	0	0	0
novel_miR_503	2.9	cugcagggcugugugugcacac	gugcacacacgugugcugcaggg	NW_004973462.1	-	190263	190374	ugugugcacauguaugugugcugcagggcugugugugcacacauguaugcacuguggggcugugugugcacacacgugugcugcagggcugcgugugcacacauguaugcgc	((((((((((((((...((.((((((.((((((((((((((((((...((........)))))))))))))))))).)).)))))).)))))))))))))))).........	-65.7	0.0551084	0	0.0807033	0	0	0.0942466	0.0783279	0.275146	0.0487958	0.1345	0.0787187
novel_miR_700	0.1	gcagacugaaguaaaaaccuuu	uggcuuuuacuucagucuacuu	NW_004973527.1	+	698787	698898	cauuugucuuggauagaaggaguuugugcacacaauaagcauggcuuuuacuucagucuacuugacugaagcagacugaaguaaaaaccuuuauauuaaaagcacaaauauc	..((((((...)))))).((.((((((((....((((.....((.((((((((((((((.(((.....))).)))))))))))))).))....))))....)))))))).))	-34.3	0.0551084	0	0	0.0484106	0.0904106	0.0471233	0	0.0550293	0	0	0.118078
novel_miR_1148	8.4	caaagcugaggaugucugcgugu	acugggucuccuuauccuuggaa	NW_004973596.1	-	973440	973552	uguuuuuggccauguuguuucaaagcugaggaugucugcguguuuauguuaacacugggucuccuuauccuuggaaugaaguugccucaucagcagagccccuucggggauug	((((...(((.((.(((((((((.(.((((((.(.((..(((((......)))))..)).))))))).).))))))))).)).))).....))))...((((...))))....	-32.6	0	0	0	0	0.226026	0	0.234984	0.165088	0.0487958	0	0.196797
novel_miR_722	12.4	ugcggggccgcgggagggagcugc	gucccugcccccagccccgcgc	NW_004973452.1	+	535159	535269	cgcugacgcgcgcagcugcgugcggggccgcgggagggagcugccgcuggggcugucccugcccccagccccgcgcccggcgcugugggcuuggacacagggagcaaggca	(((....)))((((((.(((((((((((.(.((((((((.(.(((.....))).)))))).))).).)))))))))...))))))))(.((((..(.....)..)))).).	-58.9	0	0	0	0.0968211	0.0904106	0	0.0783279	0	0.195183	0.313834	0
novel_miR_743	34.9	ggggcugcaugcuuuggcucagu	cugggucaggcagcaucccucc	NW_004973256.1	-	1976043	1976155	aggagaagugccaggcugcaggggcugcaugcuuuggcucaguggacaugaacuuccccugggucaggcagcaucccuccagcugugcucaucacguggggcaaggaggaggu	..((..(((((..(((((.(((((.(((.(((((.(((((((.(((........))).)))))))))))))))))))).))))))))))..))....................	-44.6	0.385759	0.19404	0.72633	0.0968211	0	0.895342	0	0.0550293	0.439162	0.0448335	0.0393594
novel_miR_1293	476.7	caaagguuuaggaugaaggauu	uccuucauccugcacuuuugcc	NW_004973689.1	-	449794	449905	ggcucucagcauggauucuccuuagccuugaauccuucauccugcacuuuugcccugcuaagaauaagggcaaagguuuaggaugaaggauucaaggcuaagaauaguugug	.(((...)))..........((((((((((((((((((((((((.(((((((((((..........))))))))))).))))))))))))))))))))))))..........	-61.9	3.41672	3.34719	1.77547	5.61563	5.37943	6.31452	2.81981	2.36626	1.56147	2.19684	3.69978
novel_miR_55	1.1	ugugaugaagcuguagcu	cugccccuucuccucc	NW_004973755.1	+	1526771	1526886	ccugccauucccuuggguuuugucauugauugcuaaagaaaagagcucagugccugccccuucuccuccccuugugaugaagcuguagcugccaugagcucucuucuuaguuuccu	....(((......)))...........((..(((((.(((.((((((((..((((((..(((((((.......).)).))))..))))..))..)))))))).)))))))).))..	-31.6	0.165325	0.19404	0.363165	0	0.406848	0.0942466	0.156656	0.110059	0.341571	0.089667	0.275516
novel_miR_927	0.3	acugcagugaacgcacuugg	ucuuguguggaugcugcauugc	NW_004973253.1	-	6296014	6296125	ugcucuggaggagucaggucucuuguguggaugcugcauugcuucucugugcacugcagugaacgcacuuggaaccugcaguccuagauucugguuggaccucaagcuggac	...(((..((((.((((((.((..(((((..(((((((.(((........))).)))))))..)))))..)).))))).).))))))).(((((((........))))))).	-42.6	0	0	0	0	0	0	0	0	0	0	0.0393594
novel_miR_724	1614.9	uguccccuucucuccugucccagg	cugggacagcagaagguggagg	NW_004973939.1	+	43990	44100	acaggcgccugccacaucggggugacgccguccugggcugggacagcagaagguggaggaugcucugaccuguccccuucucuccugucccaggguccccaagguccugcu	.((((.(((((((...((((((((....)))))))).(((((((((.((((((.(((((.........))..)))))))))...)))))))))))).....))))))))..	-45.7	13.3913	13.3403	8.07033	11.7154	13.3356	11.4981	10.4176	13.8674	14.5899	7.39753	11.6504
novel_miR_81	0.4	cucacugacaaaagacuccagu	cagucuuuugugaguagguauu	NW_004973209.1	+	1269005	1269113	uuauagcauuuaaaagccuuuuuggaggacugcagucuuuugugaguagguauugugauaaaacaucguacucacugacaaaagacuccaguccuucugaaaagaauuu	.....((........))(((((((((((((((.((((((((((.(((.(((((.(((......))).))))).))).)))))))))).)))))).))))))))).....	-44.6	0	0	0.161407	0	0	0	0.0783279	0	0	0	0
novel_miR_406	124.7	cagcgugggcacugcuccagac	caggagcagugccaaggcuggg	NW_004973398.1	+	123067	123174	gcggcgucccagguuuugggaagguuuuguagcucaggagcagugccaaggcugggcuggcucugcgccucagcgugggcacugcuccagaccuaauaaacccugcug	((((..(((((.....))))).(((((..(((.((.(((((((((((.(.(((((((.(......)))).)))).).))))))))))).)).)))..)))))))))..	-55.4	0.551084	1.35828	0.322813	0.580927	0.587669	1.13096	0.783279	0.825439	1.31749	0.313834	0.865906
novel_miR_270	2	uuucucuguccuuacugcguc	cacagugaaagacagaguauc	NW_004973893.1	+	524872	524981	gcacuguguaucaugcuggguuucucuguccuuacugcguccaucggaagugccacagugaaagacagaguaucuggcaugaaacgcuugcagcacaucacaggccuggg	(((..((((.(((((((((((..(((((((.((((((.((((...))).....).))))))..))))))).))))))))))).)))).))).((.(......))).....	-40	0	0.14553	0.0807033	0	0	0.518356	0.039164	0	0.0975916	0.0448335	0
novel_miR_641	1.3	uccccggggggguccccgg	aacgucccccccgggggug	NW_004974355.1	-	0	106	uuuuaggccccucgguguccccaacgucccccccgggggugacguccccucccccccguccccucccccauccccggggggguccccgguguccccguugucccca	.....((..(..(((.(.(.((...(.((((((((((((((...........................)))))))))))))).)...)).).).)))..)..))..	-41.7	0.0551084	0.14553	0.121055	0.193642	0.135616	0.235616	0	0.0550293	0.195183	0.179334	0.0787187
novel_miR_617	2.1	caccccccuuguccccccc	ggaggacgaggggaggaagag	NW_004973520.1	+	15815	15923	gaggaugagaggaagaugauggggaggacgaggggaggaagaggaugaggggagcaaggccaccgucccucaccccccuugucccccccagggcugugaaggccgaggc	...................(((((.((((((((((.((..((((..((.((..((...))..)).)))))).)))))))))))).))))).((((.....)))).....	-51.4	0	0	0	0	0.0452053	0.0942466	0.156656	0.110059	0.0975916	0	0
novel_miR_1250	7.7	gacagcaaauuucauccuggau	uccagaaugaaauuugcugucc	NW_004973198.1	-	2261709	2261820	gugguaaaccacucauguggacacugagcauccagaaugaaauuugcuguccugcuaaaugccugccaaggacagcaaauuucauccuggaugcucagugugucauggagca	((((....))))(((((.(.(((((((((((((((.(((((((((((((((((((.........))..))))))))))))))))).))))))))))))))).))))))....	-65.4	0.0551084	0.09702	0	0.0484106	0	0	0	0	0.146387	0	0
novel_miR_105	16.5	aucgguucggcgcugagccauc	ucgguucugugccgaguccguugg	NW_004973580.1	-	40178	40289	gccaagucuguuguuucgguuucaagcccgucgguucugugccgaguccguugguuugguuucgagcccaucgguucggcgcugagccaucgguuugguaccgagcccaugg	.......((((.(.((((((.(((((((.(..(((((.((((((((.(((..((((((....))))))...))))))))))).)))))..)))))))).)))))).).))))	-51.1	0	0.19404	0.282462	0.0968211	0	0	0.039164	0	0	0.179334	0.0787187
novel_miR_536	2.5	uggcaguguguguuagcuggu	cuaacaugcaguugcuauccuuu	NW_004973244.1	-	2803119	2803229	ugcaucugugugggaugggauggcaguguguguuagcugguugaaauucugacaucagcuaacaugcaguugcuauccuuuuccacauaccuugaucaucgaaguggagag	......(((((((((.(((((((((((((((((((((((((............))))))))))))))).)))))))))).))))))))).(((..((((....)))).)))	-49.4	0.551084	0.4851	0.605275	3.38874	0.497258	1.36658	5.40463	0.495263	2.48859	0.493168	1.02334
novel_miR_1235	1.7	uagugaugggacuagaaacuu	gauccuagucccaccacgcac	NW_004973182.1	+	6504341	6504451	uuaauuuaacaaggagauguuagugaugggacuagaaacuugggcuuccagccuuccaagauccuagucccaccacgcacuucuccauguaaauuaauacuugguaugcaa	((((((((.((.(((((.((..(((.(((((((((...((((((((...)))...)))))...))))))))).)))..)).))))).))))))))))..............	-40.9	0	0.04851	0.0403517	0.0484106	0	0.0471233	0	0	0	0.0448335	0.236156
novel_miR_1204	1.6	uuuugcugagaugguggugagcu	cuccucccauggcagcagagga	NW_004973192.1	+	16495329	16495440	cagcauccucccgccugguguuuugcugagaugguggugagcucuuaaagcagggaagaguagcuccucccauggcagcagaggaccaggcggugguaaagcaaagcccagc	..((..((..(((((((((.((((((((..((((.((.((((((((...........))).))))))).))))..)))))))).))))))))).))....))..........	-51	0	0.09702	0.0807033	0.0484106	0	0.0471233	0.039164	0.110059	0	0.0448335	0
novel_miR_1194	7.6	cgugcugccggucacccugcugu	agcgggugacaggcugugacugc	NW_004973261.1	-	3473977	3474089	cucggggugugggagggugaagaaggggcaggagucaccagcgggugacaggcugugacugcgaaccugccgugcugccggucacccugcugugacacuguaccuaucccagg	.........(((((((((.........((((..(((((.((((((((((.(((.((.((.(((....))).)))).))).))))))).)))))))).)))))))).)))))..	-50	0.220433	0.09702	0.0403517	0.0484106	0.0452053	0.0471233	0	0	0.195183	0	0
novel_miR_264	0.1	ucuuugaccagggacuggug	ucgcucccuggucaaagacc	NW_004973886.1	+	2100418	2100527	gcccugagggaugcagaugaucuuugaccagggacuggugaugccgcucugggcaucuacugaugcccucaucugcaguaucaucgcucccuggucaaagaccaucugca	.(((...))).((((((((.((((((((((((((.(((((((((.((...(((((((....)))))))......)).))))))))).)))))))))))))).))))))))	-69.5	0.0551084	0.04851	0.0403517	0	0	0	0	0	0.0487958	0	0.0787187
novel_miR_228	2.5	aaauugaggcugauagagggc	cuucuaucaggcuccacucc	NW_004973368.1	+	1132352	1132461	aauuuguuguccuuaggcagcagcgggugcaaacagucuucuaucaggcuccacucccugauaacucuggaaauugaggcugauagagggcuguggcacagcgccuucuu	....(((((((....)))))))(((.((((..(((((((((((((((.(((...(((..((....)).)))....))).))))))))))))))).))))..)))......	-50.2	0.165325	0.09702	0.121055	0.193642	0.316437	0.0471233	0	0.275146	0	0.1345	0.0393594
novel_miR_926	40.5	aaggagauggaccuacuucg	ugaaaugggauccaucucuuug	NW_004973449.1	-	442041	442150	ugaaaaauacaggguguuucaaggagauggaccuacuucgaaauaacuguaucuuugaaaugggauccaucucuuugaaacacccuguauguuagccaaaaguggauuuu	......(((((((((((((((((((((((((((((.(((((((((....))).)))))).)))).))))))))))))))))))))))))).....(((....))).....	-53.4	0	0	0.161407	0	0.723285	0.942466	0.039164	0.275146	0.243979	0.269001	0.393594
novel_miR_329	161	uugcauagucacaaaagugauc	gucauuuuugugauguugcagcu	NW_004973502.1	-	193395	193506	uuauuuugccagcuaauuagcgguugccagugucauuuuugugauguugcagcuaguaauaugagcccaguugcauagucacaaaagugaucauuggaaacugugacucugc	...........((......((((((.(((((((((((((((((((..(((((((.((.......))..)))))))..))))))))))))).)))))).))))))......))	-43.8	0.606192	0.72765	0.48422	0.580927	0.542463	0.706849	1.09659	0.385205	0.243979	0.89667	0.432953
novel_miR_881	1.1	ccggacgccugggucccc	acccggacgccugggucccu	NW_004973392.1	-	683	794	uggggcucacccggacgccuggguccccuauuggggggucaccagaugcgugggucccuucuguggggucacccggacgccugggucccuucagugagugcuugaguguccc	.(((((..((((((.((.((((((.((((((.((((((.(.(((......)))).)))))).))))))..)))))).)).))))))..(((.(((....))).))).)))))	-51.5	0.165325	0.09702	0.0807033	0	0.180821	0.0942466	0.0783279	0.0550293	0.146387	0.0448335	0
novel_miR_577	28.3	ugguggagccugggagcugugc	cacagcugagcggcuucuccgc	NW_004973588.1	+	134386	134497	aagccacagcaaagcucgggagcagcgcacggcacagcugagcggcuucuccgcguaacacacgggagugugguggagccugggagcugugcccugcgacugccacaacagc	...((..(((...)))..)).((((((((.(((((((((....((((((.((((((..(.....)..)))))).))))))....))))))))).)))).)))).........	-52.2	0.110217	0.04851	0.443868	0	0.226026	0.753973	0.156656	0.110059	0.0975916	0.313834	0
novel_miR_304	267.7	ugaaguuggaguuauuugcuug	aagcgauccugccaccuuc	NW_004973605.1	+	425789	425897	aacugugcugcucagcccacugaaguuggaguuauuugcuuggcuugauaggugaacaagcgauccugccaccuucagaggccgagguuaguguuagcacagggcguuc	..(((((((((((.(((..((((((.(((......(((((((..............))))))).....))).)))))).))).)))........)))))))).......	-37.7	0.440867	10.3326	0.363165	0.145232	0.723285	11.9693	0.234984	0.165088	0	0.0448335	0.275516
novel_miR_1247	2	uuccaccucaagcugagaucu	aucucagccucuaaugggaag	NW_004973751.1	+	945517	945626	ccauaaaccaaauuaauucugugcaguggaugcagaucucagccucuaaugggaagaucugcaagauuucuuccaccucaagcugagaucuguguugacuugcguugacu	.................((..((((((.(((((((((((((((......(((((((((((...)))))).)))))......))))))))))))))).)).))))..))..	-39.7	0	0	0	0	0.135616	0	0	0	0.341571	0	0.275516
novel_miR_1302	260.5	aguaccauucaaagagcuaug	auagcucuggaaauggcgcugc	NW_004973790.1	-	125997	126106	guuuuccgguacauauggcaguaccauucaaagagcuaugacaaugagacuguuuauagcucuggaaauggcgcugccaucugcaccacggugcagcggcucauccccag	.....(((......((((((((.(((((...((((((((((((.......)).))))))))))...))))).))))))))((((((....)))))))))...........	-44.2	1.92879	1.11573	1.97723	4.35695	2.62191	1.88493	0.274148	2.42129	1.46387	0.538002	1.81053
novel_miR_947	2.5	caucuuccuccucucuccagu	uaagaggagcgggagggugga	NW_004973255.1	-	1276970	1277080	cagcaggagcuuguggcaggagaaagccuaagaggagcgggaggguggaggaaggugccucgugccccaccaucuuccuccucucuccagugcuugcgccugcucacgcac	.(((....)))(((((((((...((((((..((((((.((((((((((.((..(((((...))))))).)))))))))).))).))).)).))))...))))).))))...	-50.2	0.0551084	0.09702	0	0.0484106	0.0452053	0.14137	0.0783279	0.0550293	0.146387	0	0.0787187
novel_miR_68	2.8	ccgaauggaauuuuaggacugu	agcccuaaaauuucauucggcc	NW_004973192.1	-	13302191	13302303	ugcgguugccuucaaagggccgaauggaauuuuaggacuguacauuuauacagcccuaaaauuucauucggcccuuugaagucaacugugaagcugauguggcccccagugaa	.(((((((.(((((((((((((((((((((((((((.(((((......))))).))))))))))))))))))))))))))).)))))))...((((..........))))...	-62.5	0	0.04851	0.0403517	0	0.0452053	0.0942466	0.117492	0.0550293	0	0	0.118078
novel_miR_908	1.7	ugggaccaagcuuggggcugau	cagccccacuccugguuacagg	NW_004973886.1	+	2453240	2453350	caaccccaaaagcuguaccuggugucccccaauccagccccacuccugguuacagggggauugccucuccugggaccaagcuuggggcugauuucauuuuccaucauccca	...................(((((......((..((((((((..(.((((..(((((((......)))))))..)))).)..))))))))..)).......))))).....	-35.5	0	0.04851	0	0.0968211	0.180821	0.0942466	0.117492	0	0.146387	0	0.196797
novel_miR_1283	176.5	cauuccaacccgccuggacacc	ugcccagggagguuguggagucu	NW_004973870.1	-	557875	557987	ucauugagggugacagaacacuggcccaggcugcccagggagguuguggagucuccuucuccgcagacauuccaacccgccuggacaccuucguguguaacgucaucugggug	.((((..(((((((...(((((((...(((.((.(((((..(((((.(((((((.(......).)))).))))))))..))))).)))))))).))))...))))))).))))	-41.1	0.936842	0.58212	0.847385	1.01662	1.17534	1.55507	0.783279	0.71538	2.09822	0.762169	1.02334
novel_miR_442	2.6	aucagggagggauccucgcacu	gaugaguuucaccucucugcucc	NW_004973302.1	-	2467330	2467441	cgcuucucacccuggagaaacgggccccccgggggaugaguuucaccucucugcucccaaacaguguuggaucagggagggauccucgcacuacggggguuuuccaggguuc	........(((((((((((......((((((.((..((((..((.((((((((.(((...(......)))).))))))))))..))))..)).)))))))))))))))))..	-54.5	0.0551084	0	0.121055	0.0968211	0.0452053	0	0.039164	0.110059	0.243979	0	0.0393594
novel_miR_345	62.2	guugugucaguauaucaaacuc	uuugauaagcugacaugggac	NW_004973199.1	+	1574666	1574776	gacagacuguccacaguguguuugauaagcugacaugggacaggauuucuuuucacuguugugucaguauaucaaacucauaccuggucaucagucaaauucuauacagag	(((.((.((.(((..(((.((((((((.((((((((..(((((((.......)).))))))))))))).)))))))).)))...))).)))).)))...............	-37	0.220433	0.33957	0.0807033	0.387285	0.316437	0.188493	0.039164	0.77041	0.341571	0.089667	0.118078
novel_miR_1260	2.1	accuuccuguguaaccucaucu	auugcacuggaugagcuuucc	NW_004973582.1	+	3736047	3736158	gucuccuacucuggagacauucaaacccgccugggcaccuuccuguguaaccucaucuggauguuccuguuccauagggggauugcacuggaugagcuuuccaggucccuuc	((((((......))))))..........((((((((....(((.((((((((((...((((.........))))...)))).)))))).)))...))...))))))......	-41.1	0.33065	0.14553	0.24211	0.242053	0.678079	0.28274	0	0.440234	0.634345	0.269001	0.314875
novel_miR_197	17.1	uucuuacucagaggagguuucu	aaacauugucugaguaggac	NW_004973609.1	-	965607	965718	agguuucagcagucccacauuucuuacucagaggagguuucuguggacaucaguggaaacauugucugaguaggacaauggcgauugugccccagugccaaugggaguauua	........(((((((((....(((((((((((.((.((((((.((.....))..)))))).)).)))))))))))...))).))))))((((((.......)))).))....	-40.4	0.0551084	0	0.0403517	0.193642	0.0452053	0.0471233	0.117492	0	0.341571	0.089667	0.236156
novel_miR_253	131.5	ugugggugcucagcagcuuug	agcugcugggcacucaucacuu	NW_004974099.1	+	256531	256640	accgauacaguuugggccugacuugcagagcugcugggcacucaucacuuccacugacuucagauggaguugugggugcucagcagcuuugaaaauuaggcccugugcuc	........(((..((((((((.((.((((((((((((((((((((.(((.((((((....))).)))))).)))))))))))))))))))).)).))))))))...))).	-62.2	0.991951	0.87318	0.72633	1.30709	2.12465	1.27233	0.665787	1.21064	1.26869	0.313834	0.472312
novel_miR_718	1.1	agcgguuguguucucugccc	gcagagaacaaucucgcuuc	NW_004973320.1	-	2755718	2755827	uguucucuacaggacucugacccucgguuacgcagagaacaaucucgcuuccacagaaacacgaguucucagcgguuguguucucugcccagcucucccaggucuuugag	....(((...(((((.(((......((((..((((((((((...(((((.....((((.......)))).)))))...))))))))))..))))....)))))))).)))	-31.5	0.275542	0.33957	0.161407	0.242053	0.135616	0.0942466	0.313312	0.220117	0.243979	0.0448335	0.314875
novel_miR_133	121.1	uuggguccaucuuuuugaaac	ugacaaaaagauggacacaauuu	NW_004973366.1	-	227282	227394	cuuccuaggaacacagggugugacaaaaagauggacacaauuucaaagcuguagugauuucgaauuggguccaucuuuuugaaacacucuguauuuuguuaacucuucuggag	.((((.(((((((((((((((..(((((((((((((.((((((.(((.(......).))).)))))).)))))))))))))..))))))))).....))....))))..))))	-40	0.110217	0.09702	0.0807033	0.0968211	0.135616	0.0471233	0.039164	0.110059	0.0487958	0.089667	0.0393594
novel_miR_143	1.6	ugugaugcuuccucccugcagc	uguggggcuuggcaucucuguu	NW_004973190.1	+	1278317	1278426	aguugguauuaaccuagggagugaucuugggucuguggggcuuggcaucucuguuccaccacucagacugcugugaugcuuccucccugcagccuccacuccaacucgcc	....(((....)))...((((((.....(((.((((((((...((((((((((..........)))).......))))))....))))))))))).))))))........	-34.7	0	0	0.0807033	0	0.135616	0.0471233	0.039164	0.0550293	0	0.089667	0
novel_miR_230	0.5	uggugcugcagguuguuuggga	gcuggcagcugugcggucucaug	NW_004973341.1	+	1370295	1370405	cacuccagaggugaggaacaggagcuggcagcugugcggucucaugcuacuuacgugggugcagcuggcauggugcugcagguuguuugggagcuguuauucucacuucca	.......((((((((((((((...(.(((((((.((((((.(((((((((((((....))).)).)))))))).))))))))))))).)....))))..))))))))))..	-47	0	0	0	0	0.0452053	0	0	0	0.0975916	0	0
novel_miR_251	0.5	ccaauguaggucaucaac	ugcuugagcugcaggag	NW_004973523.1	+	805568	805680	guuuggucuuccaauguaggucaucaacucauaaauguuguugcuugagcugcaggagcacaagaaucuacucaucuaugcagaacuaaguauggguguaaaaauucagauca	...(((((((((..(((((.(((.((((...........))))..))).))))))))......((((.....(((((((((........))))))))).....))))))))))	-29.1	0	0	0.0403517	0.0484106	0.0904106	0.0942466	0	0.385205	0.146387	0	0
novel_miR_1209	289.6	uuucaaaaagauggacccaauu	acuggauccauauuuuugaagc	NW_004973479.1	-	139279	139390	ccuuggcuacuggggaacugcaggguguuucaaaaagauggacccaauuugaaauuuuugcugcuucaaaacuggauccauauuuuugaagcacccuguagauugaugcuau	((((((...))))))..(((((((((((((((((((.(((((.(((.((((((...........))))))..))).))))).)))))))))))))))))))...........	-46.9	0.110217	0.04851	0.201758	0.0968211	0.180821	0.188493	0.19582	0.0550293	0.146387	0.089667	0.196797
novel_miR_1279	15.7	auccauccuccucccacccagg	uggggucagggaugguggagacg	NW_004973404.1	-	3280988	3281097	ugggacagucuugcuuugcagagcucugcagucuggggucagggaugguggagacggggucuucacacugcauccauccuccucccacccaggagcagcuccagccguga	..(((.(((.((((...)))).)))((((..((((((....((((.((((((..(((.((....)).)))..)))))).))))....)))))).)))).)))........	-38	0.165325	0.04851	0.161407	0	0.226026	0	0.19582	0.220117	0.0975916	0.179334	0.236156
novel_miR_890	2.2	uuucucucuguuuugcuugcaga	ugugaguuagcagagagcaucc	NW_004973809.1	-	4668955	4669063	augcucaugggugcgugugcggccucaccgcuggcagcugugaguuagcagagagcaucccacugaaaguuucucucuguuuugcuugcagacagccagucugaugcgg	.(((.((((....)))).)))((.(((..((((((.(((((((((.(((((((((.................)))))))))..)))))))).).)))))).))).))..	-42.5	0.275542	0.14553	0.24211	0.242053	0.180821	0.14137	0.469968	0.110059	0.0975916	0.089667	0.157437
novel_miR_200	2.3	ucagauuuccugacguggggugu	cacaggaagcuugaugagg	NW_004973349.1	-	2002179	2002291	auucuaugauucugugguuuccugcucacugucugcacccacacaggaagcuugaugaggcugaaaagcaucagauuuccugacguggggugugggcaguaagcucaaggcuu	...((((......))))...((((((.(((((((((((((((.(((((((.(((((...(((....)))))))).)))))))..)).))))))))))))).)))...)))...	-44.5	0.0551084	0	0.0807033	0.145232	0.0904106	0.0471233	0.039164	0	0.146387	0.1345	0
novel_miR_1131	2.2	ucuguagcuuucuucucugccu	acaggggaggaguugcuggcg	NW_004973473.1	-	819967	820078	cuaucugcacccucccaucccgaagcccagcgcucgcacaggggaggaguugcuggcgugccuacguacgucuguagcuuucuucucugccugcuccagcuucuccugggcc	........................((((((.(((.((((((((((((((((((.(((((((....))))))).))))).))))))))))..)))...))).....)))))).	-43.6	0.165325	0	0.0807033	0.0968211	0.0904106	0.376986	0.039164	0	0.341571	0.089667	0.0787187
novel_miR_356	0.2	cugguuuuggagcuccag	gacuucuacacugaauuaagug	NW_004973840.1	-	768494	768602	agaugcaaaaaaaaauuaaaaauggaauaauuuuagacuuuggggccugacuucuacacugaauuaaguggcugcuuucaggcugcugguuuuggagcuccaggccccu	..................(((((......))))).......(((((((((.(((((....((((((.((((((.......))))))))))))))))).).)))))))).	-28	0	0	0	0.193642	0	0.0942466	0.0783279	0	0	0.179334	0
novel_miR_625	53.8	guggcugcagccucaugcuc	agcgugagcgcagcaggacccc	NW_004973446.1	-	2764724	2764834	agggggcugagcaucaugcccagcccugggagcgugagcgcagcaggaccccaagacugguugggcacugguggcugcagccucaugcuccuggggacagggcccugugug	...(((((((...))).))))..(((((((((((((((.((.((((.(((((((......)))).....)))..)))).)))))))))))))))))((((....))))...	-54.8	0.385759	0.24255	0.403517	0.338874	0.949311	0.565479	0.19582	0.605322	0.731937	0.1345	0.0393594
novel_miR_848	1.1	aaccuggcuguggugcagaucugg	gaucuggaacccggcuguggu	NW_004973320.1	-	2277880	2277992	cagaugcggugcagaucuagaaccuggcuguggugcagaucuggaaccuagcugcggugcagaucuggaacccggcuguggugcagaucugggaccugcugcggugccgcagg	.......(((.(((((((.(.(((((((((.(((.((((((((..(((.......))).))))))))..))))))))).))).))))))))..)))..(((((....))))).	-49.8	0	0.04851	0	0	0	0	0	0	0	0.0448335	0
novel_miR_1184	2.7	ugaccguguccgacuccagccu	cggagccuggagcccggc	NW_004973847.1	+	2130119	2130229	cgggagaagauccggcgggagaucgaggagcuggagcggagccuggagcccggcgcgaccagcguugaggugaccguguccgacuccagccucagcuccgguacgggucgc	........((((((((.((((.(.(((..(((((((((((.(.(((.(((((((((.....)))))).)))..))).))))).)))))))))).))))).)).))))))..	-56.7	0.165325	0.19404	0.121055	0.145232	0.994516	0.376986	0.19582	0.165088	0.341571	0	0.0393594
novel_miR_284	15.9	caacuggcugguuugcaccau	cgugcaaaccaccaguucuccu	NW_004973421.1	+	1202308	1202416	gaaacccaccuugaguagaagcagucccucagcucgugcaaaccaccaguucuccuuugacgucaauuggcaacuggcugguuugcaccaucccagggguuggcugcag	....................((((((((((.....((((((((((((((((.((..(((....)))..)).)))))).)))))))))).......))))..))))))..	-38.6	0	0	0.0403517	0	0.316437	0.0471233	0.039164	0.110059	0.0487958	0.1345	0.196797
novel_miR_780	0.3	ucucaugcucacaucaggcugc	accgucugauguugucauug	NW_004973290.1	+	6980222	6980333	cccagggaaacagucccccauauuccugagcuguucaccgucugauguugucauugaaggucacugauacucucaugcucacaucaggcugcgaacggccagaaacaaaccc	....((((.....))))........(((.(((((((.(.(((((((((.(.(((.((.(((.......))).))))))..))))))))).).))))))))))..........	-35.8	0	0	0.0807033	0	0	0.0942466	0	0	0	0	0.157437
novel_miR_420	0	uuagauugcaauuaggcaugu	augccuaauugcaaucuaauu	NW_004973334.1	-	1241457	1241568	cugccugaauaauggaggaaauuagauugcaauuaggcaugucuaaaucuaugaaugacaugccuaauugcaaucuaauuuccuccauuauacagugaugaugauacaagca	...((((.(((((((((((((((((((((((((((((((((((.............))))))))))))))))))))))))))))))))))).))).)...............	-61.3	0	0	0	0	0	0	0	0	0	0.0448335	0.0787187
novel_miR_247	2.1	ugacagcagcugaacgug	gggaacaguggcuggaaag	NW_004973179.1	-	1223328	1223435	caggcagcgcuacaggcucagggaacaguggcuggaaagugcugggggaaaaggaccuggggguguugauugacagcagcugaacgugagccagcagugugcccaggu	..((((.((((.(.((((((.(...((((.((((..((...((.(((........))).))........))..)))).))))..).)))))).).)))))))).....	-41.7	0	0.04851	0.0403517	0	0	0	0	0	0	0	0
novel_miR_451	2	auguugggucugucuuuuug	aaaagacagacccaguuuca	NW_004973365.1	+	848214	848324	gauaaaaaagaggaagaaauaugguguuucaaaaagacagacccaguuucaaagcaauauugauuucauguugggucugucuuuuugaaauaccccauauagcuugacaua	.............(((..((((((((((((((((((((((((((((........((....))........))))))))))))))))))))))))..))))..)))......	-39.5	0.110217	0.09702	0.0403517	0.0484106	0.0452053	0	0.274148	0.275146	0.243979	0	0
novel_miR_164	0.4	gugcuugggcgacguggcgcugu	ggcuccucguccuucaggcagga	NW_004973760.1	+	2087443	2087553	ccguccugcuccccuuugucgugcuugggcgacguggcgcuguggauguugaagggcuccucguccuucaggcaggauuucagggaguccugcagcuuguggggagcgcug	......((((((((...(((.((((((((.((((.((.(((.(.........).))).)).)))).)))))))).)))..((((....))))........))))))))...	-46.3	0.110217	0	0	0.0484106	0	0.0471233	0	0.110059	0.195183	0	0
novel_miR_568	3.1	gguuggggucguaggacug	ggcauggcccgguagcug	NW_004973541.1	-	165085	165197	ucccuaccuggguaauucugcaucaugacggugggcauggcccgguagcuggggugguuggggucguaggacuggcuguaggaguaaccgugcauguaggggauguaggacug	......((((.((..(((((((((((((((((.((((((((((..(((((.....))))))))))))..).)).))))).........)))).)))))))).)).))))....	-34.6	0.110217	0	0.121055	0.0484106	0	0	0	0.110059	0	0	0.0787187
novel_miR_1286	2.5	ucggcggcagcucccagcacc	ggcuuuuccucgcugcugcugagc	NW_004973884.1	-	574839	574949	gagagcaggacgugagcagcucggcggcagcucccagcaccugcaccgagggcuuuuccucgcugcugcugagcucacugugcucacagcauccucggcuucaaacugccg	......((((.((((((((((((((((((((....(((.(((......)))))).......)))))))))))))......)))))))....))))((((........))))	-49.3	0.0551084	0.19404	0.0807033	0.0484106	0.452053	0	0	0	0.195183	0	0.118078
novel_miR_361	1	uugggcaccacugaacagagu	uuucagucugugcccguugcccc	NW_004976133.1	-	17767	17879	ccuauguuucagucugugcccguugccccucccccuggcguugggcaccacugaacagagucugcuccauccugacacccacccugagcuguugaucacugaucacaucccuc	.((.((((.((((..(((((((.((((.........)))).))))))).)))))))).))...((((.....((.....))....))))(((.((((...)))))))......	-31.1	0	0	0.0403517	0.0484106	0.0904106	0.0471233	0.039164	0.0550293	0.0487958	0.0448335	0.0393594
novel_miR_1125	2.4	ugacagcagcugaacgug	ugugucagcugcagcauc	NW_004973257.1	+	11390246	11390359	cugaagagagagggagcuggggccuugugucagcugcagcaucacauccacggguaaggucucaguuacacacguggauguggaugacagcagcugaacgugagccagcagugu	...............((((.((((.(((.((((((((.(((((((((((((((((((........)))).).))))))))).)))).).))))))))))).).)))..))))..	-48.7	0	0.04851	0	0	0	0	0	0	0	0	0
novel_miR_792	1.7	uugauuucaauaggcuuu	agccuggagaagucaaug	NW_004973192.1	-	7508148	7508255	uaucacagagaaauagcugcucuuuugaggcuugauccaaagccuggagaagucaaugaaaaucuuuccguugauuucaauaggcuuuagaucaugcucuuauucacu	.....(((........)))(((....)))((.(((((.((((((((..((((((((((..........))))))))))..)))))))).))))).))...........	-35.7	0.165325	0	0.0807033	0	0	0.0471233	0.117492	0	0.0487958	0	0.0787187
novel_miR_854	16.3	uugggucugucuuucugaaaca	uuucaaaaacauggacccaguu	NW_004973687.1	-	304753	304863	ugucucccccugccuauauauaggguguuucaaaaacauggacccaguuucaaagcagcacggauucaaauugggucugucuuucugaaacacccuguguguauggaaaca	............((((((((((((((((((((.(((.(((((((((((((.((..(.....)..)).))))))))))))).))).)))))))))))))))))).)).....	-45.6	0.0551084	0.09702	0.0403517	0.0484106	0.135616	0.0942466	0.039164	0.0550293	0	0.179334	0.0393594
novel_miR_833	2.3	aaggauggguguaucucugcagc	caggaugcagccaugcuugagc	NW_004973285.1	+	854175	854284	gggacaggagaaugccagaaguggagauacaggguugcaggaugcagccaugcuugagcagcuuugcugcaaggauggguguaucucugcagcggccaagagccggcugg	....(((.......(((....))).........(((((((((((((.((((.((((((((....)))).)))).)))).)))))).)))))))(((.....)))..))).	-45.2	0.881734	0.82467	0.685978	0.774569	0.723285	0.848219	0.783279	0.660351	1.51267	0.582835	0.747828
novel_miR_631	6	uuucaaaaggauggacccaauuu	uuggguccagauuuuugaaac	NW_004973646.1	-	657619	657731	aucucuacaaauacagaguguuucaaaaggauggacccaauuucaaagcagcuugauuucaaauuggguccagauuuuugaaacacccuguauacgaggaucugcugaagcug	.((((.....((((((.((((((((((((..((((((((((((.(((.((...)).))).))))))))))))..)))))))))))).))))))..))))..............	-42.9	0.0551084	0	0.0403517	0	0.0452053	0	0	0	0	0.0448335	0.0787187
novel_miR_128	1.4	ggaggaggccaagaagaagc	uuuugggcaggcguccccuu	NW_004973359.1	+	938178	938287	gagcuggcagguucucgcacggaggaggccaagaagaagcgaaagcagagccugacugcgcuuuugggcaggcguccccuugccgagggcugagcccguugcugggagga	.(((.(((.((((((((((.((.(((.(((....(((((((..(((((...))).)).))))))).....))).))))).)).))))))))..))).)))..........	-44.9	0	0.04851	0.121055	0.0484106	0.0904106	0.0942466	0	0.0550293	0	0.089667	0.0393594
novel_miR_1143	125.6	uggagcugugacuccuggacu	aaccaggagucugugcuaccgug	NW_004973971.1	-	32269	32379	uuuuaaaguacacaaacugcccuggagcagaaaccaggagucugugcuaccgugugagguuuucucaucauggagcugugacuccuggacucuugcucagcggagcagauu	................((((((..(((((((..(((((((((...(((.(((((((((.....)))).))))))))...)))))))))..)).)))))...)).))))...	-50.7	0.826625	0.72765	0.928088	0.145232	0.542463	1.79068	1.01826	0.440234	0.341571	0.313834	0.669109
novel_miR_1306	8.6	ucgggagcagggucagggcggcg	cugcccgucccugcucuggagc	NW_004973569.1	-	3481877	3481987	ggaagcggcgagagcccggcacuggcagcuucgggagcagggucagggcggcgcgagcuggcacaggcgcugcccgucccugcucuggagcccgcccaaagccauuucccc	(((((.(((....))).(((...(((.(((((((.(((((((.(.(((((((((..(......)..)))))))))).))))))))))))))..)))....))).)))))..	-59.5	0.110217	0.09702	0	0	0	0	0	0	0.0487958	0	0.0393594
novel_miR_528	189.2	guuuguguuaacuguuacuguu	acagacagggacucacaaguc	NW_004974491.1	-	2665259	2665370	augaucugcugcauccugugguuuguguuaacuguuacuguuaguucacuaccuaacagacagggacucacaagucacagccuacugcugcuaccugagugaagugaagaca	.......((.(((..((((((((((((.(..((((..(((((((........)))))))))))..)..)))))))))))).....))).)).....................	-29.1	0.551084	0.82467	1.00879	0.87139	4.11368	0.895342	2.31067	1.04556	1.21989	1.12084	2.16477
novel_miR_399	1.5	ugucauuuuuuucuguguucuuu	gcacagacaaaaugagaguug	NW_004973454.1	+	1720872	1720983	ucagaaugugaaagaguucaggaaugcugcaaaagcgcacagacaaaaugagaguugaaaaaguaaaaccugucauuuuuuucuguguucuuuugcaggauacaaaucugua	.((((.(.((((....)))).).((.(((((((((.(((((((.(((((((.((((..........)).)).)))))))..))))))).))))))))).)).....))))..	-34.2	0	0.43659	0.24211	0.0968211	0.0904106	0.0942466	0.156656	0	0.243979	0	0.826547
novel_miR_1071	2.1	guggaccaggaccagcugg	aggugcuggguccugcacuu	NW_004973947.1	-	517373	517480	gggugggaaggcucuacagguggaccaggaccagcuggauugaugggcugaggacaauugucugagguucaccaaggccaggugcuggguccugcacuugggucacaa	((((......))))..((((((...(((((((((((((.(((.((((((..((((....))))..)))))).)))..)))...))).)))))))))))))........	-41.7	0.771517	0.43659	0.0807033	0.435695	1.22054	0.942466	0	0.605322	0.585549	0.179334	0.0787187
novel_miR_1135	2	uggucaucuucagcugugcuac	agcagacuggauauggcucau	NW_004973262.1	+	3240633	3240744	uuacaugaggcugauguagcagacuggauauggcucaugcacagcugggucaugaccuggccaugcaacuuggucaucuucagcugugcuacagguacuccaaugaucuccu	...(((((((((..(((((((.((((((.((((((..((((..(((((((....)))))))..))))....)))))).))))).).)))))))))).)))..))).......	-39.8	0.0551084	0.04851	0.0403517	0	0.406848	0.188493	0	0.385205	0.195183	0.1345	0
novel_miR_394	59.9	cagguggccgcgcugacagcu	cugucagcgcuggcgcuucacccgc	NW_004973290.1	-	8212695	8212805	uuauuucggugggguggccgcagguggccgcgcugacagcuggucacaugauggcugucagcgcuggcgcuucacccgcugccuccgcucccagcuccggcacaagcaucc	.......((.(.((.(((.((.((((((((((((((((((..(((....))).))))))))))).)))....)))).)).))).)).).))..((....))..........	-53.3	0.606192	0.29106	0.443868	0.726158	0.723285	0.42411	0.19582	0.385205	0.634345	0.493168	0.314875
novel_miR_680	41.7	agugugcuucggacagggaucccu	gacccugcugguagaacucccu	NW_004973254.1	-	5603972	5604083	guugggagcuguaaguggggagugugcuucggacagggaucccuuggaugugcgugggacccugcugguagaacucccuccaaauacaguuagcauguuguucucccccauu	...((((((((((.(.(((((((.....((((.(((((.((((.((......)).)))))))))))))....))))))).)...)))))..((((...))))))))).....	-44	0	0	0	3.1951	0	0	0	0	0	0	0
novel_miR_1309	0	cagugugccugggaugcuc	gugucccaugggauugcucca	NW_004974753.1	+	11388	11496	aucccuggggaugcuccagugucccaugggauugcuccagugucccugggaugcuccccuggggaugcuccagugugccugggaugcuccaguguccccugggauugcu	(((((.(((((((((..(((((((((.((.((.(((..((((((((((((.......))))))))))))..))))).)))))))))))..))))))))).)))))....	-61.3	0	0.19404	0	0	0	0.0471233	0.039164	0	0	0	0
novel_miR_635	8.4	ugggauggacugggagggacu	gagugacugguugauacu	NW_004976211.1	+	399	506	uuaauacugguugauacugggauggacugggagggacugguugacacugggaaugaccgguuuauauugggagugacugguugauacugguugauacugggagggacu	......(((((....(((((..(.((((((..(...(((((..(.(((((......))))).)..)))))...)..)))))).)..)))))....)))))........	-26.7	0.165325	0.24255	0.403517	0.193642	1.08493	0.188493	0	0.495263	0.731937	0.089667	0.157437
novel_miR_664	2.5	uuggggucuguuaaagcagugug	cagcuuuaacugaccccaa	NW_004973668.1	+	1649832	1649941	cugcacaccuacaguagaguuuggggucuguuaaagcaguguguauguuaaggcagcagcuuuaacugaccccaaacucuguuguaggacuuauuagcucauauagccau	.......(((((((((((((((((((((.((((((((.((.(((........))))).)))))))).)))))))))))))))))))))........(((.....)))...	-50.7	0.6613	1.9404	1.77547	0.968211	0.587669	1.69644	0.822443	0.935498	0.634345	0.403501	1.61373
novel_miR_311	0.2	agugucugguaauugguauu	uaccaagaacuaagcauaug	NW_004973207.1	+	864433	864540	uuguguuucuuagaagaacaacuagugucugguaauugguauuuugguaccaagaacuaagcauaugcagagcacaucagcugugagacuucuguuuaccacacagaa	((((((....((((((.....(..((((.((((..(((((((....)))))))..)))).))))..)((.(((......))).))...))))))......))))))..	-27.9	0.0551084	0.09702	0	0.0484106	0.0452053	0.0942466	0	2.86152	0	0.986337	0.0393594
novel_miR_1069	0.9	cucuauggucucuauggucucu	ucucuaugagucucuaugguc	NW_004974485.1	+	116	225	gucucuaugagucucuauggucucuauggucucuaugguucucuguggucucuaugagucucuauggucucaaagagcuucuaugagucuuuauggucucucuggcucuc	.......((((.((.((.((.(((.((((...((((((....))))))...))))))).)).)).)).)))).((((((.....(((.((....)).)))...)))))).	-30.6	0.6613	0.24255	0.24211	0.290463	0.8589	1.22521	0.274148	0.275146	0.146387	0.358668	0.0787187
novel_miR_294	1.8	aaaaagagggacccaauuuga	ugaaaucagguccaucuuuuu	NW_004973199.1	-	96360	96472	cucagauaucagguacgcaaacuacaggcuguuucaaaaagagggacccaauuugaaaucacuauaucuuugaaaucagguccaucuuuuuugaauacccuguaguguggugu	..............((((..((((((((.(((((.(((((((.(((((..((((.(((..........))).))))..))))).))))))).))))).))))))))...))))	-36.7	0.110217	0.09702	0.0403517	0.145232	0	0.0942466	0.156656	0.110059	0.195183	0.269001	0.0787187
novel_miR_23	1.6	ugagguuguuuggucaggaauc	auccuuaccaugcagccuuggg	NW_004973685.1	-	20221	20331	ggaucucaguagugugggaucccuccccagcacugccacauccuuaccaugcagccuuggguacaucucuugagguuguuuggucaggaaucaucaguuagucuaguugaa	((((((((......)))))))).....((((((((.....((((.((((.(((((((((((.......))))))))))).)))).)))).....)))).......))))..	-39.5	0.0551084	0	0.0807033	0.145232	0	0.0942466	0	0.0550293	0	0	0.0787187
novel_miR_534	2.5	cagacacuggaacaggcu	ccuuucuggguaaccu	NW_004973980.1	-	642908	643019	cucagugaggguaacagacacuggaacaggcugcccagggagguuauggagucuccuacucuggagacauucaaacccgccuggacaccuuucuggguaaccucaucugggu	((((((((((.......((.((((((.(((.((.(((((..((((.((((((((((......)))))).))))))))..))))).)))))))))))))..))))).))))).	-51.4	0.165325	0.09702	0.0807033	0.0968211	0.0904106	0.235616	0.0783279	0.0550293	0	0.089667	0.275516
novel_miR_330	67.6	aaauuggguccgucuuuuug	aaaaagauggacccaaucug	NW_004973247.1	+	1369271	1369383	ggaaugaggauuuaaaguacaggguguuuaaaaaagauggacccaaucugaaagcaagaaugcuuugaaauuggguccgucuuuuugaaacauccuguauauucuuugcacca	((...((((((.....(((((((((((((.(((((((((((((((((.(.((((((....)))))).).))))))))))))))))).)))))))))))))))))))....)).	-55.8	0.275542	0.4851	0.24211	0.338874	0.316437	0.0942466	0.509132	0	0.878324	0.224167	0.236156
novel_miR_875	2	gacucagcugggacugug	cagucacagcugagggag	NW_004973428.1	-	5801041	5801148	caauggcaacaagguagccagcaugaagauaaugcuuuuuaaacucuguauacagucacagcugagggagggacucagcugggacugugcugaguuguugcaugaaag	.....(((((((..((((.(((((.......)))))...............((((((.((((((((.......)))))))).))))))))))..))))))).......	-39.7	0	0	0	0	0	0.706849	0	0	0.0487958	0	0
novel_miR_27	114.1	uucaagaccugccuggacgccuu	ugcccagggagguuguggagucu	NW_004973479.1	-	68441	68560	ccacucugcccagggagguuguggagucuccuacucuggaggcauucaagaccugccuggacgccuuccuguggccucaucuggguguuccugcuccggcaggggauuggacuggaugag	((((...(((((((.(((((.((((((((((......)))))).)))).))))).)))))..))......)))).(((((((((...(((((((....)))))))......)))))))))	-57.7	0.0551084	0.43659	0.0403517	1.40391	0.361642	0.188493	0.234984	1.26567	0.341571	0.851836	0.511672
novel_miR_1290	1.3	uccauuccccuuccuccuccucu	aggggagaaagagaaauaaggaga	NW_004973290.1	+	4596805	4596917	cucucagcaaaugcuccuuuagcagaaaggaaaaggggagaaagagaaauaaggagaugcuguagcucucuccauuccccuuccuccuccucuuccuguccagagugagauca	.(((((.....((((.....))))((.(((((.(((((((.(((.(.(((..(((((.((....))..)))))))).).))).)))).))).))))).)).....)))))...	-32.9	0.220433	0	0	0.0484106	0.135616	0	0.039164	0.110059	0.390366	0	0
novel_miR_557	2.3	aacuguucuguaaaaauggau	auccauuuuuacagaacaguuau	NW_004973223.1	+	1671870	1671980	cuugucuuggcucaguaaauaacuguucuguaaaaauggauuugacuacauacauccauuuuuacagaacaguuauuuacccagaaugaacuggagccuccaucaauugcu	.(((....(((((.(((((((((((((((((((((((((((.((....))...))))))))))))))))))))))))))).(((......)))))))).....))).....	-45.5	0	0.04851	0	0	0.0452053	0	0	0	0	0.1345	0.0393594
novel_miR_1049	0	aggauuuuuggggccucc	aggccuccaggagguuuuuu	NW_004975272.1	-	6170	6277	cuccaggaugauuuuuggggccuccaagagguucuuugaggccuccaggagguuuuuuggguccuccgggaggauuuuuggggccuccaggagcuuuuuuggguccuc	..((((((....))))))(((((..(((((((((((.((((((.(((((((.((((((.((....)).))))))))))))))))))).))))))))))).)))))...	-49	0	0	0	0.0484106	0.0452053	0	0	0	0	0	0
novel_miR_1216	5.4	uuucucuuaugcaauugguuu	aaccaauugcauaagagaaaac	NW_004973262.1	+	372720	372830	agaaauauuuuuguaucuguuuucucuuaugcaauugguuuuaauuuuaauucaaaccaauugcauaagagaaaacagauacaaaaauauuguaaaaaaaucauuuacauu	....(((((((((((((((((((((((((((((((((((((.(((....))).)))))))))))))))))))))))))))))))))))))((((((.......))))))..	-54.4	0	0	0.0403517	0.0484106	0	0	0	0	0	0	0
novel_miR_140	0.3	ugacaacuggacaugguucugg	agaacuuuauccaguuaaguc	NW_004973458.1	-	591520	591631	acucaucacugucagauuagacagaguagcuuagaacuuuauccaguuaagucuugaaaacuuccacugaugacaacuggacaugguucugggcaaccuguuccaaugacuc	..........((((.....(((((.((.((((((((((...(((((((..(((.((........))..)))...)))))))...)))))))))).)))))))....))))..	-35.9	0	0.09702	0.0403517	0	0.0452053	0	0.117492	0	0.0487958	0.0448335	0
novel_miR_1187	3	augcaagcgugugcacugugc	augugugcacgugcugcgcaugc	NW_004974107.1	+	293940	294055	ugggcacauacccuguccgugcaugugugcacgugcugcgcaugcacaugugugugaguugugcaccuguugugcaugcuugcacacugugcaugcaagcgugugcacugugcaca	.(((((.......)))))(((((((.(((((((((((..(((((((((.((((((((((.((((((.....))))))))))))))))))))))))).)))))))))))))))))).	-67.8	3.47183	0	0	0.774569	0	0	0	1.59585	0	0	0
novel_miR_1160	204.1	cuucaugucucugaucuugug	acaggaugcagaaggaugaagug	NW_004973290.1	+	11964320	11964430	auguaaaacacaguccgaugguguucgauuacaggaugcagaaggaugaaguguacagcaauucacgccacuucaugucucugaucuugugaugagauguaccuuuuuuuc	...................((((.((.((((((((((.((((.(.((((((((....((.......)))))))))).).))))))))))))))..))..))))........	-30.8	0.991951	1.55232	1.85618	0.968211	1.85342	1.97918	1.60572	0.880468	2.19581	0.358668	1.92861
novel_miR_162	2.4	aguggugguugcugucaggagu	uuggcagcauccaucagcuccug	NW_004973253.1	+	15291214	15291322	auagugaugugucugcuccuggccagaccaccgcuuggcagcauccaucagcuccuggggcaccgacaggaguggugguugcugucaggagugcucuguuucacauccc	.....((((((...(((...)))((((.(((..((((((((((.((((((.((((((.........)))))))))))).)))))))))).))).))))...))))))..	-48.9	0.110217	0.19404	0.201758	0.484106	0.226026	0.42411	0	0.0550293	0.146387	0	0.0393594
novel_miR_203	101.2	uguugccucuguucugcgcagg	uugugcagaacaguuugaaacu	NW_004973302.1	+	98389	98497	gacaaugaaauguagcaucugcagcauguucuuugugcagaacaguuugaaacugaacgaacuucugugauguugccucuguucugcgcagggcacuguagccagcacg	..........(((.((..((((((..((((((..(((((((((((.....(((...(((......)))...)))....)))))))))))))))))))))))...)))))	-34.2	0	0.53361	0.564923	0	1.03972	1.08384	1.4099	0.605322	2.04942	0.0448335	0.590391
novel_miR_312	38.4	ugacguccugugcccugcagg	ucaagggcucuggggaaugucacc	NW_004973818.1	-	197695	197802	cgaggggaugcucggccagugggcugugcacgaauucaagggcucuggggaaugucaccaagagugggggugacguccugugcccugcaggugcugcagguggugcgg	((((......))))((...(.(.((((((((.......(((((....((((.(((((((.........)))))))))))..)))))....)))).)))).).).))..	-42	0.275542	0.29106	0.161407	0.0484106	0.361642	0.28274	0.19582	0.165088	0.341571	0.089667	0.157437
novel_miR_998	117.2	auuuuaggaccguauaaaugu	uuuauacgguccuaaaauuac	NW_004973257.1	+	15961372	15961483	cucgugguugccuucaaagggccgacuguaauuuuaggaccguauaaauguaaccacuccuacauuuauacgguccuaaaauuacagucggcccuuugaaggcaaccacgag	((((((((((((((((((((((((((((((((((((((((((((((((((((........))))))))))))))))))))))))))))))))))))))))))))))))))))	-96.9	0.220433	0.19404	0.201758	0.193642	0.135616	0.14137	0.156656	0.165088	0.146387	0.1345	0.196797
novel_miR_1288	1427.9	cuugucucuacaccucugcaac	agcagaggaaauccagacgagcuc	NW_004973837.1	+	138876	138989	gauacgcgaugcaacaggacagcagaggaaauccagacgagcucccuuucaccacagugggacuugucucuacaccucugcaacauuuaucgccuucagcuuugggugguacaa	.....................(((((((......(((((((.((((............))))))))))).....)))))))......((((((((........))))))))...	-35.9	6.72322	3.78378	3.63165	7.89092	9.4479	11.2153	2.85897	10.9508	7.02659	4.30401	4.52633
novel_miR_1076	1.5	ucaggagcuguuguugcacaug	ugugccagcuaacugcugguu	NW_004973265.1	+	13373340	13373448	cagauuauuguucauccuagggcgaugaugaugaugugccagcuaacugcugguugucuaucagaauuaaucaggagcuguuguugcacaugaucaguguagccacugc	...((((((((((......)))))))))).((.((((((((((...((.((((((((((...)))..))))))).))..))))..)))))).))(((((....))))).	-34	0	0.09702	0.0403517	0.145232	0.0452053	0	0.117492	0	0.341571	0	0.157437
novel_miR_126	26896.4	acggguuaggcucuugggagcu	ucccugagacccuaacuugugau	NW_004973536.1	-	846247	846358	gcaagaacuaguuuguugcgccccucucaaucccugagacccuaacuugugauguuuagcuuuuaaauccacggguuaggcucuugggagcugugaguugugcuuugacauc	..........(((....((((..(((.((.((((.((((.(((((((((((..(((((.....))))).))))))))))).))))))))..)).)))..))))...)))...	-37.7	180.48	197.581	125.938	191.415	263.637	185.1	160.533	185.008	199.624	117.195	139.135
novel_miR_1252	0	cagaaaccaggccgcugu	ggugauggguacucaguc	NW_004973227.1	+	4078241	4078348	aaaggcugcagcaacugagacagaaaccaggccgcugugaguuagacuacugagucagaaaccauggugauggguacucagucuccaaauugcauggccaacaaucuu	...(((((..((((..(((((.((.(((....(((((((.(((.((((....))))...))))))))))...)))..)).)))))....)))).))))).........	-30	0	0	0	0	0.0904106	0.0942466	0	0.0550293	0.243979	0	0
novel_miR_493	2	aauggacuucuggcuggc	cugaucccuggagucccuucu	NW_004973369.1	+	1890256	1890363	gaaagugccagaugcuuucgagccugaucccuggagucccuucuacauaaacgcuuugaggugaagugggaauggacuucuggcuggcagaaugcuuuuggcagccug	.....(((((((.((.(((..(((.....((.(((((((.((((.(((...((((....))))..))))))).))))))).))..))).))).)).))))))).....	-39.3	0.0551084	0.19404	0.0403517	0	0	0.235616	0.039164	0.0550293	0.683141	0.269001	0.393594
novel_miR_357	0.6	gagguugcgugaugcuuugaacgc	auccaaagcauccaaccuuua	NW_004973261.1	+	1678957	1679070	acucgcuccaccacauccuggagguugcgugaugcuuugaacgccucguaagcauugggauccaaagcauccaaccuuuaggaaauggagggaaacaugaucaaucucagcucu	..((.(((((.....((((((((((((...(((((((((....(((.((....)).)))...)))))))))))))))))))))..))))).)).....................	-40.1	0	0	0	0.0484106	0	0	0.039164	0	0	0	0
novel_miR_74	72.7	ugccaccacagugggcugcugc	cggagcacacgguggugguacc	NW_004973184.1	-	2361577	2361687	gugacaccugugcagcacuugccaccacagugggcugcugcaggacacauagccggagcacacgguggugguaccagugcuggaucugaaaaucgcuggaccccuucaccu	((((.....((.((((((((((((((((.(((.(((.(.((..........)).).))).))).)))))))))..))))))).)).......))))...............	-41.4	0.495975	0.43659	0.645627	1.01662	0.452053	0.942466	0.156656	0.825439	0.731937	0.313834	0.354234
novel_miR_1164	118	uuggguccaucuuuuugaaac	uuucaaagagaaggacccgguu	NW_004973257.1	+	1944035	1944146	ggaaacagaacuacagggcguuucaaagagaaggacccgguuucaaagcaguaugucgcugaauuggguccaucuuuuugaaacacccuguauuucagaucauucgcucuga	...........(((((((.((((((((((((.(((((((((((...(((........)))))))))))))).)))))))))))).)))))))..(((((........)))))	-51	0.110217	0.09702	0.121055	0.0968211	0.135616	0.0471233	0.039164	0.110059	0.0487958	0.089667	0.0393594
novel_miR_212	6931.8	ugugcaaaucuaugcaaaacuga	uaguuuugcauaguugcacu	NW_004973373.1	-	2837662	2837773	uguuccaguaguuuucugcuuugcagucuucuguuaguuuugcauaguugcacuacaagaagaguguaguugugcaaaucuaugcaaaacugaugguggccuguuauaaucu	......(((((....)))))..((((.((.(((((((((((((((((((((((((((.......))))...))))))..))))))))))))))))).)).))))........	-39.8	70.8694	72.765	29.3357	57.6086	41.3628	45.851	84.2025	69.3919	26.0082	63.1704	57.2285
novel_miR_839	3	ucugugccgggugucucugacg	aggcccgguacagccgcug	NW_004988091.1	-	488997	489107	aaggucggugcugcucgacacgggaagcggccucggggaagagaggcccgguacagccgcuggaagggcgucugugccgggugucucugacgcucggggccugcccggauu	...(((((......))))).((((....(((((((((..(((((.(((((((((((.((((.....)))).))))))))))).)))))....)))))))))..))))....	-67.9	3.3065	2.18295	2.86497	3.1951	4.65614	3.48712	2.389	3.96211	5.22115	2.33134	2.519
novel_miR_597	485	aauuuuaggacuguauaaaugu	uuuaugcaguccugaaauuaca	NW_004973444.1	+	163735	163846	aucagccuugcuguugccuucaaaggaaugaauguaauuuuaggacuguauaaauguaggaguagauacauuuaugcaguccugaaauuacauucggcccuuugaaggcaau	..((((...))))(((((((((((((..((((((((((((((((((((((((((((((........))))))))))))))))))))))))))))))..))))))))))))).	-68.6	1.15728	1.35828	0.645627	1.11344	0.904106	0.753973	0.39164	0.495263	0.146387	2.15201	1.81053
novel_miR_184	2.2	cacucccucugagcugagcagc	ucucagcucaggggggca	NW_004973689.1	+	11527190	11527298	gaugccagagauaaugcugcuuccuaccaggacucucagcucaggggggcacaaagcauucuagaaacugcacucccucugagcugagcagccuguagcgggcauaaau	.................(((((.((((.(((.(((((((((((((((((((.....(......)....)))...)))))))))))))).))))))))).))))).....	-43	0.440867	0.09702	0.282462	0.0484106	0.542463	0.188493	0.234984	0.0550293	0.536754	0.538002	0.236156
novel_miR_181	2.7	ucacccccugaccuauggaucu	gaucuauaggggccgggggugugugugguu	NW_004974057.1	-	989	1100	cugagccccugaccccaaccuauggaucuauaggggccgggggugugugugguucacagcugcuuguuccucacccccugaccuauggaucuauaggggccggggggugugu	...(.((((((.((((....((((((((((((((...((((((.(((...((..((........))..)).))))))))).)))))))))))))))))).)))))).)....	-55.9	1.21238	0.87318	1.81582	2.08165	1.62739	1.4137	1.44907	1.76094	2.39099	1.38984	1.61373
novel_miR_325	3.2	uagugggucacuggaaagaugcu	uauauuucagugacugccua	NW_004973281.1	+	138054	138165	ccacaucuagaacguccuuuuagugggucacuggaaagaugcuguucuguguugcauaaguauauuucagugacugccuaagaaggcuguugcuuguaauccaagacauucu	..........((((.((((((((..(((((((((((..(((((....(((...)))..))))).)))))))))))..)).)))))).)))).((((.....)))).......	-30.7	0	0	0.0807033	0	0	0	0	0	0	0	0.118078
novel_miR_1234	8.7	guauggggacagggcugggg	ccugacccguguccccauguagg	NW_004973236.1	+	323960	324069	ggagagcgagaccacgaaagguauggggacagggcuggggacagagcuggggacacagagcugugccccacaccccucccugacccguguccccauguaggugccuacuc	...(((..((..(((......(((((((((((((.((((((......(((((.((((....)))))))))......)))))).))).))))))))))...))).)).)))	-47.4	0	0	0	0	0.0904106	0	0	0.0550293	0.0487958	0	0.0393594
novel_miR_808	34.2	gaacagggacuggccagagcu	cucuggcgguccugugucugc	NW_004973446.1	+	2487515	2487626	aguggagaggaguagaaggaauugguguugucccucucuggcgguccugugucugccaggugaccucccuggaacagggacuggccagagcuggggcucucaccugaucagc	..................((...((((..(((((.(((((((((((((.(((...(((((.(....)))))).))))))))).)))))))..)))))...))))...))...	-46	0.0551084	0.33957	0.161407	0.0968211	0.361642	0.188493	0.274148	0.165088	0.390366	0.179334	0.472312
novel_miR_1322	0.7	gaugaagcuguggagugccua	ggcagaaacagcaucauccc	NW_004973818.1	-	167153	167261	ccuguucaggcaaaguguuuauccuuuaggagccugugggcagaaacagcaucaucccuuauggggacugcugagauggggaugaagcuguggagugccuaaaccaccu	......(((((..........(((....))))))))((((((...(((((.((((((((..(.((.....)).)...)))))))).)))))....))))))........	-40.2	0	0	0.0807033	0.0484106	0	0	0.0783279	0	0	0.089667	0
novel_miR_558	3.06171e+06	ugagaacugaauuccauggacu	guccaugguauucaguucucu	NW_004973397.1	-	1412164	1412275	aauuuggcaguucccagcucugagaacugaauuccauggacugguuccaguuccauguguucaguccaugguauucaguucucuagcuuggcugcaucgaacuucacgacug	......((((((...((((..(((((((((((.(((((((((((...((......))...))))))))))).))))))))))).)))).)))))).(((.......)))...	-49.5	25038.9	22374.5	21339.4	24353.7	30207.2	27464.8	26452.6	26534.8	18027.1	26930.6	25403.8
novel_miR_1074	0.2	acugugacuggucucaaa	ugagaacaggacaugagc	NW_004973752.1	-	173050	173160	ucugucaaggaugcagcccaagcagaguggcugagaacaggacaugagccuggguacaaaguguuucaggcacugugacuggucucaaagccacuagcaagguguugugac	...........((((((((..((..(((((((((((.(((.(((.(.(((((((.(((...)))))))))).))))..))).))))..))))))).))..)).))))))..	-41.4	0	0.04851	0.0403517	0	0	0	0	0.275146	0.0487958	0	0
novel_miR_957	3.2	agggcugaauguaauuuuagg	uaaaauuacauucagcccuuu	NW_004973589.1	+	183914	184025	agccucgcgguugccuucagagggcugaauguaauuuuaggccuggauaaauguaacuacuccuacauauauucaguccuaaaauuacauucagcccuuugaaggcaacugc	......(((((((((((((((((((((((((((((((((((.(((((((.(((((........))))).))))))).)))))))))))))))))))))))))))))))))))	-74.9	0	0.09702	0.0403517	0.0968211	0	0.0942466	0.039164	0.110059	0.146387	0.358668	0
novel_miR_1233	439.6	gcgacccauacuugguuucagg	agaaaucaaggguggguaagacc	NW_004973886.1	-	3540862	3540974	caaagccgccccauggcuccagaaaucaaggguggguaagaccucgucagcaaaguuuaaggcgacccauacuugguuucaggggcuguguggcucucgucaccgcugcguau	...((((((...((((((((.(((((((((.((((((..(.(((...............)))).)))))).))))))))).))))))))))))))..(((.......)))...	-41.9	3.08607	5.62716	2.78426	1.98483	1.94383	1.46082	4.66051	1.65088	1.07351	1.88301	3.62106
novel_miR_317	63.1	caaaagugcaggaugaaggauu	uccuucauccuaaaccuuugcc	NW_004973689.1	+	449784	449894	aggaacugaacacaacuauucuuagccuugaauccuucauccuaaaccuuugcccuuauucuuagcagggcaaaagugcaggaugaaggauucaaggcuaaggagaaucca	..................(((((((((((((((((((((((((..((.((((((((..........)))))))).))..))))))))))))))))))))))))).......	-57	0.881734	0.09702	0.0807033	1.30709	1.58218	0.188493	0.117492	0	0	0.448335	0.196797
novel_miR_1109	1.4	cgggcgggggcggcgggg	gggccgcccccccgggcc	NW_004973190.1	+	1752902	1753009	ccgcagcagggaugagaagggugacaagggcagaguggcggcggcgggccgcccccccgggcccggggggcgggcgggggcggcgggggcggccgccaaggccagggg	((....((....))....))........(((....(((((((.((..(((((((((((..((((...)))).)).)))))))))....)).)))))))..))).....	-61.7	0	0.04851	0.0403517	0	0.0452053	0.235616	0	0.110059	0.0487958	0	0
novel_miR_448	35	ucauuuuaggccuguaucaaug	uugacacaggccuacaaugac	NW_004973430.1	-	590416	590527	cuaauucaaagggccaaaugucauuuuaggccuguaucaauguaggaguaguuucauugacacaggccuacaaugacauuuggcccuucaaaggcaaccgccaggccgaugu	........(((((((((((((((((.(((((((((.((((((.((......)).)))))).))))))))).)))))))))))))))))((..(((.........)))..)).	-56.3	0.165325	0.24255	0.403517	0.580927	0	0.14137	0.234984	0.275146	0	0	0.314875
novel_miR_1171	1857.2	gggcagacugugacuuguugu	acaaaaucacuagucuucc	NW_004973309.1	+	999167	999276	uggagaggccacgcacccuagggcagacugugacuuguuguggugggaugagccauacaacaacaaaaucacuagucuuccagagggagcugggcaccacgucuguccuc	.(((.(((((..((.((((..((.(((((((((.(((((((.((((......))))...)))))))..)))).))))).))..)))).))..))).......)).)))..	-44	2.75542	7.51905	8.5949	20.3808	24.4109	19.6504	6.81453	16.5638	9.2224	10.3117	13.028
novel_miR_185	2.1	aucucggugagaccuccc	gcucaucaggagcauucu	NW_004973350.1	+	839478	839593	cccugcacaagccacagcagaucucggugagaccucccagaccucugagugcagaacacgcucugcaaaggggcgaucugggcucaucaggagcauucugucccggcccugagacu	..........(((...(((((.(((((((((....(((((((((((...((((((......)))))).)))))...))))))))))))..)))...)))))...))).........	-41.2	2.31455	1.06722	1.61407	0.580927	3.16437	2.45041	0.156656	1.70591	3.85487	0.941503	0.865906
novel_miR_178	7	gcugcuuagagguggucugg	agcccaccucuccagcauuuu	NW_004973182.1	+	6993319	6993428	ggcgguaagcgaagccagcugcugcuuagagguggucuggaggcuuuagcugggaccagcccaccucuccagcauuuuauccaccgcggguuggguuccagucucagcuc	.(((((..((.......))(((((...((((((((.((((.(((....)))....)))).)))))))).)))))........)))))((((((((.......))))))))	-43.3	0	0	0	0.0968211	0	0.188493	0	0	0	0	0.118078
novel_miR_9	0	gguggaccguugcagagacugu	cuucccugcaucuguccugcuaau	NW_004973179.1	+	2768519	2768630	uguuccauucuuuagcauccugggcacaaacaccuucccugcaucuguccugcuaauauugcagaagucugguggaccguugcagagacugugggagugugagcaccaagcu	(((((((((((...((.......)).....(((..((.(((((.(.((((.((((...((....))...)))))))).).))))).))..))))))))).))))).......	-28.9	0	0	0.201758	0	0	0	0	0	0	0	0
novel_miR_386	2.5	cccccggcaucuccaccc	gggggaugcgggg	NW_004973678.1	+	142674	142781	agacaggauguaaacacucagcgcugcgagcgcaggcacggccggggcgggggggaugcggggccacgguccccccggcaucuccacccgcuccccgguuccacacgc	....................((.((((....))))))..(((((((((((((((((((((((((....)))))....)))))))).)))))..)))))))........	-51.3	1.70836	2.03742	2.30004	1.11344	2.16985	3.39288	0.861607	1.10059	3.07413	0.89667	1.0627
novel_miR_211	5.3867e+06	uucaaguaauccaggauaggcu	ccuauucuugguuacuugcacu	NW_004973530.1	-	399860	399971	uccagaaggcugcggccugguucaaguaauccaggauaggcuguauccauccgagcuggccuauucuugguuacuugcacuaggaggcaaccacagcuucauauuccagaga	......((((((.((((((((.(((((((((.((((((((((...((.....))...)))))))))).))))))))).))))))......)).)))))).............	-44.4	20188.7	21278.9	20886.9	23899	26864.6	23288.4	18443.5	25994.1	20857.2	20321.6	21656.8
novel_miR_353	2.1	uccaucuuuuugaaacacccugu	uuucaaaaagguagaccuaauu	NW_004973403.1	+	2682979	2683090	agaaaugauaauacaggauguuucaaaaagguagaccuaauuucaaagcagaaugucuugugaccuggguccaucuuuuugaaacacccuguauuaugaauguauaauuaau	.....(.((((((((((.((((((((((((((.((((((.((.(((.(((...))).))).))..)))))).)))))))))))))).)))))))))).).............	-41.1	0	0	0	0	0.0452053	0	0.039164	0	0	0	0
novel_miR_723	2.3	cuguguauggucuguguacagc	uggucuguguacagucugugu	NW_004973670.1	-	105923	106034	guguacagucuguguauggucuguguauggucuguguacagccuguguacagucuguguacggccuguguauggucuguguauggucuguguacagucuguguacggccugu	....((((.((((((((((.((((((((((.((((((((((.((((((((((.(((....))).)))))))))).)))))))))).)))))))))).)))))))))).))))	-45.3	0.0551084	0.14553	0.0403517	0.0968211	0.76849	0.376986	0	0	0	0	0
novel_miR_1112	2.2	cagggcaggagaggaagcugcu	cugaguuuccucuccugcgagguu	NW_004973324.1	+	4004060	4004170	gaagguauuuuuagggcuguugaucugacaccagcugaguuuccucuccugcgagguuggcguucaggaacagggcaggagaggaagcugcugagugagcucuugguuugg	............((((((..........(((((((..(((((((((((((((...(((..........)))...))))))))))))))))))).)))))))))........	-43.8	0.220433	0	0.121055	0	0	0.14137	0	0.110059	0.195183	0	0.0787187
novel_miR_1315	1	cauagugacugugcugggauaauc	ggaaaccggucacagacauggc	NW_004973614.1	+	546212	546330	ccaugcuugucucauuuaucuuguacaagaaguuguggaaaccggucacagacauggccgaauguaucaggccauagugacugugcugggauaauccauaagauacauauuuuucauug	.....(((((..((.......)).)))))...(((((((..((((.(((((((((((((..........)))))).))..))))))))).....)))))))..................	-33.1	0	0	0.0807033	0.145232	0	0.0471233	0	0.0550293	0.146387	0	0.0393594
novel_miR_731	452297	uggacggagaacugauaagggu	ccuuaucacuuuuccagcccagc	NW_004973680.1	-	3395645	3395756	gggagacgucuccugaggccauucucaucuccuuaucacuuuuccagcccagcuucuucacuguaacuguuggacggagaacugauaaggguaugcgagugacacgagcggc	(((((....)))))...(.(((((.(((.(((((((((.((((((.(.(((((...............))))).))))))).))))))))).))).))))).).........	-38.1	2121.84	5466.16	6384.52	3289.11	3902.98	3761.05	5511.55	1010.23	4562.02	139.836	3425.76
novel_miR_1153	0.8	auagaaucauagaauaguuugggu	ugcugaagagauaucugu	NW_004974012.1	+	145768	145877	acaugcgucuugcuguccuuucccagccugugcugaagagauaucuguaaucauaaaauuauagaaucauagaauaguuuggguuggaccuaagaagucccagcacuggg	....((.(((((..((((...(((((.((((.(((....(((.((((((((......))))))))))).))).)))).)))))..)))).))))).))((((....))))	-30.1	0.220433	0.14553	0	0.193642	0.0452053	0.14137	0	0.220117	0.0487958	0.1345	0.0393594
novel_miR_70	26.6	uuuccuccgcagcggugu	cagccggcagcaggggagg	NW_004973436.1	+	254946	255054	uggccauucugaccucgccacagccggcagcaggggaggaggcugcuuuuccuccgcagcgguguaacccacaacauacagccacauccucguuaaaugaaacaacugc	((((...............(((.(((.(.((.(((((((((....))))))))).)).)))))))...............)))).........................	-24.4	0.33065	0.14553	0.363165	0.145232	0.587669	0.14137	0	0.330176	0.683141	0.224167	0.0393594
novel_miR_622	35.2	aaauuggguccaucuuuuug	aaaaagaugggcccaauuuga	NW_004973598.1	+	1130765	1130877	auacagauuuaacagaaauacaggguguuucaaaaagaugggcccaauuugaaaccacacugcuuugaaauuggguccaucuuuuugcaacaccccauacuuugaaagaauag	............((((......(((((((.((((((((((((((((((((.(((.((...)).))).)))))))))))))))))))).))))))).....)))).........	-45.1	0.110217	0.04851	0	0	0.0904106	0.0471233	0	0.0550293	0.0487958	0.0448335	0.0393594
novel_miR_40	11.8	ucggaugcaaacuauuugaacg	uucagacaguuugcaucuuaugu	NW_004973595.1	-	1567131	1567242	guuucagccagaaagaaacaucggaugcaaacuauuugaacguuuauagaaacguucagacaguuugcaucuuauguuucuuuuuguagcucuuuuuuuuuuugcaacagau	.....((((((((((((((((.(((((((((((.(((((((((((....))))))))))).))))))))))).)))))))))))))..))).....................	-46.7	0	0	0	0.0484106	0.135616	0.0471233	0	0	0.0487958	0.089667	0.118078
novel_miR_995	17.3	ucugugcgguuccuuuagaagc	ccuccagaggaacugcagauau	NW_004973871.1	-	88597	88708	cuaacugguuaaugacaccguauuacaagcuuggccuccagaggaacugcagauauggaaauauauuacaucugugcgguuccuuuagaagccaaacuuguaauacauucau	......(((.......)))((((((((((.(((((.((.((((((((((((.(.(((...........))).).)))))))))))).)).))))).))))))))))......	-44.1	0.110217	0.19404	0.0403517	0.0484106	0.135616	0.14137	0.117492	0	0.292775	0.0448335	0
novel_miR_778	67.4	ugcccagggggguuguggagucu	acauucaaaacccgccuggac	NW_004973848.1	-	858800	858909	ugagaagaaacuucuucucagugagggugaaagaacacuggaacagguugcccagggggguuguggagucuccuacucuggagacauucaaaacccgccuggacacauuc	((((((((....))))))))((...((((......))))...))....((.(((((.(((((.((((((((((......)))))).)))).))))).))))).)).....	-48.3	0.110217	0.24255	0.363165	0.0484106	0.406848	0.28274	0.19582	0.385205	0.341571	0.224167	0.354234
novel_miR_790	82460.2	uuuguucguucggcucgcguu	gcgucgagccccacgugca	NW_004973190.1	-	1406256	1406366	ccauccgagccuggagcaacucugcacuugccuggcgucgagccccacgugcaagaccugaccugaacguuuuguucguucggcucgcguuaggcagguccagcccaucug	...((((....))))......(((.((((((((((((.((((((..(((.(((((((...........))))))).)))..)))))))))))))))))).)))........	-48.2	58.0842	1013.37	2138.44	269.792	257.851	438.576	571.637	142.911	1124.11	19.7716	1002.52
novel_miR_1206	1.8	aucaggguagcuggcacu	ggccaauccugucc	NW_004973349.1	-	2066443	2066550	ucuaaauguaaacaguuguugaaaaggccaauccuguccccaugcuucugcugcuuccuuggcagugggaucaggguagcuggcacugccagcagcaccuguagguuu	...........((((.(((((...((((((((((((((((.........((((((.....)))))))))).))))))...)))).)).....))))).))))......	-36.5	0	0.24255	0	0.0484106	0.0904106	0	0.039164	0	0.195183	0.0448335	0.0393594
novel_miR_638	2.2	ucacagugaaccggucucuuuuc	gggggccguuacacuguaag	NW_004973222.1	-	1465274	1465383	cagcgaugugcagcuggaaggggggccguuacacuguaagagagugaguagcaggucucacagugaaccggucucuuuuccuacugugucuugccacuccugaugacacc	..((((..(((((..(((((((((((((...((((((..((((.(........).))))))))))...)))))))))))))..)))))..))))................	-42.3	45.8502	25.9529	22.9197	27.4972	44.0752	40.7616	19.5428	38.1903	42.2572	16.8126	23.0646
novel_miR_205	2.7	ugagccgcugucucugcuggc	aggcacggcgguggcggcagc	NW_004973237.1	-	157383	157493	cacgcuccugccucuggaggaaggugagugcugguccccgcaggcacggcgguggcggcagcggggacgcugagccgcugucucugcuggcagggaggaccaccauuggca	(((..((((.(....).))))..)))((((.((((((((((.((((.(((((((((..(((((....))))).)))))))))..)))).))..)).)))))).))))....	-57.3	0.0551084	0.14553	0.121055	0	0.0452053	0.0942466	0.039164	0.0550293	0.195183	0.1345	0.0787187
novel_miR_955	5.4	cuaccucacccugcucuucccugc	aagggagagcuguggggauggg	NW_004973473.1	+	801449	801561	cggacacuggugccccacgugggguuggugggaagggagagcuguggggaugggaagagaugguggauccuaccucacccugcucuucccugcaggugcugucagcagccacc	....((((...(((((....))))).))))(.(.((((((((.((((((.(((((............)))))))))))...)))))))).).).(((((((....))).))))	-47.4	0	0	0.0807033	0.0484106	0	0.14137	0	0.110059	0.243979	0.0448335	0
novel_miR_337	47.4	uaggauggagcaaaugucguug	ucgucacuugcuucauuca	NW_004973389.1	+	5944412	5944521	cuuacuuuggaccagagcaugcucagguucuuucucgucacuugcuucauucaagcuugccaggucugacuaggauggagcaaaugucguugauggccuuggcagauaca	....(((((...)))))..((((.(((((...((.((.((.(((((((((((.(((..((...))..).)).))))))))))).)).))..)).))))).))))......	-31.1	0.220433	0.29106	0.645627	0.338874	0.361642	0.14137	0.274148	0.0550293	0.585549	0.089667	1.29886
novel_miR_967	2.7	auuuuaggacuguauaaaugu	auccauacgguccuaaaauaa	NW_004973382.1	-	236883	236994	cuugcgguugccuucaaagggccgaauguuauuuuaggacuguauaaauguaacuacuccuacauccauacgguccuaaaauaacauuuggcccacgaggcugauguggccc	.(((((...(((((....(((((((((((((((((((((((((((..(((((........)))))..)))))))))))))))))))))))))))..)))))...)))))...	-56.4	0.33065	0.14553	0.161407	0.193642	0.135616	0.188493	0.117492	0.165088	0.0975916	0.179334	0.275516
novel_miR_91	1.6	aggcucugagcugaacgug	cguggcaguucagagccuga	NW_004973333.1	+	9326541	9326648	uucaguuaccauccuguuccaggcucugagcugaacgugcaguauucguggcaguucagagccugaaacugcucagcuucagcuccugaugguuuguguuauucgcaa	.......((((((..(((.((((((((((((((.(((.........)))..)))))))))))))).))).....(((....)))...))))))(((((.....)))))	-39.2	0	0.19404	0.161407	0	0	0	0.039164	0	0.0975916	0	0
novel_miR_965	2.7	cggucugcgcgggacacac	guccgucccgcgcagacggcg	NW_004974098.1	+	25432	25540	gcggaacagagccggcucuguucccgucccguguccgucccgcgcagacggcggacgcggucaagggccacggucugcgcgggacacacagacggucccagaggcaucg	..(((((((((....)))))))))((((..((((..(((((((((((((.(.((.(.(......).))).).))))))))))))))))).))))(((.....)))....	-58.9	0.165325	0.09702	0.282462	0.0968211	0.0452053	0.0942466	0.19582	0.110059	0.146387	0.179334	0.157437
novel_miR_1151	2.6	uuaugcuccugaaugccuuugg	aaaggcaggcaggagcuuaauu	NW_004973492.1	+	758033	758143	ucuuucggccagcucgcuggccuggaucuccaaaggcaggcaggagcuuaauuccuuuccagaaugagauuuaugcuccugaaugccuuugggaauccagagcgcugaguc	......(((((((..(((...((((((.((((((((((..(((((((.(((.(((..........).)).))).)))))))..)))))))))).))))))))))))).)))	-52.7	0.33065	0.72765	0.121055	0.387285	0.452053	0.235616	0.313312	0.660351	0.0975916	1.03117	0.511672
novel_miR_426	2.6	uccagccucccucuccagcagc	ugcagaugggagcuggaag	NW_004973385.1	-	244457	244568	agauggcauugccgucaccgcugcuccuugggggggcugcagaugggagcuggaagccucuuugugcugcuccagccucccucuccagcagcccuggggcugccaccagccu	.((((((...)))))).((.(........).))((((((((((.((((((((((((((.....).)))..))))).))))))))...)))))))..((((((....))))))	-55.3	0.220433	0.33957	0.363165	0.484106	0.180821	0.0471233	0.19582	0.165088	0.0487958	0.089667	0.354234
novel_miR_958	2.5	ucgugcucugucccaccacagg	uggugggggagguaggacuagc	NW_004973285.1	-	3219084	3219192	cugaucucuggggcuucuggggaaaggagauggguggugggggagguaggacuagcuggagcccacugagucgugcucugucccaccacaggcucaccaggaagccuug	.........(((((((((.((.....(((....(((((((((.(((((.((((((.(((...))))).)))).))).)).)))))))))...))).)).))))))))).	-49.9	2.42477	0.38808	2.13864	2.13006	2.80273	4.61808	1.68405	0.660351	7.95371	0.0448335	3.26683
novel_miR_502	11.4	cugggccacggggauguccucu	aggaauucccgugguugccggcu	NW_004973534.1	-	64060	64171	cuacauccugcaaaacccauccugaggcaaggggaggaauucccgugguugccggcuggucccaaacugucugggccacggggauguccucuccugcccugggccaucacgu	...............((((....(.((((.(((((((((((((((((((..((((.((((.....)))).))))))))))))))).))))))))))))))))).........	-50.7	0.110217	0.04851	0.0403517	0	0.0452053	0.14137	0	0	0.146387	0.1345	0
novel_miR_1070	2.4	ugcagacugucagacugugcaga	ugucagacuguuagacugugca	NW_004973320.1	-	2111214	2111324	cagacugucagacuguuagacugugcagacugucagacuguuagacugugcagacugugcagacuguuagacugucagacugugcagacugucagacugugcagacugugc	(((.(((((((.(((.(((.((((((((.(((.(((.(((.(((.(((((((...))))))).))).))).))).))).)))))))).))).))).))).)))).)))...	-47.2	1.81858	0.33957	0	0	0	0	0	0.71538	0	1.12084	0
novel_miR_920	1.9	ggagcaaggcugcugcucuggc	gcugcagcuguugcucugg	NW_004974382.1	+	26982	27090	ggcaggugcugugggugugagcugcagcuguugcucuggaguuucccuguggucucuggagcaaggcugcugcucuggcucacggcuccugcaacacucacugccacug	.(((((.(((((((((..((((.((((((.(((((((((((...((....)).))))))))))))))))).))))..))))))))).))))).................	-61.6	0	0	0	0	0	0.14137	0	0.110059	0.0487958	0	0
novel_miR_92	4.6	uggaaaaugaaagauguagcuac	ugcugcauauucuuauuuucucugu	NW_004973783.1	+	289892	290004	cuggagaugccgaucacuagugauuucuuguuaugcugcauauucuuauuuucucuguaaaaauaaaacauggaaaaugaaagauguagcuacacagugucaugcaaaacagu	(((....(((.((.((((.(((............(((((((....(((((((((.(((.........))).)))))))))...)))))))..)))))))))..)))...))).	-26.7	0	0	0	0.0968211	0.0904106	0	0	0.0550293	0	0	0.118078
novel_miR_650	23.4	uggggguuucccugccugggacc	cccgucggggcugacccccaug	NW_004973290.1	+	5422789	5422897	cccggagucggaccagccguggggaagaugccguggggguuucccugccugggacccgaggugugaagggcccgucggggcugacccccauggcagcuggcuccuucgc	...((((((((.(((....)))......(((((((((((((.(((((..((((.(((..........))))))).)))))..))))))))))))).)))))))).....	-58.8	0.110217	0.24255	0.0807033	0.242053	0	0.0471233	0.117492	0.165088	0.0487958	0	0.0393594
novel_miR_132	2.5	uucucccccacagacgcucacu	agggcggcuaugaggggaggagg	NW_004973781.1	-	2212010	2212121	augcugccagugcugccugcaugaggcgggagggcggcuaugaggggaggaggcugcuguuccuccccccuucucccccacagacgcucacucgcucgcucaccggcagaga	...(((((.(((..((......(((.((((.(((((.((.((.((((((((((...............)))))))))))).)).))))).))))))))).))).)))))...	-49.9	0.385759	0	0	0.290463	0	0.28274	0.0783279	0.275146	0.195183	0.269001	0.314875
novel_miR_400	11.9	ucaguuccugugacucugagu	ucagagucacaggaacugaug	NW_004973397.1	-	2130413	2130523	acauccuauucccuucucuaagguaaauggauacucagagucacaggaacugaugaaugcccaacauucaucaguuccugugacucugaguauccauuuacuuauggucuu	.................((((((((((((((((((((((((((((((((((((((((((.....))))))))))))))))))))))))))))))))))))))).)))....	-69.7	0	0	0	0.0968211	0.0452053	0.0471233	0	0	0	0.0448335	0
novel_miR_341	202	ggacacacauggaccugcugg	gugcugguccagcucugggu	NW_004973232.1	+	2899275	2899386	acucugccccucugccccgcucuggugagaccccccugcagugcugguccagcucuggguguucagcacaggacacacauggaccugcuggugaggggccaaaggagccaca	.(((((((((((.(((...(((....))).............((.((((((....((.((((((......)))))).)))))))).)).))))))))))....)))).....	-41.4	0.385759	0.33957	0.322813	0.726158	0.406848	0.753973	0.19582	1.21064	0.439162	0.493168	0.314875
novel_miR_114	1.7	agccucagucuggauacugucucu	aucagacaggucugaguggggcaugg	NW_004974496.1	-	173858	173970	ccagaagggcuaguccagcucugcaggagagaucagacaggucugaguggggcauggggaucauguuccagccucagucuggauacugucucugcuccugcagagguuuugau	((....))....(((.(.((((((((((((((...(((((((((((.((((((.(((((......))))))))))).)).)))).)))))))).))))))))))).)...)))	-52.5	0.165325	0.04851	0.0403517	0	0	0	0	0	0.0487958	0.1345	0.0393594
novel_miR_853	1.2	cuuccucugcucccuggggcugc	ugcucccuggugcaggggaggca	NW_004973596.1	+	481523	481634	agaugguacaaggacaucccuuagcagggaugcucccuggugcaggggaggcagaaaucuugagcuggugcuuccucugcucccuggggcugcccugcaagguccuuuucag	...(((...(((((....((((.((((((..(((((..((.((((((((((((...............)))))))))))).))..)))))..))))))))))))))).))).	-54.1	0.110217	0	0	0.0484106	0.0904106	0.0471233	0.039164	0	0.0487958	0.0448335	0
novel_miR_99	0.5	ugcagcuaggaauaauga	auaaucuccucucaagaca	NW_004973262.1	+	20965937	20966044	auggcagcugaaagauacugugcagcuaggaauaaugaagaaugcuggagugggaaaauaccaggauaaucauaaucuccucucaagacagcuucugugcugcauuuc	...(((((....(((..((((......((((((.((((...((.((((.((......)).)))).))..)))).)).))))......))))..)))..))))).....	-28.9	0.275542	0.09702	0.403517	0.0968211	0.226026	0.14137	0	0.275146	0.243979	0.0448335	0.118078
novel_miR_879	37	augcugugcuucuggaguuguuu	ugacuccagaggcccaacaug	NW_004973223.1	-	672011	672122	agaaagacuugaccaguauuaguguggagcugagugacuccagaggcccaacaugagucgugucauuccaugcugugcuucuggaguuguuuuggcugaaccugguaccucc	...............(((((((.((..(((((((.((((((((((((.((.(((((((......))).)))).)).))))))))))))..)))))))..)))))))))....	-41.3	0.33065	0.43659	0.121055	0.145232	0.76849	0.14137	0.039164	0.110059	0.243979	0	0.472312
novel_miR_1317	245	aaggacacucugaagcaaucug	guuucuuuaggugugucuuggc	NW_004973497.1	+	12357848	12357958	uuucuugacuguggugaggcaaggacacucugaagcaaucuggugauaauauuccagguuucuuuaggugugucuuggcuuccaaaucagcagaagcagcaaacaguugua	........((((((((((((.((((((((((((((.(((((((..........))))))).))))))).))))))).)))))...)))).)))..(((((.....))))).	-40	1.43282	1.60083	1.97723	2.2753	2.48629	3.01589	1.33157	3.1917	1.90304	0.941503	1.61373
novel_miR_1107	2.7	cucacccugcugucccccccagg	ggguguguguguguuuggg	NW_004973619.1	+	786991	787101	cggcuugcugcuccgcaaggugagcggggccggagggugucugggggguguguguguguuugggacccccccucacccugcugucccccccaggcuccgguccugcaguau	((.(((((......))))).)).(((((((((((....((((((((((.(...(((((...(((....)))..)))...))...)))))))))))))))))))))).....	-58.3	0.0551084	0.09702	0.161407	0.484106	0.271232	0.14137	0.039164	0.385205	0.243979	0.1345	0.314875
novel_miR_144	2.7	ugagccucugcacagcccaagc	aggggcugagccaggggcugcagg	NW_004973891.1	+	27782	27890	gcaggaccaggcuguugcuggcaagcuguggguggugagcaggggcugagccaggggcugcaggucccucugagccucugcacagcccaagccccccacccauuccagc	......((((.......))))...(((((((((((.(.((..((((((.((.(((((((.((((....))))))))))))).))))))..)).).)))))))...))))	-56.7	0.110217	0.38808	0.766681	0.290463	0.0904106	0.188493	0.274148	0.110059	0.683141	0	0
novel_miR_1323	2	aggaugcuguaucuaggaugcuguu	uaucuaggaugcuguaucuggg	NW_004974333.1	+	1417	1531	guaucuaguaugcuggaucuaggaugcuguaucuaggaugcuguuuaugggaugcuguuuaugggaugcuguaucuaggaugcuguaucugggauacugcaucuagaaugcugua	((((((((.((((...((((.((((((.((((((.((((((.......((.((.((......)).)).)))))))).)))))).)))))).))))...)))))))).))))....	-39.8	0	0	0	0	0	0	0	0	0.341571	0	0.118078
novel_miR_489	2	aacacgaugcccaugcugggaagc	uccagcugguuaucgugaugc	NW_004973261.1	+	1346339	1346448	acugaugcacucaaagagcaaacacgaugcccaugcugggaagcugggauuguuccuuccagcugguuaucgugaugcgucugggcugcccucucucagcuccauggcug	......(((((((....(((..(((((((.(((.((((((.....((((....))))))))))))).))))))).)))...)))).))).......(((((....)))))	-39.3	0.220433	0	0	0	0	0	0	0	0	0.089667	0
novel_miR_542	24.6	acgcucuuuccugcccaucagc	agugggaaggaauagcgccugg	NW_004973196.1	+	1025382	1025492	gugcuaaggucagggcagguagugggaaggaauagcgccuggucuuaguuaacagccacgcucuuuccugcccaucagcggccccagauaaugcccagcaaaucgaauuaa	.((((..((.((((((.(.(.(((((.(((((.((((..(((.((........)))))))))..))))).))))).).).)))).......)))).))))...........	-35	0	0.09702	0	0.0484106	0	0.0471233	0	0	0.487958	0.0448335	0.236156
novel_miR_336	1.1	ucugaccuuucugacuuucauu	uaggagagucaggagguuagga	NW_004973488.1	+	49873	49983	aauuuuguguuaacauaguucuuuauuuuuuuaggagagucaggagguuaggaaacguggaagaugauuuucugaccuuucugacuuucauuaacaguuuucaagccugag	((((.(((....))).))))..............((((((((((((((((((((((((.....))).)))))))))).))))))))))).....(((.........)))..	-31.3	0.385759	0.33957	0.443868	0.435695	0.271232	0.612603	0.274148	0.440234	0.92712	0	0.275516
novel_miR_864	89.8	ucagcugagcuacuggacuucg	aaaguccaacagcuuagcuuga	NW_004973503.1	+	708926	709036	caugcaaguacuuccagcugcuuuaguacaaaguccaacagcuuagcuugaauaguccccucugagagcuucagcugagcuacuggacuucgcauccaaguggcugugcac	..((((........(((((((((..((.(.(((((((..(((((((((.((((..((......))..).))))))))))))..))))))).).))..))))))))))))).	-38	0.771517	0.82467	1.04914	0.387285	0.497258	1.64932	0.39164	0.440234	0.585549	0.493168	0.393594
novel_miR_851	1.9	ugugcuuugugcuaaugucug	gaguagcucaaggcaaugcc	NW_004974676.1	-	936009	936122	uaaaugccugcagucagaggugugcuuugugcuaaugucugaguuuaaaaaggaggccucagaguagcucaaggcaaugccgcugaauuaggaguacauugcaaggcuuuucag	.(((.((((((((((((.(((((((((((.((((...(((((((((.......))).)))))).)))).)))))).))))).))))............)))).)))).)))...	-38	0.0551084	0	0.121055	0.0484106	0.0904106	0	0.234984	0	0.0487958	0.0448335	0
novel_miR_729	2.1	gcuguugagcugaggagg	augguuuagcaguuccugaauu	NW_004973232.1	+	2820447	2820558	agaaagcaaguuaguacacuuuggcuggaggcuguugagcugaggaggauucaggaauauucaaauccucaugguuuagcaguuccugaauugcuggagugugaacuuggga	......((((((..(((((((((((...((((((((((((((..(((((((...((....)).))))))).)))))))))))..))).....)))))))))))))))))...	-41.7	0.0551084	0.04851	0.0807033	0.0484106	0.180821	0.14137	0.117492	0.165088	0.0487958	0.1345	0.0787187
novel_miR_291	8.6	uuaggcaucugugacuguaaauc	uuacagacacggaugcuugagu	NW_004974573.1	-	52950	53062	aggucauccagaugucccaagggcuuguuuacagacacggaugcuugaguguuucuugccugcaacugcauuaggcaucugugacuguaaaucuggcagccgggcauugacua	.(((((.....((((((.....(((.((((((((.((((((((((((((((((.(......).))).)).))))))))))))).))))))))..)))....))))))))))).	-43.3	0	0.14553	0.121055	0	0	0	0	0.165088	0	0.0448335	0.118078
novel_miR_840	498377	aacccguagauccgaacuugug	caagcuuguaucuauagguaug	NW_004973536.1	-	869663	869774	gcaaauuacagaagagauccgcgccuguugccacaaacccguagauccgaacuuguggucauauuccacacaagcuuguaucuauagguaugugucugucuggcaagugcac	(((.....(((((((.....(((.....)))((((.(((.((((((.(((.((((((...........)))))).))).)))))).))).))))))).)))).....)))..	-31	3249.52	3433.15	3259.2	2484.96	2753.5	9489.92	7901.49	2031.02	3976.86	2230.33	3183.43
novel_miR_760	2.5	cgagcugcuggcaaaggacc	gcucgugcccagcagcuccgg	NW_004973320.1	-	1848076	1848185	ccggcgugggccgcggugccagggcaaagcugggcucgugcccagcagcuccggagggguuuuugcaucccgagcugcuggcaaaggaccagauuucgcugcugcugcuu	.((((....))))(((((.(((.(.(((.((((.((..((((.((((((((.(((.(.(....).).))).))))))))))))..)).)))).)))).))).)))))...	-51	0.110217	0.09702	0	0.0968211	0.361642	0.0942466	0	0	0	0	0
novel_miR_275	6.4	accgcggcugccaucugaugc	aggugauggugguugugaaaugc	NW_004973261.1	-	2862790	2862900	gcugcuggggacagcagguugugcgcagagcaggugauggugguugugaaaugccugcaggucggauggcaccgcggcugccaucugaugccucugcgcccugcagggauu	.((((((....))))))((.(.((((((((((...(((((((((((((...(((((.(.....).).)))).)))))))))))))...)).)))))))).).)).......	-54	0	0.04851	0	0.145232	0	0	0	0	0.195183	0	0
novel_miR_684	0.3	aaaggagacccugcugagcuc	guugacagagcacuccuggag	NW_004973300.1	+	435678	435787	accaaaauacagcagagggauagacagguugacagagcacuccuggagaaguuuaucacaggguaaggaaaaaggagacccugcugagcucugauaucccugaaaaaaac	...............(((((((..((((((.((((.(..(((((.......((((((....)))))).....)))))..)))).).))).))).))))))).........	-28.4	0.165325	0.04851	0.161407	0.290463	0	0.0471233	0	0.110059	0.0975916	0	0.0393594
novel_miR_1163	5581.3	augcagaagugcacggaaacagcu	cuguuacuguucuucugaugg	NW_004973627.1	-	26720	26830	uguuaaagagugcucuuguggcuuccaugcagaagugcacggaaacagcuauuugcuauugaaaaguuggcuguuacuguucuucugauggaugcugcuggauucugacac	((((..((((...(((.(((((.(((((.((((((...((((.((((((((...(((.......))))))))))).)))).))))))))))).))))).))))))))))).	-39.9	20.6656	10.6722	17.553	10.4567	8.22736	14.5611	17.0363	7.48398	26.1545	12.9569	41.0125
novel_miR_589	254.4	uuucagaaagauggacccaauu	uugaguccaucuuuuugaaac	NW_004973344.1	-	183699	183809	cgggggaacucucugaaauguuacaauauacagggcguuucagaaagauggacccaauuucaaagcauuucacauugaguccaucuuuuugaaacacccuguacagacguc	(((((.....)))))..(((((......(((((((.(((((((((((((((((.((((...............)))).))))))))))))))))).)))))))..))))).	-44.8	0.495975	0.4851	0.363165	0.193642	0.180821	0.14137	0.548296	0.220117	0.341571	0.089667	0.787187
novel_miR_884	2.6	uuucaaaaagauggacccaau	acuggguccaucuuuuugaa	NW_004973262.1	-	7081323	7081434	agggaaguggauuccuaguauaggguguuucaaaaagauggacccaaucugaaauguauacugcuucgaaacuggguccaucuuuuugaaaugcccuguacguuuaugacug	.(((((.....))))).(((((((((((((((((((((((((((((.((.(((..(((...))))))))...)))))))))))))))))))))))))))))...........	-52.6	0	0.09702	0.0807033	0	0.135616	0.0942466	0.039164	0.0550293	0.146387	0.089667	0.0787187
novel_miR_1223	2.1	agaugcugcauugaacucagccuu	ggcugaguucuguagccccuua	NW_004974044.1	+	629478	629590	guuggaaggaauuucuucggaacucugacacagcuggcugaguucuguagccccuuaugguaaucauuaagaugcugcauugaacucagccuuuuggaucccgagugcucucc	.((.(((((....))))).))((((.((..(((..((((((((((((((((..((((..(....)..))))..))))))..))))))))))..)))..))..)))).......	-41.4	0.0551084	0.14553	0.403517	0.0484106	0.0904106	0.14137	0.156656	0	0.146387	0.089667	0.118078
novel_miR_7	15.6	agacugaugguauuuucc	agguugagguuggaugug	NW_004973484.1	+	870298	870405	gcugacaggcacuuugcaaggagacugaugguauuuucccugguuuagagauggggggaaagaagagcauccauuugcaccaggggagguugagguuggaugugggga	(((....))).(((((((....((((......((((((((((((....(((((((.(..........).)))))))..))))))))))))...))))...))))))).	-31.7	0	0.04851	0	0	0.542463	0.14137	0	0.495263	0	0	0
novel_miR_936	2.7	uucggggguccugcaguuuggc	caggcuggaggcccccgcugcg	NW_004973553.1	-	451862	451973	uggggcagaagagcuggguguucggggguccugcaguuuggcacggucccggcaggcuggaggcccccgcugcgccccgcuccuucccgcagguucucaaagcccgucuguc	..(((.((..((((.((((((.((((((.(((.(((((((.(........).))))))).)))))))))..)))))).)))))).)))((.((((.....)))).)).....	-57.6	0	0.53361	0	0	0	0	0.039164	0	0	0	0
novel_miR_315	2.6	agcccugaagcugugccacugu	acagugccacugccacaggggac	NW_004973709.1	-	235890	236001	ugcaugaggugcccacagggagcccugaagcugugccacuguucuggggcugcagaugugacagugccacugccacaggggaccaugugggcacacgugaugaggaggcgau	..((((..(((((((((.((..(((((..((.(((.((((((((((......))))....)))))).))).))..)))))..)).))))))))).)))).............	-54	0.771517	0.33957	0.443868	0.290463	0.632874	1.03671	0.352476	0.275146	1.56147	0.627669	0.432953
novel_miR_283	2.4	aaaucagguccaucuuuuug	caaauagauggaccugauuuc	NW_004973619.1	+	1503595	1503705	caacaagcacagggcguuucaaauagauggaccugauuucaaagcuguagggauuucaaaucagguccaucuuuuugaaacacucuguacugugguuggaaggaauuauua	((((.((.((((((.((((((((.(((((((((((((((.(((.((....)).))).))))))))))))))).)))))))).)))))).))...)))).............	-48.7	0	0	0	0	0.0452053	0	0	0	0.0487958	0	0
novel_miR_699	2.2	ugacccccauguccccacggc	ccuggacaccugggucccu	NW_004974718.1	+	6783	6890	ccaccccaggacaccugggucccuucaggauaccuggguccuccugucccccuggacaccugggucccucugacccccauguccccacggccaccccaggacgccugg	....((((((...)))))).....(((((...((((((.....((((......(((((...(((((.....)))))...)))))..))))....))))))...)))))	-42	0.0551084	0.04851	0.201758	0	0	0	0.039164	0	0.146387	0	0
novel_miR_513	2.3	ggggguggugcugcucug	gagagcgcuugcugca	NW_004973190.1	+	1214262	1214369	gguaacacagagggguuuugggggguggugcugcucugucuugcuuugcaggaaggcagggagagagcgcuugcugcauuccuucaguguguuugcaguugcugcauc	...((((((((((((...((.((.(.((((((.((((.(((((((((.....)))))))))))))))))))).)).)).))))))..))))))(((((...)))))..	-44	0.385759	0.14553	0.282462	0.242053	0.271232	0.471233	0.156656	0.0550293	0.536754	0.1345	0.157437
novel_miR_859	29.1	ugucucuugcucucugugcagc	ugcaucgagacgcuugggauu	NW_004973319.1	+	886317	886425	aauaaucuccuuuuaucagagcaggggcgccucgcugcaucgagacgcuugggauuaacgcaugucuccuugucucuugcucucugugcagccugcagcgaaucgugcu	...................((((.((.((((..(((((((.((((.((..(((((................)))))..)))))).)))))))..)..)))..)).))))	-34.3	0.495975	0.38808	0.0807033	0.0968211	0.452053	0.565479	0.117492	0.165088	0.390366	0.089667	0.118078
novel_miR_529	2.4	ugcccaggggguuguggagucu	cauucaaaacccaccuggacac	NW_004973199.1	-	6742226	6742337	cagaacacuggaacaugcugcccaggggguuguggagucucuuacacuggagacauucaaaacccaccuggacacauuccuguguaaucucauccagguguucccgcucugg	.(((((((.(((..(((.((.((((((((((.((((((((((......)))))).)))).))))).))))).)))))))).))))..)))...(((((((....))).))))	-46.4	0.275542	0.24255	0.201758	0.193642	0.497258	0.188493	0.156656	0.275146	0.341571	0.1345	0.236156
novel_miR_902	268.3	uuucaaaaagauggacccaauu	uuuggauccaucuuuuugaaac	NW_004973450.1	-	4913330	4913441	guaacuagccuauuugaaauacagauguuucaaaaagauggacccaauuucaaagcaguagugaauucaauuuggauccaucuuuuugaaacacccuaugcugccuuacuuu	((((.((((...((((.....))))(((((((((((((((((.((((.((.((..((....))..)).)).)))).)))))))))))))))))......))))..))))...	-30.5	0.0551084	0.04851	0.0807033	0.0484106	0.0904106	0.0942466	0.0783279	0	0.0975916	0.0448335	0.0787187
novel_miR_1242	52.3	ugaauugagucugucuuuuug	aaaaagauggaccuaauuuca	NW_004973187.1	+	924360	924470	gauauaaacuugagaagcuucuacaagguguuucaaaaagauggaccuaauuucaaagcaguagggauuuugaauugagucugucuuuuugaaacacccugcauauuacag	........(((((((....))).))))(((((((((((((((((((.(((((.((((((......).)))))))))).)))))))))))))))))))..............	-35.2	0.0551084	0.87318	0.322813	0.193642	0.361642	0.42411	0.822443	0.0550293	0.292775	0.582835	0.393594
novel_miR_900	254.9	uuucaaaaagauggacccaauu	auugggcccaucuuuuugaaac	NW_004973755.1	-	3922766	3922874	aaauaaagucuuucuaguacacaggguuuuucaaaaagauggacccaauuuccaaguaauuucaauuugauauugggcccaucuuuuugaaacacccugugcuaucuaa	..............(((((((((((((.((((((((((((((.((((((.((.((((.......)))))).)))))).)))))))))))))).)))))))).)).))).	-44.8	1.3226	0.04851	0.121055	0.0968211	0.135616	0.14137	0.117492	0.0550293	0.439162	0.762169	0.157437
novel_miR_1014	1.4	gagacccugcagagcucc	ggcucugcugggaaucaa	NW_004973663.1	+	68127	68234	caaauguuaggaagcucuacgagacccugcagagcuccuuccaccaugcggcucugcugggaaucaaggcagucagacuuuguaauaugguuuaauggggucugaaug	.............((.((..((..(((.((((((((.(.........).)))))))).)))..)).))))..(((((((((((((......)).)))))))))))...	-33.1	0	0	0.161407	0.0484106	0.135616	0.188493	0	0	0.0975916	0	0.0393594
novel_miR_368	81.5	uuuccugggguguuggcguugcu	ugaggccgacaucccagggaagg	NW_004973726.1	+	592744	592854	uagucguguuggcuuuggcuuuuccugggguguuggcguugcucaugguucuuucagugaggccgacaucccagggaaggcggugccauucaccagccccagcgcgcugca	(((.((((((((.....((((((((((((((((((((.(((((.(........).))))).))))))))))))))))))))((((.....))))....)))))))))))..	-57.8	0.606192	0.58212	0.524572	0.774569	0.361642	0.895342	0.39164	1.04556	0.292775	0.762169	0.669109
novel_miR_770	0.5	aaauugggcccaucuuuuug	aaaagauggauccaguuuca	NW_004973254.1	-	9780609	9780723	gcaaaaagauggauccaguuucaaagacauaacgauuucaaauugggcccaucuuuuugaaacacccugaaguauguguuguugacuuuugacucaauucuuucuccucuugggu	.(((((((((((.((((((((.(((..........))).)))))))).)))))))))))....((((.............(((((........))))).............))))	-29.1	0.551084	0.82467	0.322813	0.87139	1.31095	1.03671	0.548296	0.495263	1.1711	0.493168	0.669109
novel_miR_376	2.9	aaugagccgccguguguccgcagg	ugcgggcacgggcggguuucc	NW_004973760.1	+	2507702	2507812	gcacggcgccgcgggggcggcucagcgcccgcucugggccugcgggcacgggcggguuucccuugccgggaaugagccgccguguguccgcaggugagaucgugaucaaga	.(((((....(((((.((......)).)))))(((..((((((((((((((((((.((((((.....))))..)).))))).))))))))))))).)))))))).......	-63.7	0.440867	0.58212	0.121055	0.435695	0.180821	0.376986	0.509132	0.440234	1.1711	0.627669	0.432953
novel_miR_1305	146.9	ugaggauuaaugacugucuggg	caguuaguuauuaauccccagg	NW_004973642.1	-	1454644	1454755	ccucgaugcagggcauuuccugaggauuaaugacugucuggggucaucaucuccucccaguuaguuauuaauccccaggaaauacucugugccuugaucauuauugcuuaau	....(((.((((((((((((((.(((((((((((((.((((((...........)))))).))))))))))))).)))))).......))))))))))).............	-46.2	1.37771	1.11573	1.2509	1.45232	0.813695	1.36658	0.861607	1.3207	1.26869	1.03117	1.29886
novel_miR_1180	1.8	aacuggaagggucccuggagc	uccugggucuuuucccaaugc	NW_004973266.1	-	1489518	1489625	uccucucacuaauccugggucuuuucccaaugccuaacaugccuuugaaguaggugcuguguagcacaacuggaagggucccuggagcaguuagugccugcaggggau	(((((((((((((((.(((.(((((((...(((...((((((((.......))))).)))...))).....))))))).))).)))....)))))).....)))))).	-36.8	0.165325	0.19404	0.161407	0.0968211	0.723285	0.0471233	0	0.385205	0.195183	0.089667	0
novel_miR_1097	11.2	uggggaaagguugcugcagggcc	cugaccgcugccuuucccacagg	NW_004974151.1	+	373194	373306	uuguguggagguuuggaugauggggaaagguugcugcagggccaguucccuccuggcugaccgcugccuuucccacaggcagcauccucccugugacaguguacgaucagcac	......(((((..((.....(((((((((((.((.....((((((.......))))))....)).))))))))).)).....)).)))))........((((.......))))	-40.5	0.110217	0	0.0807033	0.0968211	0.0452053	0	0.039164	0.0550293	0.0487958	0	0
novel_miR_961	1.4	cagggcuguauucuggagcugu	cuuucuagagcuguguccugga	NW_004973635.1	-	210218	210329	uccuggagcuguguguguuccagggcuguauucuggagcugugguucagagcugcuuucuagagcuguguccuggagcuguguuccagagcuguguuccagagcuguguucu	..(((((((.......((((((((((....((((((((..((((((...)))))).))))))))....))))))))))...)))))))((((.((...)).)))).......	-44	0	0	0.0403517	0	0	0.0471233	0	0	0	0.0448335	0
novel_miR_1155	51.5	uuucucucugucccuucugcagu	cugcagaagggcugaaacacccgg	NW_004973893.1	+	154102	154211	ccgccgguucuuccuuggggacgaccugcuggcugcagaagggcugaaacacccggccauccugcgcggguuucucucugucccuucugcagucacgccaaagagauucu	..((.((((.((((...)))).)))).))(((((((((((((((.((...(((((((......)).))))).....)).).))))))))))))))...............	-45.2	0.0551084	0.14553	0.48422	0.580927	0.678079	0.188493	0.39164	0.660351	0.683141	0.089667	0.0787187
novel_miR_1185	2.4	uguuuguggagcggcuguuguu	caacaguugcuuugcaaacagg	NW_004973689.1	+	20722401	20722511	uuccugaaggacaaugagccuguuuguggagcggcuguuguuuuucagugcaucgacaacaguugcuuugcaaacaggcuuuugccuuucaugucaaauuucacugaaaau	....((((((.(((.(((((((((((((((((((((((((((............)))))))))))))))))))))))))))))).))))))..(((........)))....	-48.1	0.0551084	0.04851	0.0807033	0.290463	0.0452053	0	0.0783279	0.275146	0	0.1345	0.0787187
novel_miR_637	2.4	gggacagcggcaggugggu	ccgccuccgcguccuca	NW_004973947.1	+	288556	288664	acuguccccacagcuggggagggacagcggcaggugggucccagggcuccgcuccgcguuccccuugcaaugggucauucugacccgccuccgcguccucauauuuugg	....((((((....))))))(((((.((((.(((((((((....(((.(((....(((.......)))..)))))).....))))))))))))))))))..........	-48.9	0.606192	0.43659	0.524572	0.387285	0.587669	0.329863	0.117492	0.550293	0.585549	0.358668	0.196797
novel_miR_996	10.8	ugacagaagauacagagaaggc	ccuuugucuuugucugcucug	NW_004973417.1	+	1048527	1048637	guaggcccacugaugaacgaggugggugcgcuggugacagaagauacagagaaggcaaaguuaaugaaugccuuugucuuugucugcucugucagaagcuguccugaggag	....(((((((.........)))))))..(((..((((((((((((.((((((((((...........))))))).))).)))))..)))))))..)))..(((...))).	-38.6	0	0.09702	0.0807033	0	0.0904106	0	0	0	0	0	0
novel_miR_468	68.1	uugggcaccacugaacagagu	guguuucagucugugccc	NW_004973321.1	-	66510	66626	caaguugcugcucauguucacauggagccuccuguguuucagucugugcccguggccccucacccugguguugggcaccacugaacagagucugguugagagaagggaacggagcug	.........((((.(((((......((((..((.((((.((((..(((((((..((.((.......)).))))))))).)))))))).))...)))).........)))))))))..	-37.5	0	0	0	0.0484106	0.0904106	0.0471233	0.039164	0.0550293	0.0487958	0.0448335	0.0393594
novel_miR_32	2.7	cgggaggugaggaggacgugug	ccugagucucccuccugcc	NW_004973285.1	+	1128890	1129002	acgggggcuuuuggggguguccccaaggcagugguggagccugagucucccuccugcccggcugggccgguacgggaggugaggaggacgugugccaccacgugccaugaguc	..((((((..........))))))..(((((((((((.((.((..(((((((((((.(((((...)))))..))))))).))))....)).)).))))))).)))).......	-57.4	0.275542	0.09702	0	0.0484106	0.0904106	0.14137	0.039164	0	0.195183	0	0.0393594
novel_miR_408	1.7	aacuguaaguagaugaggccuucu	aagccucacacuugcaggucc	NW_004973479.1	+	389342	389454	cugcagauugcuugaccaagaacuguaaguagaugaggccuucucagacaacugcaagaagccucacacuugcagguccugaucaucgcagaagacuucagccacucugguaa	((((.((.....(((.((.((.((((((((.(.((((((.(((((((....)))..))))))))))))))))))).)).)).))))))))).........((((...))))..	-35.5	0.165325	0.09702	0.121055	0	0.135616	0.14137	0	0.0550293	0.0487958	0	0.314875
novel_miR_226	0.3	uaguugguugaggacacaugg	guguguccccccccaacaca	NW_004974580.1	+	7035	7145	ggauugggcugugucuccaguaguugguugaggacacauggggacgugucaccccccuguguguccccccccaacacaguucccuucgcccgagugggacacagugacccc	.....((((((((((.(((((.(((((..(.((((((((((((...........)))))))))))).)..))))))).......(((....)))))))))))))...))).	-42.5	0.0551084	0	0	0.0484106	0	0	0	0	0.0975916	0.179334	0
novel_miR_1251	2.2	cccaacgggcggugggcu	uucacugccccaaauccc	NW_004974676.1	-	151675	151783	cggcuccagcccaucagcaucccaacgggcggugggcuccugcagcccggcuuccuggaaagaccuggcacgggcugggaauucacugccccaaaucccagcacagccg	(((((...((......))........((((((((((.(((..((((((((((..((....))....))).)))))))))).)))))))))).............)))))	-42.7	0	0.33957	0.48422	0.0484106	0.0904106	0.28274	0	2.91655	0	5.55935	0.157437
novel_miR_1038	0.6	uugguuacuuccugcauugucu	ccagugccagacuugaccaaau	NW_004973689.1	+	18558850	18558960	uccaagagaacuuaaacggaaguaacugaagccagugccagacuugaccaaauugauuauuugaggauguuugguuacuuccugcauugucuuuguguuauuucuuacacu	.................((((((((((((((.((((((..((..(((((((((...............)))))))))..))..)))))).))))).)))))))))......	-29.3	0	0	0.161407	0.0484106	0.0452053	0	0.274148	0	0.0975916	0.0448335	0.0787187
novel_miR_911	123.8	uaauacugccugguaaugaugau	caucuuacugggcagcauugg	NW_004974095.1	+	2377076	2377185	augccauuaccaucuuacugggcagcauuggauguuuucugucuuucuaauacugccugguaaugaugauuaugguguuucguguacaacgugggaaaguucaacagcga	(((((((...(((((((((((((((.((((((.............)))))).))))))))))).))))...))))))).((((((..(((........)))..))).)))	-36.2	0	0	0.0807033	0	0	0	0	0	0.0487958	0	0.0787187
novel_miR_221	0.2	aaauugugugucucucuccca	uggaguuaggcauucgguuaac	NW_004973252.1	+	4723123	4723232	gacaagcgaaccagacugacaguuugaguggaguuaggcauucgguuaacguuguuccuaccugcuggugaaauugugugucucucucccaguauccgcagacggacucg	.........((((((((...)))))).))((((..((((((.(((((.((...((........))..))..))))).))))))..))))..(..((((....))))..).	-25.4	0	0.04851	0.0403517	0.0484106	0	0.0471233	0.117492	0.0550293	0.0975916	0	0
novel_miR_736	2.5	cccggacacggagccgcuccug	ggagccgcuccuggugcacgguca	NW_004973953.1	+	324075	324187	aauuguuucaugcagccugacgccgacacggagccgcuccuggugcacggucaggagcuguuucugccugacccggacacggagccgcuccuggugcacggucaggagcuguu	...........(((((((...((((.((((((((.(((((..(((..((((((((((......)).))))).)))..)))))))).)))))..)))..))))..)).))))).	-50.3	0	0	0	0.145232	0	0.0942466	0.039164	0.0550293	0.829528	0	0.0787187
novel_miR_1063	207.6	uuucaaaaagauggacccaauu	uugaguccaucuuuuugaaac	NW_004973918.1	-	707431	707545	acaggguguuucaaaaagauggacccaauuucaaauauacugauuucaaauugaguccaucuuuuugaaacaccauguacuuucuguaggaauacucugcaguaaacucuucaaa	(((.((((((((((((((((((((.((((((.((((......)))).)))))).)))))))))))))))))))).))).....(((((((.....))))))).............	-47.7	0.0551084	0.04851	0.0807033	0.0484106	0.0904106	0.0942466	0.0783279	0	0.0975916	0.0448335	0.0787187
novel_miR_846	11.1	uccagccugggccccugcacu	ugccagggcuuguggcugugggu	NW_004973334.1	+	987646	987755	gaaaaggacagcucuaacuggagcaaggagcggugccagggcuuguggcugugggucuugcugcauccccuccagccugggccccugcacugccacuggcucgcuggcag	........((((........((((.((..(((((((..(((((((.(((((.(((............)))..))))))))))))..)))))))..)).))))))))....	-48.1	0.165325	0	0.0807033	0.0484106	0.0904106	0.0942466	0	0.0550293	0.0487958	0.269001	0.0393594
novel_miR_764	2.8	cguccccucucgcucugcug	gcgggagccgugcaggggacacg	NW_004973425.1	-	519116	519226	acagcuggaaacgcugcugcgguggcagcgggagccgugcaggggacacggugcccugggcacggccacguccccucucgcucugcugaccagcgugguggccacacggcc	...((((.....(((((((((.(((((((((.(((.(.(.(((((((.(.(((((...))))).)....)))))))).)))))))))).))).)))))))))....)))).	-59.5	0.936842	0	0	0	0.0452053	0.235616	0	0	0	0	0
novel_miR_506	2.1	uuggguccaucuuuuugaaac	uucaagaagauggaacuccuuug	NW_004973552.1	+	169426	169537	ccccaaaauacaggguguuucaagaagauggaacuccuuugaaaucguuauauauuuguuauuggguccaucuuuuugaaacacucuguaccucuggcuuaaucacaugucu	..(((...((((((((((((((((((((((((.(.((..(((................)))..)))))))))))))))))))))))))))....)))...............	-40.3	0.0551084	0.04851	0.0403517	0.0968211	0.0904106	0.0471233	0.039164	0.0550293	0	0.089667	0.0393594
novel_miR_930	49.8	aucugccucuuccccuccagg	gugaggggccagggcggcaggagacccca	NW_004973762.1	-	299099	299206	ccaggugaggggccagggcggcaggagaccccacagcuggaugucuggccuggcgaggagcaguggggugaucugccucuuccccuccaggagaucaugguuuacuug	((..(.((((((..((((.((((((..(((((((.(((...((((......))))...))).)))))))..))))))))))))))))).)).................	-48.2	0.771517	0	0.0403517	0	0	0	0.430804	0.495263	1.70785	1.25534	0
novel_miR_1134	1.8	agcugguaaaaugggaccau	uuuccuucacuaguuca	NW_004973262.1	-	5189261	5189368	ucccacaggguccagugggaggcuagaagaugaaaagggcacuguuuccuucacuaguucacaaaagugagcugguaaaaugggaccauggugaucucugacaucauu	((((((........))))))........((((...((((((((((.((((..((((((((((....)))))))))).....))))..))))))..))))..))))...	-36.9	0.0551084	0.24255	0.0403517	0.0484106	0	0.0942466	0.0783279	0.165088	0.0487958	0.0448335	0.157437
novel_miR_46	125.5	uccccugcauaaggacagugu	cuuguucccuauguuaaggg	NW_004973253.1	-	7984719	7984829	ucgucgugaccuguggugucuaaaaaucuuguucccuauguuaagggagccuguuuguaaauagggcagguccccugcauaaggacaguguuuuuauucacacccaaugaa	...((((....((.(((((.(((((((.((((.((.(((((..((((.((((((((.......)))))))).))))))))).)))))).)))))))...))))))))))).	-38	0.33065	0.82467	1.49301	0.338874	0.316437	0.376986	2.70231	0.110059	1.21989	1.30017	0.944625
novel_miR_209	8.7	cagcaauugcuuuugcagcagua	acugcugcaaaagcaauugcugc	NW_004973596.1	+	696055	696163	gagaaugcuguagggucuuuccauugaguacugcugcaaaagcaauugcugcaacagaaggucuucauugcagcaauugcuuuugcagcaguacucaauagaaggucuu	.............((.(((((.((((((((((((((((((((((((((((((((..(((....))).)))))))))))))))))))))))))))))))).))))).)).	-64.1	0.0551084	0	0.0807033	0	0.0904106	0.0471233	0.0783279	0	0.195183	0	0
novel_miR_1141	4.5	uugcacaccuggcuguccuguc	aggacagucuguuugcaccau	NW_004973689.1	+	6688332	6688443	uggaugucccaugagagauguugcacaccuggcuguccugucagcuggacacaucagacccaggacagucuguuugcaccaucugcuugagggagaguggacuucggaugug	....(.((((.(((((((((.((((.((..((((((((((....((((.....))))...)))))))))).)).)))).))))).)))).)))).)................	-42.5	0.110217	0	0	0	0	0.0471233	0.0783279	0	0	0	0
novel_miR_3	160.9	gaaaucaaguguagguggagccu	gcgacccacacuugguuuc	NW_004974095.1	-	3837025	3837137	guccgcugugcgugaccuuggaaaucaaguguagguggagccuguggcagcgaucaaggcgacccacacuugguuucaaggguccgcagggcagccuggggcacguccucugc	....(((.((((.((((((.((((((((((((.((.(..((((.(((......)))))))..))))))))))))))).)))))))))).))).((..((((.....)))).))	-53.9	1.21238	0.53361	0.72633	0.82298	1.08493	1.08384	1.37074	3.63193	0.390366	0.493168	1.69245
novel_miR_397	9.2	uggggggggcaaagucagggucu	cgcuguucuucacccccccagc	NW_004985760.1	+	512	620	cccccacaaacaaggggucccgcagccugucuuugguggggggggcaaagucagggucugcacuaaugagcgcuguucuucacccccccagccugcgcagcuccagcag	.((((........))))....(((((.(((....(((.(((((((..(((.(((.(.((.((....))))).)))..)))..))))))).)))...))))))...))..	-40.9	0	0.14553	0	0	0	0	0	0.165088	0.0487958	0	0
novel_miR_219	55.6	ugaaggccuuggauagacuggu	agggauguccaaggccuugguu	NW_004973252.1	+	6121185	6121295	gcucugguugugcugacagaugcuuugacaugaucagggauguccaaggccuugguucguuaccauguaaugaaggccuuggauagacugguccuguugagacaguccagc	...((((((((..((((((............((((((...(((((((((((((.((((((....))).))).)))))))))))))..))))))))))))..)))).)))).	-46.9	0.220433	0.24255	0.282462	0.677748	0.361642	0.471233	0.548296	0.385205	0.390366	0.493168	0.551031
novel_miR_725	2.3	uggcugacacuggagcugaugcu	cagcuccaguuacggcagcu	NW_004973309.1	+	1277375	1277484	caugcaaugcuauugcuguguggcugacacuggagcugaugcugcagcagagaugcagcagcuccaguuacggcagcucagcaggugcuaauccagucgcuccgugucgc	........((..((((((.((.((((..(((((((((...((((((.......)))))))))))))))..)))).)).))))))..)).......(.(((...))).)..	-44.6	0	0	0.121055	0	0.316437	0	0	0.495263	0.195183	0.179334	0
novel_miR_319	0.3	uuucaaaaagauggacccaauu	cugggcccaccuuuuugaaaca	NW_004973598.1	-	2835634	2835744	augauaacacaggguguuucaaaaagauggacccaauuuguuauuauacugcuuugaaacugggcccaccuuuuugaaacacuguagaauacacuguaaccuuaaaaaaga	........((((((((((((((((((.(((.((((.(((.................))).)))).))).))))))))))))))..........))))..............	-28.4	0.110217	0.04851	0.201758	0.0968211	0.135616	0.235616	0.19582	0.0550293	0.195183	0.089667	0.236156
novel_miR_538	1.8	uuucaaaaagauggacccaac	ugggucaaucuucuugaaaca	NW_004973689.1	-	23299063	23299176	caaccaagucuuaacagguguuucaaaaagauggacccaacuucuaaccuaaaccaauuucaaauugggucaaucuucuugaaacacccuggauuugcaacuugguaacucuca	..(((((((.....((((((((((((.(((((.(((((((........................))))))).))))).)))))))).))))........)))))))........	-36.5	0.0551084	0	0	0	0.0452053	0.0942466	0	0	0	0	0
novel_miR_566	2.1	gcaugagaggugcagaau	uuuguuuccagggcuu	NW_004973302.1	-	1042598	1042717	uuggggaggcggaauuuuguuuccagggcuuguggaaaggaguguagaguugcccagaguugcuccaucucucccuucccaugcaugagaggugcagaaucucuuccccaaucuauccuu	(((((((((.(((.(((((((((((..((.((.((((.((((.((.((((.((.....)).)))).))..)))).)))))).)).)).)))..)))))))))))))))))).........	-41.7	0.110217	0.14553	0.24211	0.242053	0.361642	0.42411	0.039164	0.385205	0.0975916	0.0448335	0
novel_miR_118	11.2	cugucugaaugccuggaggcuuu	auccuaaggcuuucaacaggu	NW_004973599.1	+	631260	631372	uuucauuaauuccugcuuuccugucugaaugccuggaggcuuuuugaagguuucuggcauaaauccuaaggcuuucaacagguaggcagggauuuacugcucccguagcagca	.......(((((((((((.(((((.((((.((((..(((.(((.((..((...))..)).))).))).)))).))))))))).)))))))))))..(((((.....)))))..	-44.5	0	0.09702	0.121055	0.145232	0	0.0471233	0.117492	0	0	0.089667	0
novel_miR_139	1.3	uggucuauacugguuuauacuggg	cugggauggacugggagcccc	NW_004975242.1	+	717	831	cuguggggacugggacaaacugggauggacugggagccccuugaugucccucguuuagcucugaggcgauacuggucuauacugguuuauacugggauguacugguuuauacugg	(.(((.(((((((.(((..((((..((((((((.((.((...(.(((((((((........))))).))))).)).))...))))))))..))))..))).))))))).))).).	-32.7	0.0551084	0.14553	0.0403517	0.0968211	0	0	0	0.0550293	0.0975916	0	0
novel_miR_870	1.7	uggcugugaggauaauuu	auugcccaauagcuagu	NW_004973446.1	+	1102493	1102600	cuauugcccaauagcuaguauggcugugaggauaauuucuccaggucuccucauaauggagcagcagggauugugagaaagcuggcgauuccugccacaaaugaaccc	..((((((..(((((((...)))))))..)).)))).......(((((((.......))))..(((((((((((.((....)).))))))))))).........))).	-35.7	0.716409	0.4851	0.564923	0.387285	0.904106	0.28274	0.156656	1.04556	0.829528	0.403501	0.905265
novel_miR_261	10046.4	uugacaucaucauacuugggau	cccaagcaggcugaugucaggc	NW_004973637.1	-	607965	608076	cauagcugugcucuauggguuugacaucaucauacuugggauguaugacacaaagucccaagcaggcugaugucaggcccaagauggcugccauccugugucgguuuacuau	(((((..........((((((((((((((.(...((((((((............))))))))...).)))))))))))))).(((((...))))))))))............	-41.8	27.7195	136.798	161.649	52.2834	49.771	47.7359	119.998	36.5945	55.676	21.6097	149.015
novel_miR_268	2.5	ucaguccagcuccugcuccggccu	gggagaagggccuggaucuggg	NW_004973885.1	-	214843	214954	gucuuuaauguccuccuggagaccccgcgagaggcgggagaagggccuggaucugggucugacccaccccucaguccagcuccugcuccggccucuuuucgggaagaggcca	((((((..(.(((....))).).((((.(((((((.((((.((((.(((((.(((((............)))))))))).)))).)))).)))))))..)))).))))))..	-51	0.275542	0	0	0	0	0	0	0	0.0487958	0	0
novel_miR_1075	1.1	auagcugcuguaaccuaguuc	ugucaucuacagcagcuaaaa	NW_004973911.1	+	182149	182259	ugaaguggugggccaaauugauagcugcuguaaccuaguucaggucuguuuuuaauggccugaugucaucuacagcagcuaaaacacaauuguauagaaauccuuuaucuu	(((((.(((......(((((.(((((((((((.......(((((((..........))))))).......))))))))))).....)))))........))))))))....	-31.6	0.0551084	0.04851	0	0.0484106	0	0.14137	0	0.110059	0.0487958	0.0448335	0.0787187
novel_miR_220	5.4	ucugcagcucuuucugugucu	augcagucagauccgcagagc	NW_004973689.1	+	4022165	4022275	accagaggucugguuucuggaugcagucagauccgcagagcauccacaggcaacucugcagcucuuucugugucucagaaagaccucucugugccccacaucccagcagcu	...((((((((...((((((((((((..(((.(.((((((...((...))...)))))).).)))..))))))).)))))))))))))((((.............))))..	-41.7	0	0.04851	0.0403517	0	0	0	0	0	0	0.1345	0
novel_miR_523	2.3	uggcuguguuucuccuugc	aauggggaaggacuccucc	NW_004973526.1	-	865751	865859	aaaaggggcgcugacugcucaaacccgcugugaagcagguggcaauggggaaggacuccuccuaacacgguggcuguguuucuccuugcaggugguugugcuccuggaa	...((((((((.(((((((...(((.(((....))).))).((((.(((((((.((.((.((......)).))..)).))))))))))).)))))))))))))))....	-45.9	0	0.09702	0.0807033	0	0.180821	0.0471233	0	0	0.0487958	0.0448335	0.118078
novel_miR_746	1.5	auggcagugcugugguaccugagu	ugugguaccugaugccugugaacc	NW_004973280.1	+	1113478	1113591	ugauacugcaguacccagguauggcagugcugugguaccugagucuggugaugcugugguacccaaguauggcagugcugugguaccugaugccugugaaccggguauggcacu	......(((.((((((.(((.(.((((.((...((((((..((((((.(.(((((.(((...)))))))).)))).)))..))))))....)))))).)))))))))).)))..	-47	0	0	0	0.0968211	0	0.0471233	0	0.110059	0.0487958	0.179334	0
novel_miR_645	1.4	agagcugggcugaacucu	aacagccucagugaagu	NW_004973285.1	-	301799	301906	uaagcacacgcuuaagacugagcacaagaacagccucagugaaguuaggcacauuuaugagugauuucauagagcugggcugaacucugcaacugcucagcauuuuug	(((((....)))))...(((((((..(((.(((((.(((((((((((..((......))..))))))).....)))))))))...))).....)))))))........	-33.4	0.606192	1.26126	0.928088	0.629337	1.35616	0.471233	0.861607	0.275146	0.536754	0.269001	0.196797
novel_miR_474	2.2	uagugcaauauugcuuauagggu	acccuaucaauauugccucugcu	NW_004974477.1	-	497713	497825	cauuauccagcuuccuaaccuuaaggaugagacccuaucaauauugccucugcuuuugugaucaggguaguagugcaauauugcuuauagggucuuuucuuuugaggguuauu	...............((((((((((((.((((((((((((((((((((((((((((.(....)))))))).)).)))))))))...)))))))))).)))))..)))))))..	-42.6	536.755	517.117	626.298	515.96	320.777	328.732	509.993	394.01	379.582	448.335	814.818
novel_miR_49	168.2	uggaagacuagugauuuuguuguu	caacaaaucauagccugccacc	NW_004973300.1	+	436046	436157	agcgcggcucucgguggucuggcucugcguggaagacuagugauuuuguuguucugauuuauaaaggugacaacaaaucauagccugccacccagcccagaccugcaccucu	(((...)))...((((((((((..(((.((((.((.(((.((((((.((((((((..........)).))))))))))))))).)).)))).))).)))))))...)))...	-36.5	0.385759	0.38808	0.48422	0.242053	0.271232	0.188493	0.939935	0.0550293	0.146387	0.762169	0.787187
novel_miR_1110	0.2	ucauuuccaugcauuucacagg	uuaaaugcauggaaacuauugauu	NW_004973222.1	-	1161123	1161236	uaguucuuucaggucauuuguuaaaugcauggaaacuauugauuauugucucauuaaaucauuuccaugcauuucacagggacaaacgcuaagcacggacugcgcuguaaggca	............(((.(((((.(((((((((((((....(((((............)))))))))))))))))).))))))))....(((..(((((.....)).)))..))).	-31.3	0	0	0	0	0.135616	0	0.156656	0	0	0	0
novel_miR_246	186	uuucaaaaagauggacccaauu	acuggguccaucuuuuugaa	NW_004973284.1	-	1047224	1047335	agccauugaacugacugaaauacaggguguuucaaaaagauggacccaauuuaaaaucacuaucucuuugacacuggguccaucuuuuugaaaaacccuguacuacaccaca	....................((((((((.(((((((((((((((((((..(((((...........)))))...))))))))))))))))))).))))))))..........	-43.1	0.0551084	0.04851	0.0403517	0.0484106	0.0452053	0.0942466	0.039164	0	0.0487958	0.0448335	0.0393594
novel_miR_129	1.9	uggugcugcugguucucu	guugcugguggugcaggu	NW_004973731.1	+	1274504	1274613	gagcuggugcuguugguggagcuggugcugcugguucucuugguugcugguggugcaggugcucucaguggagcuggugcugcuggugcugguuguacuggugaagcugc	.(((....)))......(((((..(((((((((((..........)))))))))))....)))))((((...((((((((.(((......))).))))))))...)))).	-37.8	0.165325	0	0.0403517	0.0968211	0.135616	0.0942466	0	0	0.146387	0.0448335	0
novel_miR_1089	2.3	ucucacugugcuucucccu	ggaugggcugaauagcugggaug	NW_004973266.1	-	4409672	4409779	ggcaaaucugccuggggaugggcugaauagcugggaugcugcugccugcuggggcaggaggugacaacgucucacugugcuucucccuaggagcuacugugccuacgu	((((......((((((((.((((...((((.(((((((.((.(((((.(((...))).))))).)).))))))))))))))).))))))))........)))).....	-45.4	0	0.04851	0.0807033	0.242053	0	0.0942466	0.0783279	0.110059	0.0487958	0	0.0393594
novel_miR_107	2.5	uuucaaaaagauggacccaauu	aaucagguccaucuuuuugaaa	NW_004973518.1	+	3014625	3014736	gcuuaaauacaggguguuucaaaaagauggacccaauuucauggcaugaugacuucaaaucagguccaucuuuuugaaacacucugugccuuaaggugugggguucuuaagc	.......((((((((((((((((((((((((((..(((((((......)))).....)))..)))))))))))))))))))))))))).(((((((........))))))).	-49.2	0.0551084	0.04851	0.0807033	0.0484106	0.0904106	0.0942466	0.0783279	0	0.146387	0.0448335	0.0787187
novel_miR_771	2.3	uuucaaaaagauggacccaau	acuggguccaucuuuuugaa	NW_004973678.1	-	2300937	2301054	aaaacagaauaauacacguuguuucaaaaagauggacccaaucugaagucacuguaucuuuaaaacuggguccaucuuuuugaaacaaccuguauaacaccucaaaaaaugguucacu	...........(((((.(((((((((((((((((((((((...(((((.........)))))....))))))))))))))))))))))).)))))...(((.........))).....	-45.2	0	0.09702	0.0807033	0	0.135616	0.0942466	0.039164	0.0550293	0.146387	0.089667	0.0787187
novel_miR_466	1.5	cuuuaggcuggcucugggu	ucuaggcuggcuuucaguu	NW_004973911.1	-	390346	390453	uuggcuuugagcuggcucugggcugacucuaggcuggcuuucaguugacccugagcuggcucuggguuggcuuuaggcuggcucuggguuggcuuuaaguucucuuug	..((((...))))((((..((((((((((..(((((((((..(((((((((.(((....))).)))))))))..)))))))))..))))))))))..)))).......	-46.7	0.0551084	0.04851	0.161407	0.0484106	0.316437	0.188493	0	0.220117	0.146387	0	0.0393594
novel_miR_1029	222.8	uugcacuguucguaaucuguuaac	uaacagguuccauuccagugcu	NW_004973198.1	-	1936096	1936206	aauugaaaagaugccuuuguuugcacuguucguaaucuguuaacaguaccuuucugauaacagguuccauuccagugcuacaugauaccccaagauaacagaaggcuggcu	............((((((....((((((...(.(((((((((.(((.......))).))))))))).)....))))))......................)))))).....	-25.1	2.14923	1.35828	1.77547	1.30709	1.7178	0.942466	1.44907	2.91655	0.683141	2.15201	3.81786
novel_miR_1308	1.9	aagaccuugggggcugga	caugccugcaagguuucac	NW_004973413.1	+	1267924	1268031	auaguguaguggguggagauaagaccuugggggcuggaagguuugaauuauuuuccuggccaugccugcaagguuucacuccuccaugccucagcuucaccaucugca	...(((.(((((((((((...((((((((.(((((((.(((.............)))..))).)))).)))))))).....))))..))))..))).)))........	-38.3	0	0.09702	0.0807033	0.145232	0	0	0	0.0550293	0.146387	0.0448335	0.157437
novel_miR_876	2.5	aacggccgcgucugcccgcagg	ugugggggcggguggccgcggu	NW_004974095.1	-	4189506	4189614	gguaaccuuaacgaagggcaauuagccugugggggcggguggccgcggugucugggaggaaggggacgccaacggccgcgucugcccgcagguguuacugugcaacccc	.....((((....))))(((....(((((((((.(.(.(((((((.(((((((..........)))))))..))))))).).).))))))))).......)))......	-49.6	0	0.09702	0	0.145232	0.0904106	0	0.039164	0	0.0975916	0.1345	0.0787187
novel_miR_610	628	uuccggaaauugccgaagcg	uuucggcuuuuuccggcgacugu	NW_004973922.1	-	628916	629025	gucuuuucugccucggcaaauuccggaaauugccgaagcgagucgaacgggauuccauuccuguuucggcuuuuuccggcgacugucgaaguggauaagcucgacgacga	..(((.(((((.((((((....(((((((..(((((((((((((......))))).......))))))))..)))))))....)))))).))))).))).(((....)))	-44.2	1.59814	0.92169	1.29125	1.25867	1.22054	1.22521	1.37074	0.385205	0.585549	1.97267	1.88925
novel_miR_824	22.6	uucaaaaagauggaaccaauu	auuggguccaucuuuugaaac	NW_004973257.1	+	11883284	11883392	uuucuauauuauaugaaauauacaggauguuucaaaaagauggaaccaauuugaauugacacacugccugagauuggguccaucuuuugaaacagccuauauauuaucu	................((((((.(((.((((((((((.((((((.(((((((..................))))))).)))))))))))))))).))).))))))....	-33.7	0.165325	0.19404	0.0807033	0.0968211	0.135616	0.0471233	0.039164	0.165088	0.146387	0.089667	0
novel_miR_307	2.6	ucaccuguccccucuacccaca	ugggggaggggacacaaccagggaag	NW_004974449.1	+	29552	29662	gagcagggaggggguggcacagcgugggggaggggacacaaccagggaagggacagcagugucaccugugucaccuguccccucuacccacagcucaccuucgggcgcuug	((((.(...(((((((....((((((((((((((((((......(((((((((((....)))).)))...)).)))))))))))).))))).))))))))))...))))).	-52.4	0.0551084	0.09702	0	0	0.135616	0.28274	0.117492	0.110059	0	0	0.157437
novel_miR_1239	2.4	gaugucccucuaugucucccagu	agggagagugggaggucagacag	NW_004973473.1	+	528767	528876	auggugauuugggcugccccagagggagagugggaggucagacagggacagaagacugugggcagcuccugaugucccucuaugucucccagugagggcagcgagaagga	.......(((..(((((((((..((((((...(((((.((..(((((((((....)))).......))))).))..)))))...))))))..)).)))))))..)))...	-47.2	0.110217	0	0.24211	0	0.180821	0.0942466	0.039164	0	0.0487958	0.089667	0.118078
novel_miR_614	1.9	ugaaggaguaguuuguac	gcagcagcugcuccaauaua	NW_004973192.1	-	6704929	6705045	gcuguugaaggaguaguuuguacucaacgucgugcagcagcugcuccaauauaguacaaaagagcacugcuaaucaguguuugcuaaucugcacacacgauccuggcaaucugcccg	(((((....((((((((((((((........)))))..)))))))))...)))))........(((.((((((((.((((.(((......))).)))))))..)))))...)))...	-37.9	0	0.09702	0.121055	0.145232	0.135616	0.14137	0.0783279	0.110059	0.0487958	0	0.0393594
novel_miR_696	42.8	uguaauuuucggacucuauaau	uuauacaguccagaaauuacauu	NW_004973413.1	-	1434775	1434886	guuuccuucaaagggcugaauguaauuuucggacucuauaaugaaggaauaguuagcuuuauacaguccagaaauuacauucagcccuuugaaugcaucugcgaggcugauu	....(.(((((((((((((((((((((((.(((((.(((((.................))))).))))).))))))))))))))))))))))).).(((.((...)).))).	-45.6	0.110217	0.04851	0.605275	0.387285	0.226026	0	0.313312	0.165088	0.195183	0.358668	0.669109
novel_miR_207	1.2	ugaagcuggacaaggagaaa	ucucccagcaggaua	NW_004973990.1	-	66389	66496	cugcacugaggcucggggggaugagguccccagggcagacacagguuuuucucccagcaggauaagggagugaagcuggacaaggagaaaaagcagcaaaaaacaguc	((((.(((..((((..((((((...)))))).)))).....))).(((((((((((((...((......))...)))).....)))))))))))))............	-32	0.0551084	0.04851	0.121055	0.0484106	0.0452053	0.14137	0	0.495263	0	0	0.0393594
novel_miR_1254	1.7	aguuugaagaaggcaacuguaug	augcaguuccuguucagacucc	NW_004974095.1	-	343527	343639	guuucaugugcguaaagaacaucauacgccagaugcaguuccuguucagacuccuuugguugacaacuggaguuugaagaaggcaacuguaugaaaaagaaacaaauaaaaau	(((((.((.(((((..........))))))).(((((((((((.((((((((((.(((.....)))..))))))))))..))).))))))))......)))))..........	-35.8	0.220433	0	0	0	0	0	0.156656	0	0	0.0448335	0.118078
novel_miR_835	40	gauguucuuccaaaugagcucu	aguuuuuuugggaguacguuggu	NW_004973359.1	+	1132683	1132792	ucguguccagauuaaaugcguuugggagaggaguuuuuuugggaguacguugguauccucaaagcguacgauguucuuccaaaugagcucugucccugcgccuuugcucc	.........((.((((.((((..((((..(((((((.((((((((.((((((.(((.((...)).))))))))).)))))))).))))))).)))).)))).)))).)).	-40.2	0	0	0.807033	0	0.180821	0.518356	0	0	0.683141	0.403501	0.551031
novel_miR_555	1299.4	ggcuuguuuuccguugccugcg	cucaggcagcgaaagcaagucu	NW_004973190.1	-	1391485	1391595	cuaaccacacugucuccggggcuuguuuuccguugccugcgguuuguuccagugacucaggcagcgaaagcaagucugggaggcuguggagcugcugcuggaagagagcga	....(((((..((((((.((((((((((((.((((((((.((((.........)))))))))))))))))))))))).)))))))))))...((((.((.....)))))).	-55.7	0.0551084	12.5641	28.004	3.6792	1.40136	3.91123	12.9633	1.26567	16.9809	0.1345	26.8824
novel_miR_755	2.3	uuuucgcuugccugaggacugc	aguccuggugcaggcaaaacu	NW_004973192.1	+	14580321	14580430	gaaacggugguugcagggagauuauuuuugcaguccuggugcaggcaaaacuccugaggcuucaggggaguuuucgcuugccugaggacugcaggaacuggcuuaaauug	..(((....))).....(((....(((((((((((((.(.(((((((((((((((..(....)..))))))))).)))))).).)))))))))))))....)))......	-43.9	0.165325	0.04851	0	0.0968211	0	0.0471233	0	0.165088	0.292775	0.0448335	0.118078
novel_miR_115	0.1	aggauuuuuggggccucc	agguucuuugaggccucc	NW_004975272.1	-	5129	5236	auccaggagcuuuuuuggggccuccaggagguucuuugaggccuccaggagguuuuuuggguccuccgggaggauuuuuggggccuccaggagcuuuuuuggguccuc	....((((.((.....(((((.(((.(((((((((..(((((((((.(((((..........))))).))))).)))).))))))))).))))))))...)).)))).	-50	0	0	0	0.0484106	0.0452053	0	0	0	0	0	0
novel_miR_84	0	ugcgcguugugcucccugcagc	ugcagguggaguacauguccuuc	NW_004974095.1	-	2616508	2616616	cgguugugggcucaugaagcugcgcguugugcucccugcagcuggaggugaagaugcagguggaguacauguccuucagcgcccacgccgaugccaagggcaucaugca	((((.((((((.(.(((((....((((.((((((((((((.((........)).)))))..))))))))))).)))))).))))))))))(((((...)))))......	-49	0	0.04851	0.121055	0	0.0452053	0	0	0.0550293	0.0487958	0	0
novel_miR_159	1.8	agcugcagacucucagaaccuc	ggugcugagaauuuacagcccc	NW_004973254.1	-	6477371	6477482	aagguaaaagccuuauugccugauuuugaaaggugcugagaauuuacagcccccuuuuggagcaagcaggagcugcagacucucagaaccuccccaaaccaggccacccugu	(((((....)))))...(((((.(((.(..((((.((((((.(((.((((.((..((((...))))..)).)))).))).)))))).))))..).))).)))))........	-36.8	0.165325	0.04851	0.363165	0.0968211	0	0.0471233	0	0.165088	0	0.089667	0.0393594
novel_miR_66	1.9	ccuauccuggauuacuugaacc	ugcaaguaaccaagaauaggcc	NW_004973530.1	+	399862	399972	ucuggaauaugaagcugugguugccuccuagugcaaguaaccaagaauaggccagcucggauggauacagccuauccuggauuacuugaaccaggccgcagccuucuggaa	(((((((...........((((((..(((.((.((((((((((.((.(((((....((.....))....))))))).))).))))))).)).)))..))))))))))))).	-38	8.59691	9.60498	4.55974	6.77748	11.1657	9.33041	7.01035	7.75913	13.1261	5.96285	7.00597
novel_miR_763	6.5	ugacgucucuuucugucuccagg	aggaguuaguugcggcguc	NW_004974133.1	+	159533	159642	aaggaacaggaguuaguugcggcgucagcuucggagccucaauaaccauuuuguagggaggaaccaccccugacgucucuuucugucuccagguauccaguauaaagaac	..(((((.((((.(((..(.((((((((....((..((((..((.........))..))))..))....)))))))).)...))).))))..)).)))............	-31.7	0	0	0.0807033	0	0.271232	0	0	0.0550293	0	0	0.0787187
novel_miR_657	59.9	gugaguugcggcgcuguggcac	guacggcgcccgcucaccucc	NW_004973657.1	-	147630	147741	gauccaccgcaagcuacugggugaguugcggcgcuguggcacagcacggugugguacggcgcccgcucaccuccuccucccucccugcagagccagacugggaugcccauca	..................((((((((.(.(((((((((.((((......)))).))))))))))))))))))...(.((((...(((......)))...)))).).......	-44.1	0.275542	0.29106	0.24211	0.145232	0.542463	0.848219	0.313312	0.440234	0.731937	0.672502	0.275516
novel_miR_308	8.5	ugagugaagugcuugucaaguc	cuugaggguauuuucacuccu	NW_004973304.1	+	444039	444149	ccguguuucuguugcuccugugagugaagugcuugucaagucuuucaugcugguuggccuugaggguauuuucacuccuccgagguaacagaaaaauuucucuuggcugga	.....(((((((((((.(.(.((((((((((((..(((((.((..(......)..)).))))).)))).))))))))..).).))))))))))).................	-31.8	0.110217	0.04851	0.121055	0	0.0452053	0.14137	0.0783279	0.0550293	0.0487958	0	0.0393594
novel_miR_658	0.1	aaauccacguggacucacucugc	agagugagucuguguggagugugc	NW_004973186.1	-	645095	645207	ugugggcugcggcugccaaggaguaaauuggucacgugcagagugagucuguguggagugugcacagagcaaauccacguggacucacucugcaugucaaguacgucaccuug	...(((..(((((((((((........))))).((((((((((((((((((((((((...(((.....)))..))))))))))))))))))))))))..))).)))..)))..	-52.4	0.110217	0	0.0403517	0	0	0.0471233	0	0	0.0975916	0.0448335	0
novel_miR_1016	1.8	caggauuucugggcugcu	cagccugguaacccugag	NW_004973385.1	-	9304377	9304484	aggcagccugguaacccugagcuuccuagagcuugcuguauugauaccaaacauaaggaguucuuaaugucaggauuucugggcugcugugugcuguacuaaucagcu	.((((((((((.((.(((((..((...(((((((..(((.(((....))))))....))))))).))..))))).)).))))))))))....((((.......)))).	-37	1.21238	1.06722	1.12985	0.484106	1.40136	0.989589	0.19582	1.26567	1.51267	0.358668	0.669109
novel_miR_434	65.2	aagaugcaaacugucugaacgu	uucaaauaguuugcauccgaug	NW_004973595.1	+	1567150	1567258	agagcuacaaaaagaaacauaagaugcaaacugucugaacguuucuauaaacguucaaauaguuugcauccgauguuucuuucuggcugaaacaccuuuaguuccucua	((((...((.((((((((((..((((((((((((.(((((((((....))))))))).))))))))))))..)))))))))).))((((((.....))))))..)))).	-44.7	0.220433	0.09702	0.322813	0.242053	0	0.471233	0.19582	0.110059	0	0.358668	0.472312
novel_miR_1176	1.6	ucaugucaccuaaggcugucccu	aagguagcugggugacaugaaca	NW_004973683.1	-	378632	378743	gcauuucaaacccgaccugacugcuuuuugcucaugucaccuaaggcugucccuaaacuguuucagacuaaagguagcugggugacaugaacagcuggugguuccuguccuu	.............(((..(((((((..(((.(((((((((((..(((((.((.....(((...)))......)))))))))))))))))).)))..)))))))...)))...	-34.7	0	0	0	0.0484106	0	0.0942466	0.0783279	0	0	0	0.118078
novel_miR_237	33.1	cauguccccaacuguccccaag	auggggacacguggggacagg	NW_004977561.1	-	95	204	ggggacaccaggggacacuggggcuggaguguauggggacacguggggacagggggacacaagguccccccauguccccaacuguccccaaggcccagauugaccaguac	.((....)).......(((((..((((.((.(.((((((((..(((((((((((((((.....)))))))..))))))))..))))))))).)))))).....)))))..	-61.8	0.0551084	0.19404	0.121055	0.338874	0.316437	0.0471233	0.352476	0.385205	0.487958	0.179334	0.157437
novel_miR_56	2.2	ugccccugcugagcucugagu	aagcgugggggcagacug	NW_004973497.1	+	1360033	1360140	aguccuucccuggcaguaacaagcgugggggcagacugcagcacagugcugccuggcugcagccaaaugacaugccccugcugagcucugagugcagggauuaaaaua	......((((((.((.(....((((((((((((..(((((((.(((......))))))))))..........)))))))))...)))...).))))))))........	-43.4	0.110217	0	0.161407	0	0	0.14137	0.039164	0.0550293	0.634345	0.1345	0.196797
novel_miR_135	0.7	uuaaugauccaauuguuucuc	gaaauaauugguuuauuaaag	NW_004973192.1	-	10159728	10159838	gucccugcaccagccccuuuccuuucucccugaaauaauugguuuauuaaagcuguaugugcaagagccuuuaaugauccaauuguuucucugagcuggacuaaagccugc	......(((...((.....(((...(((...(((((((((((.(((((((((((.(.......).)).))))))))).)))))))))))...)))..))).....)).)))	-29.8	0.275542	0.29106	0.363165	0.338874	0.316437	0	0.19582	0.495263	0	0.313834	0.0393594
novel_miR_38	1.6	uauuggaacaggcugcccaggg	cugggaagggguuuuggguauu	NW_004974073.1	+	87422	87537	cuuaacucaaaccuuaggaacaaagcccugggaagggguuuuggguauuuggaacaguuucuuccuggaaagggcugucggguauuggaacaggcugcccagggcaguaguggagu	(((((........)))))......((((((((.((....(((.((((((((..(((((((.(((...))).))))))))))))))).)))....)).))))))))...........	-34.6	0	0.04851	0.0403517	0.145232	0.180821	0	0.0783279	0	0.0487958	0.0448335	0.0393594
novel_miR_997	2.2	uuauccguaugaucauaagaca	uuaugaucauaaggauaaaug	NW_004973236.1	+	67721	67832	agucacccuuuggcuccagugccuguugucuuaugaucauaaggauaaaugagccccaucgaguaauuaauuuauccguaugaucauaagacagcagaccugugugucuugu	...........(((.((((.(.(((((((((((((((((((.((((((((...................)))))))).))))))))))))))))))).)))).).)))....	-43.5	8.10093	8.82882	7.50541	8.52026	5.83148	3.58137	6.57955	7.92421	4.09885	3.45218	9.99728
novel_miR_175	1.8	uaugguuuuguacagugcucu	augcugugcaauacuauaca	NW_004973192.1	+	14383328	14383438	uccagugcuauaugaugcuguaugguuuuguacagugcucuacgaagcuguaugaugcugugcaauacuauacagugcuauaugaugcucuacgaugcuguacggugcugu	..((((((((((((.(((((((((((.((((((((((.((((((....)))).)))))))))))).))))))))))).))))))..((........))......)))))).	-37.1	0	0.09702	0.0403517	0.0484106	0.180821	0.329863	0.156656	0.165088	0.439162	1.79334	0.196797
novel_miR_1316	2.4	auagaugaucuauaggugucu	gcacccauagaucaucuauag	NW_004976670.1	-	858	968	auuggggucagugugugucuguaucugucugugggcacccauagaucaucuauaggauuuaucgccaccuauagaugaucuauaggugucuauaggugaucuauacguccc	....(((.(.(((((.(((........((((((((((((.((((((((((((((((...........)))))))))))))))).)))))))))))).))).)))))).)))	-48.6	0.165325	0	0	0.242053	0.76849	0	0.234984	0.0550293	0.0975916	0.582835	0.0393594
novel_miR_860	2.4	uuguccucaugucaucgcugu	uguuggugacaagggggacagug	NW_004973903.1	-	372	482	gacaaaggggacagguggcuuuguccucaugucaucgcugugaccguguuggugacaagggggacagugacugccaccugaugccaucacuguggccacacaggugacaag	.......((.(((((((((.((((((((.(((((((((.........).))))))))..)))))))).....)))))))).).)).((((((((....)))).))))....	-46.5	0.33065	0.33957	1.12985	3.87285	0.994516	2.16767	0.626624	0.495263	0.390366	0.089667	0.511672
novel_miR_605	100.5	ucaguaauucuguccagcaaagu	uuuugcuacagaguuagugau	NW_004973536.1	-	869998	870110	uuugcugcuugguauuuugcuacagaguuagugauauguuggccguuaauuccucagcacuauguaaucaucaguaauucuguccagcaaaguacuuaggagaaagaaaccca	....((.((.((((((((((((((((((((.((((.((((((...........))))))..........)))).)))))))))..))))))))))).)).))...........	-33	0.275542	0.82467	0.807033	1.01662	0.904106	0.753973	1.21408	0.165088	1.02471	0.224167	1.41694
novel_miR_1	42	aguuuccacucuguguucuugu	aggagcacaguuuggagacugg	NW_004973384.1	-	1368936	1369047	uugaauuccuacuggagcacaguuuccacucuguguucuuguguacuuacaggaggagcacaguuuggagacuggacuggaguagaacuggcagcuaccauauuacuaucca	........(((((..((..(((((((((..((((((((((.(((....))).)).))))))))..)))))))))..))..)))))...(((......)))............	-38.9	0.110217	0.14553	0.322813	0.145232	0.406848	0.329863	0.117492	0.605322	0.439162	0.448335	0.0787187
novel_miR_158	2.1	ugccccccugagcugagagucc	gugcucggaagagggagggcagc	NW_004973689.1	-	11527149	11527260	gcaguuucuagaaugcuuugugccccccugagcugagaguccugguaggaagcagcauuaucucuggcauccagacaggugcucggaagagggagggcagcagcaugggauc	...(((((....(((((...(((((((((...(((((.(.((((...(((.((((........)).)).)))...))))).)))))...)))).)))))..)))))))))).	-41.4	0.0551084	0.04851	0	0.0484106	0.271232	0.14137	0.039164	0.0550293	0.0487958	0.0448335	0.118078
novel_miR_76	3.8	gaucggcuggcagacagcaugg	ugcugccgucccugccuguccc	NW_004973300.1	-	601236	601346	cucauuggggacaccgcccgggguugucgccgugcugccgucccugccuguccccugccguuuggagcgggaucggcuggcagacagcaugggaaaccuuuggaaaaacau	.......((....)).((.((((((.((.((((((((.(...((.(((.(((((((.((....)))).))))).))).))..).)))))))))))))))).))........	-45.1	0	0.04851	0.0403517	0.0968211	0	0	0	0	0.195183	0	0.0393594
novel_miR_125	100.2	auaaagcuagauaaccgaaagu	ucuuugguuaucuagcuguaug	NW_004973337.1	-	234167	234278	aaaaaaauagcuuugagggaagugaguuguuaucuuugguuaucuagcuguaugaguguuuuggucuucauaaagcuagauaaccgaaaguaaaaacuccuucaagaucauc	.............(((..((((.(((((.((((.(((((((((((((((.((((((.(.......))))))).))))))))))))))).)))).)))))))))....)))..	-40	0.275542	0.43659	0.524572	0.193642	0.180821	0.329863	0.626624	0.165088	0.0487958	0.224167	0.551031
novel_miR_822	0	caagaagaugggcccaauuug	aauuggguacauguuuuugaa	NW_004973375.1	-	1959191	1959301	guuuaaaauacaggguguuucaagaagaugggcccaauuuggaagcaauacugauuucaaauuggguacauguuuuugaaacaccuuguacacuguuuaucuggcuggcua	........((((((((((((((((((.(((.(((((((((((((.((....)).))))))))))))).))).)))))))))))))))))).....................	-47.7	0	0	0	0.0484106	0	0	0	0	0	0	0
novel_miR_258	6.7	agggccgaaaguaauuuuagg	aaaacuacacucggcccuuug	NW_004973413.1	+	18188933	18189044	cagccucgcaguugccuucaaagggccgaaaguaauuuuaggacugcaaaaauguaggaguaguuacauuuauacaguccuaaaacuacacucggcccuuugaaggcaacug	........(((((((((((((((((((((..(((.(((((((((((...((((((((......))))))))...))))))))))).)))..)))))))))))))))))))))	-65.7	0	0	0	0	0	0.0942466	0	0	0	0	0
novel_miR_1041	2	uuucagaaagauggacccaauu	uugugcccaucucuuugaaaca	NW_004974022.1	-	667942	668053	cccugauuuacaggguguuucagaaagauggacccaauuucaaagauguggugaauucaaauugugcccaucucuuugaaacacccuguaguauugucugaauacuugcaau	........((((((((((((((((.((((((.(.((((((....((..(....)..)))))))).).)))))).))))))))))))))))(((((.....))))).......	-39	0.495975	0.4851	0.363165	0.193642	0.180821	0.14137	0.548296	0.220117	0.341571	0.089667	0.787187
novel_miR_306	2.76809e+07	uggaauguaaagaaguauguau	acauacuucuuuauguacccau	NW_004973183.1	-	298697	298808	ucugacagcucuguguguaccugcccagaguacauacuucuuuauguacccauaugaacauacaaugcuauggaauguaaagaaguauguauuuuuggcaggcauggaacua	......((.((((((....((((((.(((((((((((((((((((((..(((((..(........)..))))).))))))))))))))))))))).)))))))))))).)).	-43.9	100004	95447.1	108215	151497	104496	97926.8	138364	171784	30954.6	145913	102184
novel_miR_913	60.9	ucuguucuuucucugcugugc	caccacugcuggguaagcuc	NW_004973680.1	-	5283921	5284031	guuuaaucucugaccucagugcuuuuccucuugcaccacugcuggguaagcucagacagcuuaauaaucaucuguucuuucucugcugugcaggacaaauuuggaagcacu	.................((((((..(((((((((((....((.(((.(((..((((..............))))..))).))).)).)))))))).......)))))))))	-27.3	0.275542	0	0.0403517	0	0.0904106	0.0471233	0.039164	0	5.12356	0.0448335	0.0787187
novel_miR_433	0.6	acggaugugccagagcguguuu	gcgggcacgggcacgccggag	NW_004974053.1	-	22199	22310	gcccgcgggcacgggcacgccggagcgugugcuggugugccagagcgugugcuggugugccagagcguggacggaugugccagagcguguuuuggcgugugcaaacacacac	(((.(((.((...(((((((((..((((...((((((((((((........)))))))))))).))))...))).))))))...)).)))...)))(((((....)))))..	-51.8	0.110217	0	0.0403517	0	0	0	0	0.220117	0.0487958	0	0
novel_miR_1303	2.8	gcagggcgcaggagccgggcuggc	cagcccagcccuggucccacac	NW_004973790.1	-	654941	655053	uuucugcgugacccgcggugcagggcgcaggagccgggcuggcugccgugcccggggugccagcccagcccuggucccacaccgcugacucacagggugacauccaaaacccu	.......((((..(((((((..((((.((((.((.(((((((((.(((....))).).)))))))).))))))))))..)))))).)..))))(((((..........)))))	-61.1	0.495975	0	0	0	0.497258	0.14137	0	0.110059	0.585549	0.224167	0
novel_miR_242	13.5	cagaccccuccuuucuccccag	ugugggagcaggggagcucugcgg	NW_004974095.1	-	3911302	3911414	aaacgacucuguggcucuuggcuggggcugugggagcaggggagcucugcggggccacagccccucaccucagaccccuccuuucuccccagcuccgcaggucccgacagccc	........((((((..((((.(.(((((((.(((((.(((((((.((((.(((((....)))))......))))...))))))))))))))))))))))))..)).))))...	-54.1	0	0.14553	0.161407	0	0.180821	0.0471233	0	0	0.0975916	0.179334	0.0787187
novel_miR_1144	2.4	aaauuggguccaucuuuuug	aaaugauggacccaguuuca	NW_004973602.1	+	371003	371115	cuugcugucagccagcacaauacacaggguguuuuaaaaugauggacccaguuucaaagauacagugauuucaaauuggguccaucuuuuuguaacacccuguauauuacuuu	..(((((.....))))).((((.((((((((((.(((((.((((((((((((((.(((..........))).)))))))))))))).))))).)))))))))).)))).....	-48.9	0.165325	0.14553	0.0807033	0	0.135616	0.0471233	0.117492	0.385205	0.292775	0.1345	0.275516
novel_miR_42	2	uucaaaaagauggaaccaauu	uuggguccaucuuuuuuaaau	NW_004973527.1	+	711249	711360	aauuccaauuacuggguguuucaaaaagauggaaccaauuucaaauuaguugccauuugaaauuggguccaucuuuuuuaaauacucuguauuuuuagagcgcaaaggagau	..((((((.(((.((((((((.(((((((((((.((((((((((((........)))))))))))).))))))))))).)))))))).))).))............))))..	-39.1	0.220433	0.19404	0.0807033	0.0968211	0.0904106	0.0942466	0.0783279	0.110059	0.146387	0.089667	0
novel_miR_195	0.1	ugaaacuggguccaucuuuuuu	cgaaaagcuggaugcaauuucc	NW_004973390.1	-	751938	752047	cuauauuuauaaugaagaaauacaggauguuucgaaaagcuggaugcaauuuccaaguaauuucaguuugaaacuggguccaucuuuuuuaaauacccuguacaauacac	....................((((((.(((((.((((((.(((((.((.((((.((.(......).)).)))).)).))))).)))))).))))).))))))........	-27.6	0.275542	0.04851	0.201758	0.0968211	1.13013	1.17808	0.430804	0.275146	0.195183	0	0.196797
novel_miR_759	27	aagcuguguauuggaaucuugug	ccaaggcuuccucacagcuuucc	NW_004973518.1	-	588051	588163	gaaauacugacuugacugugaagcuguguauuggaaucuuguguugcuauguuugaccauuuaaaccaaggcuuccucacagcuuuccagcaaggagggcugacguggcugag	......((..((((.(((.(((((((((....(((((((((.(((...(((......)))...)))))))).)))).))))))))).)))))))..))(((.....)))....	-36.8	0.165325	0.09702	0.201758	0.242053	0.497258	0.0942466	0.234984	0.275146	0	0.269001	0.196797
novel_miR_1307	23.3	uaagcuguaaacccugaacuuu	gguucagggcuuacaauuuauu	NW_004973635.1	+	37919	38029	accagcccacuguuuaggguucagggcuuacaauuuauuaucuaggcauuuggaccuuaucauuuaacaauaagcuguaaacccugaacuuuaaguguuaaacuacauauc	.......((((...((((((((((((.(((((.((((((....(((........)))...........)))))).))))).))))))))))))))))..............	-26.3	0.165325	0.24255	0.0807033	0.145232	0.0904106	0.329863	0.156656	0.275146	0.243979	0.1345	0.314875
novel_miR_1166	32.5	ugaaauugggcacaucucuuug	aaaaagauggacccaguuug	NW_004973737.1	-	391012	391123	cuuacuagguucuccuugauaccccaggguguuccaaaaagauggacccaguuugaaaccuacacugcuuugaaauugggcacaucucuuugaaacacccugcagacucaag	..............(((((..(..(((((((((.((((.(((((..((((((((.(((.(......).))).))))))))..))))).)))).)))))))))..)..)))))	-42.9	0.165325	0	0.121055	0	0.0904106	0.0942466	0	0.110059	0.341571	0	0.0787187
novel_miR_432	94.3	uucuccuccagacaucaucugugc	ccaggaguggugaggagagcc	NW_004973510.1	+	181996	182107	cugggggcaugugcugggucuucuccuccagacaucaucugugcugugccuugaugagccaggaguggugaggagagcccccagacauuccugacccaugccuggaagcugg	.(.((((.((((.(((((..((((((((....((.(.((((.(((...........))))))).)))..))))))))..))))))))))))).).(((.((......)))))	-39.4	0.771517	0.67914	1.04914	1.16185	0.949311	1.31945	0.156656	1.43076	1.31749	0.179334	0
novel_miR_1122	2.3	augagacuugugcaaugcac	gcaaagagagacucgugc	NW_004975801.1	-	2224	2337	ugcaaggcacagugugcaaagagagacucgugcaaugcacagugugcaacacaggacuugugcaaugcacagugugcgacaugagacuugugcaaugcacgaugugaaaggagg	.......((((.((((((....(((.((((((...((((((.((((((.((((.....))))...)))))).)))))).)))))).)))......)))))).))))........	-44	0	0	0.161407	0.0484106	0	0.0942466	0	0	0	0	0
novel_miR_229	2.8	cgcagcggaagcgugcugggc	ccagggcgcggguggggcggc	NW_004973541.1	+	553249	553358	ccaggguccagggcgcggguggggcggcaccugcuagucgcuaugugccggagcacggcauccguugcgcaaggagcagaguggcgcagcggaagcgugcugggcccaua	...((((((((.((((...((..(((.((((((((...(((.((((((((.....)))))..))).))).....))))).))).)))..))...)))).))))))))...	-59.9	0.385759	0.77616	0.807033	0.580927	1.7178	1.22521	0.234984	1.10059	1.70785	0.582835	0.669109
novel_miR_515	1.9	uccugaacuucuggguuccccaaa	ugggugaccccccaaaacugcggggag	NW_004974558.1	+	15137	15244	cuccggauuccugggucucuuccugaacuucuggguuccccaaaaaccugggugaccccccaaaacugcggggaguauccaaaaaccugguggucuccccagggccac	..((((.((..(((((..(((((((......((((.((((((......)))).))...))))......))))))).)))))..)).))))((((((.....)))))).	-38.4	0.440867	0.58212	0.363165	0.435695	0.271232	0.0471233	0.274148	0.220117	0.0975916	0.089667	0
novel_miR_1276	1.8	aacaauuaacacugagca	cuuuguguuguguucu	NW_004974150.1	+	143055	143162	gaacgccccgcgcccgagcgccggugcaaacguuaaaccaggaguaggugcuuuguguuguguucuauuaaacaauuaacacugagcaucagguucugugcgacgugu	....((((.((((....)))).)).))..(((((..((.((((.(.(((((((.((((((((((......))))..)))))).))))))).).))))))..)))))..	-37.3	0.220433	0.53361	0.685978	0.290463	0.406848	0.471233	0.117492	0.275146	0.390366	0.224167	0.157437
novel_miR_72	1.3	ucugagggacagucugcu	caaccuucccuagucc	NW_004973260.1	-	1062783	1062890	ugugccuucagcccaaggggucugagggacagucugcuccugggcuggagguguacuucuuucuguuugccaccccaauccaagcaaccuucccuagucccugcaagc	..........((....((((.((.(((((..((.((((..((((.(((.((((.....(.....).....))))))).))))))))))..))))))).))))....))	-35.3	0.0551084	0.09702	0	0.0484106	0.0904106	0.0471233	0	0	0.0975916	0	0
novel_miR_1277	0.1	uggagauugagcugcagu	uggccucaauucccagc	NW_004973428.1	+	6169563	6169670	aaaggaaggauucacaggcaagggaaaaucugggaaucuggccucaauucccagcucugcugcaccaugguggagauugagcugcaguuuuccaguuuuccagcaccu	...............(((....((((((.(((((((.(((..(((((((.(((.(.............).))).)))))))...))).)))))))))))))....)))	-33.8	0	0.09702	0.161407	0	0.0904106	0.0942466	0	0	0.0975916	0	0
novel_miR_202	0.5	uuggguccaucucuuugaaacac	uuucaaaaagauggaccu	NW_004973252.1	+	4834019	4834128	ugccuucuuguggaacucuauauaguauuucaaaaagauggaccugguuucaaagcagcagugauuucaauuuggguccaucucuuugaaacacccuguaguuugcuaau	..........(((....(((((..((.(((((((.((((((((((((.((.(((.((....)).))).)).)))))))))))).))))))).))..)))))....)))..	-30.6	0	0	0.0403517	0	0	0	0.039164	0.0550293	0	0	0
novel_miR_85	31.1	ugucuucuggcuuucucacagu	ugcgagaaaguaaguuguuugac	NW_004973911.1	+	245775	245883	uauguaacucagguuuccugcgagaaaguaaguuguuugacacugaugcuucacaaaagcuucaugcggcugucuucuggcuuucucacaguguugagucuucugaugu	......((((((.....(((.((((((((.((..(.....(.((((.((((.....)))).))).).).....)..)).)))))))).)))..))))))..........	-27.4	0.440867	0.24255	0.161407	0.193642	0.406848	0.188493	0.0783279	0.330176	0.536754	0.1345	0.275516
novel_miR_845	2.4	ugcucuguucgcucugguaccug	cagggcagagcagcagagc	NW_004973847.1	+	81264	81375	agacccggcugcucgcagcugcggugguguugcuggcagggcagagcagcagagcuggcugugcgaguccugcucuguucgcucugguaccugaagguuuuugaagugcgag	..(((((((((....)))))).)))......(((..((((.((((((((((((((.((((.....)).)).)))))))).))))))...))))..)))..............	-48.4	1.15728	0.43659	0.322813	0.87139	0.949311	1.74356	0.39164	1.59585	1.61026	0.851836	0.511672
novel_miR_1172	26.7	ugggcgccagggcucugcgggu	cgaaagcccauggaguccaagu	NW_004973333.1	+	11625323	11625434	agcagcugcugcgcagcucuugggcgccagggcucugcggguccaacacgcuggcgaacacccgaaagcccauggaguccaagugccgugcugucgccugcccaaagcccga	.(((((.((.((((.((.(((((((.((((((((.(.((((((((......))).....)))))).))))).))).))))))).)).)))).)).).))))...........	-52.1	0.110217	0.04851	0.161407	0.193642	0.361642	0.471233	0.0783279	0.110059	0	0.1345	0.196797
novel_miR_933	2.7	ugcugccugucugggcugugacu	aagcagccgagauggggagcagc	NW_004973569.1	-	1609774	1609886	agacccagcccuucagagggcagagcccucugggaagcagccgagauggggagcagcgccccagcauugcugcugccugucugggcugugacucagagucugugcagugugcc	.............((..(.(((((...(((((((..((((((.(((((((.((((((((....))...)))))).))))))).))))))..)))))))))))).)..))....	-57.3	0.385759	0.19404	0.0807033	0	0	0.188493	0.352476	0.110059	0	0.0448335	0.551031
novel_miR_471	2.4	aaccuggcuguggugcagaucugg	gcagaucuagaacccggcu	NW_004973320.1	-	2278074	2278186	ccuggcuguggugcagaucuagaacccggcuguggugcagaucuaggaccuggcugcaguacagaucuggaaccuggcuguggugcagaucugggacccagcugcagugcaga	...(((((.(((.(((((((.(.(((((((((.(((.(((((((.(...(((....)))..))))))))..))))))))).))).))))))))..))))))))..........	-47.7	0	0.04851	0	0	0	0	0	0	0	0.0448335	0
novel_miR_322	2.3	ugggcucccaguugguuacugcu	caguaaccccuugggggacaucacu	NW_004973397.1	-	2380723	2380835	caaaccaccucgguucuuuuugggaagccacgagcaguaaccccuugggggacaucacuccugcggccggugggcucccaguugguuacugcugguuacugcccggugccauc	..((((.....))))....(((((.((..((.((((((((((..(((((((.(.(((((((...))..)))))))))))))..)))))))))).))..)).))))).......	-44.3	3.14118	2.57103	1.65442	4.93788	6.59997	4.09973	1.72321	5.28281	4.00125	2.77968	1.29886
novel_miR_655	11.7	cagguaccagggcugggcugugcu	aucgcuuggcuuugauccuugg	NW_004973234.1	-	3081531	3081642	agaacaaaaccaaaagccuucaccucaaugcagguaccagggcugggcugugcugcagucacuuauugcaucgcuuggcuuugauccuugguugugguguaggagcgcacag	................(((.((((.((((..(((...(((((((((((.((((..............)))).)))))))))))..)))..)))).)))).))).........	-36.7	0.165325	0	0.0403517	0.0484106	0	0	0.156656	0	0	0	0.157437
novel_miR_975	1.8	ugugcagaugggcuuuucuu	auggagcccgucugcagcu	NW_004973783.1	+	12444	12553	cuucagcugaaggaacaauaguaaacagcaauggagcccgucugcagcuccucaggaugucccugcugagugugcagaugggcuuuucuuacuuuccuauaagcguauga	.....(((..(((((....(((((........((((((((((((((((((..((((.....))))..)))).))))))))))))))..))))))))))...)))......	-42.9	0	0	0	0.0484106	0	0.0942466	0	0	0	0.0448335	0
novel_miR_639	2.6	caccccguguccccuccaccagc	aggugcguggggacacccguggg	NW_004974107.1	+	284498	284607	gccauccugcaggugcguggggacacccgugggugugggggacaccagugggugccgagugcuccccacccaccccguguccccuccaccagcucucgccggccaagcca	(((.....((.((((.(.((((((((..(((((((.(((((.(((...(((...))).)))))))))))))))...)))))))).))))).)).......))).......	-54.8	0.275542	0.24255	0.24211	0.387285	0.497258	0.471233	0.548296	0.550293	1.02471	0.224167	0.275516
novel_miR_364	2.9	cccuugguggccaucgguggc	ccucaguggcccuuggug	NW_004974169.1	+	321946	322055	uggggccgggcugucaguggcccuugguggccaucgguggcugucgguggcccuugguggcccucgguagcccucaguggcccuugguggcugucggcccuugguggccc	..(((((((((((.((((.(((...((.((((((.((.(((((((((.((((......)))).))))))))).)).)))))))).))).)))).)))))).....)))))	-66	0.33065	0	0	0	0.135616	0	0	0.0550293	0.683141	0.269001	0
novel_miR_976	0.8	cuucuggaacugaggggcc	ucccggaguagagggg	NW_004973518.1	-	3153500	3153610	aguucccugaccuucuggaacugaggggcccggagcuggacacaauacuccagauggggucccggaguagaggggaaggaggaccucucucgaucuaauaaccacccccuu	.(((((((..((((((...(((..(((((((....(((((........)))))...)))))))..)))))))))..))).))))...........................	-43	0.0551084	0.24255	0.0403517	0.0484106	0.361642	0.0942466	0	0	0.195183	0.0448335	0.0787187
novel_miR_136	2.1	aucggagaagaugcuggca	ucagcauauuuucuaccaa	NW_004973352.1	-	1372536	1372644	ugaacagccguuuuguucauuugcuauccugucagcauauuuucuaccaagcuccuguucucuuggguggaucggagaagaugcuggcaagaugggcagauggauggca	......(((.....((((((((((((((.(((((((((.((((((.(((....((((......)))))))...)))))).))))))))).))).)))))))))))))).	-41	0	0.04851	0.0403517	0	0.180821	0	0.156656	0.110059	0.0487958	0	0
novel_miR_492	1.9	ugaaggaguaguuuguac	gcagcagcugcuccaauaua	NW_004973192.1	-	6704979	6705095	cagcgcuggguagugcacagacacagcaacgaggggacaaacccccgcuggcuguugaaggaguaguuuguacucaacgucgugcagcagcugcuccaauauaguacaaaagagcac	..(((((....)))))((((.(.((((.....((((......)))))))))))))....((((((((((((((........)))))..)))))))))....................	-38	0	0.09702	0.121055	0.145232	0.135616	0.14137	0.0783279	0.110059	0.0487958	0	0.0393594
novel_miR_1179	79.6	aucccucuuugcggaacugcuu	cggcucugugcagagggaucugg	NW_004973316.1	-	459453	459564	acugagccaaacacccccagaucccucuuugcggaacugcuuucgagaggcuggagagcggcucugugcagagggaucuggggguucuggucaacggcaaguugaacaugag	......(((...((((((((((((((((.((((((.((((((((.((...)).)))))))).)))))).))))))))))))))))..)))(((((.....))))).......	-62.8	0.6613	0.87318	0.645627	0.435695	1.08493	0.612603	0.352476	0.385205	0.487958	0.582835	0.196797
novel_miR_1298	0.9	uagggcuuucugugucugugccug	ggccagggacagaaaucccuaau	NW_004973545.1	-	292939	293051	cuuguaucuagggaaggaacuagggcuuucugugucugugccugugcaaggccagggacagaaaucccuaauucuuuccucuaaacaucaacguauccaugaaaucagaggga	..(((...(((((((((((.(((((.(((((((.((((.((((.....)))))))).))))))).))))).)))))))).))).)))........(((.((....))..))).	-45.5	0	0	0	0	0.226026	0.0471233	0.039164	0.0550293	0	0	0.0787187
novel_miR_670	1.9	agaaagauggacccaauuug	gaaauuggguccaucuuucugg	NW_004973384.1	-	712199	712309	ucagaaagauggacccaauuugaagcugacugugacgugaaauuggguccaucuuucuggaacauccuguauaugcaaguauguguuaucuguaagaaacuacuguguuac	(((((((((((((((((((((...((.....))......)))))))))))))))))))))(((((...((...((((.(((.....))).))))....))....)))))..	-37.6	0.110217	0.09702	0.0403517	0	0.135616	0	0.19582	0	0.0975916	0.0448335	0.118078
novel_miR_280	4.6	cauuauuacucacgguacgagu	cgcguaccaaaaguaauaauggg	NW_004973847.1	+	1958247	1958356	augcccgugcuggccacagcgcauuauuacucacgguacgaguuugaagugucacagcgcguaccaaaaguaauaaugggccgucaccagcgguggccgcugcucuucgu	..(((..((((((..((.((.((((((((((...((((((.((((((....))).))).))))))...)))))))))).)).))..))))))..))).............	-45.5	0	0	0	0.0484106	0	0.0471233	0	0.110059	0.0487958	0	0
novel_miR_1246	6.6	cugagucuuaccugccgugucc	gagcggcaccuaaaacuca	NW_004973290.1	+	11959166	11959274	agaugaacagguugagguugcugagucuuaccugccgugucccuccugcuucaccgugcggcguuucugggagcggcaccuaaaacucaaacaacuugaucugaaaagc	.......((((((.((((((.(((((.(((..((((((.((((..((((........)))).......))))))))))..))).)))))..))))))))))))......	-36.9	0.0551084	0	0	0	0.0452053	0	0	0	0	0.179334	0
novel_miR_439	2.3	uauugcacuugucccggccugu	guggggauuuguugcauuacuu	NW_004973234.1	-	3451802	3451913	ucucaagaugccuugcgcugguuucuccauggguggggauuuguugcauuacuuguagcuguauguagaguauugcacuugucccggccuguggaggaaaugaggacuuguc	...((((....))))..((.((((((((((((((.(((((..((.(((.(((((...((.....)).))))).)))))..))))).))))))))).))))).))........	-45	2603.87	2615.51	2794.96	3645.56	4440.15	4287.98	2310.67	3870.87	6160.22	2295.38	2907.67
novel_miR_281	9.7	ugugcugcaccucuacagugug	acagugaugggguggcgcaaggu	NW_004973235.1	-	2988663	2988775	uuuccaggcagucuguugucacagugaugggguggcgcaaggugguggugguugaaccugugcugcaccucuacagugugaguucaagccuggaugguguugcaaccaccaga	..(((((((....((...(((((.((..((((((..(((((((............)))).)))..))))))..)).)))))...)).)))))))(((((.......)))))..	-45.4	0	0.14553	0	0	0.0452053	0.0471233	0.039164	0.110059	0.292775	0	0.0393594
novel_miR_1215	2	ucgacuucuuaucccucugcagc	ugcaagagggugugaggugcuug	NW_004973252.1	-	4301179	4301291	uggcucugccaugcuuuguugucagcagggccuugcaagagggugugaggugcuugguaacauuccugccucgacuucuuaucccucugcagcucuccaugcucuucacagag	.((((((((...((......))..))))))))(((((.(((((...(((((....((((.......))))...)))))....)))))))))).........((((....))))	-38.6	0	0.38808	0.161407	0.0968211	0.497258	0.565479	0.117492	0.220117	0.243979	0.1345	0
novel_miR_1035	2	cagagagaggaauucaugucacu	ugacauguguccaucuccuguu	NW_004973322.1	-	4084607	4084718	acugcaagagugcucacugaaauccuucucucagugacauguguccaucuccuguugauucuguccagcagagagaggaauucaugucacugagagguggacuuaaacugca	..........(((......((.(((.(((((((((((((((..(((.((((((((((........)))))).)))))))...))))))))))))))).))).)).....)))	-48.2	0	0.14553	0.0403517	0.0484106	0	0	0.0783279	0	0	0.1345	0.0393594
novel_miR_1068	295.8	uggaaacacugaucaucguc	acggugcugauaguguuuucugc	NW_004973194.1	-	2683447	2683556	agaagcugcagguuacagcguggaaacacugaucaucgucauccuggcaccugugacggugcugauaguguuuucugcgguagcugugcugaucauccggagaauacaga	...(((.((((.((((.(((.((((((((((..(((((((((..........)))))))))....))))))))))))).)))))))))))....................	-34.8	1.54303	1.64934	1.29125	0.968211	2.48629	1.50795	1.13576	1.21064	0.975916	0.851836	1.29886
novel_miR_1188	2.5	acagagccugacaaacccaac	uugggguuugucgggcucuuugu	NW_004973602.1	-	2526316	2526426	cauguugggcucuuuugggguuugucgggcucuuuguugcacagguauugaaagagcccuauagagaccaacagagccugacaaacccaacagagccugacagauugcgac	..(((((((((((....(((((((((((((((((((((....(((..((....))..))).....)).))).))))))))))))))))...))))))))))).........	-50	2.36966	2.81358	3.83341	2.80781	3.34519	4.00548	1.52739	3.02661	2.48859	3.81085	1.96797
novel_miR_739	1.1	aggcagaauuaggcuagagcu	cauuagccuaauuuugcucc	NW_004973536.1	-	1033237	1033348	ugcgucaagaccacgagguuuucagaagagcucagcauuagccuaauuuugcucccagugguauugaaugaggcagaauuaggcuagagcugagcuucugaaagcuguaccc	..(((.......))).((((((((((..((((((((.(((((((((((((((((.((((...))))...)).))))))))))))))).))))))))))))))))))......	-50.6	0	0.04851	0.0807033	0	0	0	0	0	0.195183	0	0.0787187
novel_miR_1117	2.3	gucccauucugcccucucugu	agaggugggugaaagaggaucc	NW_004973871.1	-	82060	82169	cucacugcuaaagcugcgggucccauucugcccucucuguaucaccgaugggauuuacagaggugggugaaagaggauccgcuucuuggcuauguucaagcaaauugcuu	..((..(((((.(..(((((((((.(((.((((((((((((...((....))...)))))))).))))))).).))))))))..))))))..))....((((...)))).	-46	0.220433	0.09702	0.0807033	0	0.406848	0.188493	0.352476	0	0.536754	0	0.314875
novel_miR_424	2	uaaaauuacauuuggcccuuuga	gccgaauguaauuuugggacugu	NW_004974269.1	+	116158	116268	aucgcaguugccuuuaaagagccgaauguaauuuugggacuguagaaauguaacuacuccuacauguauacgguccuaaaauuacauuuggcccuuugaaggcaaccgcaa	...((.(((((((((((((.((((((((((((((((((((((((...(((((........)))))...)))))))))))))))))))))))).))))))))))))).))..	-64.8	0	0	0.0403517	0	0	0	0	0.110059	0	0.0448335	0
novel_miR_1296	36.5	uuaucugggaacuaagaauucac	aaauucugagggccagauaaca	NW_004973237.1	-	192514	192621	gucgguccuacuucacauccaaauucugagggccagauaacagugcugguagugaguuaucugggaacuaagaauucacguguggagagagaucucuucaggggucau	.......((.((((((((...((((((.((..(((((((((..((((...)))).)))))))))...)).))))))...)))))))))).((((((....))))))..	-35	0.385759	0.43659	0.201758	0.387285	0.226026	0	0	0.220117	0.243979	0.493168	0.551031
novel_miR_633	3.6	ucucugagcuccuuugaaaau	uuuugaaggagccucugaacc	NW_004973183.1	+	727622	727733	ugagcagagcagucgagcaauuuaaacugagauuuuugaaggagccucugaaccauuaauuuugaggaacucucugagcuccuuugaaaaucucauuuugaaaagacagcau	........((.(((......((((((.(((((((((((((((((((...((.((.(((....)))))...))...).)))))))))))))))))).))))))..))).))..	-33.1	0	0	0	0	0	0	0.19582	0	0	0	0
novel_miR_34	1.1	uuuuugggguuguucuug	aggucagcuaagagaug	NW_004974914.1	-	120676	120783	uugggugcagcguguaacauuuuugggguuguucuuguucuuuuccugcaaggucagcuaagagaugaugaaguggcagcuccauggcuccgcuguucuugugccauu	...(((((((.......(((((((..(((((.((((((.........)))))).))))).)))))))....(((((.((((....)))))))))....)))))))...	-31.3	0.385759	0	0.161407	0.387285	0.361642	0.188493	0.156656	0.660351	0.0487958	0.313834	0.0393594
novel_miR_1289	3.8	aggugagaggaacagcuguguuuu	aggaaaagcucuauuugac	NW_004973199.1	+	727176	727289	ccagucauggacaaaaaggaaaagcucuauuugacuuucaaagcccaggugccuuuuccugggcugggauaggugagaggaacagcuguguuuuaagcauguuuuaagcaugga	(((....)))....((((.(..((((...(((.((((((..((((((((........))))))))..)).)))).))).....)))).).))))...((((((...))))))..	-34	0	0	0	0	0.0904106	0.14137	0	0	0	0	0
novel_miR_897	0.2	aaaagacgggcucaauuuc	aauugguuccuucuuuuug	NW_004973653.1	+	2478797	2478904	cugaaguacagaguguuucaaaaagacgggcucaauuucaaagcaguugugacuucaaauugguuccuucuuuuugaaaagugcuccacuuuagucgcuguuuuuagu	(((((((...((((.(((((((((((.(((.(((((((..(((((....)).))).))))))).))).)))))))))))...)))).)))))))..((((....))))	-31.7	0	0.09702	0	0	0.0452053	0	0.0783279	0.0550293	0.0975916	0	0
novel_miR_560	1.9	gggggugcuguaggcuuu	augucugcaagcacccucau	NW_004973237.1	-	2925	3032	ggaaccgcaaaaccuguuuugggggugcuguaggcuuuagaaugauggaugucugcaagcacccucaugcugcuuauguagcugagggcaaaguuuuaggcagauggg	............(((((..((((((((((((((((((((......)))).)))))).))))))))))..(((((((...((((........)))).))))))))))))	-38	0.881734	0.4851	0.72633	0.242053	0.949311	0.659726	0.117492	0.385205	1.31749	0.627669	0.472312
novel_miR_544	1.5	aaaaagagggacccaauuuga	ugaaacuggguccauccuuuug	NW_004973253.1	-	15361947	15362060	uuuaugugaaacauacaggauauuucaaaaagagggacccaauuugaaauuacuauaucuuugaaacuggguccauccuuuugaaacacccuguauuuugauaaacuuauucau	....(((.(((.(((((((...((((((((.((.(((((((.(((.(((..........))).))).))))))).)).))))))))...)))))))))).)))...........	-33.7	0.110217	0.09702	0.0403517	0.145232	0	0.0942466	0.156656	0.110059	0.195183	0.269001	0.0787187
novel_miR_1136	1.9	cugccuguccuuuugcugcucu	agcaacauuagcagaggcauuu	NW_004973485.1	+	2356177	2356286	gucccugcugccuggugcaucugccuguccuuuugcugcucuugcgcuacuacaacagcaacauuagcagaggcauuuguaacaggggucaggugugacaucccuccaag	(((((((.(.((((..(((..(((((.(.((..((.((((.(((........))).)))).))..)).).)))))..)))..)))).).))))...)))...........	-37.6	0.110217	0.14553	0.0807033	0	0.0452053	0.0471233	0	0.165088	0.0487958	0	0
novel_miR_1004	0.2	uaaccucuggaucuccuccuc	uggagccccagacgucugugu	NW_004973657.1	-	1312115	1312225	guuugaacgugcaucuggcuucagcagagguggagccccagacgucuguguuuucuucuggcgauacacauaaccucuggaucuccuccucuguguucaccaggucuuagu	............((((((.....(((((((.((((..(((((.((.(((((..((.......)).)))))..)).)))))..)))).))))))).....))))))......	-40.4	0	0.19404	0.0403517	0.0484106	0	0	0	0	0	0	0
novel_miR_93	2.3	uuucaaaaagauggacccaauu	cuggguccaucuuuuucaaaaca	NW_004973234.1	-	3858858	3858969	ucagcagcgauaacagacuaaacacaggguguuucaaaaagauggacccaauuuuaaaucacuauaacuuugaaacuggguccaucuuuuucaaaacacccuguauuucaga	.................(((((.(((((((((((.(((((((((((((((.(((((((..........))))))).)))))))))))))))..))))))))))).))).)).	-44.3	0.110217	0.09702	0.0403517	0.0968211	0.135616	0.188493	0.039164	0	0.146387	0.0448335	0.0787187
novel_miR_789	13.9	agggauuggaaaggaccuc	ucaucuaguccaaucccccug	NW_004973485.1	+	1049053	1049163	ccuuuuuucauauuauuugcuacucaguuugaucacagaaccacagauugcuagggauuggaaaggaccucuaaagaucaucuaguccaaucccccugccagagaaggaac	((((((((................(((((((............)))))))...(((((((((..(((..((....))...)))..)))))))))......))))))))...	-26	0.110217	0.33957	0.524572	0.145232	0.0452053	0.14137	0.0783279	0	0.243979	0	0.0787187
[truncated: 913 more rows]
