# Supplementary material for: Identification of miRNA Associated with Trichomonas gallinae Resistance in Pigeon (Columba livia)
Source: Int J Mol Sci. 2023 Nov 17;24(22):16453. doi: 10.3390/ijms242216453 (PMC10671315; doi:10.3390/ijms242216453)
Supplement: Supplementary file 1 [file ijms-24-16453-s001.zip › supplyment table S2.xls.xlsx]

## Sheet: C1_C2_C3_vs_T1_T2_T3_T4.DEG.fin
#ID	C1_Count	C2_Count	C3_Count	T1_Count	T2_Count	T3_Count	T4_Count	C1_TPM	C2_TPM	C3_TPM	T1_TPM	T2_TPM	T3_TPM	T4_TPM	Pvalue	FDR	log2FC	regulated
novel_miR_1274	15	13	27	0	0	0	0	0.826625	0.63063	1.08949	0	0	0	0	7.464e-10	1.78837e-06	-7.21465	down
novel_miR_741	35	27	114	8	0	5	5	1.92879	1.30977	4.60009	0.440234	0	0.224167	0.196797	9.10867e-06	0.0109122	-3.52661	down
novel_miR_304	8	213	9	3	0	1	7	0.440867	10.3326	0.363165	0.165088	0	0.0448335	0.275516	3.35329e-05	0.0267816	-4.83034	down
novel_miR_1173	8	9	4	1	0	0	0	0.440867	0.43659	0.161407	0.0550293	0	0	0	0.00013191	0.0790139	-4.31058	down
novel_miR_301	0	201	0	2	0	1	0	0	9.75051	0	0.110059	0	0.0448335	0	0.000674999	0.32346	-6.14354	down
novel_miR_1050	0	12	21	0	2	0	0	0	0.58212	0.847385	0	0.0975916	0	0	0.00176745	0.640379	-4.11868	down
novel_miR_175	0	2	1	3	9	40	5	0	0.09702	0.0403517	0.165088	0.439162	1.79334	0.196797	0.00227657	0.640379	3.73787	up
novel_miR_160	0	2	1	3	9	40	5	0	0.09702	0.0403517	0.165088	0.439162	1.79334	0.196797	0.00228102	0.640379	3.73788	up
novel_miR_277	2	68	3	0	3	1	7	0.110217	3.29868	0.121055	0	0.146387	0.0448335	0.275516	0.0033846	0.640379	-3.29502	down
novel_miR_873	0	0	0	21	0	13	0	0	0	0	1.15561	0	0.582835	0	0.00420762	0.640379	6.39397	up
novel_miR_1219	0	1	0	40	3	2	0	0	0.04851	0	2.20117	0.146387	0.089667	0	0.00624475	0.640379	4.93962	up
novel_miR_311	1	2	0	52	0	22	1	0.0551084	0.09702	0	2.86152	0	0.986337	0.0393594	0.00649383	0.640379	4.30147	up
ssa-miR-122-5p	13	20	46	924	7	5	141	0.716409	0.9702	1.85618	50.847	0.341571	0.224167	5.54967	0.00730024	0.640379	3.7147	up
mdo-miR-122-5p	13	20	46	924	7	5	141	0.716409	0.9702	1.85618	50.847	0.341571	0.224167	5.54967	0.00730738	0.640379	3.7147	up
novel_miR_764	17	0	0	0	0	0	0	0.936842	0	0	0	0	0	0	0.00731512	0.640379	-5.78967	down
xtr-miR-122	13	20	46	924	7	5	141	0.716409	0.9702	1.85618	50.847	0.341571	0.224167	5.54967	0.00732374	0.640379	3.7147	up
gga-miR-122-5p	13	20	46	924	7	5	141	0.716409	0.9702	1.85618	50.847	0.341571	0.224167	5.54967	0.00735186	0.640379	3.71471	up
xla-miR-122-5p	13	20	46	923	7	5	141	0.716409	0.9702	1.85618	50.792	0.341571	0.224167	5.54967	0.00736938	0.640379	3.71329	up
tch-miR-122-5p	13	20	46	923	7	5	141	0.716409	0.9702	1.85618	50.792	0.341571	0.224167	5.54967	0.00737636	0.640379	3.71329	up
ocu-miR-122-5p	13	20	46	923	7	5	141	0.716409	0.9702	1.85618	50.792	0.341571	0.224167	5.54967	0.00738122	0.640379	3.71329	up
cfa-miR-122	13	20	46	923	7	5	141	0.716409	0.9702	1.85618	50.792	0.341571	0.224167	5.54967	0.00738244	0.640379	3.71329	up
novel_miR_331	0	0	0	0	0	0	84	0	0	0	0	0	0	3.30619	0.0074326	0.640379	7.08084	up
tni-miR-122	13	21	46	924	7	5	141	0.716409	1.01871	1.85618	50.847	0.341571	0.224167	5.54967	0.00750575	0.640379	3.69549	up
tgu-miR-122-5p	13	21	46	924	7	5	141	0.716409	1.01871	1.85618	50.847	0.341571	0.224167	5.54967	0.00751289	0.640379	3.69549	up
pol-miR-122-5p	13	21	46	924	7	5	141	0.716409	1.01871	1.85618	50.847	0.341571	0.224167	5.54967	0.00752048	0.640379	3.69549	up
mmu-miR-122-5p	13	21	46	924	7	5	141	0.716409	1.01871	1.85618	50.847	0.341571	0.224167	5.54967	0.00752645	0.640379	3.69549	up
eca-miR-122	13	21	46	924	7	5	141	0.716409	1.01871	1.85618	50.847	0.341571	0.224167	5.54967	0.00753242	0.640379	3.69549	up
cgr-miR-122	13	21	46	924	7	5	141	0.716409	1.01871	1.85618	50.847	0.341571	0.224167	5.54967	0.00753839	0.640379	3.69549	up
fru-miR-122	14	22	48	987	7	5	143	0.771517	1.06722	1.93688	54.3139	0.341571	0.224167	5.62839	0.00775083	0.640379	3.71199	up
novel_miR_645	11	26	23	5	11	6	5	0.606192	1.26126	0.928088	0.275146	0.536754	0.269001	0.196797	0.0095616	0.763653	-1.5731	down
novel_miR_515	8	12	9	4	2	2	0	0.440867	0.58212	0.363165	0.220117	0.0975916	0.089667	0	0.0110858	0.856826	-2.18035	down
novel_miR_165	25	16	17	65	102	52	26	1.37771	0.77616	0.685978	3.5769	4.97717	2.33134	1.02334	0.0142788	1	1.62256	up
novel_miR_926	0	0	4	5	5	6	10	0	0	0.161407	0.275146	0.243979	0.269001	0.393594	0.015172	1	2.19479	up
novel_miR_476	9	7	5	0	1	4	1	0.495975	0.33957	0.201758	0	0.0487958	0.179334	0.0393594	0.0174362	1	-2.2108	down
novel_miR_736	0	0	0	1	17	0	2	0	0	0	0.0550293	0.829528	0	0.0787187	0.0184973	1	5.22077	up
novel_miR_841	2	4	1	0	0	0	0	0.110217	0.19404	0.0403517	0	0	0	0	0.0186644	1	-4.35749	down
novel_miR_992	0	0	0	0	0	22	2	0	0	0	0	0	0.986337	0.0787187	0.0187152	1	5.71819	up
novel_miR_27	1	9	1	23	7	19	13	0.0551084	0.43659	0.0403517	1.26567	0.341571	0.851836	0.511672	0.0195241	1	2.11027	up
novel_miR_583	11	0	0	0	0	0	0	0.606192	0	0	0	0	0	0	0.0230285	1	-5.16804	down
novel_miR_728	11	0	0	0	0	0	0	0.606192	0	0	0	0	0	0	0.0230893	1	-5.16808	down
novel_miR_936	0	11	0	0	0	0	0	0	0.53361	0	0	0	0	0	0.0275719	1	-4.97021	down
novel_miR_1251	0	7	12	53	0	124	4	0	0.33957	0.48422	2.91655	0	5.55935	0.157437	0.0279198	1	3.11434	up
novel_miR_388	3	3	2	0	1	0	0	0.165325	0.14553	0.0807033	0	0.0487958	0	0	0.0288512	1	-2.96888	down
cfa-miR-23b	39	66	125	14	42	36	44	2.14923	3.20166	5.04396	0.77041	2.04942	1.61401	1.73181	0.0301358	1	-1.19602	down
novel_miR_609	0	0	0	3	1	4	1	0	0	0	0.165088	0.0487958	0.179334	0.0393594	0.0302361	1	4.32166	up
novel_miR_789	2	7	13	0	5	0	2	0.110217	0.33957	0.524572	0	0.243979	0	0.0787187	0.0337222	1	-2.04848	down
novel_miR_208	155	136	277	292	323	181	1081	8.5418	6.59736	11.1774	16.0685	15.761	8.11486	42.5475	0.0355275	1	1.18481	up
novel_miR_1064	0	0	0	3	0	1	8	0	0	0	0.165088	0	0.0448335	0.314875	0.0358289	1	4.58751	up
novel_miR_1009	0	0	0	3	0	1	8	0	0	0	0.165088	0	0.0448335	0.314875	0.0358579	1	4.58751	up
novel_miR_737	4	0	3	0	0	0	0	0.220433	0	0.121055	0	0	0	0	0.0358853	1	-4.36565	down
novel_miR_501	31	18	24	54	33	62	84	1.70836	0.87318	0.96844	2.97158	1.61026	2.77968	3.30619	0.0449162	1	1.19726	up
novel_miR_1284	5	3	1	4	11	16	13	0.275542	0.14553	0.0403517	0.220117	0.536754	0.717336	0.511672	0.0449634	1	1.71467	up
novel_miR_1247	0	0	0	0	7	0	7	0	0	0	0	0.341571	0	0.275516	0.045278	1	4.66832	up
novel_miR_932	0	5	5	52	0	18	2	0	0.24255	0.201758	2.86152	0	0.807003	0.0787187	0.0458281	1	2.74844	up
novel_miR_173	0	2	0	9	1	9	1	0	0.09702	0	0.495263	0.0487958	0.403501	0.0393594	0.0462448	1	2.84483	up

## Sheet: S1_S2_S3_S4_vs_T1_T2_T3_T4.DEG.
#ID	S1_Count	S2_Count	S3_Count	S4_Count	T1_Count	T2_Count	T3_Count	T4_Count	S1_TPM	S2_TPM	S3_TPM	S4_TPM	T1_TPM	T2_TPM	T3_TPM	T4_TPM	Pvalue	FDR	log2FC	regulated
tch-miR-34c-5p	7	4	2	151	1	6	2	3	0.338874	0.180821	0.0942466	5.91376	0.0550293	0.292775	0.089667	0.118078	0.00162219	0.189395	-3.65431	down
rno-miR-34c-5p	9	5	3	206	2	7	2	5	0.435695	0.226026	0.14137	8.06778	0.110059	0.341571	0.089667	0.196797	0.000964848	0.17253	-3.7027	down
ppy-miR-34c-5p	9	5	3	206	2	7	2	5	0.435695	0.226026	0.14137	8.06778	0.110059	0.341571	0.089667	0.196797	0.000967532	0.17253	-3.7027	down
ppa-miR-34c	7	4	2	151	1	6	2	3	0.338874	0.180821	0.0942466	5.91376	0.0550293	0.292775	0.089667	0.118078	0.00162215	0.189395	-3.65431	down
ocu-miR-34c-5p	7	4	2	151	1	6	2	3	0.338874	0.180821	0.0942466	5.91376	0.0550293	0.292775	0.089667	0.118078	0.00161432	0.189395	-3.6543	down
novel_miR_929	10	6	7	1	0	2	1	1	0.484106	0.271232	0.329863	0.039164	0	0.0975916	0.0448335	0.0393594	0.0158927	0.937299	-2.48116	down
novel_miR_901	3	2	2	3	1	0	0	0	0.145232	0.0904106	0.0942466	0.117492	0.0550293	0	0	0	0.0280466	1	-2.76882	down
novel_miR_872	15	11	8	43	1	7	2	12	0.726158	0.497258	0.376986	1.68405	0.0550293	0.341571	0.089667	0.472312	0.0142925	0.899696	-1.84523	down
novel_miR_863	4	44	6	12	0	9	0	3	0.193642	1.98903	0.28274	0.469968	0	0.439162	0	0.118078	0.0171058	0.940818	-2.43284	down
novel_miR_860	80	22	46	16	9	8	2	13	3.87285	0.994516	2.16767	0.626624	0.495263	0.390366	0.089667	0.511672	0.000904353	0.17253	-2.41031	down
novel_miR_844	9	12	4	8	2	3	2	2	0.435695	0.542463	0.188493	0.313312	0.110059	0.146387	0.089667	0.0787187	0.0170165	0.940818	-1.77752	down
novel_miR_841	1	4	2	3	0	0	0	0	0.0484106	0.180821	0.0942466	0.117492	0	0	0	0	0.00669549	0.52268	-4.36148	down
novel_miR_840	51331	60911	201385	201754	36908	81500	49747	80881	2484.96	2753.5	9489.92	7901.49	2031.02	3976.86	2230.33	3183.43	0.0248982	1	-1.03214	down
novel_miR_762	8694	436	539	433	520	159	770	887	420.881	19.7095	25.3995	16.958	28.6152	7.75853	34.5218	34.9118	0.0144992	0.899696	-2.19487	down
novel_miR_760	2	8	2	0	0	0	0	0	0.0968211	0.361642	0.0942466	0	0	0	0	0	0.0124217	0.835015	-4.61224	down
novel_miR_723	2	17	8	0	0	0	0	0	0.0968211	0.76849	0.376986	0	0	0	0	0	0.000996806	0.17253	-5.73504	down
novel_miR_694	0	8	5	0	0	0	0	0	0	0.361642	0.235616	0	0	0	0	0	0.0255096	1	-4.70237	down
novel_miR_681	0	2	2	4	0	0	0	0	0	0.0904106	0.0942466	0.156656	0	0	0	0	0.0295399	1	-4.04067	down
novel_miR_680	66	0	0	0	0	0	0	0	3.1951	0	0	0	0	0	0	0	0.00263983	0.277756	-7.22582	down
novel_miR_671	80	22	46	16	9	8	2	13	3.87285	0.994516	2.16767	0.626624	0.495263	0.390366	0.089667	0.511672	0.000910257	0.17253	-2.41032	down
novel_miR_660	1	1	3	6	0	0	0	0	0.0484106	0.0452053	0.14137	0.234984	0	0	0	0	0.00880218	0.645493	-4.48947	down
novel_miR_645	13	30	10	22	5	11	6	5	0.629337	1.35616	0.471233	0.861607	0.275146	0.536754	0.269001	0.196797	0.0225491	1	-1.3918	down
novel_miR_599	1064	22	52	48	49	55	111	90	51.5088	0.994516	2.45041	1.87987	2.69643	2.68377	4.97652	3.54234	0.0328703	1	-2.05357	down
novel_miR_467	80	22	46	16	9	8	2	13	3.87285	0.994516	2.16767	0.626624	0.495263	0.390366	0.089667	0.511672	0.000915181	0.17253	-2.41033	down
novel_miR_346	3	4	11	0	1	1	0	1	0.145232	0.180821	0.518356	0	0.0550293	0.0487958	0	0.0393594	0.0464496	1	-2.39981	down
novel_miR_327	7	2	3	68	1	7	5	7	0.338874	0.0904106	0.14137	2.66315	0.0550293	0.341571	0.224167	0.275516	0.0492764	1	-1.93468	down
novel_miR_304	3	16	254	6	3	0	1	7	0.145232	0.723285	11.9693	0.234984	0.165088	0	0.0448335	0.275516	0.000297465	0.17253	-4.63506	down
novel_miR_301	0	222	0	0	2	0	1	0	0	10.0356	0	0	0.110059	0	0.0448335	0	0.00584462	0.50042	-5.68132	down
novel_miR_277	4	5	2	63	0	3	1	7	0.193642	0.226026	0.0942466	2.46733	0	0.146387	0.0448335	0.275516	0.0136922	0.895544	-2.73376	down
novel_miR_24	9	2	4	156	0	24	1	2	0.435695	0.0904106	0.188493	6.10958	0	1.1711	0.0448335	0.0787187	0.0417073	1	-2.65111	down
novel_miR_206	15	20	38	29	6	8	2	17	0.726158	0.904106	1.79068	1.13576	0.330176	0.390366	0.089667	0.669109	0.00629734	0.507985	-1.64659	down
novel_miR_195	2	25	25	11	5	4	0	5	0.0968211	1.13013	1.17808	0.430804	0.275146	0.195183	0	0.196797	0.0162672	0.937299	-2.07337	down
novel_miR_194	2	17	8	0	0	0	0	0	0.0968211	0.76849	0.376986	0	0	0	0	0	0.000998105	0.17253	-5.73504	down
novel_miR_162	10	5	9	0	1	3	0	1	0.484106	0.226026	0.42411	0	0.0550293	0.146387	0	0.0393594	0.0419858	1	-2.20609	down
novel_miR_1293	116	119	134	72	43	32	49	94	5.61563	5.37943	6.31452	2.81981	2.36626	1.56147	2.19684	3.69978	0.0410087	1	-1.01685	down
novel_miR_1274	5	17	1	0	0	0	0	0	0.242053	0.76849	0.0471233	0	0	0	0	0	0.00326961	0.304325	-5.51929	down
novel_miR_1173	12	0	14	4	1	0	0	0	0.580927	0	0.659726	0.156656	0.0550293	0	0	0	0.00164351	0.189395	-4.33136	down
novel_miR_1101	1	2	1	4	0	0	0	0	0.0484106	0.0904106	0.0471233	0.156656	0	0	0	0	0.0200719	1	-4.05643	down
novel_miR_1050	0	25	1	35	0	2	0	0	0	1.13013	0.0471233	1.37074	0	0.0975916	0	0	0.00193754	0.21313	-4.54073	down
mmu-miR-34c-5p	9	5	3	206	2	7	2	5	0.435695	0.226026	0.14137	8.06778	0.110059	0.341571	0.089667	0.196797	0.000969688	0.17253	-3.70271	down
hsa-miR-34c-5p	9	5	3	206	2	7	2	5	0.435695	0.226026	0.14137	8.06778	0.110059	0.341571	0.089667	0.196797	0.000979933	0.17253	-3.70273	down
gga-miR-34c-5p	8	4	2	151	1	6	2	3	0.387285	0.180821	0.0942466	5.91376	0.0550293	0.292775	0.089667	0.118078	0.00148279	0.189395	-3.66465	down
gga-miR-34b-5p	74	32	17	1806	3	85	34	49	3.58238	1.44657	0.801096	70.7301	0.165088	4.14764	1.52434	1.92861	0.00277834	0.28015	-3.47207	down
cgr-miR-34c-5p	9	5	3	206	2	7	2	5	0.435695	0.226026	0.14137	8.06778	0.110059	0.341571	0.089667	0.196797	0.00098075	0.17253	-3.70273	down
cfa-miR-34c	7	4	2	151	1	6	2	3	0.338874	0.180821	0.0942466	5.91376	0.0550293	0.292775	0.089667	0.118078	0.00161807	0.189395	-3.6543	down
ssc-miR-99a-3p	18	12	16	26	12	60	43	43	0.87139	0.542463	0.753973	1.01826	0.660351	2.92775	1.92784	1.69245	0.0495449	1	1.12439	up
novel_miR_932	4	0	2	0	52	0	18	2	0.193642	0	0.0942466	0	2.86152	0	0.807003	0.0787187	0.00599677	0.50042	3.71135	up
novel_miR_930	0	0	0	11	9	35	28	0	0	0	0	0.430804	0.495263	1.70785	1.25534	0	0.0304969	1	2.8331	up
novel_miR_913	0	2	1	1	0	105	1	2	0	0.0904106	0.0471233	0.039164	0	5.12356	0.0448335	0.0787187	0.00296455	0.286968	4.52048	up
novel_miR_88	0	0	0	0	0	8	1	2	0	0	0	0	0	0.390366	0.0448335	0.0787187	0.0273388	1	4.45229	up
novel_miR_874	0	2	0	1	0	15	9	2	0	0.0904106	0	0.039164	0	0.731937	0.403501	0.0787187	0.0211521	1	2.97516	up
novel_miR_805	0	0	2	0	0	7	8	5	0	0	0.0942466	0	0	0.341571	0.358668	0.196797	0.01819	0.978217	3.04388	up
novel_miR_795	1	6	0	2	8	4	9	10	0.0484106	0.271232	0	0.0783279	0.440234	0.195183	0.403501	0.393594	0.0235264	1	1.82852	up
novel_miR_745	1	0	0	0	1	4	4	2	0.0484106	0	0	0	0.0550293	0.195183	0.179334	0.0787187	0.024955	1	2.96343	up
novel_miR_63	0	2	0	0	6	27	17	0	0	0.0904106	0	0	0.330176	1.31749	0.762169	0	0.000538656	0.17253	4.44274	up
novel_miR_56	0	0	3	1	1	13	3	5	0	0	0.14137	0.039164	0.0550293	0.634345	0.1345	0.196797	0.0406949	1	2.28372	up
novel_miR_542	1	0	1	0	0	10	1	6	0.0484106	0	0.0471233	0	0	0.487958	0.0448335	0.236156	0.0492848	1	2.68279	up
novel_miR_501	20	33	29	17	54	33	62	84	0.968211	1.49177	1.36658	0.665787	2.97158	1.61026	2.77968	3.30619	0.0151715	0.917878	1.28906	up
novel_miR_493	0	0	5	1	1	14	6	10	0	0	0.235616	0.039164	0.0550293	0.683141	0.269001	0.393594	0.0346565	1	2.22747	up
novel_miR_487	0	0	0	1	4	0	2	5	0	0	0	0.039164	0.220117	0	0.089667	0.196797	0.0422523	1	3.00123	up
novel_miR_375	1	0	0	0	0	3	3	6	0.0484106	0	0	0	0	0.146387	0.1345	0.236156	0.0376922	1	2.99165	up
novel_miR_331	0	1	0	0	0	0	0	84	0	0.0452053	0	0	0	0	0	3.30619	0.00548512	0.49163	5.54741	up
novel_miR_311	1	1	2	0	52	0	22	1	0.0484106	0.0452053	0.0942466	0	2.86152	0	0.986337	0.0393594	0.0015253	0.189395	4.36843	up
novel_miR_291	0	0	0	0	3	0	1	3	0	0	0	0	0.165088	0	0.0448335	0.118078	0.0482967	1	3.95412	up
novel_miR_175	1	4	7	4	3	9	40	5	0.0484106	0.180821	0.329863	0.156656	0.165088	0.439162	1.79334	0.196797	0.02827	1	1.97813	up
novel_miR_160	1	4	7	4	3	9	40	5	0.0484106	0.180821	0.329863	0.156656	0.165088	0.439162	1.79334	0.196797	0.0283573	1	1.97815	up
novel_miR_138	0	1	2	0	0	40	13	0	0	0.0452053	0.0942466	0	0	1.95183	0.582835	0	0.00727103	0.549871	3.93402	up
novel_miR_1272	2	5	2	0	15	11	11	0	0.0968211	0.226026	0.0942466	0	0.825439	0.536754	0.493168	0	0.0365885	1	2.16805	up
novel_miR_1251	1	2	6	0	53	0	124	4	0.0484106	0.0904106	0.28274	0	2.91655	0	5.55935	0.157437	0.000792561	0.17253	4.52565	up
novel_miR_1219	1	3	0	0	40	3	2	0	0.0484106	0.135616	0	0	2.20117	0.146387	0.089667	0	0.0114058	0.811823	3.66575	up
novel_miR_1207	0	3	1	4	21	11	6	1	0	0.135616	0.0471233	0.156656	1.15561	0.536754	0.269001	0.0393594	0.0123421	0.835015	2.45091	up
novel_miR_1144	0	3	1	3	7	6	3	7	0	0.135616	0.0471233	0.117492	0.385205	0.292775	0.1345	0.275516	0.033748	1	1.7172	up
novel_miR_1070	0	0	0	0	13	0	25	0	0	0	0	0	0.71538	0	1.12084	0	0.000901068	0.17253	6.53521	up
mml-miR-99a-3p	18	12	16	26	12	60	43	43	0.87139	0.542463	0.753973	1.01826	0.660351	2.92775	1.92784	1.69245	0.0495556	1	1.12439	up
hsa-miR-99a-3p	18	12	16	26	12	60	43	43	0.87139	0.542463	0.753973	1.01826	0.660351	2.92775	1.92784	1.69245	0.0496664	1	1.12439	up
gga-miR-99a-3p	18	12	16	26	12	60	43	43	0.87139	0.542463	0.753973	1.01826	0.660351	2.92775	1.92784	1.69245	0.049696	1	1.12439	up
chi-miR-99a-3p	18	12	16	26	12	60	43	43	0.87139	0.542463	0.753973	1.01826	0.660351	2.92775	1.92784	1.69245	0.0498202	1	1.12438	up
aca-miR-99a-3p	18	12	16	26	12	60	43	43	0.87139	0.542463	0.753973	1.01826	0.660351	2.92775	1.92784	1.69245	0.0499091	1	1.12438	up

## Sheet: C1_C2_C3_vs_S1_S2_S3_S4.DEG.fin
#ID	C1_Count	C2_Count	C3_Count	S1_Count	S2_Count	S3_Count	S4_Count	C1_TPM	C2_TPM	C3_TPM	S1_TPM	S2_TPM	S3_TPM	S4_TPM	Pvalue	FDR	log2FC	regulated
cfa-miR-122	13	20	46	31	297	200	17	0.716409	0.9702	1.85618	1.50073	13.426	9.42466	0.665787	0.00393864	0.272762	2.44096	up
cfa-miR-34c	2	1	1	7	4	2	151	0.110217	0.04851	0.0403517	0.338874	0.180821	0.0942466	5.91376	0.000856175	0.15013	4.66647	up
cgr-miR-122	13	21	46	31	297	200	17	0.716409	1.01871	1.85618	1.50073	13.426	9.42466	0.665787	0.00410511	0.272762	2.4213	up
cgr-miR-34c-5p	2	2	2	9	5	3	206	0.110217	0.09702	0.0807033	0.435695	0.226026	0.14137	8.06778	0.000582915	0.15013	4.58406	up
eca-miR-122	13	21	46	31	297	200	17	0.716409	1.01871	1.85618	1.50073	13.426	9.42466	0.665787	0.00410011	0.272762	2.4213	up
fru-miR-122	14	22	48	37	313	207	18	0.771517	1.06722	1.93688	1.79119	14.1493	9.75452	0.704951	0.00339483	0.272762	2.42773	up
gga-miR-122-5p	13	20	46	31	297	200	17	0.716409	0.9702	1.85618	1.50073	13.426	9.42466	0.665787	0.00393495	0.272762	2.44096	up
gga-miR-34b-5p	24	21	14	74	32	17	1806	1.3226	1.01871	0.564923	3.58238	1.44657	0.801096	70.7301	0.000570646	0.15013	4.43074	up
gga-miR-34c-5p	2	1	1	8	4	2	151	0.110217	0.04851	0.0403517	0.387285	0.180821	0.0942466	5.91376	0.000756687	0.15013	4.67724	up
hsa-miR-34c-5p	2	2	2	9	5	3	206	0.110217	0.09702	0.0807033	0.435695	0.226026	0.14137	8.06778	0.000582492	0.15013	4.58406	up
mdo-miR-122-5p	13	20	46	31	297	200	17	0.716409	0.9702	1.85618	1.50073	13.426	9.42466	0.665787	0.00393182	0.272762	2.44096	up
mmu-miR-122-5p	13	21	46	31	297	200	17	0.716409	1.01871	1.85618	1.50073	13.426	9.42466	0.665787	0.00409645	0.272762	2.42129	up
mmu-miR-34c-5p	2	2	2	9	5	3	206	0.110217	0.09702	0.0807033	0.435695	0.226026	0.14137	8.06778	0.000582069	0.15013	4.58406	up
novel_miR_1012	0	0	0	19	23	0	0	0	0	0	0.919801	1.03972	0	0	0.00266843	0.272762	6.44888	up
novel_miR_1154	1	5	3	8	12	15	5	0.0551084	0.24255	0.121055	0.387285	0.542463	0.706849	0.19582	0.0277461	1	1.72122	up
novel_miR_1171	50	155	213	421	540	417	174	2.75542	7.51905	8.5949	20.3808	24.4109	19.6504	6.81453	0.0035521	0.272762	1.56299	up
novel_miR_1244	9	7	11	20	46	32	5	0.495975	0.33957	0.443868	0.968211	2.07944	1.50795	0.19582	0.0420704	1	1.53083	up
novel_miR_1284	5	3	1	22	12	19	18	0.275542	0.14553	0.0403517	1.06503	0.542463	0.895342	0.704951	0.000941448	0.15013	2.49526	up
novel_miR_13	16	11	19	33	54	36	34	0.881734	0.53361	0.766681	1.59755	2.44109	1.69644	1.33157	0.00793769	0.474674	1.35599	up
novel_miR_165	25	16	17	27	70	43	47	1.37771	0.77616	0.685978	1.30709	3.16437	2.0263	1.84071	0.0183914	0.872137	1.2287	up
novel_miR_195	5	1	5	2	25	25	11	0.275542	0.04851	0.201758	0.0968211	1.13013	1.17808	0.430804	0.0213366	0.962966	2.06344	up
novel_miR_201	38	0	0	98	256	90	82	2.09412	0	0	4.74424	11.5726	4.2411	3.21145	0.00501677	0.324327	3.19939	up
novel_miR_24	1	5	2	9	2	4	156	0.0551084	0.24255	0.0807033	0.435695	0.0904106	0.188493	6.10958	0.00359233	0.272762	3.81376	up
novel_miR_31	1	0	0	2	1	2	16	0.0551084	0	0	0.0968211	0.0452053	0.0942466	0.626624	0.0222322	0.984804	3.45634	up
novel_miR_327	4	2	1	7	2	3	68	0.220433	0.09702	0.0403517	0.338874	0.0904106	0.14137	2.66315	0.0148658	0.80123	2.87686	up
novel_miR_350	0	1	0	8	10	0	3	0	0.04851	0	0.387285	0.452053	0	0.117492	0.0166727	0.813902	3.55408	up
novel_miR_405	1	0	2	7	8	5	7	0.0551084	0	0.0807033	0.338874	0.361642	0.235616	0.274148	0.00389527	0.272762	2.62887	up
novel_miR_454	16	11	19	33	54	36	34	0.881734	0.53361	0.766681	1.59755	2.44109	1.69644	1.33157	0.00785009	0.474674	1.35599	up
novel_miR_467	6	7	28	80	22	46	16	0.33065	0.33957	1.12985	3.87285	0.994516	2.16767	0.626624	0.0160002	0.80123	1.7294	up
novel_miR_498	7	1	1	7	14	12	9	0.385759	0.04851	0.0403517	0.338874	0.632874	0.565479	0.352476	0.038853	1	1.71355	up
novel_miR_528	10	17	25	18	91	19	59	0.551084	0.82467	1.00879	0.87139	4.11368	0.895342	2.31067	0.0241449	1	1.41907	up
novel_miR_536	10	10	15	70	11	29	138	0.551084	0.4851	0.605275	3.38874	0.497258	1.36658	5.40463	0.00127193	0.190154	2.38363	up
novel_miR_599	75	34	74	1064	22	52	48	4.13313	1.64934	2.98602	51.5088	0.994516	2.45041	1.87987	0.0270951	1	2.39797	up
novel_miR_600	0	3	0	4	5	7	3	0	0.14553	0	0.193642	0.226026	0.329863	0.117492	0.0493925	1	2.11631	up
novel_miR_606	0	1	5	11	5	7	7	0	0.04851	0.201758	0.532516	0.226026	0.329863	0.274148	0.0185949	0.872137	1.92062	up
novel_miR_607	0	0	0	6	2	0	3	0	0	0	0.290463	0.0904106	0	0.117492	0.032529	1	4.54577	up
novel_miR_660	0	0	0	1	1	3	6	0	0	0	0.0484106	0.0452053	0.14137	0.234984	0.0207843	0.956077	4.50063	up
novel_miR_668	0	2	0	4	4	3	5	0	0.09702	0	0.193642	0.180821	0.14137	0.19582	0.0336316	1	2.37313	up
novel_miR_671	6	7	28	80	22	46	16	0.33065	0.33957	1.12985	3.87285	0.994516	2.16767	0.626624	0.0159759	0.80123	1.72939	up
novel_miR_680	0	0	0	66	0	0	0	0	0	0	3.1951	0	0	0	0.00830037	0.484256	7.19362	up
novel_miR_749	17	17	16	37	33	44	26	0.936842	0.82467	0.645627	1.79119	1.49177	2.07342	1.01826	0.0386675	1	1.07368	up
novel_miR_762	541	268	584	8694	436	539	433	29.8136	13.0007	23.5654	420.881	19.7095	25.3995	16.958	0.00714648	0.449852	2.56337	up
novel_miR_8	53	78	33	53	552	20	244	2.92074	3.78378	1.3316	2.56576	24.9533	0.942466	9.55601	0.0240016	1	1.88354	up
novel_miR_860	6	7	28	80	22	46	16	0.33065	0.33957	1.12985	3.87285	0.994516	2.16767	0.626624	0.0159638	0.80123	1.72938	up
novel_miR_863	3	5	5	4	44	6	12	0.165325	0.24255	0.201758	0.193642	1.98903	0.28274	0.469968	0.0365974	1	1.8727	up
novel_miR_908	0	1	0	2	4	2	3	0	0.04851	0	0.0968211	0.180821	0.0942466	0.117492	0.0493927	1	2.6433	up
novel_miR_926	0	0	4	0	16	20	1	0	0	0.161407	0	0.723285	0.942466	0.039164	0.0404041	1	2.81433	up
novel_miR_963	2	1	3	3	7	10	9	0.110217	0.04851	0.121055	0.145232	0.316437	0.471233	0.352476	0.0275282	1	1.79999	up
ocu-miR-122-5p	13	20	46	31	297	200	17	0.716409	0.9702	1.85618	1.50073	13.426	9.42466	0.665787	0.00392462	0.272762	2.44095	up
ocu-miR-34c-5p	2	1	1	7	4	2	151	0.110217	0.04851	0.0403517	0.338874	0.180821	0.0942466	5.91376	0.000853984	0.15013	4.66648	up
pol-miR-122-5p	13	21	46	31	297	200	17	0.716409	1.01871	1.85618	1.50073	13.426	9.42466	0.665787	0.00409004	0.272762	2.42129	up
ppa-miR-34c	2	1	1	7	4	2	151	0.110217	0.04851	0.0403517	0.338874	0.180821	0.0942466	5.91376	0.000844949	0.15013	4.66651	up
ppy-miR-34c-5p	2	2	2	9	5	3	206	0.110217	0.09702	0.0807033	0.435695	0.226026	0.14137	8.06778	0.000581646	0.15013	4.58407	up
rno-miR-34c-5p	2	2	2	9	5	3	206	0.110217	0.09702	0.0807033	0.435695	0.226026	0.14137	8.06778	0.000581224	0.15013	4.58407	up
ssa-miR-122-5p	13	20	46	31	298	200	17	0.716409	0.9702	1.85618	1.50073	13.4712	9.42466	0.665787	0.0038833	0.272762	2.4435	up
tch-miR-122-5p	13	20	46	31	297	200	17	0.716409	0.9702	1.85618	1.50073	13.426	9.42466	0.665787	0.00392175	0.272762	2.44095	up
tch-miR-34c-5p	2	1	1	7	4	2	151	0.110217	0.04851	0.0403517	0.338874	0.180821	0.0942466	5.91376	0.000842541	0.15013	4.66652	up
tgu-miR-122-5p	13	21	46	31	297	200	17	0.716409	1.01871	1.85618	1.50073	13.426	9.42466	0.665787	0.00408018	0.272762	2.42129	up
tni-miR-122	13	21	46	31	297	200	17	0.716409	1.01871	1.85618	1.50073	13.426	9.42466	0.665787	0.00407033	0.272762	2.42129	up
xla-miR-122-5p	13	20	46	31	297	200	17	0.716409	0.9702	1.85618	1.50073	13.426	9.42466	0.665787	0.00391889	0.272762	2.44095	up
xtr-miR-122	13	20	46	31	297	200	17	0.716409	0.9702	1.85618	1.50073	13.426	9.42466	0.665787	0.00391603	0.272762	2.44095	up
gga-miR-31-5p	2693	5605	15458	806	2093	4040	7271	148.407	271.899	623.756	39.0189	94.6147	190.378	284.761	0.04381	1	-1.10474	down
novel_miR_1070	33	7	0	0	0	0	0	1.81858	0.33957	0	0	0	0	0	4.50932e-05	0.0539315	-6.89622	down
novel_miR_1104	11	2	3	1	1	1	0	0.606192	0.09702	0.121055	0.0484106	0.0452053	0.0471233	0	0.013588	0.755873	-2.6921	down
novel_miR_1114	76	5	43	20	13	5	9	4.18824	0.24255	1.73512	0.968211	0.587669	0.235616	0.352476	0.0160782	0.80123	-1.82032	down
novel_miR_291	0	3	3	0	0	0	0	0	0.14553	0.121055	0	0	0	0	0.0460702	1	-4.0466	down
novel_miR_573	9	11	5	5	2	0	4	0.495975	0.53361	0.201758	0.242053	0.0904106	0	0.156656	0.0418678	1	-1.59052	down
novel_miR_583	11	0	0	0	0	0	0	0.606192	0	0	0	0	0	0	0.0278401	1	-5.07447	down
novel_miR_626	12	2	3	1	1	1	2	0.6613	0.09702	0.121055	0.0484106	0.0452053	0.0471233	0.0783279	0.0320473	1	-2.14996	down
novel_miR_63	0	13	22	0	2	0	0	0	0.63063	0.887736	0	0.0904106	0	0	0.000933766	0.15013	-4.15105	down
novel_miR_728	11	0	0	0	0	0	0	0.606192	0	0	0	0	0	0	0.0277243	1	-5.07443	down
novel_miR_741	35	27	114	0	9	8	1	1.92879	1.30977	4.60009	0	0.406848	0.376986	0.039164	4.57911e-06	0.0109532	-3.58029	down
novel_miR_790	1054	20890	52995	5573	5704	9307	14596	58.0842	1013.37	2138.44	269.792	257.851	438.576	571.637	0.0368124	1	-1.39727	down
novel_miR_791	31	36	33	20	7	10	11	1.70836	1.74636	1.3316	0.968211	0.316437	0.471233	0.430804	0.00950229	0.541178	-1.44821	down
novel_miR_914	2	23	11	0	10	0	2	0.110217	1.11573	0.443868	0	0.452053	0	0.0783279	0.0492412	1	-1.98463	down
tgu-miR-31	2693	5605	15461	806	2093	4040	7271	148.407	271.899	623.877	39.0189	94.6147	190.378	284.761	0.0438147	1	-1.10491	down
