# Supplementary material for: Identification of miRNA Associated with Trichomonas gallinae Resistance in Pigeon (Columba livia)
Source: Int J Mol Sci. 2023 Nov 17;24(22):16453. doi: 10.3390/ijms242216453 (PMC10671315; doi:10.3390/ijms242216453)
Supplement: Supplementary file 1 [file ijms-24-16453-s001.zip › supplyment table S3.xls.xlsx]

## Sheet: C1_C2_C3_vs_T1_T2_T3_T4.annotat
#Gene	ID	C1_Count	C2_Count	C3_Count	T1_Count	T2_Count	T3_Count	T4_Count	C1_TPM	C2_TPM	C3_TPM	T1_TPM	T2_TPM	T3_TPM	T4_TPM	Pvalue	FDR	log2FC	regulated	COG_class	COG_class_annotation	GO_annotation	KEGG_annotation	KOG_class	KOG_class_annotation	Pfam_annotation	Swissprot_annotation	eggNOG_class	eggNOG_class_annotation	nr_annotation
gene-RASGEF1C	novel_miR_1274	15	13	27	0	0	0	0	0.826625	0.63063	1.08949	0	0	0	0	7.464e-10	1.78837e-06	-7.21465	down	[F]	Nucleotide transport and metabolism	Molecular Function: guanyl-nucleotide exchange factor activity (GO:0005085);; Cellular Component: intracellular (GO:0005622);; Biological Process: small GTPase mediated signal transduction (GO:0007264);; Biological Process: positive regulation of GTPase activity (GO:0043547);;	--	[T]	Signal transduction mechanisms	RasGEF domain;; RasGEF N-terminal motif	Ras-GEF domain-containing family member 1B OS=Xenopus tropicalis OX=8364 GN=rasgef1b PE=2 SV=1	S	Function unknown	ras-GEF domain-containing family member 1C [Columba livia]
gene-TRRAP	novel_miR_1274	15	13	27	0	0	0	0	0.826625	0.63063	1.08949	0	0	0	0	7.464e-10	1.78837e-06	-7.21465	down	--	--	Cellular Component: Swr1 complex (GO:0000812);; Molecular Function: transcription cofactor activity (GO:0003712);; Cellular Component: Golgi apparatus (GO:0005794);; Molecular Function: kinase activity (GO:0016301);; Biological Process: phosphorylation (GO:0016310);; Biological Process: histone deubiquitination (GO:0016578);; Cellular Component: STAGA complex (GO:0030914);; Cellular Component: tr…	K08874|0|clv:102096342|K08874 transformation/transcription domain-associated protein | (RefSeq) TRRAP; transformation/transcription domain associated protein	[TBLD]	--	FAT domain;; Phosphatidylinositol 3- and 4-kinase	--	BDLTU	--	LOW QUALITY PROTEIN: transformation/transcription domain-associated protein [Columba livia]
Columba_livia_newGene_39887	novel_miR_1274	15	13	27	0	0	0	0	0.826625	0.63063	1.08949	0	0	0	0	7.464e-10	1.78837e-06	-7.21465	down	--	--	--	--	--	--	--	--	--	--	PREDICTED: uncharacterized protein LOC109366618 [Meleagris gallopavo]
gene-FTSJ3	novel_miR_1274	15	13	27	0	0	0	0	0.826625	0.63063	1.08949	0	0	0	0	7.464e-10	1.78837e-06	-7.21465	down	[J]	Translation, ribosomal structure and biogenesis	--	K14857|0|clv:102090182|K14857 AdoMet-dependent rRNA methyltransferase SPB1 [EC:2.1.1.-] | (RefSeq) FTSJ3; FtsJ homolog 3	[AR]	--	Spb1 C-terminal domain;; Domain of unknown function (DUF3381);; FtsJ-like methyltransferase	pre-rRNA processing protein FTSJ3 OS=Gallus gallus OX=9031 GN=FTSJ3 PE=2 SV=2	J	Translation, ribosomal structure and biogenesis	LOW QUALITY PROTEIN: pre-rRNA processing protein FTSJ3 [Columba livia]
gene-LOC102086979	novel_miR_1274	15	13	27	0	0	0	0	0.826625	0.63063	1.08949	0	0	0	0	7.464e-10	1.78837e-06	-7.21465	down	[Q]	Secondary metabolites biosynthesis, transport and catabolism	Cellular Component: integral component of membrane (GO:0016021);;	K06560|0|clv:102086979|K06560 mannose receptor, C type | (RefSeq) MRC1; mannose receptor C-type 1	[TV]	--	Lectin C-type domain;; UL45 protein, carbohydrate-binding C-type lectin-like;; Fibronectin type II domain;; Ricin-type beta-trefoil lectin domain;; Extracellular link domain	Snaclec clone 2100755 OS=Deinagkistrodon acutus OX=36307 PE=2 SV=1	U	Intracellular trafficking, secretion, and vesicular transport	macrophage mannose receptor 1 isoform X1 [Columba livia]
Columba_livia_newGene_56869	novel_miR_1274	15	13	27	0	0	0	0	0.826625	0.63063	1.08949	0	0	0	0	7.464e-10	1.78837e-06	-7.21465	down	--	--	--	--	--	--	--	--	S	Function unknown	hypothetical protein llap_18591 [Limosa lapponica baueri]
gene-CHD7	novel_miR_1274	15	13	27	0	0	0	0	0.826625	0.63063	1.08949	0	0	0	0	7.464e-10	1.78837e-06	-7.21465	down	[S]	Function unknown	Molecular Function: DNA binding (GO:0003677);; Molecular Function: helicase activity (GO:0004386);; Molecular Function: ATP binding (GO:0005524);;	K14437|0|clv:102097590|K14437 chromodomain-helicase-DNA-binding protein 7 [EC:3.6.4.12] | (RefSeq) CHD7; chromodomain helicase DNA binding protein 7	[K]	Transcription	SNF2 family N-terminal domain;; BRK domain;; Chromo (CHRromatin Organisation MOdifier) domain;; Helicase conserved C-terminal domain;; Type III restriction enzyme, res subunit	Chromodomain-helicase-DNA-binding protein 7 OS=Gallus gallus OX=9031 GN=CHD7 PE=2 SV=1	L	Replication, recombination and repair	PREDICTED: chromodomain-helicase-DNA-binding protein 7 [Nipponia nippon]
Columba_livia_newGene_13237	novel_miR_1274	15	13	27	0	0	0	0	0.826625	0.63063	1.08949	0	0	0	0	7.464e-10	1.78837e-06	-7.21465	down	--	--	--	--	--	--	--	--	S	Function unknown	pol- hypothetical protein [Limosa lapponica baueri]
gene-TRPA1	novel_miR_1274	15	13	27	0	0	0	0	0.826625	0.63063	1.08949	0	0	0	0	7.464e-10	1.78837e-06	-7.21465	down	[D]	Cell cycle control, cell division, chromosome partitioning	--	K04984|0|clv:102088152|K04984 transient receptor potential cation channel subfamily A member 1 | (RefSeq) TRPA1; transient receptor potential cation channel subfamily A member 1	[R]	General function prediction only	Ankyrin repeats (3 copies);; Ankyrin repeats (many copies);; Ankyrin repeat;; Ankyrin repeat;; Ankyrin repeats (many copies);; Ion transport protein;; Polycystin cation channel	Serine/threonine-protein phosphatase 6 regulatory ankyrin repeat subunit B OS=Gallus gallus OX=9031 GN=ANKRD44 PE=2 SV=1	S	Function unknown	transient receptor potential cation channel subfamily A member 1 [Columba livia]
gene-SRFBP1	novel_miR_1274	15	13	27	0	0	0	0	0.826625	0.63063	1.08949	0	0	0	0	7.464e-10	1.78837e-06	-7.21465	down	--	--	--	--	--	--	BUD22	Serum response factor-binding protein 1 OS=Xenopus tropicalis OX=8364 GN=srfbp1 PE=2 SV=1	K	Transcription	serum response factor-binding protein 1 isoform X1 [Columba livia]
Columba_livia_newGene_31264	novel_miR_1274	15	13	27	0	0	0	0	0.826625	0.63063	1.08949	0	0	0	0	7.464e-10	1.78837e-06	-7.21465	down	--	--	--	--	--	--	--	--	--	--	hypothetical protein llap_8556 [Limosa lapponica baueri]
Columba_livia_newGene_60561	novel_miR_1274	15	13	27	0	0	0	0	0.826625	0.63063	1.08949	0	0	0	0	7.464e-10	1.78837e-06	-7.21465	down	--	--	--	--	--	--	--	--	S	Function unknown	myopalladin-like [Columba livia]
Columba_livia_newGene_13008	novel_miR_1274	15	13	27	0	0	0	0	0.826625	0.63063	1.08949	0	0	0	0	7.464e-10	1.78837e-06	-7.21465	down	--	--	Molecular Function: RNA binding (GO:0003723);; Molecular Function: RNA-directed DNA polymerase activity (GO:0003964);; Biological Process: RNA-dependent DNA biosynthetic process (GO:0006278);;	--	--	--	--	--	S	Function unknown	hypothetical protein N332_10968, partial [Mesitornis unicolor]
gene-ADPRHL1	novel_miR_1274	15	13	27	0	0	0	0	0.826625	0.63063	1.08949	0	0	0	0	7.464e-10	1.78837e-06	-7.21465	down	--	--	Molecular Function: GTPase activator activity (GO:0005096);; Cellular Component: intracellular (GO:0005622);; Biological Process: intracellular protein transport (GO:0006886);; Cellular Component: endomembrane system (GO:0012505);; Molecular Function: Rab GTPase binding (GO:0017137);; Biological Process: regulation of vesicle fusion (GO:0031338);; Biological Process: activation of GTPase activity…	--	--	--	ADP-ribosylglycohydrolase	[Protein ADP-ribosylarginine] hydrolase-like protein 1 OS=Xenopus laevis OX=8355 GN=adprhl1 PE=2 SV=1	O	Posttranslational modification, protein turnover, chaperones	protein ADP-ribosylarginine hydrolase-like protein 1 isoform X1 [Columba livia]
gene-PRPF6	novel_miR_1274	15	13	27	0	0	0	0	0.826625	0.63063	1.08949	0	0	0	0	7.464e-10	1.78837e-06	-7.21465	down	[R]	General function prediction only	Biological Process: spliceosomal tri-snRNP complex assembly (GO:0000244);; Molecular Function: transcription coactivator activity (GO:0003713);; Cellular Component: nucleoplasm (GO:0005654);; Cellular Component: U5 snRNP (GO:0005682);; Biological Process: RNA localization (GO:0006403);; Cellular Component: membrane (GO:0016020);; Molecular Function: ribonucleoprotein complex binding (GO:0043021);…	K12855|0|clv:102096778|K12855 pre-mRNA-processing factor 6 | (RefSeq) PRPF6; pre-mRNA processing factor 6	[A]	RNA processing and modification	PRP1 splicing factor, N-terminal;; Tetratricopeptide repeat;; Tetratricopeptide repeat;; Tetratricopeptide repeat;; Tetratricopeptide repeat;; Tetratricopeptide repeat;; Tetratricopeptide repeat;; Suppressor of forked protein (Suf)	--	A	RNA processing and modification	pre-mRNA-processing factor 6 [Columba livia]
gene-IFRD1	novel_miR_1274	15	13	27	0	0	0	0	0.826625	0.63063	1.08949	0	0	0	0	7.464e-10	1.78837e-06	-7.21465	down	--	--	--	--	[Z]	Cytoskeleton	Interferon-related developmental regulator (IFRD);; Interferon-related protein conserved region	--	K	Transcription	interferon-related developmental regulator 1 [Columba livia]
Columba_livia_newGene_735	novel_miR_1274	15	13	27	0	0	0	0	0.826625	0.63063	1.08949	0	0	0	0	7.464e-10	1.78837e-06	-7.21465	down	--	--	--	--	--	--	--	--	S	Function unknown	hypothetical protein llap_8556 [Limosa lapponica baueri]
gene-AGBL1	novel_miR_1274	15	13	27	0	0	0	0	0.826625	0.63063	1.08949	0	0	0	0	7.464e-10	1.78837e-06	-7.21465	down	[M]	Cell wall/membrane/envelope biogenesis	Molecular Function: metallocarboxypeptidase activity (GO:0004181);; Biological Process: proteolysis (GO:0006508);; Molecular Function: zinc ion binding (GO:0008270);; Molecular Function: tubulin binding (GO:0015631);; Biological Process: C-terminal protein deglutamylation (GO:0035609);; Biological Process: protein side chain deglutamylation (GO:0035610);;	--	[E]	Amino acid transport and metabolism	Zinc carboxypeptidase	Cytosolic carboxypeptidase 1 OS=Danio rerio OX=7955 GN=agtpbp1 PE=2 SV=1	E	Amino acid transport and metabolism	cytosolic carboxypeptidase 4 [Columba livia]
gene-WDFY3	novel_miR_1274	15	13	27	0	0	0	0	0.826625	0.63063	1.08949	0	0	0	0	7.464e-10	1.78837e-06	-7.21465	down	[R]	General function prediction only	Molecular Function: metal ion binding (GO:0046872);;	--	[TU]	--	Beige/BEACH domain;; FYVE zinc finger;; PH domain associated with Beige/BEACH;; Domain of unknown function (DUF4704);; WD domain, G-beta repeat	Neurobeachin-like protein 2 OS=Danio rerio OX=7955 GN=nbeal2 PE=1 SV=1	S	Function unknown	WD repeat and FYVE domain-containing protein 3 isoform X1 [Columba livia]
gene-TENM4	novel_miR_1274	15	13	27	0	0	0	0	0.826625	0.63063	1.08949	0	0	0	0	7.464e-10	1.78837e-06	-7.21465	down	[R]	General function prediction only	--	--	[S]	Function unknown	Teneurin Intracellular Region;; GHH signature containing HNH/Endo VII superfamily nuclease toxin;; EGF-like domain;; RHS Repeat;; NHL repeat	Teneurin-4 OS=Danio rerio OX=7955 GN=tenm4 PE=2 SV=1	U	Intracellular trafficking, secretion, and vesicular transport	LOW QUALITY PROTEIN: teneurin-4 [Columba livia]
gene-YES1	novel_miR_1274	15	13	27	0	0	0	0	0.826625	0.63063	1.08949	0	0	0	0	7.464e-10	1.78837e-06	-7.21465	down	[T]	Signal transduction mechanisms	--	K05705|0|clv:102096643|K05705 tyrosine-protein kinase Yes [EC:2.7.10.2] | (RefSeq) YES1; YES proto-oncogene 1, Src family tyrosine kinase	[T]	Signal transduction mechanisms	Protein tyrosine kinase;; Protein kinase domain;; SH2 domain;; SH3 domain;; Variant SH3 domain;; Variant SH3 domain	Tyrosine-protein kinase Yes OS=Gallus gallus OX=9031 GN=YES1 PE=1 SV=3	T	Signal transduction mechanisms	tyrosine-protein kinase Yes [Patagioenas fasciata monilis]
gene-SPAG1	novel_miR_1274	15	13	27	0	0	0	0	0.826625	0.63063	1.08949	0	0	0	0	7.464e-10	1.78837e-06	-7.21465	down	[R]	General function prediction only	--	K19870|0|clv:102087559|K19870 sperm-associated antigen 1 | (RefSeq) SPAG1; sperm associated antigen 1	[R]	General function prediction only	Tetratricopeptide repeat;; Tetratricopeptide repeat;; Tetratricopeptide repeat;; Tetratricopeptide repeat;; Tetratricopeptide repeat;; Potential Monad-binding region of RPAP3;; TPR repeat;; Tetratricopeptide repeat;; Tetratricopeptide repeat;; Fis1 C-terminal tetratricopeptide repeat;; Tetratricopeptide repeat;; Tetratricopeptide repeat;; Tetratricopeptide repeat	Sperm-associated antigen 1A OS=Danio rerio OX=7955 GN=spag1a PE=2 SV=1	S	Function unknown	sperm-associated antigen 1 [Columba livia]
gene-LOC102084797	novel_miR_1274	15	13	27	0	0	0	0	0.826625	0.63063	1.08949	0	0	0	0	7.464e-10	1.78837e-06	-7.21465	down	--	--	Molecular Function: cysteine-type endopeptidase activity (GO:0004197);; Biological Process: proteolysis (GO:0006508);; Biological Process: regulation of apoptotic process (GO:0042981);;	K04398|0|clv:102084797|K04398 caspase 8 [EC:3.4.22.61] | (RefSeq) caspase-8	[D]	Cell cycle control, cell division, chromosome partitioning	Caspase domain;; Death effector domain	Caspase-3 OS=Xenopus laevis OX=8355 GN=casp3 PE=2 SV=1	O	Posttranslational modification, protein turnover, chaperones	caspase-8 [Columba livia]
gene-DNAH1	novel_miR_1274	15	13	27	0	0	0	0	0.826625	0.63063	1.08949	0	0	0	0	7.464e-10	1.78837e-06	-7.21465	down	--	--	--	K10408|0|clv:102093630|K10408 dynein heavy chain, axonemal | (RefSeq) DNAH1; dynein axonemal heavy chain 1	[Z]	Cytoskeleton	Dynein heavy chain and region D6 of dynein motor;; Dynein heavy chain, N-terminal region 2;; Hydrolytic ATP binding site of dynein motor region D1;; ATP-binding dynein motor region D5;; P-loop containing dynein motor region D4;; Microtubule-binding stalk of dynein motor;; P-loop containing dynein motor region D3;; AAA domain (dynein-related subfamily);; ATPase family associated with various cellu…	--	Z	Cytoskeleton	dynein heavy chain 1, axonemal [Columba livia]
gene-NUP214	novel_miR_301	0	201	0	2	0	1	0	0	9.75051	0	0.110059	0	0.0448335	0	0.000674999	0.32346	-6.14354	down	--	--	--	K14317|0|clv:102091705|K14317 nuclear pore complex protein Nup214 | (RefSeq) NUP214; nucleoporin 214	[YU]	--	Anaphase-promoting complex subunit 4 WD40 domain	--	U	Intracellular trafficking, secretion, and vesicular transport	LOW QUALITY PROTEIN: nuclear pore complex protein Nup214 [Columba livia]
Columba_livia_newGene_87984	novel_miR_301	0	201	0	2	0	1	0	0	9.75051	0	0.110059	0	0.0448335	0	0.000674999	0.32346	-6.14354	down	--	--	--	--	[R]	General function prediction only	--	--	S	Function unknown	Serine hydrolase-like 2, partial [Corvus brachyrhynchos]
Columba_livia_newGene_93596	novel_miR_301	0	201	0	2	0	1	0	0	9.75051	0	0.110059	0	0.0448335	0	0.000674999	0.32346	-6.14354	down	--	--	--	--	--	--	--	--	--	--	hypothetical protein AV530_004232 [Patagioenas fasciata monilis]
gene-LOC110360608	novel_miR_301	0	201	0	2	0	1	0	0	9.75051	0	0.110059	0	0.0448335	0	0.000674999	0.32346	-6.14354	down	--	--	--	--	--	--	--	--	--	--	uncharacterized protein LOC110360608 isoform X1 [Columba livia]
Columba_livia_newGene_30796	novel_miR_301	0	201	0	2	0	1	0	0	9.75051	0	0.110059	0	0.0448335	0	0.000674999	0.32346	-6.14354	down	--	--	--	--	--	--	--	--	--	--	hypothetical protein AV530_017574 [Patagioenas fasciata monilis]
Columba_livia_newGene_56742	novel_miR_301	0	201	0	2	0	1	0	0	9.75051	0	0.110059	0	0.0448335	0	0.000674999	0.32346	-6.14354	down	--	--	--	--	--	--	--	--	S	Function unknown	reverse hypothetical protein [Limosa lapponica baueri]
gene-CLASP1	novel_miR_301	0	201	0	2	0	1	0	0	9.75051	0	0.110059	0	0.0448335	0	0.000674999	0.32346	-6.14354	down	--	--	--	K16578|0|cjo:107316821|K16578 CLIP-associating protein 1/2 | (RefSeq) CLASP1; cytoplasmic linker associated protein 1	[R]	General function prediction only	CLASP N terminal;; HEAT repeat;; HEAT-like repeat;; HEAT repeats;; Guanine nucleotide exchange factor in Golgi transport N-terminal;; Vacuolar 14 Fab1-binding region;; non-SMC mitotic condensation complex subunit 1	CLIP-associating protein 1-A OS=Xenopus laevis OX=8355 GN=clasp1-a PE=2 SV=2	U	Intracellular trafficking, secretion, and vesicular transport	CLIP-associating protein 1 isoform X1 [Columba livia]
Columba_livia_newGene_93601	novel_miR_301	0	201	0	2	0	1	0	0	9.75051	0	0.110059	0	0.0448335	0	0.000674999	0.32346	-6.14354	down	--	--	--	--	--	--	--	--	--	--	hypothetical protein llap_9071 [Limosa lapponica baueri]
gene-PTPRCAP	novel_miR_301	0	201	0	2	0	1	0	0	9.75051	0	0.110059	0	0.0448335	0	0.000674999	0.32346	-6.14354	down	--	--	Cellular Component: stress fiber (GO:0001725);; Cellular Component: cytosol (GO:0005829);; Cellular Component: actin filament (GO:0005884);; Cellular Component: plasma membrane (GO:0005886);; Cellular Component: focal adhesion (GO:0005925);; Cellular Component: lamellipodium (GO:0030027);; Biological Process: ruffle organization (GO:0031529);; Biological Process: negative regulation of Arp2/3 com…	K13886|1.38972e-53|clv:102090603|K13886 coronin-1B/1C/6 | (RefSeq) CORO1B; coronin-1B	--	--	Protein tyrosine phosphatase receptor type C-associated	--	--	--	protein tyrosine phosphatase receptor type C-associated protein, partial [Columba livia]
gene-USP1	novel_miR_301	0	201	0	2	0	1	0	0	9.75051	0	0.110059	0	0.0448335	0	0.000674999	0.32346	-6.14354	down	--	--	Biological Process: ubiquitin-dependent protein catabolic process (GO:0006511);; Biological Process: protein deubiquitination (GO:0016579);; Molecular Function: thiol-dependent ubiquitinyl hydrolase activity (GO:0036459);;	K11832|0|clv:102096717|K11832 ubiquitin carboxyl-terminal hydrolase 1 [EC:3.4.19.12] | (RefSeq) USP1; ubiquitin specific peptidase 1	[O]	Posttranslational modification, protein turnover, chaperones	Ubiquitin carboxyl-terminal hydrolase;; Ubiquitin carboxyl-terminal hydrolase	Ubiquitin carboxyl-terminal hydrolase 12-A OS=Xenopus laevis OX=8355 GN=usp12-a PE=2 SV=1	O	Posttranslational modification, protein turnover, chaperones	ubiquitin carboxyl-terminal hydrolase 1, partial [Columba livia]
Columba_livia_newGene_59921	novel_miR_301	0	201	0	2	0	1	0	0	9.75051	0	0.110059	0	0.0448335	0	0.000674999	0.32346	-6.14354	down	--	--	--	--	[R]	General function prediction only	--	--	S	Function unknown	PREDICTED: LOW QUALITY PROTEIN: RNA-directed DNA polymerase from mobile element jockey-like [Opisthocomus hoazin]
gene-LOC110355682	novel_miR_301	0	201	0	2	0	1	0	0	9.75051	0	0.110059	0	0.0448335	0	0.000674999	0.32346	-6.14354	down	--	--	--	K01873|0|clv:102087488|K01873 valyl-tRNA synthetase [EC:6.1.1.9] | (RefSeq) putative surface-exposed virulence protein BigA	--	--	--	--	--	--	uncharacterized protein LOC110355682 [Columba livia]
Columba_livia_newGene_85009	novel_miR_301	0	201	0	2	0	1	0	0	9.75051	0	0.110059	0	0.0448335	0	0.000674999	0.32346	-6.14354	down	--	--	--	--	--	--	--	--	S	Function unknown	dtw domain-containing protein 2 [Limosa lapponica baueri]
gene-DLL4	novel_miR_301	0	201	0	2	0	1	0	0	9.75051	0	0.110059	0	0.0448335	0	0.000674999	0.32346	-6.14354	down	--	--	--	K06051|0|clv:102096537|K06051 delta | (RefSeq) DLL4; delta like canonical Notch ligand 4	[T]	Signal transduction mechanisms	EGF-like domain;; Human growth factor-like EGF;; EGF-like domain;; N terminus of Notch ligand;; Laminin EGF domain	Delta-like protein D OS=Danio rerio OX=7955 GN=dld PE=1 SV=2	U	Intracellular trafficking, secretion, and vesicular transport	delta-like protein 4 [Columba livia]
gene-PKD1	novel_miR_301	0	201	0	2	0	1	0	0	9.75051	0	0.110059	0	0.0448335	0	0.000674999	0.32346	-6.14354	down	[R]	General function prediction only	Biological Process: kidney development (GO:0001822);; Cellular Component: integral component of membrane (GO:0016021);;	K04985|0|clv:102085338|K04985 polycystin 1 | (RefSeq) PKD1; polycystin 1, transient receptor potential channel interacting	[PT]	--	PKD domain;; REJ domain;; Polycystin cation channel;; PLAT/LH2 domain;; Leucine rich repeat;; Y_Y_Y domain;; Lectin C-type domain	Polycystic kidney disease 1 like 1 OS=Oryzias latipes OX=8090 GN=pkd1l1 PE=1 SV=2	S	Function unknown	polycystin-1 [Columba livia]
gene-CALCOCO2	novel_miR_301	0	201	0	2	0	1	0	0	9.75051	0	0.110059	0	0.0448335	0	0.000674999	0.32346	-6.14354	down	--	--	--	--	--	--	Calcium binding and coiled-coil domain (CALCOCO1) like	Tax1-binding protein 1 homolog B OS=Danio rerio OX=7955 GN=tax1bp1b PE=2 SV=3	Z	Cytoskeleton	calcium-binding and coiled-coil domain-containing protein 2 isoform X1 [Columba livia]
gene-ACSL4	novel_miR_301	0	201	0	2	0	1	0	0	9.75051	0	0.110059	0	0.0448335	0	0.000674999	0.32346	-6.14354	down	[I]	Lipid transport and metabolism	Biological Process: metabolic process (GO:0008152);; Cellular Component: integral component of membrane (GO:0016021);; Molecular Function: ligase activity (GO:0016874);;	K01897|0|clv:102088945|K01897 long-chain acyl-CoA synthetase [EC:6.2.1.3] | (RefSeq) ACSL4; acyl-CoA synthetase long-chain family member 4	[I]	Lipid transport and metabolism	AMP-binding enzyme;; AMP-binding enzyme C-terminal domain	Long-chain-fatty-acid--CoA ligase ACSBG2 OS=Xenopus laevis OX=8355 GN=acsbg2 PE=2 SV=1	I	Lipid transport and metabolism	long-chain-fatty-acid--CoA ligase 4 isoform X1 [Columba livia]
Columba_livia_newGene_35864	novel_miR_301	0	201	0	2	0	1	0	0	9.75051	0	0.110059	0	0.0448335	0	0.000674999	0.32346	-6.14354	down	--	--	--	--	--	--	--	--	--	--	PREDICTED: apidaecins type 73-like, partial [Buceros rhinoceros silvestris]
Columba_livia_newGene_81970	novel_miR_764	17	0	0	0	0	0	0	0.936842	0	0	0	0	0	0	0.00731512	0.640379	-5.78967	down	--	--	Molecular Function: RNA binding (GO:0003723);; Molecular Function: RNA-directed DNA polymerase activity (GO:0003964);; Biological Process: RNA-dependent DNA biosynthetic process (GO:0006278);;	--	--	--	--	--	S	Function unknown	hypothetical protein N300_00460, partial [Calypte anna]
gene-TDRKH	novel_miR_764	17	0	0	0	0	0	0	0.936842	0	0	0	0	0	0	0.00731512	0.640379	-5.78967	down	--	--	--	K18406|1.50734e-155|clv:102097126|K18406 tudor domain-containing protein 2 | (RefSeq) TDRKH; tudor and KH domain containing	[T]	Signal transduction mechanisms	KH domain	Tudor domain-containing protein 1 OS=Oryzias latipes OX=8090 GN=tdrd1 PE=2 SV=1	S	Function unknown	tudor and KH domain-containing protein [Columba livia]
gene-ZFHX3	novel_miR_764	17	0	0	0	0	0	0	0.936842	0	0	0	0	0	0	0.00731512	0.640379	-5.78967	down	--	--	--	K09378|0|clv:102085322|K09378 AT-binding transcription factor 1 | (RefSeq) ZFHX3; zinc finger homeobox 3	[R]	General function prediction only	Homeobox domain;; Zinc finger, C2H2 type;; C2H2-type zinc finger;; Homeobox KN domain;; Zinc-finger of C2H2 type	Zinc finger homeobox protein 4 OS=Gallus gallus OX=9031 GN=ZFHX4 PE=2 SV=2	S	Function unknown	LOW QUALITY PROTEIN: zinc finger homeobox protein 3 [Columba livia]
gene-LOC102096337	novel_miR_764	17	0	0	0	0	0	0	0.936842	0	0	0	0	0	0	0.00731512	0.640379	-5.78967	down	[QV]	Secondary metabolites biosynthesis, transport and catabolism ;; Defense mechanisms	Molecular Function: iron ion binding (GO:0005506);; Cellular Component: mitochondrial inner membrane (GO:0005743);; Biological Process: C21-steroid hormone biosynthetic process (GO:0006700);; Biological Process: glucocorticoid biosynthetic process (GO:0006704);; Biological Process: cholesterol metabolic process (GO:0008203);; Molecular Function: cholesterol monooxygenase (side-chain-cleaving) act…	K00498|0|clv:102096337|K00498 cholesterol monooxygenase (side-chain-cleaving) [EC:1.14.15.6] | (RefSeq) cholesterol side-chain cleavage enzyme, mitochondrial	[Q]	Secondary metabolites biosynthesis, transport and catabolism	Cytochrome P450	Cholesterol side-chain cleavage enzyme, mitochondrial OS=Oncorhynchus mykiss OX=8022 GN=cyp11a1 PE=2 SV=1	Q	Secondary metabolites biosynthesis, transport and catabolism	cholesterol side-chain cleavage enzyme, mitochondrial [Columba livia]
Columba_livia_newGene_76515	novel_miR_764	17	0	0	0	0	0	0	0.936842	0	0	0	0	0	0	0.00731512	0.640379	-5.78967	down	--	--	--	--	[R]	General function prediction only	Reverse transcriptase (RNA-dependent DNA polymerase)	--	S	Function unknown	rna-directed dna polymerase from mobile element jockey-like [Limosa lapponica baueri]
gene-RAB44	novel_miR_764	17	0	0	0	0	0	0	0.936842	0	0	0	0	0	0	0.00731512	0.640379	-5.78967	down	[R]	General function prediction only	--	--	[TU]	--	Ras family;; Ras of Complex, Roc, domain of DAPkinase;; ADP-ribosylation factor family;; Signal recognition particle receptor beta subunit	Ras-related protein Rab-13 OS=Danio rerio OX=7955 GN=rab13 PE=1 SV=1	S	Function unknown	ras-related protein Rab-44 [Columba livia]
gene-RECQL4	novel_miR_764	17	0	0	0	0	0	0	0.936842	0	0	0	0	0	0	0.00731512	0.640379	-5.78967	down	[L]	Replication, recombination and repair	Molecular Function: DNA binding (GO:0003677);; Cellular Component: nucleus (GO:0005634);; Cellular Component: chromosome (GO:0005694);; Cellular Component: cytoplasm (GO:0005737);; Biological Process: DNA replication (GO:0006260);; Biological Process: base-excision repair (GO:0006284);; Biological Process: double-strand break repair (GO:0006302);; Biological Process: DNA recombination (GO:0006310…	K10730|0|clv:102090806|K10730 ATP-dependent DNA helicase Q4 [EC:3.6.4.12] | (RefSeq) RECQL4; RecQ like helicase 4	[L]	Replication, recombination and repair	Helicase conserved C-terminal domain;; DEAD/DEAH box helicase;; DNA replication and checkpoint protein;; Zinc knuckle	Werner syndrome ATP-dependent helicase homolog OS=Xenopus laevis OX=8355 GN=wrn PE=2 SV=1	L	Replication, recombination and repair	LOW QUALITY PROTEIN: ATP-dependent DNA helicase Q4 [Columba livia]
gene-TNS4	novel_miR_764	17	0	0	0	0	0	0	0.936842	0	0	0	0	0	0	0.00731512	0.640379	-5.78967	down	--	--	--	K18080|0|clv:102091351|K18080 tensin | (RefSeq) TNS4, Tensin-4; tensin 4	[TZ]	--	Phosphotyrosine-binding domain;; SH2 domain	Tensin OS=Gallus gallus OX=9031 GN=TNS PE=1 SV=2	S	Function unknown	tensin-4 [Columba livia]
Columba_livia_newGene_66096	novel_miR_764	17	0	0	0	0	0	0	0.936842	0	0	0	0	0	0	0.00731512	0.640379	-5.78967	down	--	--	Molecular Function: RNA binding (GO:0003723);; Molecular Function: RNA-directed DNA polymerase activity (GO:0003964);; Molecular Function: ion channel activity (GO:0005216);; Biological Process: RNA-dependent DNA biosynthetic process (GO:0006278);; Cellular Component: membrane (GO:0016020);; Biological Process: ion transmembrane transport (GO:0034220);;	--	--	--	--	--	S	Function unknown	hypothetical protein llap_16473 [Limosa lapponica baueri]
gene-TMEM259	novel_miR_764	17	0	0	0	0	0	0	0.936842	0	0	0	0	0	0	0.00731512	0.640379	-5.78967	down	--	--	Cellular Component: endoplasmic reticulum (GO:0005783);; Cellular Component: integral component of membrane (GO:0016021);; Biological Process: negative regulation of neuron death (GO:1901215);; Biological Process: positive regulation of ERAD pathway (GO:1904294);;	--	[S]	Function unknown	Tumour-associated protein	--	S	Function unknown	LOW QUALITY PROTEIN: membralin [Columba livia]
Columba_livia_newGene_54977	novel_miR_764	17	0	0	0	0	0	0	0.936842	0	0	0	0	0	0	0.00731512	0.640379	-5.78967	down	--	--	--	--	--	--	--	--	S	Function unknown	hypothetical protein llap_3603 [Limosa lapponica baueri]
gene-PAPPA	novel_miR_764	17	0	0	0	0	0	0	0.936842	0	0	0	0	0	0	0.00731512	0.640379	-5.78967	down	[S]	Function unknown	Molecular Function: metalloendopeptidase activity (GO:0004222);; Biological Process: proteolysis (GO:0006508);;	K07762|0|clv:102097499|K07762 pappalysin-1 [EC:3.4.24.79] | (RefSeq) PAPPA; pappalysin 1	--	--	Sushi repeat (SCR repeat);; Concanavalin A-like lectin/glucanases superfamily;; Pregnancy-associated plasma protein-A;; LNR domain	--	O	Posttranslational modification, protein turnover, chaperones	LOW QUALITY PROTEIN: pappalysin-1 [Columba livia]
gene-HMCN2	novel_miR_764	17	0	0	0	0	0	0	0.936842	0	0	0	0	0	0	0.00731512	0.640379	-5.78967	down	[S]	Function unknown	--	K17341|0|clv:102089780|K17341 hemicentin | (RefSeq) HMCN2; hemicentin 2	[RP]	--	Immunoglobulin I-set domain;; Immunoglobulin domain;; Immunoglobulin domain;; Immunoglobulin domain;; Immunoglobulin V-set domain;; CD80-like C2-set immunoglobulin domain;; G2F domain;; Ig-like domain on T-cell surface glycoprotein CD3 epsilon chain;; Calcium-binding EGF domain;; Izumo-like Immunoglobulin domain;; Complement Clr-like EGF-like;; Immunoglobulin C1-set domain;; Natural killer cell r…	Down syndrome cell adhesion molecule-like protein 1 homolog OS=Gallus gallus OX=9031 GN=DSCAML1 PE=1 SV=2	S	Function unknown	hemicentin-2 [Columba livia]
gene-KIT	novel_miR_764	17	0	0	0	0	0	0	0.936842	0	0	0	0	0	0	0.00731512	0.640379	-5.78967	down	[T]	Signal transduction mechanisms	Molecular Function: transmembrane receptor protein tyrosine kinase activity (GO:0004714);; Molecular Function: signal transducer, downstream of receptor, with protein tyrosine kinase activity (GO:0004716);; Molecular Function: ATP binding (GO:0005524);; Cellular Component: integral component of membrane (GO:0016021);; Biological Process: peptidyl-tyrosine phosphorylation (GO:0018108);; Molecular …	K05091|0|clv:102095499|K05091 proto-oncogene tyrosine-protein kinase Kit [EC:2.7.10.1] | (RefSeq) KIT; KIT proto-oncogene receptor tyrosine kinase	[T]	Signal transduction mechanisms	Immunoglobulin domain;; Immunoglobulin I-set domain;; Immunoglobulin domain;; Immunoglobulin V-set domain;; Immunoglobulin domain;; CD80-like C2-set immunoglobulin domain;; Protein tyrosine kinase;; Protein kinase domain	Mast/stem cell growth factor receptor Kit OS=Gallus gallus OX=9031 GN=KIT PE=2 SV=1	T	Signal transduction mechanisms	LOW QUALITY PROTEIN: mast/stem cell growth factor receptor Kit [Columba livia]
Columba_livia_newGene_44115	novel_miR_764	17	0	0	0	0	0	0	0.936842	0	0	0	0	0	0	0.00731512	0.640379	-5.78967	down	--	--	--	--	--	--	--	--	--	--	PREDICTED: storkhead-box protein 2 isoform X5 [Corvus brachyrhynchos]
gene-CPOX	novel_miR_764	17	0	0	0	0	0	0	0.936842	0	0	0	0	0	0	0.00731512	0.640379	-5.78967	down	[H]	Coenzyme transport and metabolism	Molecular Function: coproporphyrinogen oxidase activity (GO:0004109);; Molecular Function: structural constituent of eye lens (GO:0005212);; Cellular Component: mitochondrion (GO:0005739);; Biological Process: heme biosynthetic process (GO:0006783);; Cellular Component: membrane (GO:0016020);; Molecular Function: protein homodimerization activity (GO:0042803);; Biological Process: oxidation-reduc…	K00228|0|clv:102098317|K00228 coproporphyrinogen III oxidase [EC:1.3.3.3] | (RefSeq) CPOX; coproporphyrinogen oxidase	[H]	Coenzyme transport and metabolism	Coproporphyrinogen III oxidase	--	H	Coenzyme transport and metabolism	oxygen-dependent coproporphyrinogen-III oxidase, mitochondrial [Columba livia]
gene-HIP1	novel_miR_764	17	0	0	0	0	0	0	0.936842	0	0	0	0	0	0	0.00731512	0.640379	-5.78967	down	--	--	Molecular Function: actin binding (GO:0003779);; Cellular Component: Golgi apparatus (GO:0005794);; Biological Process: activation of cysteine-type endopeptidase activity involved in apoptotic process (GO:0006919);; Cellular Component: clathrin-coated vesicle (GO:0030136);; Molecular Function: clathrin binding (GO:0030276);; Molecular Function: phosphatidylinositol binding (GO:0035091);; Biologic…	K04559|0|clv:102084913|K04559 huntingtin interacting protein 1 | (RefSeq) HIP1; huntingtin interacting protein 1	[Z]	Cytoskeleton	ANTH domain;; I/LWEQ domain;; Clathrin-binding domain of Huntingtin-interacting protein 1	Talin-1 OS=Gallus gallus OX=9031 GN=TLN1 PE=1 SV=2	S	Function unknown	huntingtin-interacting protein 1 [Columba livia]
Columba_livia_newGene_88765	novel_miR_764	17	0	0	0	0	0	0	0.936842	0	0	0	0	0	0	0.00731512	0.640379	-5.78967	down	--	--	Molecular Function: RNA binding (GO:0003723);; Molecular Function: RNA-directed DNA polymerase activity (GO:0003964);; Biological Process: RNA-dependent DNA biosynthetic process (GO:0006278);;	--	--	--	--	--	S	Function unknown	hypothetical protein N305_08770, partial [Manacus vitellinus]
gene-DCTN3	novel_miR_764	17	0	0	0	0	0	0	0.936842	0	0	0	0	0	0	0.00731512	0.640379	-5.78967	down	--	--	Biological Process: cytokinesis (GO:0000910);; Cellular Component: centrosome (GO:0005813);; Cellular Component: dynactin complex (GO:0005869);; Biological Process: microtubule-based process (GO:0007017);; Cellular Component: perinuclear region of cytoplasm (GO:0048471);;	K10425|1.48632e-124|clv:102092551|K10425 dynactin 3 | (RefSeq) DCTN3; dynactin subunit 3	--	--	Dynactin subunit p22	--	S	Function unknown	dynactin subunit 3 [Columba livia]
gene-TMEM161A	novel_miR_764	17	0	0	0	0	0	0	0.936842	0	0	0	0	0	0	0.00731512	0.640379	-5.78967	down	--	--	Cellular Component: integral component of membrane (GO:0016021);; Biological Process: response to retinoic acid (GO:0032526);; Biological Process: cellular response to oxidative stress (GO:0034599);; Biological Process: cellular response to UV (GO:0034644);; Biological Process: positive regulation of DNA repair (GO:0045739);; Biological Process: negative regulation of intrinsic apoptotic signalin…	--	[S]	Function unknown	Predicted transmembrane protein 161AB	Transmembrane protein 161A OS=Xenopus tropicalis OX=8364 GN=tmem161 PE=2 SV=1	S	Function unknown	transmembrane protein 161A [Columba livia]
Columba_livia_newGene_27183	novel_miR_764	17	0	0	0	0	0	0	0.936842	0	0	0	0	0	0	0.00731512	0.640379	-5.78967	down	--	--	--	--	--	--	--	--	--	--	hypothetical protein AV530_003687 [Patagioenas fasciata monilis]
Columba_livia_newGene_27359	novel_miR_764	17	0	0	0	0	0	0	0.936842	0	0	0	0	0	0	0.00731512	0.640379	-5.78967	down	--	--	--	K00864|4.59469e-11|fch:102051459|K00864 glycerol kinase [EC:2.7.1.30] | (RefSeq) GK; glycerol kinase	--	--	--	--	S	Function unknown	hypothetical protein N323_10908, partial [Cathartes aura]
Columba_livia_newGene_7950	novel_miR_764	17	0	0	0	0	0	0	0.936842	0	0	0	0	0	0	0.00731512	0.640379	-5.78967	down	--	--	Molecular Function: RNA binding (GO:0003723);; Molecular Function: RNA-directed DNA polymerase activity (GO:0003964);; Biological Process: RNA-dependent DNA biosynthetic process (GO:0006278);;	--	--	--	--	--	S	Function unknown	hypothetical protein N307_03435, partial [Picoides pubescens]
Columba_livia_newGene_25551	novel_miR_764	17	0	0	0	0	0	0	0.936842	0	0	0	0	0	0	0.00731512	0.640379	-5.78967	down	--	--	Biological Process: cellular macromolecule biosynthetic process (GO:0034645);; Biological Process: primary metabolic process (GO:0044238);; Biological Process: cellular nitrogen compound biosynthetic process (GO:0044271);; Cellular Component: intracellular part (GO:0044424);; Biological Process: single-organism cellular process (GO:0044763);; Biological Process: single-organism transport (GO:0044…	K15369|3.05404e-29|clv:102096577|K15369 trafficking kinesin-binding protein 1 | (RefSeq) HAP1; huntingtin associated protein 1	--	--	--	--	U	Intracellular trafficking, secretion, and vesicular transport	PREDICTED: huntingtin-associated protein 1 [Serinus canaria]
gene-KCNJ10	novel_miR_764	17	0	0	0	0	0	0	0.936842	0	0	0	0	0	0	0.00731512	0.640379	-5.78967	down	--	--	Molecular Function: inward rectifier potassium channel activity (GO:0005242);; Biological Process: visual perception (GO:0007601);; Biological Process: adult walking behavior (GO:0007628);; Cellular Component: integral component of membrane (GO:0016021);; Cellular Component: basolateral plasma membrane (GO:0016323);; Biological Process: central nervous system myelination (GO:0022010);; Biological…	K05003|0|clv:102090363|K05003 potassium inwardly-rectifying channel subfamily J member 10 | (RefSeq) KCNJ10; potassium voltage-gated channel subfamily J member 10	[P]	Inorganic ion transport and metabolism	Inward rectifier potassium channel	ATP-sensitive inward rectifier potassium channel 12 OS=Gallus gallus OX=9031 GN=KCNJ12 PE=1 SV=1	U	Intracellular trafficking, secretion, and vesicular transport	LOW QUALITY PROTEIN: ATP-sensitive inward rectifier potassium channel 10 [Columba livia]
gene-HOGA1	novel_miR_764	17	0	0	0	0	0	0	0.936842	0	0	0	0	0	0	0.00731512	0.640379	-5.78967	down	[EM]	Amino acid transport and metabolism ;; Cell wall/membrane/envelope biogenesis	Cellular Component: mitochondrion (GO:0005739);; Molecular Function: 4-hydroxy-2-oxoglutarate aldolase activity (GO:0008700);; Biological Process: glyoxylate catabolic process (GO:0009436);; Biological Process: 4-hydroxyproline catabolic process (GO:0019470);; Biological Process: oxalate metabolic process (GO:0033609);; Molecular Function: protein homodimerization activity (GO:0042803);; Biologic…	K18123|0|clv:102097409|K18123 4-hydroxy-2-oxoglutarate aldolase [EC:4.1.3.16] | (RefSeq) HOGA1; 4-hydroxy-2-oxoglutarate aldolase 1	--	--	Dihydrodipicolinate synthetase family	4-hydroxy-2-oxoglutarate aldolase, mitochondrial OS=Xenopus tropicalis OX=8364 GN=hoga1 PE=2 SV=2	E	Amino acid transport and metabolism	4-hydroxy-2-oxoglutarate aldolase, mitochondrial isoform X1 [Columba livia]
gene-LOC102090371	novel_miR_764	17	0	0	0	0	0	0	0.936842	0	0	0	0	0	0	0.00731512	0.640379	-5.78967	down	--	--	Cellular Component: integral component of plasma membrane (GO:0005887);; Biological Process: memory (GO:0007613);; Biological Process: associative learning (GO:0008306);; Biological Process: response to acidic pH (GO:0010447);; Molecular Function: ion gated channel activity (GO:0022839);; Biological Process: sodium ion transmembrane transport (GO:0035725);; Biological Process: regulation of membr…	K04830|0|clv:102090371|K04830 acid-sensing ion channel 3 | (RefSeq) acid-sensing ion channel 1	[PT]	--	Amiloride-sensitive sodium channel	Acid-sensing ion channel 1 OS=Gallus gallus OX=9031 GN=ASIC1 PE=1 SV=1	S	Function unknown	acid-sensing ion channel 1 [Columba livia]
gene-LOC102089471	novel_miR_764	17	0	0	0	0	0	0	0.936842	0	0	0	0	0	0	0.00731512	0.640379	-5.78967	down	--	--	Cellular Component: Golgi membrane (GO:0000139);; Biological Process: protein glycosylation (GO:0006486);; Molecular Function: galactosyltransferase activity (GO:0008378);; Cellular Component: integral component of membrane (GO:0016021);;	K07820|1.10207e-155|clv:102089471|K07820 beta-1,3-galactosyltransferase 2 [EC:2.4.1.-] | (RefSeq) beta-1,3-galactosyltransferase 2	[G]	Carbohydrate transport and metabolism	Galactosyltransferase	Lactosylceramide 1,3-N-acetyl-beta-D-glucosaminyltransferase A OS=Danio rerio OX=7955 GN=b3gnt5a PE=2 SV=1	S	Function unknown	LOW QUALITY PROTEIN: beta-1,3-galactosyltransferase 2, partial [Columba livia]
gene-LOC102096429	novel_miR_764	17	0	0	0	0	0	0	0.936842	0	0	0	0	0	0	0.00731512	0.640379	-5.78967	down	--	--	Cellular Component: membrane (GO:0016020);;	K13912|0|clv:102096429|K13912 deleted in malignant brain tumors 1 protein | (RefSeq) DMBT1; deleted in malignant brain tumors 1 protein	--	--	Zona pellucida-like domain;; Scavenger receptor cysteine-rich domain;; CUB domain;; Scavenger receptor cysteine-rich domain;; Scavenger receptor cysteine-rich domain;; Scavenger receptor cysteine-rich domain;; Pneumovirus matrix protein 2 (M2)	Lysyl oxidase homolog 2B OS=Danio rerio OX=7955 GN=loxl2b PE=2 SV=1	S	Function unknown	LOW QUALITY PROTEIN: deleted in malignant brain tumors 1 protein [Columba livia]
gene-AK4	novel_miR_764	17	0	0	0	0	0	0	0.936842	0	0	0	0	0	0	0.00731512	0.640379	-5.78967	down	[F]	Nucleotide transport and metabolism	--	K00939|6.04009e-126|clv:102089976|K00939 adenylate kinase [EC:2.7.4.3] | (RefSeq) AK4; adenylate kinase 4	[F]	Nucleotide transport and metabolism	Adenylate kinase;; Adenylate kinase, active site lid	Adenylate kinase 2, mitochondrial OS=Xenopus tropicalis OX=8364 GN=ak2 PE=2 SV=1	F	Nucleotide transport and metabolism	adenylate kinase 4, mitochondrial [Columba livia]
gene-USP36	novel_miR_764	17	0	0	0	0	0	0	0.936842	0	0	0	0	0	0	0.00731512	0.640379	-5.78967	down	--	--	Biological Process: ubiquitin-dependent protein catabolic process (GO:0006511);; Biological Process: protein deubiquitination (GO:0016579);; Molecular Function: thiol-dependent ubiquitinyl hydrolase activity (GO:0036459);;	K11855|0|clv:102092184|K11855 ubiquitin carboxyl-terminal hydrolase 36/42 [EC:3.4.19.12] | (RefSeq) USP36; ubiquitin specific peptidase 36	[O]	Posttranslational modification, protein turnover, chaperones	Ubiquitin carboxyl-terminal hydrolase;; Ubiquitin carboxyl-terminal hydrolase	Ubiquitin carboxyl-terminal hydrolase 2 OS=Gallus gallus OX=9031 GN=USP2 PE=2 SV=1	O	Posttranslational modification, protein turnover, chaperones	ubiquitin carboxyl-terminal hydrolase 36, partial [Columba livia]
Columba_livia_newGene_70340	novel_miR_764	17	0	0	0	0	0	0	0.936842	0	0	0	0	0	0	0.00731512	0.640379	-5.78967	down	--	--	--	--	--	--	--	--	S	Function unknown	PREDICTED: uncharacterized protein LOC108503398 isoform X1 [Lepidothrix coronata]
Columba_livia_newGene_82867	novel_miR_764	17	0	0	0	0	0	0	0.936842	0	0	0	0	0	0	0.00731512	0.640379	-5.78967	down	--	--	--	--	--	--	--	--	--	--	hypothetical protein llap_9991 [Limosa lapponica baueri]
gene-RPS6KA2	novel_miR_764	17	0	0	0	0	0	0	0.936842	0	0	0	0	0	0	0.00731512	0.640379	-5.78967	down	[R]	General function prediction only	Molecular Function: magnesium ion binding (GO:0000287);; Biological Process: oocyte maturation (GO:0001556);; Biological Process: brain renin-angiotensin system (GO:0002035);; Molecular Function: ribosomal protein S6 kinase activity (GO:0004711);; Molecular Function: protein serine/threonine/tyrosine kinase activity (GO:0004712);; Molecular Function: ATP binding (GO:0005524);; Cellular Component:…	K04373|0|clv:102086308|K04373 ribosomal protein S6 kinase alpha-1/2/3/6 [EC:2.7.11.1] | (RefSeq) RPS6KA2; ribosomal protein S6 kinase A2	[T]	Signal transduction mechanisms	Protein kinase domain;; Protein tyrosine kinase;; Kinase-like;; Lipopolysaccharide kinase (Kdo/WaaP) family;; Protein kinase C terminal domain;; Phosphotransferase enzyme family	Ribosomal protein S6 kinase 2 alpha OS=Gallus gallus OX=9031 GN=RPS6KA PE=2 SV=1	T	Signal transduction mechanisms	ribosomal protein S6 kinase alpha-2 [Columba livia]
gene-LOC102084371	novel_miR_764	17	0	0	0	0	0	0	0.936842	0	0	0	0	0	0	0.00731512	0.640379	-5.78967	down	[O]	Posttranslational modification, protein turnover, chaperones	Molecular Function: creatine kinase activity (GO:0004111);; Molecular Function: ATP binding (GO:0005524);; Cellular Component: mitochondrial inner membrane (GO:0005743);; Biological Process: phosphorylation (GO:0016310);; Biological Process: negative regulation of protein binding (GO:0032091);; Biological Process: negative regulation of apoptotic process (GO:0043066);; Cellular Component: myelin …	K00933|0|clv:102084371|K00933 creatine kinase [EC:2.7.3.2] | (RefSeq) CKMT1B; creatine kinase U-type, mitochondrial	[C]	Energy production and conversion	ATP:guanido phosphotransferase, C-terminal catalytic domain;; ATP:guanido phosphotransferase, N-terminal domain	Creatine kinase U-type, mitochondrial OS=Gallus gallus OX=9031 GN=CKMT1 PE=1 SV=1	E	Amino acid transport and metabolism	creatine kinase U-type, mitochondrial [Columba livia]
gene-CDH1	novel_miR_764	17	0	0	0	0	0	0	0.936842	0	0	0	0	0	0	0.00731512	0.640379	-5.78967	down	--	--	Molecular Function: calcium ion binding (GO:0005509);; Cellular Component: plasma membrane (GO:0005886);; Biological Process: homophilic cell adhesion via plasma membrane adhesion molecules (GO:0007156);; Cellular Component: integral component of membrane (GO:0016021);;	K05689|0|clv:102087159|K05689 cadherin 1, type 1, E-cadherin | (RefSeq) uncharacterized LOC102087159	[S]	Function unknown	Cadherin domain;; Cadherin cytoplasmic region	Cadherin-1 OS=Gallus gallus OX=9031 GN=CDH1 PE=1 SV=2	U	Intracellular trafficking, secretion, and vesicular transport	LOW QUALITY PROTEIN: cadherin-1 [Columba livia]
gene-NR4A1	novel_miR_764	17	0	0	0	0	0	0	0.936842	0	0	0	0	0	0	0.00731512	0.640379	-5.78967	down	--	--	--	K04465|0|clv:102093626|K04465 nuclear receptor subfamily 4 group A member 1 | (RefSeq) NR4A1; nuclear receptor subfamily 4 group A member 1	[K]	Transcription	Ligand-binding domain of nuclear hormone receptor;; Zinc finger, C4 type (two domains)	Nuclear receptor subfamily 4 group A member 1 OS=Xenopus laevis OX=8355 GN=nr4a1 PE=2 SV=1	K	Transcription	LOW QUALITY PROTEIN: nuclear receptor subfamily 4 group A member 1 [Columba livia]
gene-HAS3	novel_miR_764	17	0	0	0	0	0	0	0.936842	0	0	0	0	0	0	0.00731512	0.640379	-5.78967	down	[N]	Cell motility	Cellular Component: cytoplasm (GO:0005737);; Cellular Component: integral component of membrane (GO:0016021);; Biological Process: hyaluronan biosynthetic process (GO:0030213);; Cellular Component: hyaluranon cable (GO:0036117);; Biological Process: extracellular polysaccharide biosynthetic process (GO:0045226);; Biological Process: positive regulation of transcription, DNA-templated (GO:0045893)…	K00752|0|clv:102086971|K00752 hyaluronan synthase [EC:2.4.1.212] | (RefSeq) HAS3; hyaluronan synthase 3	[M]	Cell wall/membrane/envelope biogenesis	Glycosyltransferase like family 2;; Chitin synthase;; Glycosyl transferase family group 2;; Glycosyl transferase family 2;; Glycosyl transferase family 21	Hyaluronan synthase 2 OS=Xenopus laevis OX=8355 GN=has2 PE=2 SV=2	M	Cell wall/membrane/envelope biogenesis	hyaluronan synthase 3 [Columba livia]
gene-SCNM1	novel_miR_764	17	0	0	0	0	0	0	0.936842	0	0	0	0	0	0	0.00731512	0.640379	-5.78967	down	--	--	--	--	--	--	Acidic C-terminal region of sodium channel modifier 1 SCNM1;; Zinc-finger of sodium channel modifier 1	Sodium channel modifier 1 OS=Xenopus laevis OX=8355 GN=scnm1 PE=2 SV=1	S	Function unknown	sodium channel modifier 1, partial [Columba livia]
gene-LPIN3	novel_miR_764	17	0	0	0	0	0	0	0.936842	0	0	0	0	0	0	0.00731512	0.640379	-5.78967	down	--	--	--	K15728|0|fpg:101912801|K15728 phosphatidate phosphatase LPIN [EC:3.1.3.4] | (RefSeq) LPIN3; lipin 3	[NI]	--	LNS2 (Lipin/Ned1/Smp2);; lipin, N-terminal conserved region;; Lipin/Ned1/Smp2 multi-domain protein middle domain	--	S	Function unknown	phosphatidate phosphatase LPIN3 [Columba livia]
gene-EPS8L2	novel_miR_764	17	0	0	0	0	0	0	0.936842	0	0	0	0	0	0	0.00731512	0.640379	-5.78967	down	--	--	--	K17277|0|clv:102095464|K17277 epidermal growth factor receptor kinase substrate 8 | (RefSeq) EPS8L2; EPS8 like 2	[T]	Signal transduction mechanisms	Phosphotyrosine-binding domain;; SH3 domain;; Variant SH3 domain;; Phosphotyrosine interaction domain (PTB/PID);; Variant SH3 domain	--	T	Signal transduction mechanisms	epidermal growth factor receptor kinase substrate 8-like protein 2 isoform X1 [Columba livia]
Columba_livia_newGene_64660	novel_miR_764	17	0	0	0	0	0	0	0.936842	0	0	0	0	0	0	0.00731512	0.640379	-5.78967	down	--	--	--	--	--	--	--	--	--	--	hypothetical protein llap_14437 [Limosa lapponica baueri]
gene-LOC110366164	novel_miR_764	17	0	0	0	0	0	0	0.936842	0	0	0	0	0	0	0.00731512	0.640379	-5.78967	down	--	--	--	--	--	--	--	--	--	--	uncharacterized protein LOC110366164 [Columba livia]
gene-LURAP1	novel_miR_764	17	0	0	0	0	0	0	0.936842	0	0	0	0	0	0	0.00731512	0.640379	-5.78967	down	--	--	--	--	--	--	Leucine rich adaptor protein	--	U	Intracellular trafficking, secretion, and vesicular transport	leucine rich adaptor protein 1, partial [Columba livia]
Columba_livia_newGene_90478	novel_miR_764	17	0	0	0	0	0	0	0.936842	0	0	0	0	0	0	0.00731512	0.640379	-5.78967	down	--	--	Molecular Function: RNA binding (GO:0003723);; Molecular Function: RNA-directed DNA polymerase activity (GO:0003964);; Biological Process: RNA-dependent DNA biosynthetic process (GO:0006278);;	--	--	--	--	--	S	Function unknown	hypothetical protein llap_3887 [Limosa lapponica baueri]
gene-LOC102084614	novel_miR_764	17	0	0	0	0	0	0	0.936842	0	0	0	0	0	0	0.00731512	0.640379	-5.78967	down	--	--	--	K06545|0|clv:102084614|K06545 CD163 antigen | (RefSeq) scavenger receptor cysteine-rich type 1 protein M130-like	--	--	Scavenger receptor cysteine-rich domain;; Scavenger receptor cysteine-rich domain	Lysyl oxidase homolog 2 OS=Gallus gallus OX=9031 GN=LOXL2 PE=3 SV=1	S	Function unknown	scavenger receptor cysteine-rich type 1 protein M130-like [Columba livia]
gene-ALKBH2	novel_miR_764	17	0	0	0	0	0	0	0.936842	0	0	0	0	0	0	0.00731512	0.640379	-5.78967	down	[L]	Replication, recombination and repair	--	K10859|9.5106e-145|clv:102094885|K10859 alpha-ketoglutarate-dependent dioxygenase alkB homolog 2 [EC:1.14.11.-] | (RefSeq) ALKBH2; alkB homolog 2, alpha-ketoglutarate dependent dioxygenase	--	--	2OG-Fe(II) oxygenase superfamily	--	L	Replication, recombination and repair	alpha-ketoglutarate-dependent dioxygenase alkB-like protein 2 [Patagioenas fasciata monilis]
gene-GPAM	novel_miR_764	17	0	0	0	0	0	0	0.936842	0	0	0	0	0	0	0.00731512	0.640379	-5.78967	down	[I]	Lipid transport and metabolism	Molecular Function: glycerol-3-phosphate O-acyltransferase activity (GO:0004366);; Cellular Component: plasma membrane (GO:0005886);; Biological Process: phospholipid biosynthetic process (GO:0008654);;	K00629|0|clv:102091078|K00629 glycerol-3-phosphate O-acyltransferase 1/2 [EC:2.3.1.15] | (RefSeq) GPAM; glycerol-3-phosphate acyltransferase, mitochondrial	[I]	Lipid transport and metabolism	Acyltransferase	--	I	Lipid transport and metabolism	glycerol-3-phosphate acyltransferase 1, mitochondrial [Columba livia]
gene-CCDC33	novel_miR_764	17	0	0	0	0	0	0	0.936842	0	0	0	0	0	0	0.00731512	0.640379	-5.78967	down	--	--	--	--	--	--	C2 domain	--	S	Function unknown	coiled-coil domain-containing protein 33 [Columba livia]
gene-ARHGAP32	novel_miR_764	17	0	0	0	0	0	0	0.936842	0	0	0	0	0	0	0.00731512	0.640379	-5.78967	down	--	--	Cellular Component: cell cortex (GO:0005938);; Biological Process: signal transduction (GO:0007165);; Cellular Component: actin cytoskeleton (GO:0015629);;	K20647|0|clv:102098180|K20647 Rho GTPase-activating protein 32 | (RefSeq) ARHGAP32; Rho GTPase activating protein 32	[T]	Signal transduction mechanisms	RhoGAP domain;; Variant SH3 domain;; Variant SH3 domain;; SH3 domain;; PX domain	Rho GTPase-activating protein 32 OS=Xenopus laevis OX=8355 GN=arhgap32 PE=2 SV=1	S	Function unknown	rho GTPase-activating protein 32 isoform X1 [Columba livia]
Columba_livia_newGene_57462	novel_miR_764	17	0	0	0	0	0	0	0.936842	0	0	0	0	0	0	0.00731512	0.640379	-5.78967	down	--	--	Molecular Function: metal ion binding (GO:0046872);;	--	[F]	Nucleotide transport and metabolism	--	5&apos;-nucleotidase domain-containing protein 3 OS=Xenopus laevis OX=8355 GN=nt5dc3 PE=2 SV=1	S	Function unknown	PREDICTED: 5&apos;-nucleotidase domain-containing protein 2-like, partial [Mesitornis unicolor]
gene-LOC102089840	novel_miR_764	17	0	0	0	0	0	0	0.936842	0	0	0	0	0	0	0.00731512	0.640379	-5.78967	down	[G]	Carbohydrate transport and metabolism	Cellular Component: integral component of membrane (GO:0016021);; Molecular Function: transmembrane transporter activity (GO:0022857);; Biological Process: transmembrane transport (GO:0055085);;	--	[R]	General function prediction only	Major Facilitator Superfamily;; Sugar (and other) transporter	Solute carrier family 22 member 6-B OS=Xenopus laevis OX=8355 GN=slc22a6-b PE=2 SV=1	G	Carbohydrate transport and metabolism	solute carrier family 22 member 6-B [Columba livia]
gene-SCN2B	novel_miR_764	17	0	0	0	0	0	0	0.936842	0	0	0	0	0	0	0.00731512	0.640379	-5.78967	down	--	--	Cellular Component: voltage-gated sodium channel complex (GO:0001518);; Molecular Function: sodium channel regulator activity (GO:0017080);;	K04846|6.54406e-116|clv:102091732|K04846 voltage-gated sodium channel type II beta | (RefSeq) SCN2B; sodium voltage-gated channel beta subunit 2	--	--	Immunoglobulin V-set domain;; Immunoglobulin domain;; Immunoglobulin I-set domain	Myelin protein P0 OS=Xenopus laevis OX=8355 GN=mpz PE=2 SV=1	U	Intracellular trafficking, secretion, and vesicular transport	sodium channel subunit beta-2 [Columba livia]
gene-LOC102098534	novel_miR_764	17	0	0	0	0	0	0	0.936842	0	0	0	0	0	0	0.00731512	0.640379	-5.78967	down	--	--	--	K16938|0|clv:102098534|K16938 septin 3/9/12 | (RefSeq) SEPT12, Septin-12; septin 12	[DTZ]	--	Septin;; 50S ribosome-binding GTPase	Neuronal-specific septin-3 OS=Danio rerio OX=7955 GN=sept3 PE=2 SV=1	DZ	--	septin-12 [Columba livia]
gene-EPHB1	novel_miR_764	17	0	0	0	0	0	0	0.936842	0	0	0	0	0	0	0.00731512	0.640379	-5.78967	down	--	;;	Biological Process: angiogenesis (GO:0001525);; Molecular Function: transmembrane-ephrin receptor activity (GO:0005005);; Molecular Function: ATP binding (GO:0005524);; Cellular Component: integral component of plasma membrane (GO:0005887);; Molecular Function: axon guidance receptor activity (GO:0008046);; Biological Process: peptidyl-tyrosine phosphorylation (GO:0018108);; Biological Process: o…	K05110|0|apla:101793891|K05110 Eph receptor B1 [EC:2.7.10.1] | (RefSeq) EPHB1; EPH receptor B1	[T]	Signal transduction mechanisms	Protein tyrosine kinase;; Ephrin receptor ligand binding domain;; Protein kinase domain;; Fibronectin type III domain;; Ephrin type-A receptor 2 transmembrane domain;; SAM domain (Sterile alpha motif);; SAM domain (Sterile alpha motif)	Ephrin type-B receptor 1 (Fragment) OS=Gallus gallus OX=9031 GN=EPHB1 PE=2 SV=2	T	Signal transduction mechanisms	ephrin type-B receptor 1 [Columba livia]
gene-SMO	novel_miR_764	17	0	0	0	0	0	0	0.936842	0	0	0	0	0	0	0.00731512	0.640379	-5.78967	down	--	--	Biological Process: negative regulation of transcription from RNA polymerase II promoter (GO:0000122);; Biological Process: vasculogenesis (GO:0001570);; Biological Process: osteoblast differentiation (GO:0001649);; Biological Process: cell fate specification (GO:0001708);; Biological Process: neural crest cell migration (GO:0001755);; Biological Process: heart looping (GO:0001947);; Biological P…	K06226|0|gga:395949|K06226 smoothened | (RefSeq) SMO; smoothened, frizzled class receptor	[T]	Signal transduction mechanisms	Frizzled/Smoothened family membrane region;; Fz domain;; Slime mold cyclic AMP receptor	Smoothened homolog (Fragment) OS=Gallus gallus OX=9031 GN=SMO PE=2 SV=1	U	Intracellular trafficking, secretion, and vesicular transport	LOW QUALITY PROTEIN: smoothened homolog, partial [Columba livia]
gene-EDNRA	novel_miR_764	17	0	0	0	0	0	0	0.936842	0	0	0	0	0	0	0.00731512	0.640379	-5.78967	down	--	--	Molecular Function: endothelin receptor activity (GO:0004962);; Biological Process: regulation of blood pressure (GO:0008217);; Cellular Component: integral component of membrane (GO:0016021);; Biological Process: vasoconstriction (GO:0042310);; Biological Process: enteric nervous system development (GO:0048484);; Biological Process: endothelin receptor signaling pathway (GO:0086100);;	K04197|0|clv:102096780|K04197 endothelin receptor type A | (RefSeq) EDNRA; endothelin receptor type A	[R]	General function prediction only	7 transmembrane receptor (rhodopsin family)	Endothelin receptor type B (Fragment) OS=Coturnix japonica OX=93934 GN=EDNRB PE=2 SV=1	U	Intracellular trafficking, secretion, and vesicular transport	endothelin-1 receptor isoform X1 [Columba livia]
gene-PDAP1	novel_miR_764	17	0	0	0	0	0	0	0.936842	0	0	0	0	0	0	0.00731512	0.640379	-5.78967	down	--	--	Molecular Function: RNA binding (GO:0044822);;	--	[R]	General function prediction only	Casein kinase substrate phosphoprotein PP28	--	S	Function unknown	28 kDa heat- and acid-stable phosphoprotein, partial [Columba livia]
gene-LOC102087168	novel_miR_764	17	0	0	0	0	0	0	0.936842	0	0	0	0	0	0	0.00731512	0.640379	-5.78967	down	[M]	Cell wall/membrane/envelope biogenesis	--	K06560|0|clv:102087168|K06560 mannose receptor, C type | (RefSeq) macrophage mannose receptor 1	[TV]	--	Lectin C-type domain;; UL45 protein, carbohydrate-binding C-type lectin-like;; Fibronectin type II domain;; Extracellular link domain;; Ricin-type beta-trefoil lectin domain;; Chordopoxvirus A33R protein;; Intimin C-type lectin domain	Snaclec 1 OS=Sistrurus catenatus edwardsii OX=8762 PE=2 SV=1	S	Function unknown	macrophage mannose receptor 1 [Columba livia]
gene-NEDD4L	novel_miR_764	17	0	0	0	0	0	0	0.936842	0	0	0	0	0	0	0.00731512	0.640379	-5.78967	down	--	--	Biological Process: regulation of membrane depolarization (GO:0003254);; Molecular Function: ubiquitin-protein transferase activity (GO:0004842);; Cellular Component: plasma membrane (GO:0005886);; Biological Process: response to metal ion (GO:0010038);; Molecular Function: ligase activity (GO:0016874);; Molecular Function: potassium channel inhibitor activity (GO:0019870);; Molecular Function: s…	K13305|0|apla:101800777|K13305 E3 ubiquitin-protein ligase NEDD4-like [EC:2.3.2.26] | (RefSeq) NEDD4L; neural precursor cell expressed, developmentally down-regulated 4-like, E3 ubiquitin protein ligase	[O]	Posttranslational modification, protein turnover, chaperones	WW domain	E3 ubiquitin-protein ligase SMURF2 OS=Xenopus laevis OX=8355 GN=smurf2 PE=2 SV=1	O	Posttranslational modification, protein turnover, chaperones	E3 ubiquitin-protein ligase NEDD4-like isoform X5 [Columba livia]
Columba_livia_newGene_216	novel_miR_764	17	0	0	0	0	0	0	0.936842	0	0	0	0	0	0	0.00731512	0.640379	-5.78967	down	--	--	--	--	--	--	--	--	--	--	PREDICTED: sodium/potassium/calcium exchanger 1-like [Nothobranchius furzeri]
gene-NUDT8	novel_miR_764	17	0	0	0	0	0	0	0.936842	0	0	0	0	0	0	0.00731512	0.640379	-5.78967	down	--	--	Cellular Component: mitochondrion (GO:0005739);; Molecular Function: hydrolase activity (GO:0016787);;	K18665|3.04946e-101|clv:102094817|K18665 nudix motif 8 [EC:3.6.1.-] | (RefSeq) NUDT8; nudix hydrolase 8	[L]	Replication, recombination and repair	--	--	L	Replication, recombination and repair	LOW QUALITY PROTEIN: nucleoside diphosphate-linked moiety X motif 8 [Columba livia]
gene-HORMAD1	novel_miR_764	17	0	0	0	0	0	0	0.936842	0	0	0	0	0	0	0.00731512	0.640379	-5.78967	down	--	--	--	--	[B]	Chromatin structure and dynamics	HORMA domain	HORMA domain-containing protein 1 OS=Xenopus laevis OX=8355 GN=hormad1 PE=2 SV=1	S	Function unknown	HORMA domain-containing protein 1 isoform X1 [Columba livia]
gene-PYM1	novel_miR_764	17	0	0	0	0	0	0	0.936842	0	0	0	0	0	0	0.00731512	0.640379	-5.78967	down	--	--	Biological Process: nuclear-transcribed mRNA catabolic process, nonsense-mediated decay (GO:0000184);; Cellular Component: exon-exon junction complex (GO:0035145);; Molecular Function: ribosome binding (GO:0043022);; Molecular Function: RNA binding (GO:0044822);; Biological Process: positive regulation of translation (GO:0045727);; Biological Process: exon-exon junction complex disassembly (GO:19…	K14294|9.756e-78|clv:102089224|K14294 partner of Y14 and mago | (RefSeq) PYM1, WIBG; PYM homolog 1, exon junction complex associated factor	[S]	Function unknown	Mago binding	Partner of Y14 and mago OS=Xenopus laevis OX=8355 GN=pym1 PE=2 SV=1	K	Transcription	partner of Y14 and mago [Columba livia]
Columba_livia_newGene_18071	novel_miR_764	17	0	0	0	0	0	0	0.936842	0	0	0	0	0	0	0.00731512	0.640379	-5.78967	down	--	--	--	--	--	--	--	--	--	--	putative peptidyl-tRNA hydrolase PTRHD1 [Columba livia]
gene-AZIN2	novel_miR_764	17	0	0	0	0	0	0	0.936842	0	0	0	0	0	0	0.00731512	0.640379	-5.78967	down	[E]	Amino acid transport and metabolism	Molecular Function: catalytic activity (GO:0003824);; Biological Process: polyamine biosynthetic process (GO:0006596);; Molecular Function: ornithine decarboxylase activator activity (GO:0042978);; Biological Process: positive regulation of catalytic activity (GO:0043085);; Biological Process: positive regulation of polyamine transmembrane transport (GO:1902269);;	K01583|0|clv:102087612|K01583 arginine decarboxylase [EC:4.1.1.19] | (RefSeq) AZIN2, ADC; antizyme inhibitor 2	[E]	Amino acid transport and metabolism	Pyridoxal-dependent decarboxylase, pyridoxal binding domain;; Pyridoxal-dependent decarboxylase, C-terminal sheet domain	Antizyme inhibitor 2 OS=Xenopus laevis OX=8355 GN=azin2 PE=2 SV=1	E	Amino acid transport and metabolism	antizyme inhibitor 2 isoform X2 [Columba livia]
gene-UBE2O	novel_miR_764	17	0	0	0	0	0	0	0.936842	0	0	0	0	0	0	0.00731512	0.640379	-5.78967	down	--	--	--	K10581|0|clv:102093303|K10581 ubiquitin-conjugating enzyme E2 O [EC:2.3.2.24] | (RefSeq) UBE2O; ubiquitin conjugating enzyme E2 O	[O]	Posttranslational modification, protein turnover, chaperones	Ubiquitin-conjugating enzyme	Ubiquitin-conjugating enzyme E2 Z OS=Xenopus tropicalis OX=8364 GN=ube2z PE=2 SV=2	O	Posttranslational modification, protein turnover, chaperones	LOW QUALITY PROTEIN: (E3-independent) E2 ubiquitin-conjugating enzyme [Columba livia]
gene-ZBTB10	novel_miR_764	17	0	0	0	0	0	0	0.936842	0	0	0	0	0	0	0.00731512	0.640379	-5.78967	down	--	--	--	K10497|0|clv:102090869|K10497 zinc finger and BTB domain-containing protein 10 | (RefSeq) ZBTB10; zinc finger and BTB domain containing 10	[R]	General function prediction only	BTB/POZ domain;; C2H2-type zinc-finger domain;; Domain of unknown function (DUF3342)	Zinc finger and BTB domain-containing protein 8A.1-A OS=Xenopus laevis OX=8355 GN=zbtb8a.1-a PE=2 SV=1	S	Function unknown	LOW QUALITY PROTEIN: zinc finger and BTB domain-containing protein 10, partial [Columba livia]
gene-FAM110D	novel_miR_764	17	0	0	0	0	0	0	0.936842	0	0	0	0	0	0	0.00731512	0.640379	-5.78967	down	--	--	--	--	--	--	Centrosome-associated N terminus	Protein FAM110B OS=Danio rerio OX=7955 GN=fam110b PE=2 SV=1	S	Function unknown	protein FAM110D [Columba livia]
gene-VAV1	novel_miR_764	17	0	0	0	0	0	0	0.936842	0	0	0	0	0	0	0.00731512	0.640379	-5.78967	down	--	--	Biological Process: immune system process (GO:0002376);; Molecular Function: Rho guanyl-nucleotide exchange factor activity (GO:0005089);; Biological Process: cell adhesion (GO:0007155);; Biological Process: small GTPase mediated signal transduction (GO:0007264);; Biological Process: regulation of GTPase activity (GO:0043087);; Biological Process: single-organism cellular process (GO:0044763);; B…	K05730|0|clv:102088090|K05730 guanine nucleotide exchange factor VAV | (RefSeq) VAV1; vav guanine nucleotide exchange factor 1	[T]	Signal transduction mechanisms	RhoGEF domain;; SH2 domain;; Calponin homology (CH) domain;; Variant SH3 domain;; SH3 domain;; CAMSAP CH domain;; Variant SH3 domain;; Phorbol esters/diacylglycerol binding domain (C1 domain);; CDC24 Calponin	Growth factor receptor-bound protein 2 OS=Xenopus tropicalis OX=8364 GN=grb2 PE=2 SV=1	Z	Cytoskeleton	proto-oncogene vav, partial [Columba livia]
gene-LOC102084632	novel_miR_764	17	0	0	0	0	0	0	0.936842	0	0	0	0	0	0	0.00731512	0.640379	-5.78967	down	--	--	Molecular Function: metalloendopeptidase activity (GO:0004222);; Biological Process: proteolysis (GO:0006508);; Biological Process: integrin-mediated signaling pathway (GO:0007229);; Molecular Function: zinc ion binding (GO:0008270);; Cellular Component: integral component of membrane (GO:0016021);;	--	[O]	Posttranslational modification, protein turnover, chaperones	Reprolysin (M12B) family zinc metalloprotease;; ADAM cysteine-rich;; Reprolysin family propeptide;; Metallo-peptidase family M12;; Disintegrin;; Metallo-peptidase family M12B Reprolysin-like;; Metallo-peptidase family M12B Reprolysin-like;; Metallo-peptidase family M12B Reprolysin-like	Zinc metalloproteinase/disintegrin-like HR1a OS=Protobothrops flavoviridis OX=88087 PE=1 SV=1	S	Function unknown	disintegrin and metalloproteinase domain-containing protein 21 [Columba livia]
gene-ZNF609	novel_miR_764	17	0	0	0	0	0	0	0.936842	0	0	0	0	0	0	0.00731512	0.640379	-5.78967	down	--	--	Molecular Function: metal ion binding (GO:0046872);;	--	--	--	--	--	S	Function unknown	LOW QUALITY PROTEIN: zinc finger protein 609 [Columba livia]
gene-NR2C2	novel_miR_764	17	0	0	0	0	0	0	0.936842	0	0	0	0	0	0	0.00731512	0.640379	-5.78967	down	--	--	--	K08544|0|clv:102085227|K08544 testicular receptor 4 | (RefSeq) NR2C2; nuclear receptor subfamily 2 group C member 2	[T]	Signal transduction mechanisms	Ligand-binding domain of nuclear hormone receptor;; Zinc finger, C4 type (two domains)	Nuclear receptor subfamily 2 group C member 1 OS=Xenopus tropicalis OX=8364 GN=nr2c1 PE=2 SV=1	K	Transcription	nuclear receptor subfamily 2 group C member 2 isoform X1 [Columba livia]
gene-CNGB1	novel_miR_764	17	0	0	0	0	0	0	0.936842	0	0	0	0	0	0	0.00731512	0.640379	-5.78967	down	[T]	Signal transduction mechanisms	--	K04952|0|fch:102048282|K04952 cyclic nucleotide gated channel beta 1 | (RefSeq) CNGB1; cyclic nucleotide gated channel beta 1	[PT]	--	Cyclic nucleotide-binding domain	Cyclic nucleotide-gated cation channel OS=Ictalurus punctatus OX=7998 PE=2 SV=1	U	Intracellular trafficking, secretion, and vesicular transport	cyclic nucleotide-gated cation channel beta-1 [Columba livia]
gene-CDK19	novel_miR_764	17	0	0	0	0	0	0	0.936842	0	0	0	0	0	0	0.00731512	0.640379	-5.78967	down	[T]	Signal transduction mechanisms	--	K02208|0|gja:107116765|K02208 cyclin-dependent kinase 8/11 [EC:2.7.11.22 2.7.11.23] | (RefSeq) CDK19; cyclin dependent kinase 19	[K]	Transcription	Protein kinase domain;; Protein tyrosine kinase	Cyclin-dependent kinase 8 OS=Danio rerio OX=7955 GN=cdk8 PE=2 SV=1	T	Signal transduction mechanisms	cyclin-dependent kinase 19, partial [Columba livia]
gene-APC2	novel_miR_764	17	0	0	0	0	0	0	0.936842	0	0	0	0	0	0	0.00731512	0.640379	-5.78967	down	--	--	Molecular Function: beta-catenin binding (GO:0008013);; Biological Process: cell differentiation (GO:0030154);; Cellular Component: cytoplasmic part (GO:0044444);; Biological Process: negative regulation of canonical Wnt signaling pathway (GO:0090090);;	K02085|0|clv:102094189|K02085 adenomatosis polyposis coli protein | (RefSeq) APC2; APC2, WNT signaling pathway regulator	[TZ]	--	APC basic domain;; Armadillo-associated region on APC;; APC repeat;; Adenomatous polyposis coli tumour suppressor protein;; Armadillo/beta-catenin-like repeat;; SAMP Motif	Adenomatous polyposis coli homolog OS=Xenopus laevis OX=8355 GN=apc PE=1 SV=2	U	Intracellular trafficking, secretion, and vesicular transport	LOW QUALITY PROTEIN: adenomatous polyposis coli protein 2, partial [Columba livia]
Columba_livia_newGene_57918	novel_miR_764	17	0	0	0	0	0	0	0.936842	0	0	0	0	0	0	0.00731512	0.640379	-5.78967	down	--	--	Molecular Function: RNA binding (GO:0003723);; Molecular Function: RNA-directed DNA polymerase activity (GO:0003964);; Biological Process: RNA-dependent DNA biosynthetic process (GO:0006278);;	--	[R]	General function prediction only	--	--	S	Function unknown	PREDICTED: LOW QUALITY PROTEIN: RNA-directed DNA polymerase from mobile element jockey-like [Manacus vitellinus]
gene-ARHGAP30	novel_miR_764	17	0	0	0	0	0	0	0.936842	0	0	0	0	0	0	0.00731512	0.640379	-5.78967	down	--	--	--	K20645|0|clv:102092602|K20645 Rho GTPase-activating protein 30 | (RefSeq) ARHGAP30; Rho GTPase activating protein 30	[T]	Signal transduction mechanisms	RhoGAP domain	Rho GTPase-activating protein 32 OS=Xenopus laevis OX=8355 GN=arhgap32 PE=2 SV=1	U	Intracellular trafficking, secretion, and vesicular transport	rho GTPase-activating protein 30, partial [Columba livia]
gene-LOC102090285	novel_miR_764	17	0	0	0	0	0	0	0.936842	0	0	0	0	0	0	0.00731512	0.640379	-5.78967	down	--	--	Molecular Function: actin filament binding (GO:0051015);;	K04437|0|clv:102090285|K04437 filamin | (RefSeq) FLNC; filamin C	[Z]	Cytoskeleton	Filamin/ABP280 repeat;; Calponin homology (CH) domain;; Y_Y_Y domain;; YtkA-like;; Domain of unknown function (DUF5060);; Bacterial Ig-like domain (group 3)	Alpha-actinin-1 OS=Gallus gallus OX=9031 GN=ACTN1 PE=1 SV=3	Z	Cytoskeleton	filamin-C, partial [Columba livia]
gene-KAT6A	novel_miR_764	17	0	0	0	0	0	0	0.936842	0	0	0	0	0	0	0.00731512	0.640379	-5.78967	down	--	--	--	K11305|0|clv:102092426|K11305 histone acetyltransferase MYST3 [EC:2.3.1.48] | (RefSeq) KAT6A; lysine acetyltransferase 6A	[B]	Chromatin structure and dynamics	MOZ/SAS family;; PHD-finger;; linker histone H1 and H5 family	Zinc finger protein ubi-d4 OS=Gallus gallus OX=9031 GN=REQ PE=2 SV=1	B	Chromatin structure and dynamics	LOW QUALITY PROTEIN: histone acetyltransferase KAT6A [Columba livia]
Columba_livia_newGene_36242	novel_miR_764	17	0	0	0	0	0	0	0.936842	0	0	0	0	0	0	0.00731512	0.640379	-5.78967	down	[R]	General function prediction only	--	K17608|4.33298e-15|shr:100924658|K17608 striatin 1/3/4 | (RefSeq) striatin-4-like	[D]	Cell cycle control, cell division, chromosome partitioning	WD domain, G-beta repeat	Lissencephaly-1 homolog OS=Xenopus laevis OX=8355 GN=pafah1b1 PE=2 SV=3	S	Function unknown	striatin-4 isoform x2 [Limosa lapponica baueri]
gene-LOC102090289	novel_miR_764	17	0	0	0	0	0	0	0.936842	0	0	0	0	0	0	0.00731512	0.640379	-5.78967	down	[T]	Signal transduction mechanisms	--	K08836|0|clv:102090289|K08836 STE20-like kinase [EC:2.7.11.1] | (RefSeq) STE20-like serine/threonine-protein kinase	[T]	Signal transduction mechanisms	Protein kinase domain;; Protein tyrosine kinase;; Polo kinase kinase	Serine/threonine-protein kinase 10 OS=Gallus gallus OX=9031 GN=STK10 PE=3 SV=2	T	Signal transduction mechanisms	LOW QUALITY PROTEIN: STE20-like serine/threonine-protein kinase [Columba livia]
gene-LOC102098307	novel_miR_764	17	0	0	0	0	0	0	0.936842	0	0	0	0	0	0	0.00731512	0.640379	-5.78967	down	[R]	General function prediction only	--	--	[R]	General function prediction only	Zinc-finger double domain;; Zinc finger, C2H2 type;; C2H2-type zinc finger;; C2H2-type zinc finger;; Zinc ribbon domain;; Zinc-finger double-stranded RNA-binding;; XPA protein N-terminal;; Probable zinc-ribbon domain;; DNA directed RNA polymerase, 7 kDa subunit;; LYAR-type C2HC zinc finger;; zinc-ribbon domain;; Phorbol esters/diacylglycerol binding domain (C1 domain);; zinc-ribbon family;; CpXC …	Oocyte zinc finger protein XlCOF22 OS=Xenopus laevis OX=8355 PE=3 SV=1	S	Function unknown	zinc finger protein 501 isoform X1 [Columba livia]
gene-SLC25A30	novel_miR_764	17	0	0	0	0	0	0	0.936842	0	0	0	0	0	0	0.00731512	0.640379	-5.78967	down	--	--	--	K15106|0|clv:102084956|K15106 solute carrier family 25 (mitochondrial carrier), member 14/30 | (RefSeq) SLC25A30; solute carrier family 25 member 30	[C]	Energy production and conversion	Mitochondrial carrier protein	Kidney mitochondrial carrier protein 1 OS=Xenopus tropicalis OX=8364 GN=slc25a30 PE=2 SV=1	O	Posttranslational modification, protein turnover, chaperones	kidney mitochondrial carrier protein 1 [Columba livia]
gene-SKI	novel_miR_764	17	0	0	0	0	0	0	0.936842	0	0	0	0	0	0	0.00731512	0.640379	-5.78967	down	--	--	--	--	--	--	SKI/SNO/DAC family;; c-SKI Smad4 binding domain	Ski oncogene OS=Gallus gallus OX=9031 GN=SKI PE=1 SV=1	S	Function unknown	LOW QUALITY PROTEIN: ski oncogene [Columba livia]
Columba_livia_newGene_16047	novel_miR_764	17	0	0	0	0	0	0	0.936842	0	0	0	0	0	0	0.00731512	0.640379	-5.78967	down	--	--	Molecular Function: RNA binding (GO:0003723);; Molecular Function: RNA-directed DNA polymerase activity (GO:0003964);; Biological Process: RNA-dependent DNA biosynthetic process (GO:0006278);;	--	--	--	--	--	S	Function unknown	hypothetical protein N305_08770, partial [Manacus vitellinus]
gene-SPEG	novel_miR_764	17	0	0	0	0	0	0	0.936842	0	0	0	0	0	0	0.00731512	0.640379	-5.78967	down	[T]	Signal transduction mechanisms	--	K08809|0|clv:102087732|K08809 striated muscle-specific serine/threonine protein kinase [EC:2.7.11.1] | (RefSeq) SPEG; SPEG complex locus	[T]	Signal transduction mechanisms	Immunoglobulin I-set domain;; Protein kinase domain;; Immunoglobulin domain;; Protein tyrosine kinase;; Immunoglobulin domain;; Immunoglobulin domain;; Immunoglobulin V-set domain;; CD80-like C2-set immunoglobulin domain;; Fibronectin type III domain;; Natural killer cell receptor 2B4;; Poxvirus serine/threonine protein kinase	Striated muscle preferentially expressed protein kinase OS=Danio rerio OX=7955 GN=speg PE=2 SV=1	S	Function unknown	LOW QUALITY PROTEIN: striated muscle preferentially expressed protein kinase, partial [Columba livia]
gene-GLI2	novel_miR_764	17	0	0	0	0	0	0	0.936842	0	0	0	0	0	0	0.00731512	0.640379	-5.78967	down	[R]	General function prediction only	Molecular Function: nucleic acid binding (GO:0003676);; Molecular Function: metal ion binding (GO:0046872);;	K16798|0|clv:102091100|K16798 zinc finger protein GLI2 | (RefSeq) GLI2; GLI family zinc finger 2	[R]	General function prediction only	Zinc finger, C2H2 type;; Zinc-finger double domain	Zinc finger protein GLI4 OS=Xenopus laevis OX=8355 GN=gli4 PE=2 SV=1	S	Function unknown	LOW QUALITY PROTEIN: zinc finger protein GLI2 [Columba livia]
gene-RASSF5	novel_miR_764	17	0	0	0	0	0	0	0.936842	0	0	0	0	0	0	0.00731512	0.640379	-5.78967	down	--	--	Cellular Component: nucleus (GO:0005634);; Biological Process: signal transduction (GO:0007165);; Biological Process: negative regulation of cell proliferation (GO:0008285);; Biological Process: positive regulation of protein ubiquitination (GO:0031398);; Biological Process: regulation of protein localization to nucleus (GO:1900180);;	K08015|0|clv:102085291|K08015 Ras association domain-containing protein 5 | (RefSeq) RASSF5; Ras association domain family member 5	[T]	Signal transduction mechanisms	Novel Ras effector 1 C-terminal SARAH (Sav/Rassf/Hpo) domain;; Ras association (RalGDS/AF-6) domain	--	S	Function unknown	ras association domain-containing protein 5, partial [Columba livia]
gene-TMEM79	novel_miR_764	17	0	0	0	0	0	0	0.936842	0	0	0	0	0	0	0.00731512	0.640379	-5.78967	down	--	--	--	--	--	--	--	--	S	Function unknown	LOW QUALITY PROTEIN: transmembrane protein 79 [Columba livia]
Columba_livia_newGene_6321	novel_miR_764	17	0	0	0	0	0	0	0.936842	0	0	0	0	0	0	0.00731512	0.640379	-5.78967	down	--	--	--	--	--	--	--	--	--	--	hypothetical protein Anapl_13873 [Anas platyrhynchos]
gene-LOC110356070	novel_miR_764	17	0	0	0	0	0	0	0.936842	0	0	0	0	0	0	0.00731512	0.640379	-5.78967	down	--	--	Cellular Component: integral component of membrane (GO:0016021);;	--	--	--	Immunoglobulin V-set domain;; Immunoglobulin domain;; Immunoglobulin domain;; Immunoglobulin I-set domain	--	S	Function unknown	signal-regulatory protein beta-1-like, partial [Columba livia]
Columba_livia_newGene_12955	novel_miR_764	17	0	0	0	0	0	0	0.936842	0	0	0	0	0	0	0.00731512	0.640379	-5.78967	down	--	--	--	K01754|7.16953e-71|gga:423635|K01754 threonine dehydratase [EC:4.3.1.19] | (RefSeq) SRRL; serine racemase-like	--	--	--	--	E	Amino acid transport and metabolism	L-threonine dehydratase catabolic TdcB [Patagioenas fasciata monilis]
Columba_livia_newGene_47751	novel_miR_764	17	0	0	0	0	0	0	0.936842	0	0	0	0	0	0	0.00731512	0.640379	-5.78967	down	--	--	--	--	--	--	--	--	--	--	PREDICTED: immunoglobulin superfamily DCC subclass member 4-like, partial [Chlamydotis macqueenii]
gene-SAMD7	novel_miR_764	17	0	0	0	0	0	0	0.936842	0	0	0	0	0	0	0.00731512	0.640379	-5.78967	down	--	--	--	--	[S]	Function unknown	SAM domain (Sterile alpha motif);; SAM domain (Sterile alpha motif)	Polyhomeotic-like protein 2 OS=Danio rerio OX=7955 GN=phc2 PE=2 SV=1	S	Function unknown	sterile alpha motif domain-containing protein 7 [Columba livia]
Columba_livia_newGene_19066	novel_miR_764	17	0	0	0	0	0	0	0.936842	0	0	0	0	0	0	0.00731512	0.640379	-5.78967	down	--	--	--	--	--	--	--	--	--	--	hypothetical protein Anapl_08726 [Anas platyrhynchos]
gene-JAKMIP3	novel_miR_764	17	0	0	0	0	0	0	0.936842	0	0	0	0	0	0	0.00731512	0.640379	-5.78967	down	--	--	--	--	--	--	JAKMIP CC3 domain	--	Z	Cytoskeleton	janus kinase and microtubule-interacting protein 3 isoform X1 [Columba livia]
gene-KMT2D	novel_miR_764	17	0	0	0	0	0	0	0.936842	0	0	0	0	0	0	0.00731512	0.640379	-5.78967	down	--	--	Cellular Component: nucleus (GO:0005634);; Molecular Function: methyltransferase activity (GO:0008168);; Molecular Function: zinc ion binding (GO:0008270);; Biological Process: methylation (GO:0032259);;	K09187|0|clv:102091442|K09187 histone-lysine N-methyltransferase MLL2 [EC:2.1.1.43] | (RefSeq) KMT2D; lysine methyltransferase 2D	[R]	General function prediction only	PHD-finger;; F/Y-rich N-terminus;; F/Y rich C-terminus;; CBS domain;; PHD-zinc-finger like domain;; PHD-like zinc-binding domain	Zinc finger protein neuro-d4 OS=Gallus gallus OX=9031 GN=DPF1 PE=2 SV=1	S	Function unknown	LOW QUALITY PROTEIN: histone-lysine N-methyltransferase 2D, partial [Columba livia]
gene-CROCC	novel_miR_764	17	0	0	0	0	0	0	0.936842	0	0	0	0	0	0	0.00731512	0.640379	-5.78967	down	--	--	--	K16469|0|clv:102096686|K16469 rootletin | (RefSeq) CROCC, Rootletin; ciliary rootlet coiled-coil, rootletin	--	--	Ciliary rootlet component, centrosome cohesion	--	S	Function unknown	LOW QUALITY PROTEIN: rootletin [Columba livia]
gene-ABCA2	novel_miR_764	17	0	0	0	0	0	0	0.936842	0	0	0	0	0	0	0.00731512	0.640379	-5.78967	down	[V]	Defense mechanisms	Molecular Function: transporter activity (GO:0005215);; Molecular Function: ATP binding (GO:0005524);; Cellular Component: lysosome (GO:0005764);; Cellular Component: endosome (GO:0005768);; Biological Process: regulation of transcription from RNA polymerase II promoter (GO:0006357);; Cellular Component: integral component of membrane (GO:0016021);; Molecular Function: ATPase activity (GO:0016887…	K05642|0|clv:102093593|K05642 ATP-binding cassette, subfamily A (ABC1), member 2 | (RefSeq) ABCA2; ATP binding cassette subfamily A member 2	[IR]	--	ABC-2 family transporter protein;; ABC transporter;; AAA domain, putative AbiEii toxin, Type IV TA system	ATP-binding cassette sub-family B member 8, mitochondrial OS=Danio rerio OX=7955 GN=abcb8 PE=2 SV=1	V	Defense mechanisms	ATP-binding cassette sub-family A member 2 [Columba livia]
gene-HCRT	novel_miR_764	17	0	0	0	0	0	0	0.936842	0	0	0	0	0	0	0.00731512	0.640379	-5.78967	down	--	--	--	K05246|5.01439e-37|clv:102083514|K05246 hypocretin (orexin) neuropeptide | (RefSeq) HCRT; hypocretin neuropeptide precursor	--	--	Prepro-orexin	--	U	Intracellular trafficking, secretion, and vesicular transport	orexin [Columba livia]
Columba_livia_newGene_90653	novel_miR_764	17	0	0	0	0	0	0	0.936842	0	0	0	0	0	0	0.00731512	0.640379	-5.78967	down	--	--	--	--	[R]	General function prediction only	--	--	S	Function unknown	rna-directed dna polymerase from mobile element jockey-like [Limosa lapponica baueri]
gene-SARM1	novel_miR_764	17	0	0	0	0	0	0	0.936842	0	0	0	0	0	0	0.00731512	0.640379	-5.78967	down	--	--	Biological Process: signal transduction (GO:0007165);;	--	[W]	Extracellular structures	SAM domain (Sterile alpha motif);; TIR domain;; SAM domain (Sterile alpha motif)	--	S	Function unknown	LOW QUALITY PROTEIN: sterile alpha and TIR motif-containing protein 1 [Columba livia]
gene-LOC102085102	novel_miR_764	17	0	0	0	0	0	0	0.936842	0	0	0	0	0	0	0.00731512	0.640379	-5.78967	down	[I]	Lipid transport and metabolism	Molecular Function: 1-acylglycerol-3-phosphate O-acyltransferase activity (GO:0003841);; Biological Process: phospholipid biosynthetic process (GO:0008654);; Cellular Component: membrane (GO:0016020);;	K13509|0|clv:102085102|K13509 lysophosphatidate acyltransferase [EC:2.3.1.51] | (RefSeq) 1-acyl-sn-glycerol-3-phosphate acyltransferase alpha	[I]	Lipid transport and metabolism	Acyltransferase	--	I	Lipid transport and metabolism	1-acyl-sn-glycerol-3-phosphate acyltransferase alpha isoform X2 [Columba livia]
gene-NRN1L	novel_miR_764	17	0	0	0	0	0	0	0.936842	0	0	0	0	0	0	0.00731512	0.640379	-5.78967	down	--	--	--	--	--	--	Neuritin protein family	Neuritin OS=Danio rerio OX=7955 GN=nrn1 PE=2 SV=1	S	Function unknown	neuritin-like protein [Columba livia]
gene-METTL23	novel_miR_764	17	0	0	0	0	0	0	0.936842	0	0	0	0	0	0	0.00731512	0.640379	-5.78967	down	[J]	Translation, ribosomal structure and biogenesis	Molecular Function: methyltransferase activity (GO:0008168);; Cellular Component: integral component of membrane (GO:0016021);; Biological Process: methylation (GO:0032259);;	--	[A]	RNA processing and modification	Lysine methyltransferase	Methyltransferase-like protein 23 OS=Xenopus laevis OX=8355 GN=mettl23 PE=2 SV=1	S	Function unknown	methyltransferase-like protein 23 [Columba livia]
Columba_livia_newGene_27902	novel_miR_764	17	0	0	0	0	0	0	0.936842	0	0	0	0	0	0	0.00731512	0.640379	-5.78967	down	--	--	Molecular Function: RNA binding (GO:0003723);; Molecular Function: RNA-directed DNA polymerase activity (GO:0003964);; Biological Process: RNA-dependent DNA biosynthetic process (GO:0006278);;	--	--	--	--	--	S	Function unknown	hypothetical protein N322_11631, partial [Cariama cristata]
gene-ULK1	novel_miR_764	17	0	0	0	0	0	0	0.936842	0	0	0	0	0	0	0.00731512	0.640379	-5.78967	down	[T]	Signal transduction mechanisms	Molecular Function: protein serine/threonine kinase activity (GO:0004674);; Molecular Function: ATP binding (GO:0005524);; Biological Process: protein phosphorylation (GO:0006468);;	K08269|0|clv:102092693|K08269 serine/threonine-protein kinase ULK/ATG1 [EC:2.7.11.1] | (RefSeq) ULK1; unc-51 like autophagy activating kinase 1	[OUT]	--	Protein kinase domain;; Protein tyrosine kinase;; Domain of unknown function (DUF3543);; Lipopolysaccharide kinase (Kdo/WaaP) family	Serine/threonine-protein kinase ULK3 OS=Xenopus laevis OX=8355 GN=ulk3 PE=2 SV=1	T	Signal transduction mechanisms	serine/threonine-protein kinase ULK1 isoform X1 [Columba livia]
gene-COL9A1	novel_miR_764	17	0	0	0	0	0	0	0.936842	0	0	0	0	0	0	0.00731512	0.640379	-5.78967	down	--	--	Cellular Component: proteinaceous extracellular matrix (GO:0005578);; Cellular Component: collagen type IX trimer (GO:0005594);;	K08131|0|clv:102091755|K08131 collagen, type IX, alpha | (RefSeq) COL9A1; collagen type IX alpha 1 chain	[W]	Extracellular structures	Collagen triple helix repeat (20 copies)	Collagen alpha-1(IX) chain OS=Gallus gallus OX=9031 GN=COL9A1 PE=1 SV=4	S	Function unknown	collagen alpha-1(IX) chain [Columba livia]
gene-ADARB1	novel_miR_764	17	0	0	0	0	0	0	0.936842	0	0	0	0	0	0	0.00731512	0.640379	-5.78967	down	--	--	Molecular Function: RNA binding (GO:0003723);; Molecular Function: adenosine deaminase activity (GO:0004000);; Biological Process: RNA processing (GO:0006396);;	K13194|0|clv:102087009|K13194 double stranded RNA-specific editase B [EC:3.5.-.-] | (RefSeq) ADARB1; adenosine deaminase, RNA specific B1	[A]	RNA processing and modification	Adenosine-deaminase (editase) domain;; Double-stranded RNA binding motif	Adenosine deaminase domain-containing protein 1 OS=Xenopus laevis OX=8355 GN=adad1 PE=2 SV=1	S	Function unknown	LOW QUALITY PROTEIN: double-stranded RNA-specific editase 1 [Columba livia]
gene-LOC102089271	novel_miR_764	17	0	0	0	0	0	0	0.936842	0	0	0	0	0	0	0.00731512	0.640379	-5.78967	down	--	--	Cellular Component: integral component of membrane (GO:0016021);; Molecular Function: carbohydrate binding (GO:0030246);;	--	[R]	General function prediction only	Galactose binding lectin domain;; FAM176 family	L-rhamnose-binding lectin SML OS=Scomberomorus niphonius OX=321164 PE=1 SV=1	S	Function unknown	protein eva-1 homolog C isoform X1 [Columba livia]
gene-TNRC18	novel_miR_764	17	0	0	0	0	0	0	0.936842	0	0	0	0	0	0	0.00731512	0.640379	-5.78967	down	--	--	Molecular Function: chromatin binding (GO:0003682);;	--	--	--	BAH domain	--	S	Function unknown	LOW QUALITY PROTEIN: trinucleotide repeat-containing gene 18 protein [Columba livia]
gene-LOC102086040	novel_miR_764	17	0	0	0	0	0	0	0.936842	0	0	0	0	0	0	0.00731512	0.640379	-5.78967	down	--	--	--	K04387|0|clv:102086040|K04387 interleukin 1 receptor type II | (RefSeq) IL1R2; interleukin-1 receptor type 2	--	--	Immunoglobulin domain;; Immunoglobulin domain;; Immunoglobulin domain;; Immunoglobulin I-set domain;; Immunoglobulin V-set domain	Interleukin-1 receptor accessory protein-like 1-B OS=Danio rerio OX=7955 GN=il1rapl1b PE=1 SV=1	U	Intracellular trafficking, secretion, and vesicular transport	interleukin-1 receptor type 2 isoform X1 [Columba livia]
gene-LOC102098435	novel_miR_764	17	0	0	0	0	0	0	0.936842	0	0	0	0	0	0	0.00731512	0.640379	-5.78967	down	--	--	--	--	--	--	Immunoglobulin V-set domain;; Immunoglobulin domain	--	--	--	uncharacterized protein LOC102098435 isoform X1 [Columba livia]
Columba_livia_newGene_35979	novel_miR_764	17	0	0	0	0	0	0	0.936842	0	0	0	0	0	0	0.00731512	0.640379	-5.78967	down	--	--	--	K05115|2.36569e-14|asn:102371521|K05115 AXL receptor tyrosine kinase [EC:2.7.10.1] | (RefSeq) AXL; AXL receptor tyrosine kinase	--	--	--	--	--	--	PREDICTED: tyrosine-protein kinase receptor UFO, partial [Alligator sinensis]
gene-ZNF639	novel_miR_764	17	0	0	0	0	0	0	0.936842	0	0	0	0	0	0	0.00731512	0.640379	-5.78967	down	--	--	Molecular Function: nucleic acid binding (GO:0003676);; Molecular Function: metal ion binding (GO:0046872);;	--	[R]	General function prediction only	Zinc finger, C2H2 type;; C2H2-type zinc finger;; Zinc-finger double domain;; C2H2-type zinc-finger domain	Zinc finger Y-chromosomal protein 1 OS=Xenopus laevis OX=8355 GN=zfy1 PE=2 SV=1	S	Function unknown	zinc finger protein 639 [Columba livia]
Columba_livia_newGene_79030	novel_miR_764	17	0	0	0	0	0	0	0.936842	0	0	0	0	0	0	0.00731512	0.640379	-5.78967	down	--	--	Molecular Function: RNA binding (GO:0003723);; Molecular Function: RNA-directed DNA polymerase activity (GO:0003964);; Biological Process: RNA-dependent DNA biosynthetic process (GO:0006278);;	--	--	--	--	--	S	Function unknown	hypothetical protein llap_2815 [Limosa lapponica baueri]
gene-LOC102093475	novel_miR_764	17	0	0	0	0	0	0	0.936842	0	0	0	0	0	0	0.00731512	0.640379	-5.78967	down	[T]	Signal transduction mechanisms	Molecular Function: transmembrane receptor protein tyrosine kinase activity (GO:0004714);; Molecular Function: signal transducer, downstream of receptor, with protein tyrosine kinase activity (GO:0004716);; Molecular Function: ATP binding (GO:0005524);; Biological Process: transmembrane receptor protein tyrosine kinase signaling pathway (GO:0007169);; Cellular Component: integral component of mem…	K05084|0|clv:102093475|K05084 receptor tyrosine-protein kinase erbB-3 [EC:2.7.10.1] | (RefSeq) ERBB3; receptor tyrosine-protein kinase erbB-3	[T]	Signal transduction mechanisms	Protein tyrosine kinase;; Protein kinase domain;; Receptor L domain	Epidermal growth factor receptor (Fragment) OS=Gallus gallus OX=9031 GN=EGFR PE=2 SV=1	T	Signal transduction mechanisms	LOW QUALITY PROTEIN: receptor tyrosine-protein kinase erbB-3, partial [Columba livia]
Columba_livia_newGene_56814	novel_miR_764	17	0	0	0	0	0	0	0.936842	0	0	0	0	0	0	0.00731512	0.640379	-5.78967	down	--	--	--	--	--	--	--	--	--	--	hypothetical protein N321_11291, partial [Antrostomus carolinensis]
gene-MYBL2	novel_miR_764	17	0	0	0	0	0	0	0.936842	0	0	0	0	0	0	0.00731512	0.640379	-5.78967	down	--	--	Molecular Function: DNA binding (GO:0003677);; Molecular Function: transcription factor activity, sequence-specific DNA binding (GO:0003700);; Biological Process: regulation of transcription, DNA-templated (GO:0006355);; Biological Process: cell cycle (GO:0007049);;	K09421|0|clv:102097460|K09421 myb-related protein | (RefSeq) MYBL2; MYB proto-oncogene like 2	--	--	C-myb, C-terminal;; Myb-like DNA-binding domain;; Myb-like DNA-binding domain;; Myb DNA-binding like;; SLIDE	Myb-related protein B OS=Gallus gallus OX=9031 GN=MYBL2 PE=1 SV=1	K	Transcription	myb-related protein B [Columba livia]
gene-SETD2	novel_miR_764	17	0	0	0	0	0	0	0.936842	0	0	0	0	0	0	0.00731512	0.640379	-5.78967	down	[R]	General function prediction only	Cellular Component: nucleus (GO:0005634);; Cellular Component: chromosome (GO:0005694);; Biological Process: regulation of transcription, DNA-templated (GO:0006355);; Molecular Function: histone-lysine N-methyltransferase activity (GO:0018024);; Biological Process: histone lysine methylation (GO:0034968);;	K11423|0|clv:102098192|K11423 histone-lysine N-methyltransferase SETD2 [EC:2.1.1.43] | (RefSeq) SETD2; SET domain containing 2	[U]	Intracellular trafficking, secretion, and vesicular transport	SRI (Set2 Rpb1 interacting) domain;; SET domain;; WW domain	Histone-lysine N-methyltransferase SUV39H2 OS=Xenopus tropicalis OX=8364 GN=suv39h2 PE=2 SV=2	S	Function unknown	LOW QUALITY PROTEIN: histone-lysine N-methyltransferase SETD2, partial [Columba livia]
gene-LOC102090392	novel_miR_764	17	0	0	0	0	0	0	0.936842	0	0	0	0	0	0	0.00731512	0.640379	-5.78967	down	--	--	Molecular Function: extracellular matrix structural constituent (GO:0005201);; Molecular Function: calcium ion binding (GO:0005509);; Cellular Component: proteinaceous extracellular matrix (GO:0005578);;	--	[T]	Signal transduction mechanisms	Calcium-binding EGF domain;; Complement Clr-like EGF-like;; TB domain;; EGF-like domain;; Coagulation Factor Xa inhibitory site;; Human growth factor-like EGF;; EGF domain	Neurogenic locus notch homolog protein 1 OS=Xenopus laevis OX=8355 GN=notch1 PE=1 SV=3	S	Function unknown	fibrillin-2-like [Chrysemys picta bellii]
gene-LOC102097754	novel_miR_764	17	0	0	0	0	0	0	0.936842	0	0	0	0	0	0	0.00731512	0.640379	-5.78967	down	[S]	Function unknown	Molecular Function: calcium ion binding (GO:0005509);; Cellular Component: plasma membrane (GO:0005886);; Biological Process: homophilic cell adhesion via plasma membrane adhesion molecules (GO:0007156);; Cellular Component: integral component of membrane (GO:0016021);;	K16493|0|clv:102097933|K16493 protocadherin alpha | (RefSeq) protocadherin alpha-6-like	[S]	Function unknown	Cadherin domain;; Cadherin cytoplasmic C-terminal	Protocadherin-15 OS=Gallus gallus OX=9031 GN=Pcdh15 PE=1 SV=1	U	Intracellular trafficking, secretion, and vesicular transport	protocadherin alpha-2-like [Columba livia]
Columba_livia_newGene_3257	novel_miR_764	17	0	0	0	0	0	0	0.936842	0	0	0	0	0	0	0.00731512	0.640379	-5.78967	down	--	--	Cellular Component: integral component of membrane (GO:0016021);;	K06546|1.31724e-26|fpg:101917778|K06546 CD164 antigen | (RefSeq) CD164; CD164 molecule	--	--	--	--	U	Intracellular trafficking, secretion, and vesicular transport	Sialomucin core protein 24, partial [Nestor notabilis]
gene-LOC102090555	novel_miR_764	17	0	0	0	0	0	0	0.936842	0	0	0	0	0	0	0.00731512	0.640379	-5.78967	down	[G]	Carbohydrate transport and metabolism	Biological Process: cellular glucose homeostasis (GO:0001678);; Molecular Function: hexokinase activity (GO:0004396);; Molecular Function: ATP binding (GO:0005524);; Molecular Function: glucose binding (GO:0005536);; Cellular Component: cell (GO:0005623);; Biological Process: glycolytic process (GO:0006096);; Biological Process: carbohydrate phosphorylation (GO:0046835);;	K00844|0|clv:102090555|K00844 hexokinase [EC:2.7.1.1] | (RefSeq) hexokinase-2-like	[G]	Carbohydrate transport and metabolism	Hexokinase;; Hexokinase	--	G	Carbohydrate transport and metabolism	hexokinase-2 isoform X1 [Columba livia]
gene-PKP3	novel_miR_764	17	0	0	0	0	0	0	0.936842	0	0	0	0	0	0	0.00731512	0.640379	-5.78967	down	--	--	Biological Process: desmosome assembly (GO:0002159);; Cellular Component: nucleus (GO:0005634);; Cellular Component: plasma membrane (GO:0005886);; Biological Process: single organismal cell-cell adhesion (GO:0016337);; Cellular Component: desmosome (GO:0030057);; Molecular Function: alpha-catenin binding (GO:0045294);; Molecular Function: cell adhesion molecule binding (GO:0050839);; Biological …	--	[TW]	--	Armadillo/beta-catenin-like repeat	Catenin delta-1 OS=Xenopus laevis OX=8355 GN=ctnnd1 PE=1 SV=1	U	Intracellular trafficking, secretion, and vesicular transport	plakophilin-3 [Columba livia]
gene-CLCN2	novel_miR_764	17	0	0	0	0	0	0	0.936842	0	0	0	0	0	0	0.00731512	0.640379	-5.78967	down	[T]	Signal transduction mechanisms	Molecular Function: voltage-gated chloride channel activity (GO:0005247);; Biological Process: chloride transport (GO:0006821);; Cellular Component: integral component of membrane (GO:0016021);; Biological Process: retina development in camera-type eye (GO:0060041);; Biological Process: cell differentiation involved in salivary gland development (GO:0060689);; Biological Process: regulation of an…	K05011|0|clv:102093749|K05011 chloride channel 2 | (RefSeq) CLCN2; chloride voltage-gated channel 2	[P]	Inorganic ion transport and metabolism	Voltage gated chloride channel	Chloride channel protein OS=Tetronarce californica OX=7787 PE=1 SV=3	P	Inorganic ion transport and metabolism	LOW QUALITY PROTEIN: chloride channel protein 2 [Columba livia]
gene-PAK6	novel_miR_764	17	0	0	0	0	0	0	0.936842	0	0	0	0	0	0	0.00731512	0.640379	-5.78967	down	[M]	Cell wall/membrane/envelope biogenesis	Molecular Function: protein kinase activity (GO:0004672);; Molecular Function: ATP binding (GO:0005524);; Biological Process: protein phosphorylation (GO:0006468);;	K05735|0|clv:102096449|K05735 p21-activated kinase 6 [EC:2.7.11.1] | (RefSeq) PAK6; p21 (RAC1) activated kinase 6	[T]	Signal transduction mechanisms	Protein kinase domain;; Protein tyrosine kinase;; P21-Rho-binding domain;; Kinase-like	Serine/threonine-protein kinase PAK 3 OS=Xenopus laevis OX=8355 GN=pak3 PE=2 SV=1	T	Signal transduction mechanisms	serine/threonine-protein kinase PAK 6 isoform X1 [Columba livia]
gene-PRELP	novel_miR_764	17	0	0	0	0	0	0	0.936842	0	0	0	0	0	0	0.00731512	0.640379	-5.78967	down	[K]	Transcription	--	K08125|0|clv:102090859|K08125 proline arginine-rich end leucine-rich repeat protein | (RefSeq) PRELP, Prolargin; proline and arginine rich end leucine rich repeat protein	[R]	General function prediction only	Leucine rich repeat;; Leucine Rich repeats (2 copies);; Leucine rich repeat N-terminal domain;; Leucine Rich Repeat	Keratocan OS=Coturnix japonica OX=93934 GN=KERA PE=2 SV=1	S	Function unknown	prolargin isoform X1 [Columba livia]
gene-BCL9L	novel_miR_764	17	0	0	0	0	0	0	0.936842	0	0	0	0	0	0	0.00731512	0.640379	-5.78967	down	--	--	--	--	--	--	B-cell lymphoma 9 protein	B-cell CLL/lymphoma 9-like protein OS=Danio rerio OX=7955 GN=bcl9l PE=2 SV=1	K	Transcription	B-cell CLL/lymphoma 9-like protein [Columba livia]
gene-FNIP1	novel_miR_764	17	0	0	0	0	0	0	0.936842	0	0	0	0	0	0	0.00731512	0.640379	-5.78967	down	--	--	--	K20400|0|clv:102096245|K20400 folliculin-interacting protein 1 | (RefSeq) FNIP1; folliculin interacting protein 1	[S]	Function unknown	Folliculin-interacting protein middle domain;; Folliculin-interacting protein C-terminus;; Folliculin-interacting protein N-terminus	Folliculin-interacting protein 1 OS=Gallus gallus OX=9031 GN=FNIP1 PE=3 SV=1	S	Function unknown	folliculin-interacting protein 1 isoform X1 [Columba livia]
gene-SYNE1	novel_miR_764	17	0	0	0	0	0	0	0.936842	0	0	0	0	0	0	0.00731512	0.640379	-5.78967	down	--	--	Cellular Component: integral component of membrane (GO:0016021);; Cellular Component: LINC complex (GO:0034993);; Molecular Function: actin filament binding (GO:0051015);; Biological Process: cytoskeletal anchoring at nuclear membrane (GO:0090286);;	K19326|0|clv:102090542|K19326 nesprin-1 | (RefSeq) SYNE1; spectrin repeat containing nuclear envelope protein 1	[Z]	Cytoskeleton	Spectrin repeat;; Calponin homology (CH) domain;; Nuclear envelope localisation domain;; CAMSAP CH domain	Dystrophin OS=Gallus gallus OX=9031 GN=DMD PE=2 SV=1	Z	Cytoskeleton	nesprin-1 [Columba livia]
gene-SAMD4A	novel_miR_764	17	0	0	0	0	0	0	0.936842	0	0	0	0	0	0	0.00731512	0.640379	-5.78967	down	--	--	Biological Process: regulation of transcription, DNA-templated (GO:0006355);; Biological Process: negative regulation of translation (GO:0017148);; Molecular Function: translation repressor activity (GO:0030371);; Molecular Function: RNA binding (GO:0044822);; Cellular Component: synapse (GO:0045202);; Biological Process: positive regulation of translation (GO:0045727);;	--	[JT]	--	SAM domain (Sterile alpha motif);; PHAT	Protein Smaug homolog 1 OS=Xenopus tropicalis OX=8364 GN=samd4a PE=2 SV=1	S	Function unknown	protein Smaug homolog 1 isoform X1 [Columba livia]
gene-PERM1	novel_miR_764	17	0	0	0	0	0	0	0.936842	0	0	0	0	0	0	0.00731512	0.640379	-5.78967	down	--	--	--	--	--	--	--	--	S	Function unknown	PGC-1 and ERR-induced regulator in muscle protein 1 [Columba livia]
gene-LOC102098501	novel_miR_764	17	0	0	0	0	0	0	0.936842	0	0	0	0	0	0	0.00731512	0.640379	-5.78967	down	[T]	Signal transduction mechanisms	--	--	[P]	Inorganic ion transport and metabolism	Ion transport protein;; BTB/POZ domain;; Ion channel	Potassium voltage-gated channel subfamily G member 2 OS=Gallus gallus OX=9031 GN=KCNG2 PE=2 SV=1	P	Inorganic ion transport and metabolism	potassium voltage-gated channel subfamily V member 2-like [Columba livia]
gene-ARNT2	novel_miR_764	17	0	0	0	0	0	0	0.936842	0	0	0	0	0	0	0.00731512	0.640379	-5.78967	down	[T]	Signal transduction mechanisms	Molecular Function: RNA polymerase II core promoter proximal region sequence-specific DNA binding (GO:0000978);; Molecular Function: core promoter sequence-specific DNA binding (GO:0001046);; Molecular Function: transcriptional activator activity, RNA polymerase II core promoter proximal region sequence-specific binding (GO:0001077);; Biological Process: response to hypoxia (GO:0001666);; Cellula…	K15589|0|apla:101801357|K15589 aryl hydrocarbon receptor nuclear translocator 2 | (RefSeq) ARNT2; aryl hydrocarbon receptor nuclear translocator 2	[K]	Transcription	PAS fold;; PAS fold;; PAS domain;; Helix-loop-helix DNA-binding domain;; PAS domain;; PAS fold	Aryl hydrocarbon receptor nuclear translocator 2 OS=Danio rerio OX=7955 GN=arnt2 PE=1 SV=2	K	Transcription	aryl hydrocarbon receptor nuclear translocator 2 isoform X2 [Columba livia]
gene-WNT1	novel_miR_764	17	0	0	0	0	0	0	0.936842	0	0	0	0	0	0	0.00731512	0.640379	-5.78967	down	--	--	Biological Process: embryonic axis specification (GO:0000578);; Biological Process: branching involved in ureteric bud morphogenesis (GO:0001658);; Biological Process: positive regulation of protein phosphorylation (GO:0001934);; Molecular Function: frizzled binding (GO:0005109);; Molecular Function: cytokine activity (GO:0005125);; Cellular Component: proteinaceous extracellular matrix (GO:00055…	K03209|0|clv:102091634|K03209 wingless-type MMTV integration site family, member 1 | (RefSeq) WNT1; Wnt family member 1	[T]	Signal transduction mechanisms	wnt family	Protein Wnt-1 OS=Gallus gallus OX=9031 GN=WNT1 PE=1 SV=3	O	Posttranslational modification, protein turnover, chaperones	proto-oncogene Wnt-1 [Columba livia]
Columba_livia_newGene_83439	novel_miR_764	17	0	0	0	0	0	0	0.936842	0	0	0	0	0	0	0.00731512	0.640379	-5.78967	down	--	--	--	--	--	--	--	--	--	--	hypothetical protein AV530_001696 [Patagioenas fasciata monilis]
Columba_livia_newGene_18363	novel_miR_764	17	0	0	0	0	0	0	0.936842	0	0	0	0	0	0	0.00731512	0.640379	-5.78967	down	--	--	Molecular Function: RNA binding (GO:0003723);; Molecular Function: RNA-directed DNA polymerase activity (GO:0003964);; Biological Process: RNA-dependent DNA biosynthetic process (GO:0006278);;	--	--	--	--	--	S	Function unknown	hypothetical protein AS27_14818, partial [Aptenodytes forsteri]
gene-ABCA3	novel_miR_764	17	0	0	0	0	0	0	0.936842	0	0	0	0	0	0	0.00731512	0.640379	-5.78967	down	[V]	Defense mechanisms	Molecular Function: transporter activity (GO:0005215);; Molecular Function: ATP binding (GO:0005524);; Biological Process: transport (GO:0006810);; Cellular Component: integral component of membrane (GO:0016021);; Molecular Function: ATPase activity (GO:0016887);;	K05643|0|clv:102098773|K05643 ATP-binding cassette, subfamily A (ABC1), member 3 | (RefSeq) ABCA3; ATP binding cassette subfamily A member 3	[IR]	--	ABC-2 family transporter protein;; ABC transporter;; AAA domain, putative AbiEii toxin, Type IV TA system	ATP-binding cassette sub-family B member 6, mitochondrial OS=Xenopus tropicalis OX=8364 GN=abcb6 PE=2 SV=1	V	Defense mechanisms	ATP-binding cassette sub-family A member 3 [Columba livia]
gene-LOC102098022	novel_miR_764	17	0	0	0	0	0	0	0.936842	0	0	0	0	0	0	0.00731512	0.640379	-5.78967	down	[U]	Intracellular trafficking, secretion, and vesicular transport	Biological Process: branching involved in ureteric bud morphogenesis (GO:0001658);; Biological Process: heart morphogenesis (GO:0003007);; Molecular Function: calcium ion binding (GO:0005509);; Cellular Component: intracellular (GO:0005622);; Cellular Component: plasma membrane (GO:0005886);; Biological Process: homophilic cell adhesion via plasma membrane adhesion molecules (GO:0007156);; Biolog…	K16507|0|clv:102098022|K16507 protocadherin-16/23 | (RefSeq) protocadherin-16-like	[S]	Function unknown	Cadherin domain;; Cadherin-like;; Cadherin-like;; Cadherin prodomain like	Protocadherin-15 OS=Gallus gallus OX=9031 GN=Pcdh15 PE=1 SV=1	S	Function unknown	LOW QUALITY PROTEIN: protocadherin-16-like [Columba livia]
gene-TMEM59L	novel_miR_764	17	0	0	0	0	0	0	0.936842	0	0	0	0	0	0	0.00731512	0.640379	-5.78967	down	--	--	Cellular Component: integral component of membrane (GO:0016021);;	--	--	--	Brain specific membrane anchored protein	--	U	Intracellular trafficking, secretion, and vesicular transport	LOW QUALITY PROTEIN: transmembrane protein 59-like [Columba livia]
Columba_livia_newGene_17069	novel_miR_764	17	0	0	0	0	0	0	0.936842	0	0	0	0	0	0	0.00731512	0.640379	-5.78967	down	--	--	Molecular Function: RNA binding (GO:0003723);; Molecular Function: RNA-directed DNA polymerase activity (GO:0003964);; Biological Process: RNA-dependent DNA biosynthetic process (GO:0006278);;	--	--	--	--	--	S	Function unknown	hypothetical protein AS27_13285, partial [Aptenodytes forsteri]
gene-NTRK1	novel_miR_764	17	0	0	0	0	0	0	0.936842	0	0	0	0	0	0	0.00731512	0.640379	-5.78967	down	[M]	Cell wall/membrane/envelope biogenesis	--	K03176|0|clv:102086876|K03176 neurotrophic tyrosine kinase receptor type 1 [EC:2.7.10.1] | (RefSeq) NTRK1; neurotrophic receptor tyrosine kinase 1	[TU]	--	Protein tyrosine kinase;; Protein kinase domain	High affinity nerve growth factor receptor (Fragment) OS=Gallus gallus OX=9031 GN=NTRK1 PE=1 SV=1	T	Signal transduction mechanisms	LOW QUALITY PROTEIN: high affinity nerve growth factor receptor [Columba livia]
gene-SLC16A6	novel_miR_764	17	0	0	0	0	0	0	0.936842	0	0	0	0	0	0	0.00731512	0.640379	-5.78967	down	[P]	Inorganic ion transport and metabolism	--	K08183|0|clv:102087361|K08183 MFS transporter, MCP family, solute carrier family 16 (monocarboxylic acid transporters), member 6 | (RefSeq) SLC16A6; solute carrier family 16 member 6	[G]	Carbohydrate transport and metabolism	Major Facilitator Superfamily	Monocarboxylate transporter 12 OS=Xenopus tropicalis OX=8364 GN=slc16a12 PE=2 SV=1	I	Lipid transport and metabolism	monocarboxylate transporter 7 [Columba livia]
gene-LOC102088661	novel_miR_764	17	0	0	0	0	0	0	0.936842	0	0	0	0	0	0	0.00731512	0.640379	-5.78967	down	--	--	Biological Process: metabolic process (GO:0008152);; Molecular Function: transferase activity (GO:0016740);;	K00629|0|clv:102088661|K00629 glycerol-3-phosphate O-acyltransferase 1/2 [EC:2.3.1.15] | (RefSeq) GPAT2; glycerol-3-phosphate acyltransferase 2, mitochondrial	--	--	--	--	I	Lipid transport and metabolism	LOW QUALITY PROTEIN: glycerol-3-phosphate acyltransferase 2, mitochondrial [Columba livia]
gene-CLIC6	novel_miR_764	17	0	0	0	0	0	0	0.936842	0	0	0	0	0	0	0.00731512	0.640379	-5.78967	down	[O]	Posttranslational modification, protein turnover, chaperones	Molecular Function: voltage-gated ion channel activity (GO:0005244);; Molecular Function: chloride channel activity (GO:0005254);; Cellular Component: cytoplasm (GO:0005737);; Cellular Component: chloride channel complex (GO:0034707);; Biological Process: regulation of ion transmembrane transport (GO:0034765);; Molecular Function: dopamine receptor binding (GO:0050780);; Cellular Component: extra…	K05026|0|clv:102087299|K05026 chloride intracellular channel protein 6 | (RefSeq) CLIC6; chloride intracellular channel 6	[P]	Inorganic ion transport and metabolism	Glutathione S-transferase, C-terminal domain;; Glutathione S-transferase, N-terminal domain	--	U	Intracellular trafficking, secretion, and vesicular transport	chloride intracellular channel protein 6 [Columba livia]
gene-CUTA	novel_miR_764	17	0	0	0	0	0	0	0.936842	0	0	0	0	0	0	0.00731512	0.640379	-5.78967	down	[P]	Inorganic ion transport and metabolism	Biological Process: response to metal ion (GO:0010038);;	K03926|2.58492e-88|clv:102086006|K03926 periplasmic divalent cation tolerance protein | (RefSeq) CUTA; cutA divalent cation tolerance homolog	[P]	Inorganic ion transport and metabolism	CutA1 divalent ion tolerance protein	Protein CutA homolog OS=Danio rerio OX=7955 GN=cuta PE=2 SV=1	P	Inorganic ion transport and metabolism	protein CutA [Columba livia]
Columba_livia_newGene_86173	novel_miR_764	17	0	0	0	0	0	0	0.936842	0	0	0	0	0	0	0.00731512	0.640379	-5.78967	down	--	--	--	--	--	--	--	--	--	--	u6 snrna-associated sm-like protein lsm3 [Limosa lapponica baueri]
gene-FAM110C	novel_miR_764	17	0	0	0	0	0	0	0.936842	0	0	0	0	0	0	0.00731512	0.640379	-5.78967	down	--	--	--	--	--	--	Centrosome-associated C terminus;; Centrosome-associated N terminus	Protein FAM110B OS=Danio rerio OX=7955 GN=fam110b PE=2 SV=1	O	Posttranslational modification, protein turnover, chaperones	family with sequence similarity 110, member C, partial [Columba livia]
gene-CHGA	novel_miR_764	17	0	0	0	0	0	0	0.936842	0	0	0	0	0	0	0.00731512	0.640379	-5.78967	down	--	--	--	K19990|0|clv:102093804|K19990 chromogranin-A | (RefSeq) CHGA; chromogranin A	--	--	Granin (chromogranin or secretogranin)	Chromogranin-A (Fragments) OS=Struthio camelus OX=8801 GN=CHGA PE=1 SV=2	U	Intracellular trafficking, secretion, and vesicular transport	chromogranin-A [Columba livia]
gene-NCOA1	novel_miR_764	17	0	0	0	0	0	0	0.936842	0	0	0	0	0	0	0.00731512	0.640379	-5.78967	down	--	--	Biological Process: positive regulation of transcription from RNA polymerase II promoter by galactose (GO:0000435);; Cellular Component: nuclear chromatin (GO:0000790);; Biological Process: regulation of thyroid hormone mediated signaling pathway (GO:0002155);; Molecular Function: DNA binding (GO:0003677);; Molecular Function: chromatin binding (GO:0003682);; Molecular Function: histone acetyltra…	K09101|0|clv:102092063|K09101 nuclear receptor coactivator 1 [EC:2.3.1.48] | (RefSeq) NCOA1; nuclear receptor coactivator 1	[K]	Transcription	PAS domain;; Unstructured region on nuclear receptor coactivator protein;; Steroid receptor coactivator;; Nuclear receptor coactivator;; PAS fold;; PAS fold;; Helix-loop-helix DNA-binding domain;; Domain of unknown function (DUF1518)	Nuclear receptor coactivator 2 OS=Xenopus tropicalis OX=8364 GN=ncoa2 PE=2 SV=1	U	Intracellular trafficking, secretion, and vesicular transport	LOW QUALITY PROTEIN: nuclear receptor coactivator 1 [Columba livia]
Columba_livia_newGene_77511	novel_miR_764	17	0	0	0	0	0	0	0.936842	0	0	0	0	0	0	0.00731512	0.640379	-5.78967	down	--	--	--	--	--	--	--	--	--	--	hypothetical protein AV530_016083 [Patagioenas fasciata monilis]
Columba_livia_newGene_8477	novel_miR_764	17	0	0	0	0	0	0	0.936842	0	0	0	0	0	0	0.00731512	0.640379	-5.78967	down	--	--	--	--	--	--	--	--	--	--	hypothetical protein AV530_013278 [Patagioenas fasciata monilis]
gene-ZNF511	novel_miR_764	17	0	0	0	0	0	0	0.936842	0	0	0	0	0	0	0.00731512	0.640379	-5.78967	down	--	--	--	--	[U]	Intracellular trafficking, secretion, and vesicular transport	--	Zinc finger protein 511 OS=Danio rerio OX=7955 GN=znf511 PE=2 SV=1	S	Function unknown	zinc finger protein 511 [Columba livia]
Columba_livia_newGene_58854	novel_miR_764	17	0	0	0	0	0	0	0.936842	0	0	0	0	0	0	0.00731512	0.640379	-5.78967	down	--	--	Molecular Function: RNA binding (GO:0003723);; Molecular Function: RNA-directed DNA polymerase activity (GO:0003964);; Biological Process: RNA-dependent DNA biosynthetic process (GO:0006278);;	--	--	--	--	--	S	Function unknown	protein diaphanous hypothetical protein [Limosa lapponica baueri]
gene-ANK3	novel_miR_764	17	0	0	0	0	0	0	0.936842	0	0	0	0	0	0	0.00731512	0.640379	-5.78967	down	[D]	Cell cycle control, cell division, chromosome partitioning	--	K10380|0|apla:101800037|K10380 ankyrin | (RefSeq) ANK3; ankyrin 3	[M]	Cell wall/membrane/envelope biogenesis	Ankyrin repeats (3 copies);; Ankyrin repeat;; Ankyrin repeats (many copies);; Ankyrin repeats (many copies);; Ankyrin repeat;; ZU5 domain;; Death domain	Serine/threonine-protein phosphatase 6 regulatory ankyrin repeat subunit B OS=Gallus gallus OX=9031 GN=ANKRD44 PE=2 SV=1	S	Function unknown	ankyrin-3 isoform X1 [Columba livia]
gene-SEPT2	novel_miR_764	17	0	0	0	0	0	0	0.936842	0	0	0	0	0	0	0.00731512	0.640379	-5.78967	down	--	--	Biological Process: regulation of L-glutamate transport (GO:0002036);; Molecular Function: GTP binding (GO:0005525);; Cellular Component: nucleolus (GO:0005730);; Cellular Component: cytoplasm (GO:0005737);; Biological Process: cell cycle (GO:0007049);; Biological Process: smoothened signaling pathway (GO:0007224);; Cellular Component: cell surface (GO:0009986);; Cellular Component: actin cytoske…	K16942|0|clv:102085078|K16942 septin 2 | (RefSeq) SEPT2, Septin-2; septin 2	[DZU]	--	Septin;; 50S ribosome-binding GTPase	Septin-2B OS=Xenopus tropicalis OX=8364 GN=sept2-B PE=2 SV=1	DZ	--	septin-2 [Columba livia]
Columba_livia_newGene_84830	novel_miR_764	17	0	0	0	0	0	0	0.936842	0	0	0	0	0	0	0.00731512	0.640379	-5.78967	down	--	--	--	--	--	--	Retroviral M domain	--	--	--	PREDICTED: LOW QUALITY PROTEIN: uncharacterized protein LOC104131566 [Egretta garzetta]
gene-FANCA	novel_miR_764	17	0	0	0	0	0	0	0.936842	0	0	0	0	0	0	0.00731512	0.640379	-5.78967	down	--	--	--	K10888|0|clv:102088433|K10888 fanconi anemia group A protein | (RefSeq) FANCA; Fanconi anemia complementation group A	--	--	Fanconi anaemia group A protein N terminus;; Fanconi anaemia group A protein	--	S	Function unknown	Fanconi anemia group A protein [Columba livia]
gene-WDFY2	novel_miR_764	17	0	0	0	0	0	0	0.936842	0	0	0	0	0	0	0.00731512	0.640379	-5.78967	down	[T]	Signal transduction mechanisms	Biological Process: positive regulation of protein phosphorylation (GO:0001934);; Cellular Component: early endosome (GO:0005769);; Biological Process: positive regulation of fat cell differentiation (GO:0045600);; Molecular Function: metal ion binding (GO:0046872);;	--	[S]	Function unknown	WD domain, G-beta repeat;; FYVE zinc finger;; Anaphase-promoting complex subunit 4 WD40 domain	Notchless protein homolog 1 OS=Xenopus laevis OX=8355 GN=nle1 PE=2 SV=1	S	Function unknown	WD repeat and FYVE domain-containing protein 2 [Columba livia]
gene-MON1A	novel_miR_764	17	0	0	0	0	0	0	0.936842	0	0	0	0	0	0	0.00731512	0.640379	-5.78967	down	--	--	Biological Process: protein secretion (GO:0009306);; Cellular Component: endomembrane system (GO:0012505);; Biological Process: vesicle-mediated transport (GO:0016192);;	K20195|0|clv:102095472|K20195 vacuolar fusion protein MON1 | (RefSeq) MON1A; MON1 homolog A, secretory trafficking associated	[S]	Function unknown	Trafficking protein Mon1	Vacuolar fusion protein MON1 homolog A OS=Gallus gallus OX=9031 GN=MON1A PE=2 SV=1	U	Intracellular trafficking, secretion, and vesicular transport	vacuolar fusion protein MON1 homolog A [Columba livia]
gene-CPSF7	novel_miR_764	17	0	0	0	0	0	0	0.936842	0	0	0	0	0	0	0.00731512	0.640379	-5.78967	down	--	--	Molecular Function: nucleotide binding (GO:0000166);; Molecular Function: nucleic acid binding (GO:0003676);;	K14398|0|clv:102099052|K14398 cleavage and polyadenylation specificity factor subunit 6/7 | (RefSeq) CPSF7; cleavage and polyadenylation specific factor 7	[A]	RNA processing and modification	RNA recognition motif. (a.k.a. RRM, RBD, or RNP domain)	Cleavage and polyadenylation specificity factor subunit 6 OS=Gallus gallus OX=9031 GN=CPSF6 PE=2 SV=1	A	RNA processing and modification	cleavage and polyadenylation specificity factor subunit 7 [Columba livia]
gene-CTSK	novel_miR_764	17	0	0	0	0	0	0	0.936842	0	0	0	0	0	0	0.00731512	0.640379	-5.78967	down	[O]	Posttranslational modification, protein turnover, chaperones	--	K01371|0|clv:102096035|K01371 cathepsin K [EC:3.4.22.38] | (RefSeq) CTSK; cathepsin K	[O]	Posttranslational modification, protein turnover, chaperones	Papain family cysteine protease;; Cathepsin propeptide inhibitor domain (I29);; Peptidase C1-like family	Cathepsin K OS=Gallus gallus OX=9031 GN=CTSK PE=2 SV=1	O	Posttranslational modification, protein turnover, chaperones	cathepsin K [Columba livia]
gene-TMEM132E	novel_miR_764	17	0	0	0	0	0	0	0.936842	0	0	0	0	0	0	0.00731512	0.640379	-5.78967	down	--	--	Cellular Component: integral component of membrane (GO:0016021);;	K17599|0|clv:102089988|K17599 transmembrane protein 132 | (RefSeq) TMEM132E; transmembrane protein 132E	[S]	Function unknown	Transmembrane protein family 132;; Mature oligodendrocyte transmembrane protein, TMEM132D, N-term;; Mature oligodendrocyte transmembrane protein, TMEM132D, C-term	Transmembrane protein 132E OS=Danio rerio OX=7955 GN=tmem132e PE=2 SV=1	S	Function unknown	LOW QUALITY PROTEIN: transmembrane protein 132E [Columba livia]
gene-LAMTOR2	novel_miR_764	17	0	0	0	0	0	0	0.936842	0	0	0	0	0	0	0.00731512	0.640379	-5.78967	down	--	--	Biological Process: activation of MAPKK activity (GO:0000186);; Molecular Function: guanyl-nucleotide exchange factor activity (GO:0005085);; Cellular Component: lysosomal membrane (GO:0005765);; Biological Process: cell growth (GO:0016049);; Biological Process: positive regulation of TOR signaling (GO:0032008);; Molecular Function: protein complex scaffold activity (GO:0032947);; Biological Proc…	K20398|1.34692e-92|clv:102092389|K20398 ragulator complex protein LAMTOR2 | (RefSeq) LAMTOR2; late endosomal/lysosomal adaptor, MAPK and MTOR activator 2	[T]	Signal transduction mechanisms	Roadblock/LC7 domain	Ragulator complex protein LAMTOR2 OS=Taeniopygia guttata OX=59729 GN=LAMTOR2 PE=2 SV=1	O	Posttranslational modification, protein turnover, chaperones	ragulator complex protein LAMTOR2 isoform X1 [Columba livia]
gene-LOC102090081	novel_miR_764	17	0	0	0	0	0	0	0.936842	0	0	0	0	0	0	0.00731512	0.640379	-5.78967	down	--	--	Molecular Function: nucleotide binding (GO:0000166);; Cellular Component: nucleoplasm (GO:0005654);; Molecular Function: zinc ion binding (GO:0008270);; Biological Process: RNA splicing (GO:0008380);; Molecular Function: RNA binding (GO:0044822);;	--	--	--	--	--	S	Function unknown	zinc finger protein 638-like [Columba livia]
gene-CCDC102A	novel_miR_764	17	0	0	0	0	0	0	0.936842	0	0	0	0	0	0	0.00731512	0.640379	-5.78967	down	--	--	--	K16759|0|clv:102083640|K16759 coiled-coil domain-containing protein 102A | (RefSeq) CCDC102A; coiled-coil domain containing 102A	--	--	Myosin tail	Coiled-coil domain-containing protein 102A OS=Danio rerio OX=7955 GN=ccdc102a PE=2 SV=1	S	Function unknown	coiled-coil domain-containing protein 102A [Columba livia]
gene-ISM2	novel_miR_764	17	0	0	0	0	0	0	0.936842	0	0	0	0	0	0	0.00731512	0.640379	-5.78967	down	--	--	--	--	--	--	AMOP domain;; Thrombospondin type 1 domain	Isthmin-2 OS=Danio rerio OX=7955 GN=ism2 PE=2 SV=1	O	Posttranslational modification, protein turnover, chaperones	isthmin-2 [Columba livia]
gene-LOC102094977	novel_miR_764	17	0	0	0	0	0	0	0.936842	0	0	0	0	0	0	0.00731512	0.640379	-5.78967	down	--	--	Molecular Function: DNA binding (GO:0003677);; Cellular Component: nucleus (GO:0005634);; Molecular Function: kinase activity (GO:0016301);; Biological Process: phosphorylation (GO:0016310);;	K15978|0|clv:102094977|K15978 A-kinase anchor protein 8-like protein | (RefSeq) AKAP8L; A-kinase anchor protein 8-like	--	--	A-kinase anchoring protein 95 (AKAP95)	DBIRD complex subunit ZNF326 OS=Gallus gallus OX=9031 GN=ZNF326 PE=2 SV=3	T	Signal transduction mechanisms	A-kinase anchor protein 8-like [Columba livia]
gene-PIK3AP1	novel_miR_764	17	0	0	0	0	0	0	0.936842	0	0	0	0	0	0	0.00731512	0.640379	-5.78967	down	--	--	Molecular Function: kinase activity (GO:0016301);; Biological Process: phosphorylation (GO:0016310);;	K12230|0|clv:102097381|K12230 phosphoinositide 3-kinase adapter protein 1 | (RefSeq) PIK3AP1; phosphoinositide-3-kinase adaptor protein 1	--	--	Dof, BCAP, and BANK (DBB) motif,	Phosphoinositide 3-kinase adapter protein 1 OS=Gallus gallus OX=9031 GN=PIK3AP1 PE=1 SV=1	S	Function unknown	phosphoinositide 3-kinase adapter protein 1 isoform X2 [Columba livia]
Columba_livia_newGene_27843	novel_miR_764	17	0	0	0	0	0	0	0.936842	0	0	0	0	0	0	0.00731512	0.640379	-5.78967	down	--	--	Molecular Function: RNA binding (GO:0003723);; Molecular Function: RNA-directed DNA polymerase activity (GO:0003964);; Biological Process: RNA-dependent DNA biosynthetic process (GO:0006278);;	--	--	--	--	--	S	Function unknown	hypothetical protein N300_12715, partial [Calypte anna]
gene-ZFPM1	novel_miR_764	17	0	0	0	0	0	0	0.936842	0	0	0	0	0	0	0.00731512	0.640379	-5.78967	down	--	--	--	K17441|0|clv:102092105|K17441 zinc finger protein ZFPM1 | (RefSeq) ZFPM1; zinc finger protein, FOG family member 1	[R]	General function prediction only	Zinc finger, C2H2 type;; Zinc-finger double-stranded RNA-binding;; Zinc-finger of C2H2 type	Zinc finger protein ZFPM1 (Fragment) OS=Xenopus laevis OX=8355 GN=zfpm1 PE=1 SV=1	S	Function unknown	LOW QUALITY PROTEIN: zinc finger protein ZFPM1 [Columba livia]
gene-KIAA1671	novel_miR_764	17	0	0	0	0	0	0	0.936842	0	0	0	0	0	0	0.00731512	0.640379	-5.78967	down	--	--	--	--	--	--	Tankyrase binding protein C terminal domain	Uncharacterized protein KIAA1671 homolog OS=Gallus gallus OX=9031 GN=RCJMB04_21h11 PE=2 SV=1	S	Function unknown	uncharacterized protein KIAA1671 homolog isoform X1 [Columba livia]
Columba_livia_newGene_22638	novel_miR_764	17	0	0	0	0	0	0	0.936842	0	0	0	0	0	0	0.00731512	0.640379	-5.78967	down	--	--	Molecular Function: RNA binding (GO:0003723);; Molecular Function: RNA-directed DNA polymerase activity (GO:0003964);; Biological Process: RNA-dependent DNA biosynthetic process (GO:0006278);;	--	[R]	General function prediction only	Reverse transcriptase (RNA-dependent DNA polymerase)	--	S	Function unknown	hypothetical protein AS27_12639, partial [Aptenodytes forsteri]
gene-MED13L	novel_miR_764	17	0	0	0	0	0	0	0.936842	0	0	0	0	0	0	0.00731512	0.640379	-5.78967	down	--	--	Molecular Function: RNA polymerase II transcription cofactor activity (GO:0001104);; Biological Process: regulation of transcription from RNA polymerase II promoter (GO:0006357);; Cellular Component: mediator complex (GO:0016592);;	K15164|0|clv:102097212|K15164 mediator of RNA polymerase II transcription subunit 13 | (RefSeq) MED13L; mediator complex subunit 13 like	[K]	Transcription	Mediator complex subunit 13 C-terminal;; Mediator complex subunit 13 N-terminal	Mediator of RNA polymerase II transcription subunit 13-like OS=Danio rerio OX=7955 GN=zgc:153454 PE=2 SV=1	K	Transcription	mediator of RNA polymerase II transcription subunit 13-like [Columba livia]
gene-RGMA	novel_miR_764	17	0	0	0	0	0	0	0.936842	0	0	0	0	0	0	0.00731512	0.640379	-5.78967	down	--	--	--	K06847|0|clv:102092281|K06847 RGM domain family | (RefSeq) RGMA; repulsive guidance molecule family member a	--	--	Repulsive guidance molecule (RGM) C-terminus;; Repulsive guidance molecule (RGM) N-terminus	Repulsive guidance molecule A OS=Gallus gallus OX=9031 GN=RGMA PE=1 SV=1	O	Posttranslational modification, protein turnover, chaperones	repulsive guidance molecule A [Patagioenas fasciata monilis]
Columba_livia_newGene_84884	novel_miR_764	17	0	0	0	0	0	0	0.936842	0	0	0	0	0	0	0.00731512	0.640379	-5.78967	down	--	--	Molecular Function: transmembrane signaling receptor activity (GO:0004888);; Biological Process: signal transduction (GO:0007165);; Biological Process: sensory perception of smell (GO:0007608);; Cellular Component: membrane (GO:0016020);;	K04257|4.02587e-10|ngi:103737581|K04257 olfactory receptor | (RefSeq) olfactory receptor 52E8	--	--	--	--	U	Intracellular trafficking, secretion, and vesicular transport	LOW QUALITY PROTEIN: vinexin [Columba livia]
gene-SLC29A4	novel_miR_764	17	0	0	0	0	0	0	0.936842	0	0	0	0	0	0	0.00731512	0.640379	-5.78967	down	--	--	--	K03323|0|clv:102087272|K03323 solute carrier family 29 (equilibrative nucleoside transporter), member 4 | (RefSeq) SLC29A4; solute carrier family 29 member 4	[F]	Nucleotide transport and metabolism	Nucleoside transporter	Equilibrative nucleoside transporter 4 OS=Danio rerio OX=7955 GN=slc29a4 PE=2 SV=1	S	Function unknown	equilibrative nucleoside transporter 4 [Columba livia]
gene-GDF11	novel_miR_764	17	0	0	0	0	0	0	0.936842	0	0	0	0	0	0	0.00731512	0.640379	-5.78967	down	--	--	Biological Process: skeletal system development (GO:0001501);; Biological Process: metanephros development (GO:0001656);; Biological Process: ureteric bud development (GO:0001657);; Molecular Function: cytokine activity (GO:0005125);; Molecular Function: transforming growth factor beta receptor binding (GO:0005160);; Cellular Component: extracellular space (GO:0005615);; Cellular Component: nucle…	K05497|0|clv:102088847|K05497 growth differentiation factor 8/11 | (RefSeq) GDF11; growth/differentiation factor 11	[T]	Signal transduction mechanisms	Transforming growth factor beta like domain;; TGF-beta propeptide	Growth/differentiation factor 8 OS=Meleagris gallopavo OX=9103 GN=MSTN PE=2 SV=2	O	Posttranslational modification, protein turnover, chaperones	LOW QUALITY PROTEIN: growth/differentiation factor 11, partial [Columba livia]
gene-BABAM1	novel_miR_764	17	0	0	0	0	0	0	0.936842	0	0	0	0	0	0	0.00731512	0.640379	-5.78967	down	--	--	Biological Process: positive regulation of DNA repair (GO:0045739);; Cellular Component: BRCA1-A complex (GO:0070531);; Cellular Component: BRISC complex (GO:0070552);;	K20776|1.82376e-174|clv:102091749|K20776 BRISC and BRCA1-A complex member 1 | (RefSeq) BABAM1; BRISC and BRCA1 A complex member 1	--	--	--	BRISC and BRCA1-A complex member 1 OS=Xenopus laevis OX=8355 GN=babam1 PE=2 SV=1	K	Transcription	BRISC and BRCA1-A complex member 1, partial [Columba livia]
gene-ADGRG6	novel_miR_764	17	0	0	0	0	0	0	0.936842	0	0	0	0	0	0	0.00731512	0.640379	-5.78967	down	--	--	Molecular Function: G-protein coupled receptor activity (GO:0004930);; Biological Process: cell surface receptor signaling pathway (GO:0007166);; Biological Process: G-protein coupled receptor signaling pathway (GO:0007186);; Cellular Component: integral component of membrane (GO:0016021);;	K08463|0|clv:102085452|K08463 G protein-coupled receptor 126 | (RefSeq) ADGRG6, GPR126; adhesion G protein-coupled receptor G6	[T]	Signal transduction mechanisms	7 transmembrane receptor (Secretin family);; GPCR proteolysis site, GPS, motif;; Pentaxin family	Adhesion G-protein coupled receptor G6 OS=Danio rerio OX=7955 GN=adgrg6 PE=1 SV=1	S	Function unknown	adhesion G-protein coupled receptor G6 isoform X2 [Columba livia]
gene-LOC102097848	novel_miR_764	17	0	0	0	0	0	0	0.936842	0	0	0	0	0	0	0.00731512	0.640379	-5.78967	down	--	--	--	--	--	--	Zinc-finger of C2H2 type;; Zinc-finger double-stranded RNA-binding;; C2H2 type zinc-finger (2 copies);; A-kinase anchoring protein 95 (AKAP95);; U1 zinc finger	Zinc finger protein 385B OS=Danio rerio OX=7955 GN=znf385b PE=2 SV=1	S	Function unknown	LOW QUALITY PROTEIN: zinc finger protein 385C, partial [Columba livia]
gene-CACNB4	novel_miR_764	17	0	0	0	0	0	0	0.936842	0	0	0	0	0	0	0.00731512	0.640379	-5.78967	down	--	--	--	K04865|0|amj:106736635|K04865 voltage-dependent calcium channel beta-4 | (RefSeq) CACNB4; calcium voltage-gated channel auxiliary subunit beta 4	[PT]	--	Guanylate kinase;; Voltage gated calcium channel subunit beta domain 4Aa N terminal	--	U	Intracellular trafficking, secretion, and vesicular transport	LOW QUALITY PROTEIN: voltage-dependent L-type calcium channel subunit beta-4 [Columba livia]
gene-FBXO31	novel_miR_764	17	0	0	0	0	0	0	0.936842	0	0	0	0	0	0	0.00731512	0.640379	-5.78967	down	--	--	--	K10308|0|clv:102093020|K10308 F-box protein 31 | (RefSeq) FBXO31; F-box protein 31	--	--	Domain of unknown function (DUF3506)	F-box only protein 31 OS=Xenopus tropicalis OX=8364 GN=fbxo31 PE=2 SV=1	O	Posttranslational modification, protein turnover, chaperones	F-box protein 31, transcript variant X1, partial [Columba livia]
gene-CBFA2T3	novel_miR_764	17	0	0	0	0	0	0	0.936842	0	0	0	0	0	0	0.00731512	0.640379	-5.78967	down	--	--	--	--	--	--	NHR1 homology to TAF;; NHR2 domain like;; MYND finger	Protein CBFA2T3 OS=Gallus gallus OX=9031 GN=CBFA2T3 PE=2 SV=1	K	Transcription	LOW QUALITY PROTEIN: protein CBFA2T3 [Columba livia]
gene-NNMT	novel_miR_764	17	0	0	0	0	0	0	0.936842	0	0	0	0	0	0	0.00731512	0.640379	-5.78967	down	--	--	Molecular Function: methyltransferase activity (GO:0008168);; Biological Process: methylation (GO:0032259);;	K00541|8.63087e-145|clv:102085200|K00541 nicotinamide N-methyltransferase [EC:2.1.1.1] | (RefSeq) NNMT; nicotinamide N-methyltransferase	--	--	NNMT/PNMT/TEMT family;; Methyltransferase domain;; Methyltransferase domain	--	S	Function unknown	nicotinamide N-methyltransferase [Columba livia]
gene-CLDN12	novel_miR_764	17	0	0	0	0	0	0	0.936842	0	0	0	0	0	0	0.00731512	0.640379	-5.78967	down	--	--	Molecular Function: structural molecule activity (GO:0005198);; Cellular Component: bicellular tight junction (GO:0005923);; Cellular Component: integral component of membrane (GO:0016021);; Cellular Component: lateral plasma membrane (GO:0016328);;	--	--	--	--	--	U	Intracellular trafficking, secretion, and vesicular transport	claudin-12 [Columba livia]
Columba_livia_newGene_66139	novel_miR_764	17	0	0	0	0	0	0	0.936842	0	0	0	0	0	0	0.00731512	0.640379	-5.78967	down	--	--	--	--	--	--	--	--	--	--	LOW QUALITY PROTEIN: vinexin [Columba livia]
gene-DPEP1	novel_miR_764	17	0	0	0	0	0	0	0.936842	0	0	0	0	0	0	0.00731512	0.640379	-5.78967	down	[E]	Amino acid transport and metabolism	--	K01273|0|clv:102095764|K01273 membrane dipeptidase [EC:3.4.13.19] | (RefSeq) DPEP1; dipeptidase 1 (renal)	[O]	Posttranslational modification, protein turnover, chaperones	Membrane dipeptidase (Peptidase family M19)	--	E	Amino acid transport and metabolism	dipeptidase 1 [Columba livia]
gene-LOC102096854	novel_miR_764	17	0	0	0	0	0	0	0.936842	0	0	0	0	0	0	0.00731512	0.640379	-5.78967	down	--	--	Molecular Function: calcium ion binding (GO:0005509);; Cellular Component: plasma membrane (GO:0005886);; Biological Process: homophilic cell adhesion via plasma membrane adhesion molecules (GO:0007156);; Cellular Component: integral component of membrane (GO:0016021);;	K16493|0|clv:102096854|K16493 protocadherin alpha | (RefSeq) protocadherin alpha-6-like	[S]	Function unknown	Cadherin domain;; Cadherin-like;; Cadherin cytoplasmic C-terminal	Cadherin-4 OS=Gallus gallus OX=9031 GN=CDH4 PE=2 SV=1	U	Intracellular trafficking, secretion, and vesicular transport	LOW QUALITY PROTEIN: protocadherin alpha-6-like [Columba livia]
gene-CRYBA2	novel_miR_764	17	0	0	0	0	0	0	0.936842	0	0	0	0	0	0	0.00731512	0.640379	-5.78967	down	--	--	Biological Process: lens development in camera-type eye (GO:0002088);; Molecular Function: protein homodimerization activity (GO:0042803);;	--	--	--	Beta/Gamma crystallin	Beta-crystallin A2 OS=Gallus gallus OX=9031 GN=CRYBA2 PE=2 SV=1	O	Posttranslational modification, protein turnover, chaperones	beta-crystallin A2 isoform X2 [Columba livia]
gene-ACACA	novel_miR_764	17	0	0	0	0	0	0	0.936842	0	0	0	0	0	0	0.00731512	0.640379	-5.78967	down	[I]	Lipid transport and metabolism	Biological Process: tissue homeostasis (GO:0001894);; Molecular Function: acetyl-CoA carboxylase activity (GO:0003989);; Molecular Function: biotin carboxylase activity (GO:0004075);; Molecular Function: ATP binding (GO:0005524);; Cellular Component: nucleolus (GO:0005730);; Cellular Component: mitochondrion (GO:0005739);; Cellular Component: cytosol (GO:0005829);; Biological Process: acetyl-CoA …	K11262|0|clv:102090895|K11262 acetyl-CoA carboxylase / biotin carboxylase 1 [EC:6.4.1.2 6.3.4.14] | (RefSeq) ACACA; acetyl-CoA carboxylase alpha	[I]	Lipid transport and metabolism	Acetyl-CoA carboxylase, central region;; Carboxyl transferase domain;; Carbamoyl-phosphate synthase L chain, ATP binding domain;; Biotin carboxylase, N-terminal domain;; Biotin carboxylase C-terminal domain;; Biotin-requiring enzyme;; ATP-grasp domain;; D-ala D-ala ligase C-terminus;; ATP-grasp domain	Acetyl-CoA carboxylase OS=Gallus gallus OX=9031 GN=ACAC PE=1 SV=1	I	Lipid transport and metabolism	acetyl-CoA carboxylase 1 [Columba livia]
Columba_livia_newGene_32409	novel_miR_764	17	0	0	0	0	0	0	0.936842	0	0	0	0	0	0	0.00731512	0.640379	-5.78967	down	--	--	--	--	--	--	--	--	S	Function unknown	PREDICTED: uncharacterized protein LOC106609714 [Salmo salar]
gene-NSD1	novel_miR_764	17	0	0	0	0	0	0	0.936842	0	0	0	0	0	0	0.00731512	0.640379	-5.78967	down	[R]	General function prediction only	--	K15588|0|fch:102055251|K15588 histone-lysine N-methyltransferase NSD1 [EC:2.1.1.43] | (RefSeq) NSD1; nuclear receptor binding SET domain protein 1	[K]	Transcription	SET domain;; PWWP domain;; PHD-finger	Histone-lysine N-methyltransferase SUV39H2 OS=Xenopus tropicalis OX=8364 GN=suv39h2 PE=2 SV=2	S	Function unknown	histone-lysine N-methyltransferase, H3 lysine-36 and H4 lysine-20 specific isoform X1 [Columba livia]
gene-LOC102085337	novel_miR_764	17	0	0	0	0	0	0	0.936842	0	0	0	0	0	0	0.00731512	0.640379	-5.78967	down	[IQR]	Lipid transport and metabolism ;; Secondary metabolites biosynthesis, transport and catabolism ;; General function prediction only	--	--	[Q]	Secondary metabolites biosynthesis, transport and catabolism	short chain dehydrogenase	WW domain-containing oxidoreductase OS=Danio rerio OX=7955 GN=wwox PE=2 SV=1	S	Function unknown	LOW QUALITY PROTEIN: uncharacterized protein LOC102085337 [Columba livia]
gene-PIEZO1	novel_miR_764	17	0	0	0	0	0	0	0.936842	0	0	0	0	0	0	0.00731512	0.640379	-5.78967	down	--	--	Molecular Function: mechanically-gated ion channel activity (GO:0008381);; Cellular Component: integral component of membrane (GO:0016021);; Biological Process: ion transmembrane transport (GO:0034220);;	--	[S]	Function unknown	Piezo non-specific cation channel, R-Ras-binding domain;; Piezo	--	S	Function unknown	LOW QUALITY PROTEIN: piezo-type mechanosensitive ion channel component 1, partial [Columba livia]
gene-PSMG3	novel_miR_764	17	0	0	0	0	0	0	0.936842	0	0	0	0	0	0	0.00731512	0.640379	-5.78967	down	--	--	Cellular Component: proteasome complex (GO:0000502);;	K11877|3.02316e-83|clv:102090043|K11877 proteasome assembly chaperone 3 | (RefSeq) PSMG3; proteasome assembly chaperone 3	[S]	Function unknown	Proteasome assembly chaperone 3	--	O	Posttranslational modification, protein turnover, chaperones	proteasome assembly chaperone 3 [Columba livia]
Columba_livia_newGene_84346	novel_miR_764	17	0	0	0	0	0	0	0.936842	0	0	0	0	0	0	0.00731512	0.640379	-5.78967	down	--	--	Molecular Function: RNA binding (GO:0003723);; Molecular Function: RNA-directed DNA polymerase activity (GO:0003964);; Biological Process: RNA-dependent DNA biosynthetic process (GO:0006278);;	--	--	--	--	--	S	Function unknown	hypothetical protein Z169_04525, partial [Egretta garzetta]
gene-COL4A2	novel_miR_764	17	0	0	0	0	0	0	0.936842	0	0	0	0	0	0	0.00731512	0.640379	-5.78967	down	[UW]	Intracellular trafficking, secretion, and vesicular transport ;; Extracellular structures	Molecular Function: extracellular matrix structural constituent (GO:0005201);; Cellular Component: collagen type IV trimer (GO:0005587);; Biological Process: transcription, DNA-templated (GO:0006351);; Biological Process: negative regulation of angiogenesis (GO:0016525);; Biological Process: endodermal cell differentiation (GO:0035987);; Cellular Component: intracellular membrane-bounded organell…	K06237|0|clv:102089261|K06237 collagen, type IV, alpha | (RefSeq) COL4A2; collagen type IV alpha 2 chain	[W]	Extracellular structures	Collagen triple helix repeat (20 copies);; C-terminal tandem repeated domain in type 4 procollagen	Collagen alpha-1(XXVII) chain B OS=Danio rerio OX=7955 GN=col27a1b PE=2 SV=1	S	Function unknown	collagen, type IV, alpha 2 [Columba livia]
gene-FBXO10	novel_miR_764	17	0	0	0	0	0	0	0.936842	0	0	0	0	0	0	0.00731512	0.640379	-5.78967	down	[P]	Inorganic ion transport and metabolism	--	K10296|0|clv:102095825|K10296 F-box protein 10 | (RefSeq) FBXO10; F-box protein 10	[R]	General function prediction only	Right handed beta helix region;; Periplasmic copper-binding protein (NosD);; Right handed beta helix region;; Periplasmic copper-binding protein (NosD)	--	S	Function unknown	LOW QUALITY PROTEIN: F-box only protein 10 [Columba livia]
gene-TBC1D8	novel_miR_764	17	0	0	0	0	0	0	0.936842	0	0	0	0	0	0	0.00731512	0.640379	-5.78967	down	--	--	--	K19951|0|clv:102086970|K19951 TBC1 domain family member 8/9 | (RefSeq) TBC1D8; TBC1 domain family member 8	[R]	General function prediction only	Rab-GTPase-TBC domain;; GRAM domain	TBC1 domain family member 8B OS=Danio rerio OX=7955 GN=tbc1d8b PE=3 SV=1	S	Function unknown	TBC1 domain family member 8 [Columba livia]
gene-PLXNA4	novel_miR_764	17	0	0	0	0	0	0	0.936842	0	0	0	0	0	0	0.00731512	0.640379	-5.78967	down	[MU]	Cell wall/membrane/envelope biogenesis ;; Intracellular trafficking, secretion, and vesicular transport	--	K06820|0|clv:102097108|K06820 plexin A | (RefSeq) PLXNA4; plexin-A4	[T]	Signal transduction mechanisms	Plexin cytoplasmic RasGAP domain;; Sema domain;; IPT/TIG domain;; Plexin repeat	Plexin-A4 OS=Danio rerio OX=7955 GN=plxna4 PE=2 SV=1	S	Function unknown	plexin-A4 isoform X1 [Columba livia]
gene-CRYAA	novel_miR_764	17	0	0	0	0	0	0	0.936842	0	0	0	0	0	0	0.00731512	0.640379	-5.78967	down	--	--	Biological Process: response to hypoxia (GO:0001666);; Biological Process: positive regulation of protein phosphorylation (GO:0001934);; Molecular Function: structural constituent of eye lens (GO:0005212);; Cellular Component: cytoplasm (GO:0005737);; Biological Process: mitochondrion organization (GO:0007005);; Biological Process: actin filament organization (GO:0007015);; Biological Process: mi…	K09541|1.96571e-124|clv:102086709|K09541 crystallin, alpha A | (RefSeq) CRYAA; crystallin alpha A	[O]	Posttranslational modification, protein turnover, chaperones	Alpha crystallin A chain, N terminal;; Hsp20/alpha crystallin family	Alpha-crystallin A chain OS=Gallus gallus OX=9031 GN=CRYAA PE=1 SV=2	O	Posttranslational modification, protein turnover, chaperones	alpha-crystallin A chain isoform X1 [Columba livia]
gene-CRY2	novel_miR_764	17	0	0	0	0	0	0	0.936842	0	0	0	0	0	0	0.00731512	0.640379	-5.78967	down	[L]	Replication, recombination and repair	--	K02295|0|ccw:104698262|K02295 cryptochrome | (RefSeq) CRY2; cryptochrome circadian clock 2	[LT]	--	FAD binding domain of DNA photolyase;; DNA photolyase	Cryptochrome-2 OS=Gallus gallus OX=9031 GN=CRY2 PE=2 SV=2	L	Replication, recombination and repair	cryptochrome-2, partial [Columba livia]
Columba_livia_newGene_15416	novel_miR_764	17	0	0	0	0	0	0	0.936842	0	0	0	0	0	0	0.00731512	0.640379	-5.78967	down	--	--	--	--	--	--	--	--	S	Function unknown	pol- hypothetical protein [Limosa lapponica baueri]
gene-EMC1	novel_miR_764	17	0	0	0	0	0	0	0.936842	0	0	0	0	0	0	0.00731512	0.640379	-5.78967	down	--	--	Cellular Component: ER membrane protein complex (GO:0072546);;	--	[S]	Function unknown	Protein of unknown function (DUF1620);; PQQ-like domain;; PQQ enzyme repeat	ER membrane protein complex subunit 1 OS=Gallus gallus OX=9031 GN=EMC1 PE=2 SV=1	S	Function unknown	ER membrane protein complex subunit 1, partial [Columba livia]
Columba_livia_newGene_11187	novel_miR_764	17	0	0	0	0	0	0	0.936842	0	0	0	0	0	0	0.00731512	0.640379	-5.78967	down	--	--	--	--	--	--	--	--	--	--	hypothetical protein llap_13193 [Limosa lapponica baueri]
gene-SORBS3	novel_miR_764	17	0	0	0	0	0	0	0.936842	0	0	0	0	0	0	0.00731512	0.640379	-5.78967	down	--	--	--	--	[T]	Signal transduction mechanisms	Variant SH3 domain;; SH3 domain;; Variant SH3 domain;; Sorbin homologous domain	E3 ubiquitin-protein ligase SH3RF1 OS=Xenopus tropicalis OX=8364 GN=sh3rf1 PE=2 SV=1	S	Function unknown	LOW QUALITY PROTEIN: vinexin [Columba livia]
gene-KIF24	novel_miR_764	17	0	0	0	0	0	0	0.936842	0	0	0	0	0	0	0.00731512	0.640379	-5.78967	down	--	--	--	K10393|0|clv:102090730|K10393 kinesin family member 2/24 | (RefSeq) KIF24; kinesin family member 24	[Z]	Cytoskeleton	Kinesin motor domain;; Microtubule binding	Kinesin-like protein KIF2C OS=Xenopus laevis OX=8355 GN=kif2c PE=1 SV=2	Z	Cytoskeleton	kinesin-like protein KIF24 isoform X1 [Columba livia]
gene-LOC106146052	novel_miR_764	17	0	0	0	0	0	0	0.936842	0	0	0	0	0	0	0.00731512	0.640379	-5.78967	down	--	--	Molecular Function: binding (GO:0005488);; Biological Process: regulation of signal transduction (GO:0009966);; Cellular Component: intracellular part (GO:0044424);;	K10630|1.21217e-139|clv:106146052|K10630 RanBP-type and C3HC4-type zinc finger-containing protein 1 [EC:2.3.2.27] | (RefSeq) ranBP-type and C3HC4-type zinc finger-containing protein 1-like	[O]	Posttranslational modification, protein turnover, chaperones	Sharpin PH domain;; IBR domain, a half RING-finger domain;; Zn-finger in Ran binding protein and others	RanBP-type and C3HC4-type zinc finger-containing protein 1 OS=Dicentrarchus labrax OX=13489 GN=rbck1 PE=3 SV=1	O	Posttranslational modification, protein turnover, chaperones	ranBP-type and C3HC4-type zinc finger-containing protein 1-like, partial [Columba livia]
gene-LOC110361174	novel_miR_764	17	0	0	0	0	0	0	0.936842	0	0	0	0	0	0	0.00731512	0.640379	-5.78967	down	--	--	--	--	--	--	--	--	--	--	uncharacterized protein LOC110361174 [Columba livia]
gene-LOC102083987	novel_miR_764	17	0	0	0	0	0	0	0.936842	0	0	0	0	0	0	0.00731512	0.640379	-5.78967	down	--	--	--	--	[T]	Signal transduction mechanisms	Putative zinc-RING and/or ribbon;; RUN domain	Pleckstrin homology domain-containing family M member 3 OS=Xenopus laevis OX=8355 GN=plekhm3 PE=2 SV=1	S	Function unknown	pleckstrin homology domain-containing family M member 1, partial [Columba livia]
gene-CDK5RAP3	novel_miR_764	17	0	0	0	0	0	0	0.936842	0	0	0	0	0	0	0.00731512	0.640379	-5.78967	down	--	--	Biological Process: regulation of cyclin-dependent protein serine/threonine kinase activity (GO:0000079);; Biological Process: regulation of transcription, DNA-templated (GO:0006355);; Biological Process: positive regulation of macromolecule metabolic process (GO:0010604);; Cellular Component: endomembrane system (GO:0012505);; Cellular Component: microtubule cytoskeleton (GO:0015630);; Molecular…	--	[T]	Signal transduction mechanisms	Protein of unknown function (DUF773)	--	S	Function unknown	LOW QUALITY PROTEIN: CDK5 regulatory subunit-associated protein 3 [Columba livia]
Columba_livia_newGene_5497	novel_miR_764	17	0	0	0	0	0	0	0.936842	0	0	0	0	0	0	0.00731512	0.640379	-5.78967	down	--	--	--	--	--	--	--	--	--	--	hypothetical protein llap_975 [Limosa lapponica baueri]
gene-LOC102085752	novel_miR_764	17	0	0	0	0	0	0	0.936842	0	0	0	0	0	0	0.00731512	0.640379	-5.78967	down	[QV]	Secondary metabolites biosynthesis, transport and catabolism ;; Defense mechanisms	--	K07410|0|clv:102085752|K07410 cytochrome P450 family 1 subfamily B polypeptide 1 [EC:1.14.14.1] | (RefSeq) cytochrome P450 1B1	[Q]	Secondary metabolites biosynthesis, transport and catabolism	Cytochrome P450	Cytochrome P450 1A1 OS=Sparus aurata OX=8175 GN=cyp1a1 PE=2 SV=1	Q	Secondary metabolites biosynthesis, transport and catabolism	cytochrome P450 1B1 [Columba livia]
gene-SYNDIG1L	novel_miR_764	17	0	0	0	0	0	0	0.936842	0	0	0	0	0	0	0.00731512	0.640379	-5.78967	down	--	--	Biological Process: response to biotic stimulus (GO:0009607);; Cellular Component: integral component of membrane (GO:0016021);;	--	--	--	Interferon-induced transmembrane protein	Synapse differentiation-inducing gene protein 1-like OS=Danio rerio OX=7955 GN=syndig1l PE=3 SV=1	S	Function unknown	synapse differentiation-inducing gene protein 1-like [Columba livia]
gene-MCM10	novel_miR_764	17	0	0	0	0	0	0	0.936842	0	0	0	0	0	0	0.00731512	0.640379	-5.78967	down	--	--	Cellular Component: nucleus (GO:0005634);; Biological Process: DNA replication (GO:0006260);;	K10736|0|clv:102086799|K10736 minichromosome maintenance protein 10 | (RefSeq) MCM10; minichromosome maintenance 10 replication initiation factor	[D]	Cell cycle control, cell division, chromosome partitioning	Mcm10 replication factor;; Primase zinc finger	Protein MCM10 homolog OS=Xenopus laevis OX=8355 GN=mcm10 PE=1 SV=2	S	Function unknown	minichromosome maintenance complex component 10, partial [Columba livia]
gene-LOC110364544	novel_miR_764	17	0	0	0	0	0	0	0.936842	0	0	0	0	0	0	0.00731512	0.640379	-5.78967	down	--	--	Cellular Component: integral component of membrane (GO:0016021);;	--	--	--	Immunoglobulin V-set domain	--	S	Function unknown	LOW QUALITY PROTEIN: SLAM family member 5-like, partial [Columba livia]
gene-HECTD4	novel_miR_764	17	0	0	0	0	0	0	0.936842	0	0	0	0	0	0	0.00731512	0.640379	-5.78967	down	--	--	Molecular Function: ubiquitin-protein transferase activity (GO:0004842);; Biological Process: protein ubiquitination (GO:0016567);; Molecular Function: ligase activity (GO:0016874);;	K17849|0|clv:102096524|K17849 E3 ubiquitin-protein ligase HECTD4 [EC:2.3.2.26] | (RefSeq) HECTD4; HECT domain E3 ubiquitin protein ligase 4	--	--	HECT-domain (ubiquitin-transferase)	E3 ubiquitin-protein ligase HACE1 OS=Gallus gallus OX=9031 GN=HACE1 PE=2 SV=1	DZ	--	LOW QUALITY PROTEIN: probable E3 ubiquitin-protein ligase HECTD4 [Columba livia]
Columba_livia_newGene_19320	novel_miR_764	17	0	0	0	0	0	0	0.936842	0	0	0	0	0	0	0.00731512	0.640379	-5.78967	down	--	--	--	--	--	--	--	--	S	Function unknown	zinc finger protein 777-like [Patagioenas fasciata monilis]
gene-SH3BP4	novel_miR_764	17	0	0	0	0	0	0	0.936842	0	0	0	0	0	0	0.00731512	0.640379	-5.78967	down	--	--	--	K20066|0|clv:102095288|K20066 SH3 domain-binding protein 4 | (RefSeq) SH3BP4; SH3 domain binding protein 4	--	--	Variant SH3 domain;; Variant SH3 domain;; SH3 domain;; ZU5 domain	SH3 domain-binding protein 4 OS=Xenopus tropicalis OX=8364 GN=sh3bp4 PE=2 SV=1	U	Intracellular trafficking, secretion, and vesicular transport	SH3 domain-binding protein 4 isoform X2 [Columba livia]
Columba_livia_newGene_27475	novel_miR_764	17	0	0	0	0	0	0	0.936842	0	0	0	0	0	0	0.00731512	0.640379	-5.78967	down	--	--	--	--	--	--	--	--	--	--	uncharacterized protein LOC106015072 [Anas platyrhynchos]
Columba_livia_newGene_6841	novel_miR_764	17	0	0	0	0	0	0	0.936842	0	0	0	0	0	0	0.00731512	0.640379	-5.78967	down	--	--	Molecular Function: RNA binding (GO:0003723);; Molecular Function: RNA-directed DNA polymerase activity (GO:0003964);; Biological Process: RNA-dependent DNA biosynthetic process (GO:0006278);;	--	--	--	--	--	S	Function unknown	hypothetical protein M959_14812, partial [Chaetura pelagica]
gene-LOC110355552	novel_miR_764	17	0	0	0	0	0	0	0.936842	0	0	0	0	0	0	0.00731512	0.640379	-5.78967	down	--	--	--	K10075|1.25244e-38|apla:101800394|K10075 killer cell lectin-like receptor subfamily F member 1 | (RefSeq) killer cell lectin-like receptor subfamily B member 1A	[TV]	--	Lectin C-type domain	--	S	Function unknown	killer cell lectin-like receptor subfamily F member 2 isoform X2 [Columba livia]
gene-ERMN	novel_miR_764	17	0	0	0	0	0	0	0.936842	0	0	0	0	0	0	0.00731512	0.640379	-5.78967	down	--	--	--	--	[R]	General function prediction only	--	--	K	Transcription	ermin [Columba livia]
gene-LOC102098404	novel_miR_764	17	0	0	0	0	0	0	0.936842	0	0	0	0	0	0	0.00731512	0.640379	-5.78967	down	[S]	Function unknown	Biological Process: leukotriene metabolic process (GO:0006691);; Molecular Function: enzyme activator activity (GO:0008047);; Cellular Component: integral component of membrane (GO:0016021);; Biological Process: positive regulation of catalytic activity (GO:0043085);;	K00807|2.6548e-59|clv:102098404|K00807 leukotriene-C4 synthase [EC:4.4.1.20] | (RefSeq) leukotriene C4 synthase	--	--	MAPEG family	--	I	Lipid transport and metabolism	leukotriene C4 synthase isoform X1 [Columba livia]
gene-PCDH12	novel_miR_764	17	0	0	0	0	0	0	0.936842	0	0	0	0	0	0	0.00731512	0.640379	-5.78967	down	[S]	Function unknown	Molecular Function: calcium ion binding (GO:0005509);; Cellular Component: plasma membrane (GO:0005886);; Cellular Component: cell-cell junction (GO:0005911);; Biological Process: homophilic cell adhesion via plasma membrane adhesion molecules (GO:0007156);; Cellular Component: integral component of membrane (GO:0016021);;	K16499|0|clv:102093799|K16499 protocadherin delta 2 | (RefSeq) PCDH12; protocadherin 12	[S]	Function unknown	Cadherin domain;; Cadherin-like	Protocadherin-15 OS=Gallus gallus OX=9031 GN=Pcdh15 PE=1 SV=1	U	Intracellular trafficking, secretion, and vesicular transport	protocadherin-12 [Columba livia]
gene-LOC102095930	novel_miR_764	17	0	0	0	0	0	0	0.936842	0	0	0	0	0	0	0.00731512	0.640379	-5.78967	down	--	--	--	K03906|0|clv:102095930|K03906 coagulation factor XIII B polypeptide | (RefSeq) F13B; coagulation factor XIII B chain	--	--	Sushi repeat (SCR repeat);; Beta-2-glycoprotein-1 fifth domain;; Domain of unknown function (DUF1962)	Sushi domain-containing protein 4 OS=Danio rerio OX=7955 GN=susd4 PE=3 SV=1	S	Function unknown	coagulation factor XIII B chain [Columba livia]
gene-MAP2K4	novel_miR_764	17	0	0	0	0	0	0	0.936842	0	0	0	0	0	0	0.00731512	0.640379	-5.78967	down	[T]	Signal transduction mechanisms	Biological Process: MAPK cascade (GO:0000165);; Molecular Function: signal transducer, downstream of receptor, with serine/threonine kinase activity (GO:0004702);; Molecular Function: ATP binding (GO:0005524);; Cellular Component: cytoplasm (GO:0005737);; Biological Process: response to wounding (GO:0009611);; Biological Process: cellular response to mechanical stimulus (GO:0071260);; Biological …	K04430|0|clv:102085780|K04430 mitogen-activated protein kinase kinase 4 [EC:2.7.12.2] | (RefSeq) MAP2K4; mitogen-activated protein kinase kinase 4	[T]	Signal transduction mechanisms	Protein kinase domain;; Protein tyrosine kinase;; Kinase-like;; Seadornavirus VP7	Dual specificity mitogen-activated protein kinase kinase 2 (Fragment) OS=Xenopus laevis OX=8355 GN=map2k2 PE=1 SV=1	T	Signal transduction mechanisms	dual specificity mitogen-activated protein kinase kinase 4 isoform X5 [Columba livia]
gene-LOC102094308	novel_miR_764	17	0	0	0	0	0	0	0.936842	0	0	0	0	0	0	0.00731512	0.640379	-5.78967	down	--	--	Molecular Function: ubiquitin-protein transferase activity (GO:0004842);; Biological Process: mitochondrion organization (GO:0007005);; Molecular Function: zinc ion binding (GO:0008270);; Cellular Component: integral component of membrane (GO:0016021);; Biological Process: protein ubiquitination (GO:0016567);; Molecular Function: ligase activity (GO:0016874);;	K15688|0|clv:102094308|K15688 E3 ubiquitin-protein ligase MUL1 [EC:2.3.2.27] | (RefSeq) mitochondrial ubiquitin ligase activator of nfkb 1-A	[O]	Posttranslational modification, protein turnover, chaperones	E3 Ubiquitin ligase;; Zinc finger, C3HC4 type (RING finger)	Mitochondrial ubiquitin ligase activator of nfkb 1-A OS=Danio rerio OX=7955 GN=mul1a PE=2 SV=1	O	Posttranslational modification, protein turnover, chaperones	mitochondrial ubiquitin ligase activator of nfkb 1-A [Columba livia]
gene-WSB2	novel_miR_764	17	0	0	0	0	0	0	0.936842	0	0	0	0	0	0	0.00731512	0.640379	-5.78967	down	[R]	General function prediction only	--	K10342|0|clv:102098468|K10342 WD repeat and SOCS box-containing protein 2 | (RefSeq) WSB2; WD repeat and SOCS box containing 2	[R]	General function prediction only	WD domain, G-beta repeat;; SOCS box;; Anaphase-promoting complex subunit 4 WD40 domain	WD repeat and SOCS box-containing protein 1 OS=Danio rerio OX=7955 GN=wsb1 PE=2 SV=1	S	Function unknown	WD repeat and SOCS box-containing protein 2 [Columba livia]
gene-SMG6	novel_miR_764	17	0	0	0	0	0	0	0.936842	0	0	0	0	0	0	0.00731512	0.640379	-5.78967	down	--	--	--	K11124|0|clv:102093430|K11124 protein SMG6 [EC:3.1.-.-] | (RefSeq) SMG6; SMG6, nonsense mediated mRNA decay factor	[A]	RNA processing and modification	Est1 DNA/RNA binding domain;; PIN domain;; Telomerase activating protein Est1	--	S	Function unknown	LOW QUALITY PROTEIN: telomerase-binding protein EST1A [Columba livia]
gene-LOC102085005	novel_miR_764	17	0	0	0	0	0	0	0.936842	0	0	0	0	0	0	0.00731512	0.640379	-5.78967	down	--	--	--	--	--	--	--	--	--	--	putative LOC102085005, transcript variant X1, partial [Columba livia]
gene-LDLRAD1	novel_miR_764	17	0	0	0	0	0	0	0.936842	0	0	0	0	0	0	0.00731512	0.640379	-5.78967	down	--	--	Cellular Component: integral component of membrane (GO:0016021);;	--	--	--	Low-density lipoprotein receptor domain class A	Sortilin-related receptor (Fragment) OS=Gallus gallus OX=9031 GN=SORL1 PE=2 SV=1	S	Function unknown	low-density lipoprotein receptor class A domain-containing protein 1 [Columba livia]
gene-NPDC1	novel_miR_764	17	0	0	0	0	0	0	0.936842	0	0	0	0	0	0	0.00731512	0.640379	-5.78967	down	--	--	--	--	[T]	Signal transduction mechanisms	Neural proliferation differentiation control-1 protein (NPDC1)	--	S	Function unknown	neural proliferation differentiation and control protein 1 isoform X1 [Columba livia]
gene-GPR37L1	novel_miR_764	17	0	0	0	0	0	0	0.936842	0	0	0	0	0	0	0.00731512	0.640379	-5.78967	down	--	--	--	K04244|0|clv:102091865|K04244 endothelin type b receptor-like protein 2 | (RefSeq) GPR37L1; G protein-coupled receptor 37 like 1	[R]	General function prediction only	7 transmembrane receptor (rhodopsin family)	Endothelin receptor type B (Fragment) OS=Coturnix japonica OX=93934 GN=EDNRB PE=2 SV=1	U	Intracellular trafficking, secretion, and vesicular transport	prosaposin receptor GPR37L1 [Columba livia]
gene-WSCD2	novel_miR_764	17	0	0	0	0	0	0	0.936842	0	0	0	0	0	0	0.00731512	0.640379	-5.78967	down	--	--	--	--	[GO]	--	WSC domain;; Sulfotransferase domain	WSC domain-containing protein 2 OS=Danio rerio OX=7955 GN=wscd2 PE=3 SV=1	S	Function unknown	LOW QUALITY PROTEIN: WSC domain-containing protein 2 [Columba livia]
Columba_livia_newGene_88029	novel_miR_764	17	0	0	0	0	0	0	0.936842	0	0	0	0	0	0	0.00731512	0.640379	-5.78967	down	--	--	--	--	--	--	Immunoglobulin V-set domain;; Immunoglobulin domain;; Immunoglobulin I-set domain;; Immunoglobulin V-set domain	Ig heavy chain V region XIG8 (Fragment) OS=Xenopus laevis OX=8355 PE=2 SV=1	S	Function unknown	PREDICTED: LOW QUALITY PROTEIN: RNA-directed DNA polymerase from mobile element jockey-like, partial [Chlamydotis macqueenii]
gene-LOC110366120	novel_miR_764	17	0	0	0	0	0	0	0.936842	0	0	0	0	0	0	0.00731512	0.640379	-5.78967	down	--	--	--	--	--	--	--	--	--	--	uncharacterized protein LOC110366120 isoform X1 [Columba livia]
gene-ADAM8	novel_miR_764	17	0	0	0	0	0	0	0.936842	0	0	0	0	0	0	0.00731512	0.640379	-5.78967	down	--	--	--	K06540|0|clv:102084845|K06540 disintegrin and metalloproteinase domain-containing protein 8 [EC:3.4.24.-] | (RefSeq) ADAM8; ADAM metallopeptidase domain 8	[O]	Posttranslational modification, protein turnover, chaperones	Reprolysin (M12B) family zinc metalloprotease;; Reprolysin family propeptide;; ADAM cysteine-rich;; Disintegrin;; Metallo-peptidase family M12;; Metallo-peptidase family M12B Reprolysin-like;; Metallo-peptidase family M12B Reprolysin-like;; Metallo-peptidase family M12B Reprolysin-like	Zinc metalloproteinase-disintegrin-like NaMP OS=Naja atra OX=8656 PE=2 SV=1	S	Function unknown	LOW QUALITY PROTEIN: disintegrin and metalloproteinase domain-containing protein 8 [Columba livia]
gene-NXPH4	novel_miR_764	17	0	0	0	0	0	0	0.936842	0	0	0	0	0	0	0.00731512	0.640379	-5.78967	down	--	--	--	--	--	--	Neurexophilin	--	O	Posttranslational modification, protein turnover, chaperones	neurexophilin 4 [Columba livia]
gene-DPYSL3	novel_miR_764	17	0	0	0	0	0	0	0.936842	0	0	0	0	0	0	0.00731512	0.640379	-5.78967	down	[F]	Nucleotide transport and metabolism	--	--	[F]	Nucleotide transport and metabolism	Amidohydrolase family;; Amidohydrolase family	Dihydropyrimidinase-related protein 3-B OS=Xenopus laevis OX=8355 GN=dpysl3-b PE=2 SV=1	F	Nucleotide transport and metabolism	dihydropyrimidinase-related protein 3 [Columba livia]
gene-HOMER3	novel_miR_764	17	0	0	0	0	0	0	0.936842	0	0	0	0	0	0	0.00731512	0.640379	-5.78967	down	--	--	--	K15010|0|cjo:107325357|K15010 homer | (RefSeq) HOMER3; homer scaffolding protein 3	--	--	WH1 domain	--	Z	Cytoskeleton	homer protein homolog 3 isoform X1 [Columba livia]
gene-IGSF3	novel_miR_764	17	0	0	0	0	0	0	0.936842	0	0	0	0	0	0	0.00731512	0.640379	-5.78967	down	--	--	--	K06522|0|clv:102092242|K06522 immunoglobulin superfamily, member 2/3 | (RefSeq) IGSF3; immunoglobulin superfamily member 3	--	--	Immunoglobulin V-set domain;; Immunoglobulin domain;; Immunoglobulin I-set domain;; Immunoglobulin domain;; Immunoglobulin domain;; Domain of unknown function (DUF3821)	Immunoglobulin superfamily member 3 OS=Xenopus laevis OX=8355 GN=igsf3 PE=2 SV=1	U	Intracellular trafficking, secretion, and vesicular transport	LOW QUALITY PROTEIN: immunoglobulin superfamily member 3 [Columba livia]
gene-COPS9	novel_miR_764	17	0	0	0	0	0	0	0.936842	0	0	0	0	0	0	0.00731512	0.640379	-5.78967	down	--	--	--	--	--	--	Myeloma-overexpressed-like	COP9 signalosome complex subunit 9 OS=Xenopus tropicalis OX=8364 GN=cops9 PE=3 SV=1	S	Function unknown	myeloma-overexpressed protein 2-like, partial [Scleropages formosus]
gene-STX4	novel_miR_764	17	0	0	0	0	0	0	0.936842	0	0	0	0	0	0	0.00731512	0.640379	-5.78967	down	--	--	Molecular Function: SNARE binding (GO:0000149);; Biological Process: positive regulation of immune effector process (GO:0002699);; Molecular Function: SNAP receptor activity (GO:0005484);; Cellular Component: plasma membrane (GO:0005886);; Biological Process: intracellular protein transport (GO:0006886);; Cellular Component: synaptic vesicle (GO:0008021);; Biological Process: positive regulation …	K13502|1.29383e-110|clv:102089411|K13502 syntaxin 4 | (RefSeq) STX4, Syntaxin-4; syntaxin 4	[U]	Intracellular trafficking, secretion, and vesicular transport	Syntaxin;; SNARE domain	--	U	Intracellular trafficking, secretion, and vesicular transport	syntaxin-4 [Columba livia]
gene-ARHGDIG	novel_miR_764	17	0	0	0	0	0	0	0.936842	0	0	0	0	0	0	0.00731512	0.640379	-5.78967	down	--	--	--	K12462|2.87581e-99|clv:102091322|K12462 Rho GDP-dissociation inhibitor | (RefSeq) ARHGDIG; Rho GDP dissociation inhibitor gamma	[T]	Signal transduction mechanisms	RHO protein GDP dissociation inhibitor	--	O	Posttranslational modification, protein turnover, chaperones	rho GDP-dissociation inhibitor 3 [Columba livia]
gene-NFKB2	novel_miR_764	17	0	0	0	0	0	0	0.936842	0	0	0	0	0	0	0.00731512	0.640379	-5.78967	down	[T]	Signal transduction mechanisms	Molecular Function: RNA polymerase II core promoter proximal region sequence-specific DNA binding (GO:0000978);; Molecular Function: transcriptional activator activity, RNA polymerase II core promoter proximal region sequence-specific binding (GO:0001077);; Biological Process: follicular dendritic cell differentiation (GO:0002268);; Biological Process: germinal center formation (GO:0002467);; Cel…	K04469|0|clv:102094763|K04469 nuclear factor of kappa light polypeptide gene enhancer in B-cells 2 | (RefSeq) NFKB2; nuclear factor kappa B subunit 2	--	--	Rel homology DNA-binding domain;; Rel homology dimerisation domain;; Ankyrin repeats (3 copies);; Ankyrin repeat;; Ankyrin repeat;; Ankyrin repeats (many copies);; Ankyrin repeats (many copies);; Death domain	Nuclear factor NF-kappa-B p100 subunit OS=Gallus gallus OX=9031 GN=NFKB2 PE=1 SV=1	S	Function unknown	nuclear factor NF-kappa-B p100 subunit [Columba livia]
gene-MECR	novel_miR_764	17	0	0	0	0	0	0	0.936842	0	0	0	0	0	0	0.00731512	0.640379	-5.78967	down	[CR]	Energy production and conversion ;; General function prediction only	Molecular Function: zinc ion binding (GO:0008270);; Molecular Function: oxidoreductase activity (GO:0016491);; Biological Process: oxidation-reduction process (GO:0055114);;	K07512|0|clv:102096502|K07512 mitochondrial trans-2-enoyl-CoA reductase [EC:1.3.1.38] | (RefSeq) MECR; mitochondrial trans-2-enoyl-CoA reductase	[KC]	--	Zinc-binding dehydrogenase;; Alcohol dehydrogenase GroES-like domain;; Zinc-binding dehydrogenase	Enoyl-[acyl-carrier-protein] reductase, mitochondrial OS=Xenopus tropicalis OX=8364 GN=mecr PE=2 SV=1	C	Energy production and conversion	enoyl-[acyl-carrier-protein] reductase, mitochondrial isoform X1 [Columba livia]
gene-MAATS1	novel_miR_764	17	0	0	0	0	0	0	0.936842	0	0	0	0	0	0	0.00731512	0.640379	-5.78967	down	--	--	--	--	--	--	Solute carrier (proton/amino acid symporter), TRAMD3 or PAT1	--	S	Function unknown	cilia- and flagella-associated protein 91 isoform X1 [Columba livia]
gene-CLDN3	novel_miR_764	17	0	0	0	0	0	0	0.936842	0	0	0	0	0	0	0.00731512	0.640379	-5.78967	down	--	--	Biological Process: response to hypoxia (GO:0001666);; Biological Process: epithelial cell morphogenesis (GO:0003382);; Molecular Function: structural molecule activity (GO:0005198);; Cellular Component: bicellular tight junction (GO:0005923);; Cellular Component: integral component of membrane (GO:0016021);; Cellular Component: apicolateral plasma membrane (GO:0016327);; Cellular Component: late…	K06087|2.35076e-117|clv:102098148|K06087 claudin | (RefSeq) CLDN3, Claudin-3; claudin 3	--	--	PMP-22/EMP/MP20/Claudin family;; PMP-22/EMP/MP20/Claudin tight junction	Claudin-like protein ZF-A89 OS=Danio rerio OX=7955 GN=cldnd PE=2 SV=1	U	Intracellular trafficking, secretion, and vesicular transport	claudin-3 [Columba livia]
gene-BRAP	novel_miR_764	17	0	0	0	0	0	0	0.936842	0	0	0	0	0	0	0.00731512	0.640379	-5.78967	down	--	--	--	K10632|0|clv:102097853|K10632 BRCA1-associated protein [EC:2.3.2.27] | (RefSeq) BRAP; BRCA1 associated protein	[R]	General function prediction only	BRCA1-associated protein 2;; Zn-finger in ubiquitin-hydrolases and other protein;; Ring finger domain;; Zinc finger, C3HC4 type (RING finger);; Zinc finger, C3HC4 type (RING finger)	Ubiquitin carboxyl-terminal hydrolase 44 OS=Xenopus tropicalis OX=8364 GN=usp44 PE=2 SV=1	S	Function unknown	BRCA1-associated protein [Columba livia]
gene-LRP2	novel_miR_764	17	0	0	0	0	0	0	0.936842	0	0	0	0	0	0	0.00731512	0.640379	-5.78967	down	[G]	Carbohydrate transport and metabolism	Molecular Function: calcium ion binding (GO:0005509);; Cellular Component: integral component of membrane (GO:0016021);;	K06233|0|clv:102090516|K06233 low density lipoprotein-related protein 2 | (RefSeq) LRP2; LDL receptor related protein 2	[T]	Signal transduction mechanisms	Low-density lipoprotein receptor domain class A;; Low-density lipoprotein receptor repeat class B;; Coagulation Factor Xa inhibitory site;; Domain of unknown function (DUF5050);; Complement Clr-like EGF-like;; SMP-30/Gluconolaconase/LRE-like region;; Calcium-binding EGF domain	Low-density lipoprotein receptor-related protein 1 OS=Gallus gallus OX=9031 GN=LRP1 PE=2 SV=1	S	Function unknown	low-density lipoprotein receptor-related protein 2 [Columba livia]
gene-MTCH2	novel_miR_764	17	0	0	0	0	0	0	0.936842	0	0	0	0	0	0	0.00731512	0.640379	-5.78967	down	--	--	Cellular Component: nucleus (GO:0005634);; Cellular Component: mitochondrial outer membrane (GO:0005741);; Cellular Component: mitochondrial inner membrane (GO:0005743);; Cellular Component: integral component of membrane (GO:0016021);; Biological Process: positive regulation of apoptotic process (GO:0043065);; Cellular Component: extracellular exosome (GO:0070062);; Biological Process: protein l…	K17885|1.26621e-126|fab:101811577|K17885 mitochondrial carrier | (RefSeq) MTCH2; mitochondrial carrier 2	[R]	General function prediction only	Mitochondrial carrier protein	--	O	Posttranslational modification, protein turnover, chaperones	mitochondrial carrier homolog 2 [Columba livia]
gene-ID4	novel_miR_764	17	0	0	0	0	0	0	0.936842	0	0	0	0	0	0	0.00731512	0.640379	-5.78967	down	--	--	Molecular Function: DNA binding (GO:0003677);; Cellular Component: nucleus (GO:0005634);; Cellular Component: cytoplasm (GO:0005737);; Biological Process: negative regulation of transcription, DNA-templated (GO:0045892);; Molecular Function: protein dimerization activity (GO:0046983);;	K17695|1.59644e-34|phi:102099633|K17695 DNA-binding protein inhibitor ID4 | (RefSeq) ID4; inhibitor of DNA binding 4, HLH protein	--	--	Helix-loop-helix DNA-binding domain	DNA-binding protein inhibitor ID-4 OS=Xenopus laevis OX=8355 GN=id4 PE=2 SV=1	K	Transcription	DNA-binding protein inhibitor ID-4, partial [Columba livia]
gene-ATP8B1	novel_miR_764	17	0	0	0	0	0	0	0.936842	0	0	0	0	0	0	0.00731512	0.640379	-5.78967	down	[P]	Inorganic ion transport and metabolism	Molecular Function: magnesium ion binding (GO:0000287);; Molecular Function: phospholipid-translocating ATPase activity (GO:0004012);; Molecular Function: ATP binding (GO:0005524);; Cellular Component: integral component of membrane (GO:0016021);; Biological Process: phospholipid translocation (GO:0045332);;	K01530|0|clv:102096539|K01530 phospholipid-translocating ATPase [EC:3.6.3.1] | (RefSeq) ATP8B1; ATPase phospholipid transporting 8B1	[R]	General function prediction only	Phospholipid-translocating P-type ATPase C-terminal;; Cation transport ATPase (P-type);; haloacid dehalogenase-like hydrolase;; E1-E2 ATPase	Phospholipid-transporting ATPase IC OS=Xenopus tropicalis OX=8364 GN=atp8b1 PE=2 SV=1	U	Intracellular trafficking, secretion, and vesicular transport	phospholipid-transporting ATPase IC [Columba livia]
Columba_livia_newGene_34735	novel_miR_764	17	0	0	0	0	0	0	0.936842	0	0	0	0	0	0	0.00731512	0.640379	-5.78967	down	--	--	Molecular Function: RNA binding (GO:0003723);; Molecular Function: RNA-directed DNA polymerase activity (GO:0003964);; Biological Process: RNA-dependent DNA biosynthetic process (GO:0006278);;	--	[R]	General function prediction only	--	--	S	Function unknown	rna-directed dna polymerase from mobile element jockey-like [Limosa lapponica baueri]
Columba_livia_newGene_46205	novel_miR_764	17	0	0	0	0	0	0	0.936842	0	0	0	0	0	0	0.00731512	0.640379	-5.78967	down	--	--	--	--	--	--	--	--	S	Function unknown	hypothetical protein Y956_06669, partial [Nipponia nippon]
gene-MPHOSPH8	novel_miR_764	17	0	0	0	0	0	0	0.936842	0	0	0	0	0	0	0.00731512	0.640379	-5.78967	down	[T]	Signal transduction mechanisms	--	--	[R]	General function prediction only	Ankyrin repeats (3 copies);; Ankyrin repeats (many copies);; Ankyrin repeats (many copies);; Ankyrin repeat;; Ankyrin repeat;; Chromo (CHRromatin Organisation MOdifier) domain	Inversin OS=Danio rerio OX=7955 GN=invs PE=2 SV=1	S	Function unknown	M-phase phosphoprotein 8, partial [Columba livia]
gene-CAST	novel_miR_764	17	0	0	0	0	0	0	0.936842	0	0	0	0	0	0	0.00731512	0.640379	-5.78967	down	--	--	--	K04281|0|clv:102094479|K04281 calpastatin | (RefSeq) CAST; calpastatin	--	--	Calpain inhibitor	--	O	Posttranslational modification, protein turnover, chaperones	calpastatin [Columba livia]
gene-LOC102097001	novel_miR_764	17	0	0	0	0	0	0	0.936842	0	0	0	0	0	0	0.00731512	0.640379	-5.78967	down	[T]	Signal transduction mechanisms	Molecular Function: guanylate cyclase activity (GO:0004383);; Molecular Function: protein kinase activity (GO:0004672);; Molecular Function: ATP binding (GO:0005524);; Cellular Component: intracellular (GO:0005622);; Biological Process: cGMP biosynthetic process (GO:0006182);; Biological Process: protein phosphorylation (GO:0006468);; Cellular Component: integral component of membrane (GO:0016021…	K12323|0|clv:102097001|K12323 atrial natriuretic peptide receptor A [EC:4.6.1.2] | (RefSeq) NPR1; atrial natriuretic peptide receptor 1	[T]	Signal transduction mechanisms	Adenylate and Guanylate cyclase catalytic domain;; Protein tyrosine kinase;; Protein kinase domain;; Receptor family ligand binding region	Atrial natriuretic peptide receptor 2 OS=Anguilla japonica OX=7937 GN=npr2 PE=2 SV=1	T	Signal transduction mechanisms	LOW QUALITY PROTEIN: atrial natriuretic peptide receptor 1, partial [Columba livia]
gene-PTPRCAP	novel_miR_764	17	0	0	0	0	0	0	0.936842	0	0	0	0	0	0	0.00731512	0.640379	-5.78967	down	--	--	Cellular Component: stress fiber (GO:0001725);; Cellular Component: cytosol (GO:0005829);; Cellular Component: actin filament (GO:0005884);; Cellular Component: plasma membrane (GO:0005886);; Cellular Component: focal adhesion (GO:0005925);; Cellular Component: lamellipodium (GO:0030027);; Biological Process: ruffle organization (GO:0031529);; Biological Process: negative regulation of Arp2/3 com…	K13886|1.38972e-53|clv:102090603|K13886 coronin-1B/1C/6 | (RefSeq) CORO1B; coronin-1B	--	--	Protein tyrosine phosphatase receptor type C-associated	--	--	--	protein tyrosine phosphatase receptor type C-associated protein, partial [Columba livia]
gene-HMCN1	novel_miR_764	17	0	0	0	0	0	0	0.936842	0	0	0	0	0	0	0.00731512	0.640379	-5.78967	down	[M]	Cell wall/membrane/envelope biogenesis	Molecular Function: calcium ion binding (GO:0005509);;	K17341|0|clv:102096075|K17341 hemicentin | (RefSeq) HMCN1; hemicentin 1	[RP]	--	Immunoglobulin I-set domain;; Immunoglobulin domain;; Immunoglobulin domain;; Immunoglobulin domain;; Immunoglobulin V-set domain;; CD80-like C2-set immunoglobulin domain;; Ig-like domain on T-cell surface glycoprotein CD3 epsilon chain;; Thrombospondin type 1 domain;; Calcium-binding EGF domain;; G2F domain;; Izumo-like Immunoglobulin domain;; Complement Clr-like EGF-like;; Immunoglobulin C1-set…	Fibulin-1 OS=Gallus gallus OX=9031 GN=FBLN1 PE=2 SV=2	S	Function unknown	LOW QUALITY PROTEIN: hemicentin-1 [Columba livia]
gene-SEMA6C	novel_miR_764	17	0	0	0	0	0	0	0.936842	0	0	0	0	0	0	0.00731512	0.640379	-5.78967	down	--	--	--	K06842|0|clv:102083454|K06842 semaphorin 6 | (RefSeq) SEMA6C; semaphorin 6C	[T]	Signal transduction mechanisms	Sema domain	Semaphorin-3D OS=Danio rerio OX=7955 GN=sema3d PE=2 SV=1	S	Function unknown	LOW QUALITY PROTEIN: semaphorin-6C [Columba livia]
gene-LOC110363575	novel_miR_764	17	0	0	0	0	0	0	0.936842	0	0	0	0	0	0	0.00731512	0.640379	-5.78967	down	--	--	--	--	--	--	IQ calmodulin-binding motif	--	S	Function unknown	IQ domain-containing protein F5-like [Columba livia]
gene-TSPOAP1	novel_miR_764	17	0	0	0	0	0	0	0.936842	0	0	0	0	0	0	0.00731512	0.640379	-5.78967	down	--	--	--	K19922|0|clv:102097229|K19922 peripheral-type benzodiazepine receptor-associated protein 1 | (RefSeq) TSPOAP1, BZRAP1; TSPO associated protein 1	[TZ]	--	Variant SH3 domain;; Variant SH3 domain;; SH3 domain;; Fibronectin type III domain	RIMS-binding protein 2 OS=Gallus gallus OX=9031 GN=RIMBP2 PE=1 SV=1	S	Function unknown	peripheral-type benzodiazepine receptor-associated protein 1 [Columba livia]
gene-PLCG1	novel_miR_764	17	0	0	0	0	0	0	0.936842	0	0	0	0	0	0	0.00731512	0.640379	-5.78967	down	--	--	Molecular Function: phosphatidylinositol phospholipase C activity (GO:0004435);; Molecular Function: signal transducer activity (GO:0004871);; Cellular Component: intracellular (GO:0005622);; Biological Process: phospholipid catabolic process (GO:0009395);; Biological Process: intracellular signal transduction (GO:0035556);;	K01116|0|clv:102098341|K01116 phosphatidylinositol phospholipase C, gamma-1 [EC:3.1.4.11] | (RefSeq) PLCG1; phospholipase C gamma 1	[I]	Lipid transport and metabolism	Phosphatidylinositol-specific phospholipase C, X domain;; SH2 domain;; Phosphatidylinositol-specific phospholipase C, Y domain;; SH3 domain;; C2 domain;; PH domain;; Variant SH3 domain;; Variant SH3 domain	1-phosphatidylinositol 4,5-bisphosphate phosphodiesterase delta-3-A OS=Danio rerio OX=7955 GN=plcd3a PE=2 SV=1	T	Signal transduction mechanisms	1-phosphatidylinositol 4,5-bisphosphate phosphodiesterase gamma-1 [Columba livia]
gene-FBXO34	novel_miR_764	17	0	0	0	0	0	0	0.936842	0	0	0	0	0	0	0.00731512	0.640379	-5.78967	down	--	--	--	K10311|0|clv:102087241|K10311 F-box protein 34 | (RefSeq) FBXO34; F-box protein 34	--	--	--	--	S	Function unknown	F-box only protein 34 [Columba livia]
gene-BICDL1	novel_miR_764	17	0	0	0	0	0	0	0.936842	0	0	0	0	0	0	0.00731512	0.640379	-5.78967	down	--	--	--	K16756|0|apla:101800592|K16756 coiled-coil domain-containing protein 64 | (RefSeq) BICDL1, CCDC64; BICD family like cargo adaptor 1	--	--	--	BICD family-like cargo adapter 1 OS=Xenopus tropicalis OX=8364 GN=bicdl1 PE=2 SV=1	S	Function unknown	BICD family-like cargo adapter 1 [Columba livia]
Columba_livia_newGene_34624	novel_miR_764	17	0	0	0	0	0	0	0.936842	0	0	0	0	0	0	0.00731512	0.640379	-5.78967	down	--	--	Molecular Function: protein serine/threonine phosphatase inhibitor activity (GO:0004865);; Cellular Component: cytoplasm (GO:0005737);; Biological Process: negative regulation of protein kinase activity (GO:0006469);; Biological Process: intracellular signal transduction (GO:0035556);;	K08050|5.06756e-44|mgp:100551394|K08050 protein phosphatase 1 regulatory subunit 1A | (RefSeq) protein phosphatase 1 regulatory subunit 1A-like	--	--	Protein phosphatase inhibitor 1/DARPP-32	--	T	Signal transduction mechanisms	hypothetical protein AV530_008479 [Patagioenas fasciata monilis]
gene-GDA	novel_miR_764	17	0	0	0	0	0	0	0.936842	0	0	0	0	0	0	0.00731512	0.640379	-5.78967	down	[FR]	Nucleotide transport and metabolism ;; General function prediction only	Biological Process: guanine catabolic process (GO:0006147);; Molecular Function: zinc ion binding (GO:0008270);; Molecular Function: guanine deaminase activity (GO:0008892);; Cellular Component: extracellular exosome (GO:0070062);;	K01487|0|clv:102092167|K01487 guanine deaminase [EC:3.5.4.3] | (RefSeq) GDA; guanine deaminase	[FQ]	--	Amidohydrolase family;; Amidohydrolase family	--	F	Nucleotide transport and metabolism	guanine deaminase [Columba livia]
gene-HIP1R	novel_miR_764	17	0	0	0	0	0	0	0.936842	0	0	0	0	0	0	0.00731512	0.640379	-5.78967	down	--	--	--	K20040|0|clv:102089420|K20040 huntingtin-interacting protein 1-related protein | (RefSeq) HIP1R; huntingtin interacting protein 1 related	[Z]	Cytoskeleton	ANTH domain;; Clathrin-binding domain of Huntingtin-interacting protein 1;; I/LWEQ domain	--	S	Function unknown	LOW QUALITY PROTEIN: huntingtin-interacting protein 1-related protein [Columba livia]
Columba_livia_newGene_76000	novel_miR_764	17	0	0	0	0	0	0	0.936842	0	0	0	0	0	0	0.00731512	0.640379	-5.78967	down	--	--	--	--	--	--	--	--	S	Function unknown	aryl hydrocarbon receptor nuclear translocator-like protein 2 isoform x1 [Limosa lapponica baueri]
gene-MED16	novel_miR_764	17	0	0	0	0	0	0	0.936842	0	0	0	0	0	0	0.00731512	0.640379	-5.78967	down	--	--	--	K15159|0|clv:102085107|K15159 mediator of RNA polymerase II transcription subunit 16 | (RefSeq) MED16; mediator complex subunit 16	--	--	Mediator complex subunit 16	Mediator of RNA polymerase II transcription subunit 16 OS=Xenopus tropicalis OX=8364 GN=med16 PE=2 SV=1	K	Transcription	mediator of RNA polymerase II transcription subunit 16 isoform A [Patagioenas fasciata monilis]
Columba_livia_newGene_33665	novel_miR_764	17	0	0	0	0	0	0	0.936842	0	0	0	0	0	0	0.00731512	0.640379	-5.78967	down	--	--	--	--	--	--	--	--	S	Function unknown	hypothetical protein llap_787 [Limosa lapponica baueri]
Columba_livia_newGene_30755	novel_miR_764	17	0	0	0	0	0	0	0.936842	0	0	0	0	0	0	0.00731512	0.640379	-5.78967	down	--	--	--	--	--	--	--	--	S	Function unknown	hypothetical protein llap_11327 [Limosa lapponica baueri]
gene-TJP2	novel_miR_764	17	0	0	0	0	0	0	0.936842	0	0	0	0	0	0	0.00731512	0.640379	-5.78967	down	--	--	Cellular Component: bicellular tight junction (GO:0005923);;	K06098|0|clv:102093643|K06098 tight junction protein 2 | (RefSeq) TJP2; tight junction protein 2	[T]	Signal transduction mechanisms	PDZ domain (Also known as DHR or GLGF);; PDZ domain;; Guanylate kinase;; Variant SH3 domain	Disks large homolog 2 OS=Danio rerio OX=7955 GN=dlg2 PE=2 SV=1	O	Posttranslational modification, protein turnover, chaperones	tight junction protein 2, partial [Columba livia]
Columba_livia_newGene_91908	novel_miR_764	17	0	0	0	0	0	0	0.936842	0	0	0	0	0	0	0.00731512	0.640379	-5.78967	down	--	--	Molecular Function: RNA binding (GO:0003723);; Molecular Function: RNA-directed DNA polymerase activity (GO:0003964);; Biological Process: RNA-dependent DNA biosynthetic process (GO:0006278);;	--	--	--	--	--	S	Function unknown	hypothetical protein llap_4564 [Limosa lapponica baueri]
gene-PDE4C	novel_miR_764	17	0	0	0	0	0	0	0.936842	0	0	0	0	0	0	0.00731512	0.640379	-5.78967	down	--	--	Molecular Function: 3',5'-cyclic-nucleotide phosphodiesterase activity (GO:0004114);; Cellular Component: extracellular space (GO:0005615);; Biological Process: signal transduction (GO:0007165);; Molecular Function: metal ion binding (GO:0046872);;	K13293|0|clv:102097469|K13293 cAMP-specific phosphodiesterase 4 [EC:3.1.4.53] | (RefSeq) PDE4C; phosphodiesterase 4C	[T]	Signal transduction mechanisms	3'5'-cyclic nucleotide phosphodiesterase	Dual 3&apos;,5&apos;-cyclic-AMP and -GMP phosphodiesterase 11A OS=Takifugu rubripes OX=31033 GN=pde11a PE=3 SV=1	T	Signal transduction mechanisms	LOW QUALITY PROTEIN: cAMP-specific 3&apos;,5&apos;-cyclic phosphodiesterase 4C [Columba livia]
gene-INPPL1	novel_miR_764	17	0	0	0	0	0	0	0.936842	0	0	0	0	0	0	0.00731512	0.640379	-5.78967	down	--	--	Biological Process: endochondral ossification (GO:0001958);; Cellular Component: Golgi apparatus (GO:0005794);; Cellular Component: plasma membrane (GO:0005886);; Biological Process: glucose metabolic process (GO:0006006);; Biological Process: phosphatidylinositol biosynthetic process (GO:0006661);; Biological Process: endocytosis (GO:0006897);; Biological Process: actin filament organization (GO…	K15909|0|clv:102083667|K15909 phosphatidylinositol-3,4,5-trisphosphate 5-phosphatase 2 [EC:3.1.3.86] | (RefSeq) INPPL1; inositol polyphosphate phosphatase like 1	[U]	Intracellular trafficking, secretion, and vesicular transport	Endonuclease/Exonuclease/phosphatase family	Phosphatidylinositol 3,4,5-trisphosphate 5-phosphatase 2A OS=Danio rerio OX=7955 GN=inppl1a PE=2 SV=2	T	Signal transduction mechanisms	phosphatidylinositol 3,4,5-trisphosphate 5-phosphatase 2 [Columba livia]
gene-NTNG2	novel_miR_764	17	0	0	0	0	0	0	0.936842	0	0	0	0	0	0	0.00731512	0.640379	-5.78967	down	--	--	--	K16359|0|fch:102051266|K16359 netrin-G2 | (RefSeq) NTNG2; netrin G2	[T]	Signal transduction mechanisms	Laminin N-terminal (Domain VI);; Laminin EGF domain	Netrin-1 OS=Gallus gallus OX=9031 GN=NTN1 PE=1 SV=1	S	Function unknown	netrin-G2 isoform X2 [Columba livia]
gene-PLCD3	novel_miR_764	17	0	0	0	0	0	0	0.936842	0	0	0	0	0	0	0.00731512	0.640379	-5.78967	down	--	--	--	K05857|0|clv:102096927|K05857 phosphatidylinositol phospholipase C, delta [EC:3.1.4.11] | (RefSeq) PLCD3; phospholipase C delta 3	[T]	Signal transduction mechanisms	Phosphatidylinositol-specific phospholipase C, Y domain;; C2 domain;; Phosphatidylinositol-specific phospholipase C, X domain;; Phosphatidylinositol-specific phospholipase C, X domain;; Phosphoinositide-specific phospholipase C, efhand-like	1-phosphatidylinositol 4,5-bisphosphate phosphodiesterase delta-3-A OS=Danio rerio OX=7955 GN=plcd3a PE=2 SV=1	S	Function unknown	LOW QUALITY PROTEIN: 1-phosphatidylinositol 4,5-bisphosphate phosphodiesterase delta-3 [Columba livia]
gene-GIF	novel_miR_764	17	0	0	0	0	0	0	0.936842	0	0	0	0	0	0	0.00731512	0.640379	-5.78967	down	--	--	--	K14615|0|clv:102095166|K14615 gastric intrinsic factor | (RefSeq) GIF; gastric intrinsic factor	--	--	Eukaryotic cobalamin-binding protein;; Domain of unknown function (DUF4430)	--	S	Function unknown	gastric intrinsic factor isoform X2 [Columba livia]
gene-JAK3	novel_miR_764	17	0	0	0	0	0	0	0.936842	0	0	0	0	0	0	0.00731512	0.640379	-5.78967	down	[T]	Signal transduction mechanisms	Molecular Function: non-membrane spanning protein tyrosine kinase activity (GO:0004715);; Molecular Function: receptor binding (GO:0005102);; Molecular Function: ATP binding (GO:0005524);; Cellular Component: cytoskeleton (GO:0005856);; Biological Process: transmembrane receptor protein tyrosine kinase signaling pathway (GO:0007169);; Biological Process: cell migration (GO:0016477);; Molecular Fu…	K11218|0|clv:102096086|K11218 Janus kinase 3 [EC:2.7.10.2] | (RefSeq) JAK3; Janus kinase 3	[T]	Signal transduction mechanisms	Protein tyrosine kinase;; Protein kinase domain;; SH2 domain	Tyrosine-protein kinase JAK2 OS=Gallus gallus OX=9031 GN=JAK2 PE=2 SV=1	T	Signal transduction mechanisms	LOW QUALITY PROTEIN: tyrosine-protein kinase JAK3 [Columba livia]
gene-COL6A3	novel_miR_764	17	0	0	0	0	0	0	0.936842	0	0	0	0	0	0	0.00731512	0.640379	-5.78967	down	--	--	Cellular Component: collagen trimer (GO:0005581);; Cellular Component: extracellular space (GO:0005615);;	K06238|0|clv:102089916|K06238 collagen, type VI, alpha | (RefSeq) COL6A3; collagen type VI alpha 3 chain	[W]	Extracellular structures	von Willebrand factor type A domain;; von Willebrand factor type A domain;; Collagen triple helix repeat (20 copies);; Kunitz/Bovine pancreatic trypsin inhibitor domain;; Fibronectin type III domain	Collagen alpha-3(VI) chain OS=Gallus gallus OX=9031 GN=COL6A3 PE=2 SV=2	O	Posttranslational modification, protein turnover, chaperones	PREDICTED: collagen alpha-3(VI) chain, partial [Phaethon lepturus]
gene-LOC102086253	novel_miR_764	17	0	0	0	0	0	0	0.936842	0	0	0	0	0	0	0.00731512	0.640379	-5.78967	down	--	--	--	--	[S]	Function unknown	Protein of unknown function (DUF1394)	Protein FAM49A OS=Gallus gallus OX=9031 GN=FAM49A PE=2 SV=1	S	Function unknown	protein FAM49A-like [Columba livia]
gene-DUOX2	novel_miR_764	17	0	0	0	0	0	0	0.936842	0	0	0	0	0	0	0.00731512	0.640379	-5.78967	down	[R]	General function prediction only	Molecular Function: peroxidase activity (GO:0004601);; Molecular Function: calcium ion binding (GO:0005509);; Biological Process: thyroid hormone generation (GO:0006590);; Biological Process: response to oxidative stress (GO:0006979);; Cellular Component: integral component of membrane (GO:0016021);; Molecular Function: NAD(P)H oxidase activity (GO:0016174);; Molecular Function: heme binding (GO:…	K13411|0|clv:102097710|K13411 dual oxidase [EC:1.6.3.1 1.11.1.-] | (RefSeq) DUOX2; dual oxidase 2	[PQ]	--	Animal haem peroxidase;; Ferric reductase NAD binding domain;; Ferric reductase like transmembrane component;; FAD-binding domain;; EF hand;; EF-hand domain pair;; EF-hand domain pair;; EF-hand domain;; EF hand;; Oxidoreductase NAD-binding domain	Peroxidasin OS=Xenopus tropicalis OX=8364 GN=pxdn PE=2 SV=1	U	Intracellular trafficking, secretion, and vesicular transport	dual oxidase 2 [Columba livia]
Columba_livia_newGene_9743	novel_miR_764	17	0	0	0	0	0	0	0.936842	0	0	0	0	0	0	0.00731512	0.640379	-5.78967	down	--	--	Molecular Function: RNA binding (GO:0003723);; Molecular Function: RNA-directed DNA polymerase activity (GO:0003964);; Biological Process: RNA-dependent DNA biosynthetic process (GO:0006278);;	--	--	--	--	--	S	Function unknown	hypothetical protein AS27_14818, partial [Aptenodytes forsteri]
Columba_livia_newGene_93601	novel_miR_764	17	0	0	0	0	0	0	0.936842	0	0	0	0	0	0	0.00731512	0.640379	-5.78967	down	--	--	--	--	--	--	--	--	--	--	hypothetical protein llap_9071 [Limosa lapponica baueri]
gene-LOC102088036	novel_miR_764	17	0	0	0	0	0	0	0.936842	0	0	0	0	0	0	0.00731512	0.640379	-5.78967	down	--	--	--	--	--	--	SPRY-associated domain;; SPRY domain;; Immunoglobulin V-set domain;; Immunoglobulin domain;; B-box zinc finger;; Immunoglobulin I-set domain;; Zinc finger, C3HC4 type (RING finger)	Nuclear factor 7, ovary OS=Xenopus laevis OX=8355 PE=2 SV=1	S	Function unknown	uncharacterized protein LOC102088036 [Columba livia]
gene-VPS26B	novel_miR_764	17	0	0	0	0	0	0	0.936842	0	0	0	0	0	0	0.00731512	0.640379	-5.78967	down	--	--	Cellular Component: early endosome (GO:0005769);; Cellular Component: late endosome (GO:0005770);; Cellular Component: cytosol (GO:0005829);; Biological Process: intracellular protein transport (GO:0006886);; Molecular Function: protein transporter activity (GO:0008565);; Cellular Component: retromer complex (GO:0030904);; Biological Process: retrograde transport, endosome to Golgi (GO:0042147);;	K18466|0|clv:102097107|K18466 vacuolar protein sorting-associated protein 26 | (RefSeq) VPS26B; VPS26, retromer complex component B	[U]	Intracellular trafficking, secretion, and vesicular transport	Vacuolar protein sorting-associated protein 26	Vacuolar protein sorting-associated protein 26B OS=Xenopus tropicalis OX=8364 GN=vps26b PE=2 SV=1	U	Intracellular trafficking, secretion, and vesicular transport	vacuolar protein sorting-associated protein 26B [Columba livia]
gene-LOC110365002	novel_miR_764	17	0	0	0	0	0	0	0.936842	0	0	0	0	0	0	0.00731512	0.640379	-5.78967	down	--	--	--	--	--	--	--	--	--	--	uncharacterized protein LOC110365002 [Columba livia]
Columba_livia_newGene_19067	novel_miR_764	17	0	0	0	0	0	0	0.936842	0	0	0	0	0	0	0.00731512	0.640379	-5.78967	down	--	--	--	--	--	--	--	--	S	Function unknown	hypothetical protein llap_3764 [Limosa lapponica baueri]
gene-LOC102094683	novel_miR_764	17	0	0	0	0	0	0	0.936842	0	0	0	0	0	0	0.00731512	0.640379	-5.78967	down	[T]	Signal transduction mechanisms	Biological Process: bile acid conjugation (GO:0002152);; Molecular Function: receptor binding (GO:0005102);; Cellular Component: peroxisome (GO:0005777);; Cellular Component: cytosol (GO:0005829);; Biological Process: glycine metabolic process (GO:0006544);; Biological Process: acyl-CoA metabolic process (GO:0006637);; Biological Process: bile acid biosynthetic process (GO:0006699);; Molecular Fu…	K00659|0|clv:102094683|K00659 bile acid-CoA:amino acid N-acyltransferase [EC:2.3.1.65 3.1.2.2] | (RefSeq) acyl-coenzyme A amino acid N-acyltransferase 1	--	--	BAAT / Acyl-CoA thioester hydrolase C terminal;; Acyl-CoA thioester hydrolase/BAAT N-terminal region;; Dienelactone hydrolase family;; Serine hydrolase (FSH1)	--	S	Function unknown	acyl-coenzyme A amino acid N-acyltransferase 1 [Columba livia]
Columba_livia_newGene_54965	novel_miR_764	17	0	0	0	0	0	0	0.936842	0	0	0	0	0	0	0.00731512	0.640379	-5.78967	down	--	--	Molecular Function: RNA binding (GO:0003723);; Molecular Function: RNA-directed DNA polymerase activity (GO:0003964);; Biological Process: RNA-dependent DNA biosynthetic process (GO:0006278);; Biological Process: ion transport (GO:0006811);;	K19403|4.23575e-08|cjo:107312137|K19403 microcephalin | (RefSeq) MCPH1; microcephalin 1	--	--	--	--	L	Replication, recombination and repair	hypothetical protein llap_12624 [Limosa lapponica baueri]
gene-LAMA5	novel_miR_764	17	0	0	0	0	0	0	0.936842	0	0	0	0	0	0	0.00731512	0.640379	-5.78967	down	--	--	Molecular Function: receptor binding (GO:0005102);; Biological Process: regulation of cell adhesion (GO:0030155);; Biological Process: regulation of cell migration (GO:0030334);; Biological Process: regulation of embryonic development (GO:0045995);;	K06240|0|clv:102092628|K06240 laminin, alpha 3/5 | (RefSeq) LAMA5; laminin subunit alpha 5	[W]	Extracellular structures	Laminin EGF domain;; Laminin G domain;; Laminin Domain I;; Laminin G domain;; Laminin Domain II;; Laminin B (Domain IV);; Concanavalin A-like lectin/glucanases superfamily;; Laminin N-terminal (Domain VI)	Laminin subunit gamma-1 OS=Xenopus tropicalis OX=8364 GN=lamc1 PE=2 SV=1	S	Function unknown	LOW QUALITY PROTEIN: laminin subunit alpha-5 [Columba livia]
gene-ROBO4	novel_miR_764	17	0	0	0	0	0	0	0.936842	0	0	0	0	0	0	0.00731512	0.640379	-5.78967	down	[S]	Function unknown	--	K06784|0|clv:102098542|K06784 roundabout, axon guidance receptor 4 | (RefSeq) ROBO4; roundabout guidance receptor 4	[T]	Signal transduction mechanisms	Immunoglobulin I-set domain;; Immunoglobulin domain;; Fibronectin type III domain;; Immunoglobulin domain;; Immunoglobulin domain;; Immunoglobulin V-set domain;; CD80-like C2-set immunoglobulin domain	Protein sidekick-2 OS=Gallus gallus OX=9031 GN=SDK2 PE=1 SV=2	U	Intracellular trafficking, secretion, and vesicular transport	LOW QUALITY PROTEIN: roundabout homolog 4 [Columba livia]
gene-SLC38A7	novel_miR_764	17	0	0	0	0	0	0	0.936842	0	0	0	0	0	0	0.00731512	0.640379	-5.78967	down	--	--	Cellular Component: integral component of membrane (GO:0016021);;	K14994|0|clv:102093260|K14994 solute carrier family 38 (sodium-coupled neutral amino acid transporter), member 7/8 | (RefSeq) SLC38A7; solute carrier family 38 member 7	[E]	Amino acid transport and metabolism	Transmembrane amino acid transporter protein;; Tryptophan/tyrosine permease family	Putative sodium-coupled neutral amino acid transporter 7 OS=Danio rerio OX=7955 GN=slc38a7 PE=2 SV=1	E	Amino acid transport and metabolism	putative sodium-coupled neutral amino acid transporter 7 isoform X1 [Columba livia]
gene-GRM4	novel_miR_764	17	0	0	0	0	0	0	0.936842	0	0	0	0	0	0	0.00731512	0.640379	-5.78967	down	--	--	Biological Process: activation of MAPK activity (GO:0000187);; Molecular Function: group III metabotropic glutamate receptor activity (GO:0001642);; Cellular Component: integral component of plasma membrane (GO:0005887);; Biological Process: adenylate cyclase-inhibiting G-protein coupled glutamate receptor signaling pathway (GO:0007196);; Cellular Component: cytoplasmic vesicle (GO:0031410);; Cel…	K04607|0|clv:102098023|K04607 metabotropic glutamate receptor 4 | (RefSeq) GRM4; glutamate metabotropic receptor 4	[PT]	--	Receptor family ligand binding region;; 7 transmembrane sweet-taste receptor of 3 GCPR;; Nine Cysteines Domain of family 3 GPCR	G-protein coupled receptor family C group 6 member A OS=Danio rerio OX=7955 GN=gprc6a PE=1 SV=1	U	Intracellular trafficking, secretion, and vesicular transport	LOW QUALITY PROTEIN: metabotropic glutamate receptor 4 [Columba livia]
gene-DCLK1	novel_miR_764	17	0	0	0	0	0	0	0.936842	0	0	0	0	0	0	0.00731512	0.640379	-5.78967	down	[R]	General function prediction only	Biological Process: neuron migration (GO:0001764);; Molecular Function: protein serine/threonine kinase activity (GO:0004674);; Molecular Function: ATP binding (GO:0005524);; Biological Process: protein phosphorylation (GO:0006468);; Biological Process: response to virus (GO:0009615);; Biological Process: central nervous system projection neuron axonogenesis (GO:0021952);; Biological Process: for…	K08805|0|clv:102087600|K08805 doublecortin-like kinase 1/2 [EC:2.7.11.1] | (RefSeq) DCLK1; doublecortin like kinase 1	[T]	Signal transduction mechanisms	Protein kinase domain;; Doublecortin;; Protein tyrosine kinase;; Lipopolysaccharide kinase (Kdo/WaaP) family	Calcium/calmodulin-dependent protein kinase type II delta 1 chain OS=Danio rerio OX=7955 GN=camk2d1 PE=2 SV=2	T	Signal transduction mechanisms	serine/threonine-protein kinase DCLK1 isoform A [Patagioenas fasciata monilis]
gene-ERBB2	novel_miR_764	17	0	0	0	0	0	0	0.936842	0	0	0	0	0	0	0.00731512	0.640379	-5.78967	down	--	;;	Molecular Function: RNA polymerase I core binding (GO:0001042);; Molecular Function: transmembrane receptor protein tyrosine kinase activity (GO:0004714);; Molecular Function: signal transducer, downstream of receptor, with protein tyrosine kinase activity (GO:0004716);; Molecular Function: ATP binding (GO:0005524);; Cellular Component: nucleus (GO:0005634);; Biological Process: transmembrane rec…	K05083|0|clv:102094013|K05083 receptor tyrosine-protein kinase erbB-2 [EC:2.7.10.1] | (RefSeq) ERBB2; erb-b2 receptor tyrosine kinase 2	[T]	Signal transduction mechanisms	Protein tyrosine kinase;; Growth factor receptor domain IV;; Protein kinase domain;; Receptor L domain	Melanoma receptor tyrosine-protein kinase OS=Xiphophorus maculatus OX=8083 GN=xmrk PE=2 SV=2	T	Signal transduction mechanisms	receptor tyrosine-protein kinase erbB-2 [Columba livia]
gene-ARSG	novel_miR_764	17	0	0	0	0	0	0	0.936842	0	0	0	0	0	0	0.00731512	0.640379	-5.78967	down	[P]	Inorganic ion transport and metabolism	Biological Process: metabolic process (GO:0008152);; Molecular Function: sulfuric ester hydrolase activity (GO:0008484);;	K12381|0|clv:102083694|K12381 arylsulfatase G [EC:3.1.6.-] | (RefSeq) ARSG; arylsulfatase G	[R]	General function prediction only	Sulfatase;; C-terminal region of aryl-sulfatase	--	P	Inorganic ion transport and metabolism	LOW QUALITY PROTEIN: arylsulfatase G [Columba livia]
gene-CD101	novel_miR_764	17	0	0	0	0	0	0	0.936842	0	0	0	0	0	0	0.00731512	0.640379	-5.78967	down	--	--	--	K06522|0|ccw:104689395|K06522 immunoglobulin superfamily, member 2/3 | (RefSeq) immunoglobulin superfamily member 2-like	--	--	Immunoglobulin V-set domain;; Immunoglobulin domain;; Immunoglobulin I-set domain;; Immunoglobulin domain;; Immunoglobulin domain;; Izumo-like Immunoglobulin domain	Immunoglobulin superfamily member 3 OS=Xenopus tropicalis OX=8364 GN=igsf3 PE=2 SV=1	U	Intracellular trafficking, secretion, and vesicular transport	immunoglobulin superfamily member 2 isoform X2 [Columba livia]
gene-STRIP1	novel_miR_764	17	0	0	0	0	0	0	0.936842	0	0	0	0	0	0	0.00731512	0.640379	-5.78967	down	--	--	Cellular Component: nucleus (GO:0005634);; Cellular Component: cytoplasm (GO:0005737);; Biological Process: regulation of cell morphogenesis (GO:0022604);; Biological Process: cortical actin cytoskeleton organization (GO:0030866);; Cellular Component: extracellular exosome (GO:0070062);;	--	[S]	Function unknown	Domain of unknown function (DUF3402);; N1221-like protein	Striatin-interacting protein 1 homolog OS=Danio rerio OX=7955 GN=strip1 PE=1 SV=1	S	Function unknown	striatin-interacting protein 1 [Columba livia]
gene-SLC35E4	novel_miR_764	17	0	0	0	0	0	0	0.936842	0	0	0	0	0	0	0.00731512	0.640379	-5.78967	down	--	--	--	K15286|3.74264e-92|clv:102086106|K15286 solute carrier family 35, member E4 | (RefSeq) SLC35E4; solute carrier family 35 member E4	--	--	Triose-phosphate Transporter family;; EamA-like transporter family	--	S	Function unknown	solute carrier family 35 member E4, partial [Columba livia]
Columba_livia_newGene_2787	novel_miR_764	17	0	0	0	0	0	0	0.936842	0	0	0	0	0	0	0.00731512	0.640379	-5.78967	down	--	--	--	--	--	--	--	--	S	Function unknown	uncharacterized protein LOC110354324 [Anas platyrhynchos]
Columba_livia_newGene_6460	novel_miR_764	17	0	0	0	0	0	0	0.936842	0	0	0	0	0	0	0.00731512	0.640379	-5.78967	down	--	--	--	--	--	--	--	--	S	Function unknown	hypothetical protein N308_04931, partial [Struthio camelus australis]
Columba_livia_newGene_4033	novel_miR_764	17	0	0	0	0	0	0	0.936842	0	0	0	0	0	0	0.00731512	0.640379	-5.78967	down	--	--	--	--	--	--	--	--	--	--	PREDICTED: interferon alpha-inducible protein 27-like protein 2A [Nipponia nippon]
Columba_livia_newGene_79538	novel_miR_764	17	0	0	0	0	0	0	0.936842	0	0	0	0	0	0	0.00731512	0.640379	-5.78967	down	--	--	--	--	--	--	--	--	--	--	hypothetical protein H355_008069 [Colinus virginianus]
Columba_livia_newGene_76834	novel_miR_764	17	0	0	0	0	0	0	0.936842	0	0	0	0	0	0	0.00731512	0.640379	-5.78967	down	--	--	Molecular Function: RNA binding (GO:0003723);; Molecular Function: RNA-directed DNA polymerase activity (GO:0003964);; Biological Process: RNA-dependent DNA biosynthetic process (GO:0006278);;	--	--	--	--	--	S	Function unknown	hypothetical protein llap_9821 [Limosa lapponica baueri]
gene-NES	novel_miR_764	17	0	0	0	0	0	0	0.936842	0	0	0	0	0	0	0.00731512	0.640379	-5.78967	down	--	--	Biological Process: negative regulation of molecular function (GO:0044092);; Biological Process: single-organism cellular process (GO:0044763);; Biological Process: single-organism developmental process (GO:0044767);; Cellular Component: intermediate filament cytoskeleton (GO:0045111);; Biological Process: anatomical structure development (GO:0048856);;	K07609|0|clv:102092422|K07609 nestin | (RefSeq) NES, Tanabin; nestin	--	--	Intermediate filament protein	Tanabin OS=Xenopus laevis OX=8355 PE=2 SV=1	S	Function unknown	nestin [Columba livia]
Columba_livia_newGene_71248	novel_miR_764	17	0	0	0	0	0	0	0.936842	0	0	0	0	0	0	0.00731512	0.640379	-5.78967	down	--	--	Molecular Function: RNA binding (GO:0003723);; Molecular Function: RNA-directed DNA polymerase activity (GO:0003964);; Biological Process: RNA-dependent DNA biosynthetic process (GO:0006278);;	--	--	--	--	--	S	Function unknown	hypothetical protein AS28_00398, partial [Pygoscelis adeliae]
gene-GINS4	novel_miR_764	17	0	0	0	0	0	0	0.936842	0	0	0	0	0	0	0.00731512	0.640379	-5.78967	down	--	--	Cellular Component: nucleus (GO:0005634);; Cellular Component: cytoplasm (GO:0005737);; Biological Process: DNA replication (GO:0006260);;	K10735|8.39041e-115|clv:102086871|K10735 GINS complex subunit 4 | (RefSeq) GINS4; GINS complex subunit 4	[L]	Replication, recombination and repair	DNA replication complex GINS protein SLD5 C-terminus;; GINS complex protein	--	S	Function unknown	DNA replication complex GINS protein SLD5 [Columba livia]
Columba_livia_newGene_41907	novel_miR_764	17	0	0	0	0	0	0	0.936842	0	0	0	0	0	0	0.00731512	0.640379	-5.78967	down	--	--	Molecular Function: RNA polymerase II regulatory region sequence-specific DNA binding (GO:0000977);; Molecular Function: transcriptional activator activity, RNA polymerase II transcription regulatory region sequence-specific binding (GO:0001228);; Molecular Function: steroid hormone receptor activity (GO:0003707);; Molecular Function: steroid binding (GO:0005496);; Cellular Component: nucleus (GO…	--	--	--	--	--	S	Function unknown	hypothetical protein Anapl_14978 [Anas platyrhynchos]
gene-AP1G1	novel_miR_764	17	0	0	0	0	0	0	0.936842	0	0	0	0	0	0	0.00731512	0.640379	-5.78967	down	--	--	--	K12391|0|clv:102093076|K12391 AP-1 complex subunit gamma-1 | (RefSeq) AP1G1; adaptor related protein complex 1 gamma 1 subunit	[U]	Intracellular trafficking, secretion, and vesicular transport	Adaptin N terminal region;; Adaptin C-terminal domain;; non-SMC mitotic condensation complex subunit 1	--	U	Intracellular trafficking, secretion, and vesicular transport	LOW QUALITY PROTEIN: AP-1 complex subunit gamma-1 [Columba livia]
gene-LOC110364644	novel_miR_764	17	0	0	0	0	0	0	0.936842	0	0	0	0	0	0	0.00731512	0.640379	-5.78967	down	--	--	--	--	--	--	--	--	--	--	uncharacterized protein LOC110364644 isoform X1 [Columba livia]
gene-SND1	novel_miR_764	17	0	0	0	0	0	0	0.936842	0	0	0	0	0	0	0.00731512	0.640379	-5.78967	down	--	--	Molecular Function: nucleic acid binding (GO:0003676);; Molecular Function: nuclease activity (GO:0004518);; Cellular Component: cytoplasm (GO:0005737);; Cellular Component: RISC complex (GO:0016442);; Biological Process: gene silencing by RNA (GO:0031047);; Biological Process: nucleic acid phosphodiester bond hydrolysis (GO:0090305);;	K15979|0|clv:102091374|K15979 staphylococcal nuclease domain-containing protein 1 | (RefSeq) SND1; staphylococcal nuclease and tudor domain containing 1	[K]	Transcription	Staphylococcal nuclease homologue;; Tudor domain	Staphylococcal nuclease domain-containing protein 1 OS=Danio rerio OX=7955 GN=snd1 PE=2 SV=1	L	Replication, recombination and repair	staphylococcal nuclease domain-containing protein 1 [Columba livia]
gene-SSRP1	novel_miR_764	17	0	0	0	0	0	0	0.936842	0	0	0	0	0	0	0.00731512	0.640379	-5.78967	down	--	--	Molecular Function: DNA binding (GO:0003677);; Molecular Function: chromatin binding (GO:0003682);; Cellular Component: chromosome (GO:0005694);; Cellular Component: nucleolus (GO:0005730);; Cellular Component: cytoplasm (GO:0005737);; Biological Process: DNA replication (GO:0006260);; Biological Process: DNA repair (GO:0006281);; Biological Process: regulation of transcription, DNA-templated (GO…	K09272|0|clv:102084794|K09272 structure-specific recognition protein 1 | (RefSeq) SSRP1; structure specific recognition protein 1	[KLB]	--	POB3-like N-terminal PH domain;; Structure-specific recognition protein (SSRP1);; Histone chaperone Rttp106-like;; HMG (high mobility group) box;; HMG-box domain	FACT complex subunit SSRP1 OS=Gallus gallus OX=9031 GN=SSRP1 PE=2 SV=2	B	Chromatin structure and dynamics	FACT complex subunit SSRP1 [Columba livia]
gene-WNT8A	novel_miR_764	17	0	0	0	0	0	0	0.936842	0	0	0	0	0	0	0.00731512	0.640379	-5.78967	down	--	--	--	K00714|0|clv:102087818|K00714 wingless-type MMTV integration site family, member 8 | (RefSeq) WNT8A; Wnt family member 8A	[T]	Signal transduction mechanisms	wnt family	Protein Wnt-8c OS=Gallus gallus OX=9031 GN=WNT8C PE=2 SV=1	O	Posttranslational modification, protein turnover, chaperones	protein Wnt-8a [Columba livia]
gene-CLDN2	novel_miR_764	17	0	0	0	0	0	0	0.936842	0	0	0	0	0	0	0.00731512	0.640379	-5.78967	down	--	--	Molecular Function: structural molecule activity (GO:0005198);; Cellular Component: plasma membrane (GO:0005886);; Cellular Component: bicellular tight junction (GO:0005923);; Cellular Component: integral component of membrane (GO:0016021);;	K06087|1.42884e-134|clv:102097626|K06087 claudin | (RefSeq) CLDN2; claudin 2	--	--	PMP-22/EMP/MP20/Claudin family	Claudin-like protein ZF-A89 OS=Danio rerio OX=7955 GN=cldnd PE=2 SV=1	U	Intracellular trafficking, secretion, and vesicular transport	LOW QUALITY PROTEIN: claudin-2 [Columba livia]
gene-MPZ	novel_miR_764	17	0	0	0	0	0	0	0.936842	0	0	0	0	0	0	0.00731512	0.640379	-5.78967	down	--	--	Cellular Component: integral component of plasma membrane (GO:0005887);; Cellular Component: myelin sheath (GO:0043209);;	K06770|1.17081e-137|clv:102094973|K06770 myelin protein zero | (RefSeq) MPZ; myelin protein zero	--	--	Myelin-PO cytoplasmic C-term p65 binding region;; Immunoglobulin V-set domain;; Immunoglobulin domain;; Immunoglobulin domain	Myelin protein P0 OS=Gallus gallus OX=9031 GN=MPZ PE=2 SV=1	U	Intracellular trafficking, secretion, and vesicular transport	myelin protein P0 [Columba livia]
Columba_livia_newGene_65348	novel_miR_764	17	0	0	0	0	0	0	0.936842	0	0	0	0	0	0	0.00731512	0.640379	-5.78967	down	--	--	--	--	--	--	--	--	--	--	hypothetical protein llap_17245 [Limosa lapponica baueri]
gene-HDAC5	novel_miR_764	17	0	0	0	0	0	0	0.936842	0	0	0	0	0	0	0.00731512	0.640379	-5.78967	down	[BQ]	Chromatin structure and dynamics ;; Secondary metabolites biosynthesis, transport and catabolism	--	K11406|0|clv:102098934|K11406 histone deacetylase 4/5 [EC:3.5.1.98] | (RefSeq) HDAC5; histone deacetylase 5	[B]	Chromatin structure and dynamics	Histone deacetylase domain	Histone deacetylase 4 OS=Gallus gallus OX=9031 GN=HDAC4 PE=2 SV=1	BQ	--	histone deacetylase 5, partial [Columba livia]
gene-LOC102093258	novel_miR_764	17	0	0	0	0	0	0	0.936842	0	0	0	0	0	0	0.00731512	0.640379	-5.78967	down	--	--	--	K20733|0|clv:102093258|K20733 mesothelin | (RefSeq) MSLN; mesothelin	--	--	Pre-pro-megakaryocyte potentiating factor precursor (Mesothelin)	--	S	Function unknown	mesothelin isoform X1 [Columba livia]
gene-FDXR	novel_miR_764	17	0	0	0	0	0	0	0.936842	0	0	0	0	0	0	0.00731512	0.640379	-5.78967	down	[ER]	Amino acid transport and metabolism ;; General function prediction only	Biological Process: lipid metabolic process (GO:0006629);; Cellular Component: integral component of membrane (GO:0016021);; Molecular Function: oxidoreductase activity (GO:0016491);; Biological Process: oxidation-reduction process (GO:0055114);;	K18914|0|clv:102085677|K18914 adrenodoxin-NADP+ reductase [EC:1.18.1.6] | (RefSeq) FDXR; ferredoxin reductase	[F]	Nucleotide transport and metabolism	Pyridine nucleotide-disulphide oxidoreductase;; NAD(P)-binding Rossmann-like domain	NADPH:adrenodoxin oxidoreductase, mitochondrial OS=Salvelinus fontinalis OX=8038 GN=fdxr PE=2 SV=1	E	Amino acid transport and metabolism	NADPH:adrenodoxin oxidoreductase, mitochondrial [Columba livia]
gene-SEMA6B	novel_miR_764	17	0	0	0	0	0	0	0.936842	0	0	0	0	0	0	0.00731512	0.640379	-5.78967	down	--	--	Biological Process: neural crest cell migration (GO:0001755);; Cellular Component: integral component of plasma membrane (GO:0005887);; Molecular Function: semaphorin receptor binding (GO:0030215);; Biological Process: positive regulation of cell migration (GO:0030335);; Molecular Function: chemorepellent activity (GO:0045499);; Biological Process: negative regulation of axon extension involved i…	K06842|0|fch:102047102|K06842 semaphorin 6 | (RefSeq) SEMA6B; semaphorin 6B	[T]	Signal transduction mechanisms	Sema domain;; Plexin repeat	Semaphorin-3ab OS=Danio rerio OX=7955 GN=sema3ab PE=2 SV=1	S	Function unknown	LOW QUALITY PROTEIN: semaphorin-6B [Columba livia]
gene-LOC110355242	novel_miR_764	17	0	0	0	0	0	0	0.936842	0	0	0	0	0	0	0.00731512	0.640379	-5.78967	down	--	--	--	--	--	--	--	--	--	--	uncharacterized protein LOC110355242 isoform X4 [Columba livia]
gene-ZNF318	novel_miR_764	17	0	0	0	0	0	0	0.936842	0	0	0	0	0	0	0.00731512	0.640379	-5.78967	down	--	--	--	--	--	--	--	--	S	Function unknown	zinc finger protein 318 [Columba livia]
gene-SHROOM4	novel_miR_764	17	0	0	0	0	0	0	0.936842	0	0	0	0	0	0	0.00731512	0.640379	-5.78967	down	--	--	--	K18625|0|clv:102091584|K18625 protein Shroom | (RefSeq) SHROOM4; shroom family member 4	--	--	Apx/Shroom domain ASD2	Protein Shroom3 OS=Xenopus laevis OX=8355 GN=shroom3 PE=2 SV=1	Z	Cytoskeleton	LOW QUALITY PROTEIN: protein Shroom4, partial [Columba livia]
gene-SIN3B	novel_miR_764	17	0	0	0	0	0	0	0.936842	0	0	0	0	0	0	0.00731512	0.640379	-5.78967	down	--	--	--	--	[B]	Chromatin structure and dynamics	C-terminal domain of Sin3a protein;; Sin3 family co-repressor;; Paired amphipathic helix repeat	--	B	Chromatin structure and dynamics	LOW QUALITY PROTEIN: paired amphipathic helix protein Sin3b [Columba livia]
gene-AVPR1B	novel_miR_764	17	0	0	0	0	0	0	0.936842	0	0	0	0	0	0	0.00731512	0.640379	-5.78967	down	--	--	Molecular Function: vasopressin receptor activity (GO:0005000);; Cellular Component: plasma membrane (GO:0005886);; Biological Process: G-protein coupled receptor signaling pathway (GO:0007186);; Cellular Component: integral component of membrane (GO:0016021);;	K04227|0|clv:102089786|K04227 arginine vasopressin receptor 1B | (RefSeq) AVPR1B; arginine vasopressin receptor 1B	[R]	General function prediction only	7 transmembrane receptor (rhodopsin family);; Serpentine type 7TM GPCR chemoreceptor Srsx;; Serpentine type 7TM GPCR chemoreceptor Srv	[Arg8]-vasotocin receptor OS=Catostomus commersonii OX=7971 PE=2 SV=1	U	Intracellular trafficking, secretion, and vesicular transport	vasopressin V1b receptor [Columba livia]
gene-HR	novel_miR_764	17	0	0	0	0	0	0	0.936842	0	0	0	0	0	0	0.00731512	0.640379	-5.78967	down	--	--	--	K00478|0|clv:102095540|K00478 lysine-specific demethylase hairless [EC:1.14.11.-] | (RefSeq) HR; HR, lysine demethylase and nuclear receptor corepressor	[K]	Transcription	JmjC domain, hydroxylase	Lysine-specific demethylase 3A OS=Gallus gallus OX=9031 GN=KDM3A PE=2 SV=1	S	Function unknown	lysine-specific demethylase hairless [Columba livia]
Columba_livia_newGene_20248	novel_miR_764	17	0	0	0	0	0	0	0.936842	0	0	0	0	0	0	0.00731512	0.640379	-5.78967	down	--	--	--	--	--	--	--	--	--	--	hypothetical protein AV530_015990 [Patagioenas fasciata monilis]
gene-BCL2L13	novel_miR_764	17	0	0	0	0	0	0	0.936842	0	0	0	0	0	0	0.00731512	0.640379	-5.78967	down	--	--	--	K15485|0|clv:102093839|K15485 Bcl-2-like protein 13 | (RefSeq) BCL2L13; BCL2 like 13	--	--	Apoptosis regulator proteins, Bcl-2 family	--	U	Intracellular trafficking, secretion, and vesicular transport	bcl-2-like protein 13 isoform X1 [Columba livia]
gene-EBF4	novel_miR_764	17	0	0	0	0	0	0	0.936842	0	0	0	0	0	0	0.00731512	0.640379	-5.78967	down	--	--	--	K09103|6.59717e-164|clv:102089892|K09103 early B-cell factor | (RefSeq) EBF4; early B-cell factor 4	[K]	Transcription	Transcription factor COE1 DNA-binding domain;; Transcription factor COE1 helix-loop-helix domain;; IPT/TIG domain	Transcription factor COE3 OS=Xenopus laevis OX=8355 GN=coe3 PE=2 SV=2	K	Transcription	transcription factor COE4 [Columba livia]
gene-HCK	novel_miR_764	17	0	0	0	0	0	0	0.936842	0	0	0	0	0	0	0.00731512	0.640379	-5.78967	down	[M]	Cell wall/membrane/envelope biogenesis	Molecular Function: non-membrane spanning protein tyrosine kinase activity (GO:0004715);; Molecular Function: ATP binding (GO:0005524);; Biological Process: peptidyl-tyrosine phosphorylation (GO:0018108);;	K08893|0|clv:102096776|K08893 hemopoietic cell kinase [EC:2.7.10.2] | (RefSeq) HCK; HCK proto-oncogene, Src family tyrosine kinase	[T]	Signal transduction mechanisms	Protein tyrosine kinase;; Protein kinase domain;; SH2 domain;; SH3 domain;; Variant SH3 domain;; Variant SH3 domain	Proto-oncogene tyrosine-protein kinase LCK OS=Gallus gallus OX=9031 GN=LCK PE=2 SV=2	T	Signal transduction mechanisms	tyrosine-protein kinase HCK [Columba livia]
gene-MACF1	novel_miR_764	17	0	0	0	0	0	0	0.936842	0	0	0	0	0	0	0.00731512	0.640379	-5.78967	down	--	--	--	K19827|0|clv:102084992|K19827 microtuble-actin crosslinking factor 1 | (RefSeq) MACF1; microtubule-actin crosslinking factor 1	[Z]	Cytoskeleton	Spectrin repeat;; Growth-Arrest-Specific Protein 2 Domain;; EF hand;; EF-hand domain pair;; EF-hand domain;; EF hand;; EF-hand domain pair	Dystrophin OS=Gallus gallus OX=9031 GN=DMD PE=2 SV=1	Z	Cytoskeleton	microtubule-actin cross-linking factor 1 isoform X1 [Columba livia]
gene-USP20	novel_miR_764	17	0	0	0	0	0	0	0.936842	0	0	0	0	0	0	0.00731512	0.640379	-5.78967	down	--	--	Molecular Function: G-protein coupled receptor binding (GO:0001664);; Molecular Function: cysteine-type endopeptidase activity (GO:0004197);; Molecular Function: thiol-dependent ubiquitin-specific protease activity (GO:0004843);; Cellular Component: centrosome (GO:0005813);; Biological Process: ubiquitin-dependent protein catabolic process (GO:0006511);; Molecular Function: zinc ion binding (GO:0…	K11848|0|clv:102085473|K11848 ubiquitin carboxyl-terminal hydrolase 20/33 [EC:3.4.19.12] | (RefSeq) USP20; ubiquitin specific peptidase 20	[O]	Posttranslational modification, protein turnover, chaperones	Ubiquitin carboxyl-terminal hydrolase;; DUSP domain;; Ubiquitin carboxyl-terminal hydrolase;; Zn-finger in ubiquitin-hydrolases and other protein	Ubiquitin carboxyl-terminal hydrolase 20 OS=Xenopus tropicalis OX=8364 GN=usp20 PE=2 SV=1	O	Posttranslational modification, protein turnover, chaperones	LOW QUALITY PROTEIN: ubiquitin carboxyl-terminal hydrolase 20 [Columba livia]
gene-F5	novel_miR_764	17	0	0	0	0	0	0	0.936842	0	0	0	0	0	0	0.00731512	0.640379	-5.78967	down	[DPM]	Cell cycle control, cell division, chromosome partitioning ;; Inorganic ion transport and metabolism ;; Cell wall/membrane/envelope biogenesis	--	K03902|0|clv:102097304|K03902 coagulation factor V (labile factor) | (RefSeq) F5; coagulation factor V	--	--	F5/8 type C domain;; Multicopper oxidase;; Multicopper oxidase;; Multicopper oxidase	Coagulation factor V OS=Pseudonaja textilis OX=8673 GN=F5 PE=1 SV=1	S	Function unknown	LOW QUALITY PROTEIN: coagulation factor V [Columba livia]
gene-ARSA	novel_miR_764	17	0	0	0	0	0	0	0.936842	0	0	0	0	0	0	0.00731512	0.640379	-5.78967	down	[P]	Inorganic ion transport and metabolism	Cellular Component: plasma membrane (GO:0005886);; Biological Process: binding of sperm to zona pellucida (GO:0007339);; Biological Process: metabolic process (GO:0008152);; Molecular Function: sulfuric ester hydrolase activity (GO:0008484);; Cellular Component: integral component of membrane (GO:0016021);;	K01134|0|clv:102084775|K01134 arylsulfatase A [EC:3.1.6.8] | (RefSeq) ARSA; arylsulfatase A	[R]	General function prediction only	Sulfatase;; C-terminal region of aryl-sulfatase;; Type I phosphodiesterase / nucleotide pyrophosphatase	--	P	Inorganic ion transport and metabolism	arylsulfatase A [Columba livia]
Columba_livia_newGene_59372	novel_miR_764	17	0	0	0	0	0	0	0.936842	0	0	0	0	0	0	0.00731512	0.640379	-5.78967	down	--	--	--	--	--	--	--	--	--	--	hypothetical protein AV530_003216 [Patagioenas fasciata monilis]
gene-ATP8B3	novel_miR_764	17	0	0	0	0	0	0	0.936842	0	0	0	0	0	0	0.00731512	0.640379	-5.78967	down	[P]	Inorganic ion transport and metabolism	Molecular Function: magnesium ion binding (GO:0000287);; Molecular Function: phospholipid-translocating ATPase activity (GO:0004012);; Molecular Function: ATP binding (GO:0005524);; Cellular Component: integral component of membrane (GO:0016021);; Biological Process: phospholipid translocation (GO:0045332);;	K01530|0|clv:102083976|K01530 phospholipid-translocating ATPase [EC:3.6.3.1] | (RefSeq) ATP8B3; ATPase phospholipid transporting 8B3	[R]	General function prediction only	Phospholipid-translocating P-type ATPase C-terminal;; Phospholipid-translocating ATPase N-terminal;; Cation transport ATPase (P-type);; haloacid dehalogenase-like hydrolase;; E1-E2 ATPase	Phospholipid-transporting ATPase IC OS=Xenopus tropicalis OX=8364 GN=atp8b1 PE=2 SV=1	P	Inorganic ion transport and metabolism	phospholipid-transporting ATPase IK isoform X2 [Columba livia]
Columba_livia_newGene_31751	novel_miR_764	17	0	0	0	0	0	0	0.936842	0	0	0	0	0	0	0.00731512	0.640379	-5.78967	down	--	--	--	--	--	--	--	--	S	Function unknown	PREDICTED: cysteine-rich PAK1 inhibitor-like isoform X3 [Zonotrichia albicollis]
gene-LOC106146053	novel_miR_764	17	0	0	0	0	0	0	0.936842	0	0	0	0	0	0	0.00731512	0.640379	-5.78967	down	--	--	--	K19721|0|fab:101811858|K19721 collagen, type V/XI/XXIV/XXVII, alpha | (RefSeq) collagen alpha-1(I) chain-like	[W]	Extracellular structures	Collagen triple helix repeat (20 copies);; Fibrillar collagen C-terminal domain;; Laminin G domain	Collagen alpha-1(II) chain (Fragment) OS=Gallus gallus OX=9031 GN=COL2A1 PE=2 SV=2	S	Function unknown	collagen alpha-1(I) chain-like isoform X6 [Columba livia]
gene-LOC102095562	novel_miR_764	17	0	0	0	0	0	0	0.936842	0	0	0	0	0	0	0.00731512	0.640379	-5.78967	down	--	--	Cellular Component: nucleus (GO:0005634);; Biological Process: protein sumoylation (GO:0016925);;	K12160|1.92745e-72|clv:102095562|K12160 small ubiquitin-related modifier | (RefSeq) SUMO3; small ubiquitin-related modifier 3	[O]	Posttranslational modification, protein turnover, chaperones	Ubiquitin-2 like Rad60 SUMO-like;; Ubiquitin family	Small ubiquitin-related modifier 3 OS=Gallus gallus OX=9031 GN=SUMO3 PE=3 SV=1	O	Posttranslational modification, protein turnover, chaperones	small ubiquitin-related modifier 3 [Columba livia]
gene-COL5A1	novel_miR_764	17	0	0	0	0	0	0	0.936842	0	0	0	0	0	0	0.00731512	0.640379	-5.78967	down	--	--	Biological Process: blood vessel development (GO:0001568);; Biological Process: heart morphogenesis (GO:0003007);; Molecular Function: extracellular matrix structural constituent (GO:0005201);; Cellular Component: collagen type V trimer (GO:0005588);; Cellular Component: basement membrane (GO:0005604);; Biological Process: cell adhesion (GO:0007155);; Molecular Function: heparin binding (GO:00082…	K19721|0|fpg:101924031|K19721 collagen, type V/XI/XXIV/XXVII, alpha | (RefSeq) COL5A1; collagen type V alpha 1 chain	[W]	Extracellular structures	Collagen triple helix repeat (20 copies);; Fibrillar collagen C-terminal domain	Collagen alpha-1(II) chain OS=Xenopus laevis OX=8355 GN=col2a1 PE=2 SV=2	S	Function unknown	collagen alpha-1(V) chain isoform X2 [Columba livia]
Columba_livia_newGene_27834	novel_miR_764	17	0	0	0	0	0	0	0.936842	0	0	0	0	0	0	0.00731512	0.640379	-5.78967	down	--	--	--	K04409|1.84383e-08|gfr:102033882|K04409 p21-activated kinase 1 [EC:2.7.11.1] | (RefSeq) serine/threonine-protein kinase PAK 1-like	--	--	--	--	S	Function unknown	hypothetical protein llap_47 [Limosa lapponica baueri]
Columba_livia_newGene_69234	novel_miR_764	17	0	0	0	0	0	0	0.936842	0	0	0	0	0	0	0.00731512	0.640379	-5.78967	down	--	--	Molecular Function: RNA binding (GO:0003723);; Molecular Function: RNA-directed DNA polymerase activity (GO:0003964);; Biological Process: RNA-dependent DNA biosynthetic process (GO:0006278);;	--	--	--	--	--	S	Function unknown	hypothetical protein N335_02779, partial [Phaethon lepturus]
gene-ALPK1	novel_miR_764	17	0	0	0	0	0	0	0.936842	0	0	0	0	0	0	0.00731512	0.640379	-5.78967	down	--	--	--	K08868|0|clv:102098805|K08868 alpha-kinase | (RefSeq) ALPK1; alpha kinase 1	--	--	Alpha-kinase family	--	O	Posttranslational modification, protein turnover, chaperones	LOW QUALITY PROTEIN: alpha-protein kinase 1 [Columba livia]
gene-TARBP2	novel_miR_764	17	0	0	0	0	0	0	0.936842	0	0	0	0	0	0	0.00731512	0.640379	-5.78967	down	[K]	Transcription	Molecular Function: RNA binding (GO:0003723);; Molecular Function: protein binding (GO:0005515);; Biological Process: RNA interference (GO:0016246);; Biological Process: sexual reproduction (GO:0019953);; Cellular Component: intracellular ribonucleoprotein complex (GO:0030529);; Biological Process: multicellular organismal process (GO:0032501);; Biological Process: production of miRNAs involved i…	K18420|2.01012e-157|clv:102088897|K18420 RISC-loading complex subunit TARBP2 | (RefSeq) TARBP2; TARBP2, RISC loading complex RNA binding subunit	[UK]	--	Double-stranded RNA binding motif;; double strand RNA binding domain from DEAD END PROTEIN 1;; Staufen C-terminal domain	RISC-loading complex subunit tarbp2 OS=Xenopus tropicalis OX=8364 GN=tarbp2 PE=2 SV=2	K	Transcription	LOW QUALITY PROTEIN: RISC-loading complex subunit TARBP2 [Columba livia]
gene-LOC110360966	novel_miR_764	17	0	0	0	0	0	0	0.936842	0	0	0	0	0	0	0.00731512	0.640379	-5.78967	down	--	--	--	--	--	--	--	--	--	--	collagen alpha-1(I) chain-like [Columba livia]
gene-XKR7	novel_miR_764	17	0	0	0	0	0	0	0.936842	0	0	0	0	0	0	0.00731512	0.640379	-5.78967	down	--	--	--	--	[S]	Function unknown	XK-related protein	XK-related protein 6 OS=Tetraodon nigroviridis OX=99883 GN=xkr6 PE=2 SV=1	S	Function unknown	XK-related protein 7 [Columba livia]
Columba_livia_newGene_37155	novel_miR_764	17	0	0	0	0	0	0	0.936842	0	0	0	0	0	0	0.00731512	0.640379	-5.78967	down	--	--	Molecular Function: binding (GO:0005488);;	--	[R]	General function prediction only	Zinc finger, C2H2 type	Zinc finger protein 148 OS=Danio rerio OX=7955 GN=znf148 PE=2 SV=2	S	Function unknown	hypothetical protein AV530_012172 [Patagioenas fasciata monilis]
gene-LOC102096237	novel_miR_764	17	0	0	0	0	0	0	0.936842	0	0	0	0	0	0	0.00731512	0.640379	-5.78967	down	--	--	--	--	[O]	Posttranslational modification, protein turnover, chaperones	ADAM-TS Spacer 1;; Thrombospondin type 1 domain;; PLAC (protease and lacunin) domain	Thrombospondin-1 OS=Xenopus laevis OX=8355 GN=thbs1 PE=2 SV=1	S	Function unknown	ADAMTS-like protein 2 isoform X1 [Columba livia]
gene-EFCC1	novel_miR_764	17	0	0	0	0	0	0	0.936842	0	0	0	0	0	0	0.00731512	0.640379	-5.78967	down	--	--	--	--	--	--	Coiled-coil domain-containing protein 48	--	S	Function unknown	EF-hand and coiled-coil domain containing 1, partial [Columba livia]
gene-CRYBG2	novel_miR_764	17	0	0	0	0	0	0	0.936842	0	0	0	0	0	0	0.00731512	0.640379	-5.78967	down	[S]	Function unknown	--	--	--	--	Beta/Gamma crystallin;; Ricin-type beta-trefoil lectin domain	Gamma-crystallin-3 OS=Xenopus laevis OX=8355 GN=cryg3 PE=3 SV=1	S	Function unknown	LOW QUALITY PROTEIN: absent in melanoma 1-like protein [Columba livia]
gene-CEP68	novel_miR_764	17	0	0	0	0	0	0	0.936842	0	0	0	0	0	0	0.00731512	0.640379	-5.78967	down	--	--	--	K16764|0|clv:102093443|K16764 centrosomal protein CEP68 | (RefSeq) CEP68; centrosomal protein 68	--	--	--	--	S	Function unknown	centrosomal protein of 68 kDa isoform X1 [Columba livia]
gene-CDCP2	novel_miR_764	17	0	0	0	0	0	0	0.936842	0	0	0	0	0	0	0.00731512	0.640379	-5.78967	down	--	--	--	--	--	--	CUB domain;; Zona pellucida-like domain	Dorsal-ventral patterning tolloid-like protein 1 OS=Danio rerio OX=7955 GN=tll1 PE=2 SV=1	S	Function unknown	CUB domain-containing protein 2 [Columba livia]
gene-KCNN3	novel_miR_764	17	0	0	0	0	0	0	0.936842	0	0	0	0	0	0	0.00731512	0.640379	-5.78967	down	--	--	Molecular Function: calmodulin binding (GO:0005516);; Cellular Component: cytoplasm (GO:0005737);; Cellular Component: plasma membrane (GO:0005886);; Cellular Component: integral component of membrane (GO:0016021);; Molecular Function: small conductance calcium-activated potassium channel activity (GO:0016286);; Biological Process: potassium ion transmembrane transport (GO:0071805);;	K04944|0|cjo:107324493|K04944 potassium intermediate/small conductance calcium-activated channel subfamily N member 3 | (RefSeq) KCNN3; potassium calcium-activated channel subfamily N member 3	[P]	Inorganic ion transport and metabolism	Calmodulin binding domain;; Calcium-activated SK potassium channel;; Ion channel	--	U	Intracellular trafficking, secretion, and vesicular transport	small conductance calcium-activated potassium channel protein 3 [Columba livia]
gene-SEMA4A	novel_miR_764	17	0	0	0	0	0	0	0.936842	0	0	0	0	0	0	0.00731512	0.640379	-5.78967	down	--	--	--	K06521|0|clv:102084063|K06521 semaphorin 4 | (RefSeq) SEMA4A; semaphorin 4A	[T]	Signal transduction mechanisms	Sema domain;; Plexin repeat	Semaphorin-4E OS=Danio rerio OX=7955 GN=sema4e PE=2 SV=1	S	Function unknown	semaphorin-4A isoform X1 [Columba livia]
gene-MYOT	novel_miR_764	17	0	0	0	0	0	0	0.936842	0	0	0	0	0	0	0.00731512	0.640379	-5.78967	down	--	--	--	K19875|0|clv:102088616|K19875 myotilin | (RefSeq) MYOT, Palladin; myotilin	--	--	Immunoglobulin I-set domain;; Immunoglobulin domain;; Immunoglobulin domain;; Immunoglobulin domain;; Immunoglobulin V-set domain	Myosin light chain kinase, smooth muscle OS=Gallus gallus OX=9031 GN=Mylk PE=1 SV=2	S	Function unknown	myotilin isoform X1 [Columba livia]
gene-IFT172	novel_miR_764	17	0	0	0	0	0	0	0.936842	0	0	0	0	0	0	0.00731512	0.640379	-5.78967	down	--	--	Biological Process: neural tube closure (GO:0001843);; Biological Process: heart looping (GO:0001947);; Biological Process: Notch signaling pathway (GO:0007219);; Biological Process: brain development (GO:0007420);; Biological Process: epidermis development (GO:0008544);; Biological Process: dorsal/ventral pattern formation (GO:0009953);; Biological Process: protein processing (GO:0016485);; Biol…	K19676|0|clv:102097654|K19676 intraflagellar transport protein 172 | (RefSeq) IFT172; intraflagellar transport 172	[K]	Transcription	Region in Clathrin and VPS;; Anaphase-promoting complex subunit 4 WD40 domain	Intraflagellar transport protein 172 homolog OS=Danio rerio OX=7955 GN=ift172 PE=2 SV=1	S	Function unknown	intraflagellar transport protein 172 homolog, partial [Columba livia]
Columba_livia_newGene_91434	novel_miR_764	17	0	0	0	0	0	0	0.936842	0	0	0	0	0	0	0.00731512	0.640379	-5.78967	down	--	--	--	--	--	--	--	--	--	--	PREDICTED: metal transporter CNNM2-like [Tauraco erythrolophus]
gene-CUNH19orf60	novel_miR_764	17	0	0	0	0	0	0	0.936842	0	0	0	0	0	0	0.00731512	0.640379	-5.78967	down	--	--	--	--	--	--	DNA repair REX1-B	--	S	Function unknown	LOW QUALITY PROTEIN: uncharacterized protein C19orf60 homolog [Columba livia]
gene-ADCY3	novel_miR_764	17	0	0	0	0	0	0	0.936842	0	0	0	0	0	0	0.00731512	0.640379	-5.78967	down	[T]	Signal transduction mechanisms	Molecular Function: nucleotide binding (GO:0000166);; Molecular Function: adenylate cyclase activity (GO:0004016);; Cellular Component: cytoplasm (GO:0005737);; Cellular Component: plasma membrane (GO:0005886);; Cellular Component: cilium (GO:0005929);; Biological Process: cAMP biosynthetic process (GO:0006171);; Biological Process: adenylate cyclase-activating G-protein coupled receptor signalin…	K08043|0|clv:102092425|K08043 adenylate cyclase 3 [EC:4.6.1.1] | (RefSeq) ADCY3; adenylate cyclase 3	[C]	Energy production and conversion	Adenylate and Guanylate cyclase catalytic domain;; Adenylyl cyclase N-terminal extracellular and transmembrane region	Adenylate cyclase type 9 OS=Gallus gallus OX=9031 GN=ADCY9 PE=1 SV=1	T	Signal transduction mechanisms	LOW QUALITY PROTEIN: adenylate cyclase type 3 [Columba livia]
gene-LOC102083498	novel_miR_764	17	0	0	0	0	0	0	0.936842	0	0	0	0	0	0	0.00731512	0.640379	-5.78967	down	--	--	--	K17263|0|clv:102083498|K17263 cullin-associated NEDD8-dissociated protein 1 | (RefSeq) cullin-associated NEDD8-dissociated protein 1	[R]	General function prediction only	TATA-binding protein interacting (TIP20);; HEAT repeats;; HEAT repeat;; HEAT-like repeat;; non-SMC mitotic condensation complex subunit 1;; Adaptin N terminal region;; UME (NUC010) domain;; Vacuolar 14 Fab1-binding region;; CLASP N terminal;; Required for nuclear transport of RNA pol II C-terminus 1	--	O	Posttranslational modification, protein turnover, chaperones	cullin-associated NEDD8-dissociated protein 1 [Columba livia]
gene-KDM3B	novel_miR_764	17	0	0	0	0	0	0	0.936842	0	0	0	0	0	0	0.00731512	0.640379	-5.78967	down	--	--	Molecular Function: methyltransferase activity (GO:0008168);; Biological Process: methylation (GO:0032259);;	K15601|0|clv:102092569|K15601 lysine-specific demethylase 3 [EC:1.14.11.-] | (RefSeq) KDM3B; lysine demethylase 3B	[K]	Transcription	JmjC domain, hydroxylase	Lysine-specific demethylase 3A OS=Gallus gallus OX=9031 GN=KDM3A PE=2 SV=1	S	Function unknown	lysine-specific demethylase 3B isoform X3 [Columba livia]
gene-LZTS2	novel_miR_764	17	0	0	0	0	0	0	0.936842	0	0	0	0	0	0	0.00731512	0.640379	-5.78967	down	--	--	Biological Process: kidney development (GO:0001822);; Cellular Component: cytoplasm (GO:0005737);; Biological Process: negative regulation of cell proliferation (GO:0008285);; Biological Process: cell division (GO:0051301);; Biological Process: negative regulation of canonical Wnt signaling pathway (GO:0090090);; Biological Process: negative regulation of protein localization to nucleus (GO:19001…	--	--	--	Fez1	Leucine zipper putative tumor suppressor 2 homolog OS=Xenopus tropicalis OX=8364 GN=lzts2 PE=2 SV=1	Z	Cytoskeleton	LOW QUALITY PROTEIN: leucine zipper putative tumor suppressor 2 [Columba livia]
Columba_livia_newGene_89642	novel_miR_764	17	0	0	0	0	0	0	0.936842	0	0	0	0	0	0	0.00731512	0.640379	-5.78967	down	--	--	--	--	--	--	--	--	S	Function unknown	hypothetical protein llap_17115 [Limosa lapponica baueri]
Columba_livia_newGene_10672	novel_miR_764	17	0	0	0	0	0	0	0.936842	0	0	0	0	0	0	0.00731512	0.640379	-5.78967	down	--	--	--	--	[R]	General function prediction only	Reverse transcriptase (RNA-dependent DNA polymerase)	--	S	Function unknown	rna-directed dna polymerase from mobile element jockey-like [Limosa lapponica baueri]
Columba_livia_newGene_35242	novel_miR_764	17	0	0	0	0	0	0	0.936842	0	0	0	0	0	0	0.00731512	0.640379	-5.78967	down	--	--	--	--	--	--	HGWP repeat	--	--	--	--
Columba_livia_newGene_83635	novel_miR_764	17	0	0	0	0	0	0	0.936842	0	0	0	0	0	0	0.00731512	0.640379	-5.78967	down	--	--	--	--	--	--	--	--	--	--	PREDICTED: heparan sulfate 2-O-sulfotransferase 1, partial [Phalacrocorax carbo]
Columba_livia_newGene_12685	novel_miR_764	17	0	0	0	0	0	0	0.936842	0	0	0	0	0	0	0.00731512	0.640379	-5.78967	down	--	--	--	--	--	--	--	--	--	--	hypothetical protein AV530_019472 [Patagioenas fasciata monilis]
gene-FLOT2	novel_miR_764	17	0	0	0	0	0	0	0.936842	0	0	0	0	0	0	0.00731512	0.640379	-5.78967	down	[S]	Function unknown	Biological Process: membrane raft assembly (GO:0001765);; Cellular Component: uropod (GO:0001931);; Cellular Component: acrosomal membrane (GO:0002080);; Cellular Component: endosome (GO:0005768);; Cellular Component: Golgi apparatus (GO:0005794);; Cellular Component: cell-cell adherens junction (GO:0005913);; Cellular Component: focal adhesion (GO:0005925);; Biological Process: negative regulati…	K07192|0|cjo:107322576|K07192 flotillin | (RefSeq) FLOT2; flotillin 2	[UZ]	--	SPFH domain / Band 7 family;; Flotillin	Flotillin-2 OS=Carassius auratus OX=7957 GN=flot2 PE=1 SV=1	S	Function unknown	flotillin-2 isoform X2 [Columba livia]
Columba_livia_newGene_43422	novel_miR_764	17	0	0	0	0	0	0	0.936842	0	0	0	0	0	0	0.00731512	0.640379	-5.78967	down	--	--	--	--	--	--	--	--	S	Function unknown	hypothetical protein llap_2112 [Limosa lapponica baueri]
gene-ELMSAN1	novel_miR_764	17	0	0	0	0	0	0	0.936842	0	0	0	0	0	0	0.00731512	0.640379	-5.78967	down	--	--	--	--	--	--	ELM2 domain	REST corepressor 3 OS=Gallus gallus OX=9031 GN=RCOR3 PE=2 SV=1	S	Function unknown	ELM2 and SANT domain-containing protein 1 [Columba livia]
gene-SEMA7A	novel_miR_764	17	0	0	0	0	0	0	0.936842	0	0	0	0	0	0	0.00731512	0.640379	-5.78967	down	--	--	--	K06529|0|clv:102093704|K06529 semaphorin 7 | (RefSeq) SEMA7A; semaphorin 7A (John Milton Hagen blood group)	[T]	Signal transduction mechanisms	Sema domain;; Plexin repeat	Semaphorin-3C OS=Gallus gallus OX=9031 GN=SEMA3C PE=2 SV=1	S	Function unknown	semaphorin-7A isoform X1 [Columba livia]
Columba_livia_newGene_27836	novel_miR_764	17	0	0	0	0	0	0	0.936842	0	0	0	0	0	0	0.00731512	0.640379	-5.78967	down	--	--	Molecular Function: RNA binding (GO:0003723);; Molecular Function: RNA-directed DNA polymerase activity (GO:0003964);; Biological Process: RNA-dependent DNA biosynthetic process (GO:0006278);;	--	--	--	--	--	S	Function unknown	hypothetical protein M959_14812, partial [Chaetura pelagica]
Columba_livia_newGene_24692	novel_miR_764	17	0	0	0	0	0	0	0.936842	0	0	0	0	0	0	0.00731512	0.640379	-5.78967	down	--	--	--	--	--	--	--	--	--	--	LOW QUALITY PROTEIN: vinexin [Columba livia]
Columba_livia_newGene_84142	novel_miR_764	17	0	0	0	0	0	0	0.936842	0	0	0	0	0	0	0.00731512	0.640379	-5.78967	down	--	--	--	K00864|5.53825e-08|fpg:101922294|K00864 glycerol kinase [EC:2.7.1.30] | (RefSeq) GK; glycerol kinase	--	--	--	--	S	Function unknown	hypothetical protein llap_1601 [Limosa lapponica baueri]
gene-LOC110360946	novel_miR_764	17	0	0	0	0	0	0	0.936842	0	0	0	0	0	0	0.00731512	0.640379	-5.78967	down	--	--	--	--	--	--	--	--	--	--	uncharacterized protein LOC110360946 [Columba livia]
gene-AEBP1	novel_miR_764	17	0	0	0	0	0	0	0.936842	0	0	0	0	0	0	0.00731512	0.640379	-5.78967	down	[O]	Posttranslational modification, protein turnover, chaperones	Biological Process: negative regulation of transcription from RNA polymerase II promoter (GO:0000122);; Molecular Function: RNA polymerase II regulatory region sequence-specific DNA binding (GO:0000977);; Molecular Function: transcriptional repressor activity, RNA polymerase II transcription regulatory region sequence-specific binding (GO:0001227);; Molecular Function: transcription corepressor a…	--	[R]	General function prediction only	Zinc carboxypeptidase;; F5/8 type C domain;; Carboxypeptidase regulatory-like domain	Carboxypeptidase E OS=Lophius americanus OX=8073 GN=cpe PE=2 SV=1	E	Amino acid transport and metabolism	adipocyte enhancer-binding protein 1, partial [Columba livia]
gene-LOC110355096	novel_miR_764	17	0	0	0	0	0	0	0.936842	0	0	0	0	0	0	0.00731512	0.640379	-5.78967	down	--	--	Cellular Component: intracellular (GO:0005622);; Molecular Function: zinc ion binding (GO:0008270);;	K10054|0|clv:102095797|K10054 probable transcription factor PML | (RefSeq) PML; protein PML	[O]	Posttranslational modification, protein turnover, chaperones	Protein of unknown function (DUF3583);; B-box zinc finger	E3 ubiquitin-protein ligase TRIM33 OS=Danio rerio OX=7955 GN=trim33 PE=2 SV=1	S	Function unknown	protein PML [Columba livia]
gene-RGS3	novel_miR_764	17	0	0	0	0	0	0	0.936842	0	0	0	0	0	0	0.00731512	0.640379	-5.78967	down	--	--	Molecular Function: GTPase activator activity (GO:0005096);; Cellular Component: nucleoplasm (GO:0005654);; Cellular Component: cytoplasm (GO:0005737);; Cellular Component: plasma membrane (GO:0005886);; Biological Process: positive regulation of GTPase activity (GO:0043547);;	K07524|0|mgp:100550154|K07524 regulator of G-protein signalling 3 | (RefSeq) RGS3; regulator of G-protein signaling 3	[T]	Signal transduction mechanisms	Regulator of G protein signaling domain;; C2 domain;; PDZ domain (Also known as DHR or GLGF)	Regulator of G-protein signaling 4 OS=Gallus gallus OX=9031 GN=RGS4 PE=2 SV=1	K	Transcription	regulator of G-protein signaling 3 isoform X1 [Columba livia]
gene-FMN2	novel_miR_764	17	0	0	0	0	0	0	0.936842	0	0	0	0	0	0	0.00731512	0.640379	-5.78967	down	--	--	Molecular Function: actin binding (GO:0003779);; Cellular Component: nucleolus (GO:0005730);; Cellular Component: endoplasmic reticulum membrane (GO:0005789);; Cellular Component: spindle (GO:0005819);; Cellular Component: cytosol (GO:0005829);; Cellular Component: microvillus (GO:0005902);; Cellular Component: cell cortex (GO:0005938);; Biological Process: cellular response to DNA damage stimulu…	K02184|0|clv:102096629|K02184 formin 2 | (RefSeq) FMN2, Formin-2; formin 2	[TZ]	--	Formin Homology 2 Domain	Formin OS=Gallus gallus OX=9031 GN=LD PE=2 SV=1	U	Intracellular trafficking, secretion, and vesicular transport	formin-2 isoform X1 [Columba livia]
gene-AP3B2	novel_miR_764	17	0	0	0	0	0	0	0.936842	0	0	0	0	0	0	0.00731512	0.640379	-5.78967	down	--	--	Cellular Component: nucleoplasm (GO:0005654);; Cellular Component: Golgi apparatus (GO:0005794);; Biological Process: intracellular protein transport (GO:0006886);; Cellular Component: AP-3 adaptor complex (GO:0030123);; Biological Process: anterograde synaptic vesicle transport (GO:0048490);; Cellular Component: axon cytoplasm (GO:1904115);;	K12397|0|clv:102090512|K12397 AP-3 complex subunit beta | (RefSeq) AP3B2; adaptor related protein complex 3 beta 2 subunit	[U]	Intracellular trafficking, secretion, and vesicular transport	Adaptin N terminal region;; Clathrin-adaptor complex-3 beta-1 subunit C-terminal;; non-SMC mitotic condensation complex subunit 1;; HEAT repeats;; HEAT repeat	--	U	Intracellular trafficking, secretion, and vesicular transport	AP-3 complex subunit beta-2 isoform X1 [Columba livia]
gene-MYO15A	novel_miR_764	17	0	0	0	0	0	0	0.936842	0	0	0	0	0	0	0.00731512	0.640379	-5.78967	down	--	--	Molecular Function: motor activity (GO:0003774);; Molecular Function: ATP binding (GO:0005524);; Biological Process: sensory perception of sound (GO:0007605);; Biological Process: locomotory behavior (GO:0007626);; Cellular Component: myosin complex (GO:0016459);; Cellular Component: stereocilium (GO:0032420);; Biological Process: inner ear morphogenesis (GO:0042472);; Cellular Component: extrace…	K10361|0|clv:102095696|K10361 myosin XV | (RefSeq) MYO15A; myosin XVA	[N]	Cell motility	Myosin head (motor domain);; MyTH4 domain;; Variant SH3 domain;; FERM central domain;; Ras association (RalGDS/AF-6) domain	Unconventional myosin-Va OS=Gallus gallus OX=9031 GN=MYO5A PE=1 SV=1	Z	Cytoskeleton	unconventional myosin-XV [Columba livia]
gene-INPP1	novel_miR_764	17	0	0	0	0	0	0	0.936842	0	0	0	0	0	0	0.00731512	0.640379	-5.78967	down	--	--	Biological Process: phosphatidylinositol phosphorylation (GO:0046854);;	K01107|0|clv:102088663|K01107 inositol polyphosphate 1-phosphatase [EC:3.1.3.57] | (RefSeq) INPP1; inositol polyphosphate-1-phosphatase	[F]	Nucleotide transport and metabolism	Inositol monophosphatase family	Inositol monophosphatase 3 OS=Xenopus tropicalis OX=8364 GN=impad1 PE=2 SV=1	G	Carbohydrate transport and metabolism	inositol polyphosphate-1-phosphatase [Columba livia]
gene-TYMS	novel_miR_764	17	0	0	0	0	0	0	0.936842	0	0	0	0	0	0	0.00731512	0.640379	-5.78967	down	[F]	Nucleotide transport and metabolism	Molecular Function: thymidylate synthase activity (GO:0004799);; Biological Process: dTMP biosynthetic process (GO:0006231);; Biological Process: methylation (GO:0032259);;	K00560|0|clv:102097901|K00560 thymidylate synthase [EC:2.1.1.45] | (RefSeq) TYMS; thymidylate synthetase	[F]	Nucleotide transport and metabolism	Thymidylate synthase	--	F	Nucleotide transport and metabolism	thymidylate synthase [Columba livia]
gene-CSTF1	novel_miR_764	17	0	0	0	0	0	0	0.936842	0	0	0	0	0	0	0.00731512	0.640379	-5.78967	down	[R]	General function prediction only	--	K14406|0|aam:106491753|K14406 cleavage stimulation factor subunit 1 | (RefSeq) CSTF1; cleavage stimulation factor subunit 1	[A]	RNA processing and modification	WD domain, G-beta repeat;; Cleavage stimulation factor subunit 1, dimerisation domain;; Anaphase-promoting complex subunit 4 WD40 domain	WD repeat-containing protein 5 OS=Xenopus tropicalis OX=8364 GN=wdr5 PE=2 SV=1	A	RNA processing and modification	LOW QUALITY PROTEIN: cleavage stimulation factor subunit 1 [Columba livia]
gene-LOC110356625	novel_miR_764	17	0	0	0	0	0	0	0.936842	0	0	0	0	0	0	0.00731512	0.640379	-5.78967	down	--	--	Biological Process: MAPK cascade (GO:0000165);; Biological Process: angiogenesis (GO:0001525);; Biological Process: lymphangiogenesis (GO:0001946);; Molecular Function: actin binding (GO:0003779);; Molecular Function: MAP kinase activity (GO:0004707);; Molecular Function: receptor binding (GO:0005102);; Cellular Component: cytosol (GO:0005829);; Cellular Component: cell cortex (GO:0005938);; Biol…	K20056|4.08656e-48|phi:102102348|K20056 PDZ domain-containing protein GIPC | (RefSeq) GIPC1; GIPC PDZ domain containing family member 1	[TU]	--	--	--	O	Posttranslational modification, protein turnover, chaperones	PDZ domain-containing protein GIPC1-like [Columba livia]
Columba_livia_newGene_25030	novel_miR_764	17	0	0	0	0	0	0	0.936842	0	0	0	0	0	0	0.00731512	0.640379	-5.78967	down	--	--	--	--	--	--	--	--	--	--	PREDICTED: transcription factor 15 [Egretta garzetta]
gene-SCARA3	novel_miR_764	17	0	0	0	0	0	0	0.936842	0	0	0	0	0	0	0.00731512	0.640379	-5.78967	down	--	--	Cellular Component: integral component of membrane (GO:0016021);;	--	--	--	Reverse transcriptase (RNA-dependent DNA polymerase);; Collagen triple helix repeat (20 copies)	Collectin-12 OS=Gallus gallus OX=9031 GN=COLEC12 PE=2 SV=1	U	Intracellular trafficking, secretion, and vesicular transport	LOW QUALITY PROTEIN: scavenger receptor class A member 3 [Columba livia]
gene-CHSY1	novel_miR_764	17	0	0	0	0	0	0	0.936842	0	0	0	0	0	0	0.00731512	0.640379	-5.78967	down	--	--	Biological Process: chondrocyte development (GO:0002063);; Cellular Component: extracellular region (GO:0005576);; Biological Process: proximal/distal pattern formation (GO:0009954);; Biological Process: chondroitin sulfate biosynthetic process (GO:0030206);; Biological Process: negative regulation of ossification (GO:0030279);; Cellular Component: Golgi cisterna membrane (GO:0032580);; Biologica…	K13499|0|clv:102090190|K13499 chondroitin sulfate synthase [EC:2.4.1.175 2.4.1.226] | (RefSeq) CHSY1; chondroitin sulfate synthase 1	[G]	Carbohydrate transport and metabolism	Chondroitin N-acetylgalactosaminyltransferase;; Fringe-like;; N-terminal domain of galactosyltransferase	Glycoprotein-N-acetylgalactosamine 3-beta-galactosyltransferase 1 OS=Gallus gallus OX=9031 GN=C1GALT1 PE=2 SV=1	S	Function unknown	chondroitin sulfate synthase 1 [Columba livia]
Columba_livia_newGene_43593	novel_miR_764	17	0	0	0	0	0	0	0.936842	0	0	0	0	0	0	0.00731512	0.640379	-5.78967	down	--	--	--	--	--	--	--	--	--	--	PREDICTED: leucine-rich repeat, immunoglobulin-like domain and transmembrane domain-containing protein 2 [Aquila chrysaetos canadensis]
gene-LOC102086803	novel_miR_764	17	0	0	0	0	0	0	0.936842	0	0	0	0	0	0	0.00731512	0.640379	-5.78967	down	[R]	General function prediction only	--	--	[R]	General function prediction only	Zinc-finger double domain;; Zinc finger, C2H2 type;; C2H2-type zinc finger;; Zinc-finger double-stranded RNA-binding;; Zinc ribbon domain;; C2H2-type zinc finger;; XPA protein N-terminal;; zinc-ribbon family;; Double zinc ribbon;; Adenylate kinase, active site lid	Gastrula zinc finger protein XlCGF57.1 (Fragment) OS=Xenopus laevis OX=8355 PE=3 SV=1	S	Function unknown	zinc finger protein 3 homolog isoform X1 [Columba livia]
Columba_livia_newGene_3829	novel_miR_764	17	0	0	0	0	0	0	0.936842	0	0	0	0	0	0	0.00731512	0.640379	-5.78967	down	--	--	Cellular Component: membrane (GO:0016020);; Biological Process: single-organism process (GO:0044699);; Biological Process: regulation of cellular process (GO:0050794);;	K17634|2.46438e-35|clv:102095351|K17634 RAS protein activator-like 3 | (RefSeq) PGLYRP2; uncharacterized LOC102095351	--	--	--	--	S	Function unknown	hypothetical protein AV530_002787 [Patagioenas fasciata monilis]
gene-GTF2IRD1	novel_miR_764	17	0	0	0	0	0	0	0.936842	0	0	0	0	0	0	0.00731512	0.640379	-5.78967	down	--	--	--	K03121|0|clv:102091505|K03121 transcription initiation factor TFII-I | (RefSeq) GTF2IRD1; GTF2I repeat domain containing 1	--	--	GTF2I-like repeat	General transcription factor II-I repeat domain-containing protein 1 OS=Xenopus laevis OX=8355 GN=gtf2ird1 PE=1 SV=1	K	Transcription	general transcription factor II-I repeat domain-containing protein 1 isoform X9 [Columba livia]
gene-AANAT	novel_miR_764	17	0	0	0	0	0	0	0.936842	0	0	0	0	0	0	0.00731512	0.640379	-5.78967	down	--	--	Molecular Function: aralkylamine N-acetyltransferase activity (GO:0004059);; Molecular Function: arylamine N-acetyltransferase activity (GO:0004060);; Biological Process: N-terminal protein amino acid acetylation (GO:0006474);; Biological Process: circadian rhythm (GO:0007623);; Biological Process: melatonin biosynthetic process (GO:0030187);; Cellular Component: perinuclear region of cytoplasm (…	K00669|2.81057e-137|clv:102097087|K00669 arylalkylamine N-acetyltransferase [EC:2.3.1.87] | (RefSeq) AANAT; aralkylamine N-acetyltransferase	[R]	General function prediction only	Acetyltransferase (GNAT) family;; Acetyltransferase (GNAT) domain;; Acetyltransferase (GNAT) domain	Serotonin N-acetyltransferase OS=Gallus gallus OX=9031 GN=AANAT PE=2 SV=1	K	Transcription	serotonin N-acetyltransferase [Columba livia]
gene-FES	novel_miR_764	17	0	0	0	0	0	0	0.936842	0	0	0	0	0	0	0.00731512	0.640379	-5.78967	down	[T]	Signal transduction mechanisms	Biological Process: microtubule bundle formation (GO:0001578);; Molecular Function: non-membrane spanning protein tyrosine kinase activity (GO:0004715);; Molecular Function: ATP binding (GO:0005524);; Cellular Component: focal adhesion (GO:0005925);; Molecular Function: microtubule binding (GO:0008017);; Biological Process: regulation of cell shape (GO:0008360);; Biological Process: positive regu…	K07527|0|clv:102090790|K07527 tyrosine-protein kinase Fes/Fps [EC:2.7.10.2] | (RefSeq) FES; FES proto-oncogene, tyrosine kinase	[T]	Signal transduction mechanisms	Protein tyrosine kinase;; Protein kinase domain;; SH2 domain;; Fes/CIP4, and EFC/F-BAR homology domain	Tyrosine-protein kinase CSK OS=Gallus gallus OX=9031 GN=CSK PE=2 SV=1	T	Signal transduction mechanisms	tyrosine-protein kinase Fes/Fps isoform X3 [Columba livia]
Columba_livia_newGene_31611	novel_miR_764	17	0	0	0	0	0	0	0.936842	0	0	0	0	0	0	0.00731512	0.640379	-5.78967	down	--	--	Molecular Function: RNA binding (GO:0003723);; Molecular Function: RNA-directed DNA polymerase activity (GO:0003964);; Biological Process: RNA-dependent DNA biosynthetic process (GO:0006278);;	K04409|3.44196e-12|gfr:102033882|K04409 p21-activated kinase 1 [EC:2.7.11.1] | (RefSeq) serine/threonine-protein kinase PAK 1-like	--	--	--	--	S	Function unknown	pol- hypothetical protein [Limosa lapponica baueri]
gene-ARIH2	novel_miR_764	17	0	0	0	0	0	0	0.936842	0	0	0	0	0	0	0.00731512	0.640379	-5.78967	down	--	--	Cellular Component: ubiquitin ligase complex (GO:0000151);; Cellular Component: nucleus (GO:0005634);; Cellular Component: cytoplasm (GO:0005737);; Molecular Function: zinc ion binding (GO:0008270);; Molecular Function: ligase activity (GO:0016874);; Molecular Function: ubiquitin conjugating enzyme binding (GO:0031624);; Biological Process: positive regulation of proteasomal ubiquitin-dependent p…	K11969|0|tgu:100230372|K11969 ariadne-2 [EC:2.3.2.27] | (RefSeq) ARIH2; ariadne RBR E3 ubiquitin protein ligase 2	[O]	Posttranslational modification, protein turnover, chaperones	IBR domain, a half RING-finger domain	E3 ubiquitin-protein ligase arih1 OS=Danio rerio OX=7955 GN=arih1 PE=2 SV=1	O	Posttranslational modification, protein turnover, chaperones	E3 ubiquitin-protein ligase ARIH2 [Gallus gallus]
gene-LOC102095104	novel_miR_764	17	0	0	0	0	0	0	0.936842	0	0	0	0	0	0	0.00731512	0.640379	-5.78967	down	--	--	--	K06840|0|clv:102095104|K06840 semaphorin 3 | (RefSeq) semaphorin-3D	[T]	Signal transduction mechanisms	Sema domain;; Immunoglobulin domain;; Immunoglobulin I-set domain	Semaphorin-3D OS=Gallus gallus OX=9031 GN=SEMA3D PE=2 SV=1	S	Function unknown	semaphorin-3D [Columba livia]
gene-SGSH	novel_miR_764	17	0	0	0	0	0	0	0.936842	0	0	0	0	0	0	0.00731512	0.640379	-5.78967	down	[P]	Inorganic ion transport and metabolism	Biological Process: metabolic process (GO:0008152);; Molecular Function: sulfuric ester hydrolase activity (GO:0008484);;	K01565|0|clv:102090183|K01565 N-sulfoglucosamine sulfohydrolase [EC:3.10.1.1] | (RefSeq) SGSH; N-sulfoglucosamine sulfohydrolase	[R]	General function prediction only	Sulfatase;; Domain of unknown function (DUF4976);; Type I phosphodiesterase / nucleotide pyrophosphatase	--	P	Inorganic ion transport and metabolism	N-sulphoglucosamine sulphohydrolase [Columba livia]
gene-PPP1R15B	novel_miR_764	17	0	0	0	0	0	0	0.936842	0	0	0	0	0	0	0.00731512	0.640379	-5.78967	down	--	--	--	K17558|0|clv:102093405|K17558 protein phosphatase 1 regulatory subunit 15B | (RefSeq) PPP1R15B; protein phosphatase 1 regulatory subunit 15B	--	--	Phosphatase-1 catalytic subunit binding region;; eIF2-alpha phosphatase phosphorylation constitutive repressor	--	T	Signal transduction mechanisms	protein phosphatase 1 regulatory subunit 15B, partial [Columba livia]
gene-SYNE2	novel_miR_764	17	0	0	0	0	0	0	0.936842	0	0	0	0	0	0	0.00731512	0.640379	-5.78967	down	--	--	--	K19346|0|clv:102091318|K19346 nesprin-2 | (RefSeq) SYNE2; spectrin repeat containing nuclear envelope protein 2	[Z]	Cytoskeleton	Calponin homology (CH) domain;; CAMSAP CH domain;; Spectrin repeat;; Nuclear envelope localisation domain	Dystrophin OS=Gallus gallus OX=9031 GN=DMD PE=2 SV=1	Z	Cytoskeleton	LOW QUALITY PROTEIN: nesprin-2 [Columba livia]
Columba_livia_newGene_93596	novel_miR_764	17	0	0	0	0	0	0	0.936842	0	0	0	0	0	0	0.00731512	0.640379	-5.78967	down	--	--	--	--	--	--	--	--	--	--	hypothetical protein AV530_004232 [Patagioenas fasciata monilis]
Columba_livia_newGene_17610	novel_miR_764	17	0	0	0	0	0	0	0.936842	0	0	0	0	0	0	0.00731512	0.640379	-5.78967	down	--	--	--	--	--	--	--	--	--	--	hypothetical protein AV530_003039 [Patagioenas fasciata monilis]
gene-HEATR5B	novel_miR_764	17	0	0	0	0	0	0	0.936842	0	0	0	0	0	0	0.00731512	0.640379	-5.78967	down	--	--	--	--	[S]	Function unknown	HEAT repeats;; HEAT repeat	HEAT repeat-containing protein 5B OS=Xenopus tropicalis OX=8364 GN=heatr5b PE=2 SV=1	S	Function unknown	HEAT repeat-containing protein 5B [Columba livia]
gene-LRRC14	novel_miR_764	17	0	0	0	0	0	0	0.936842	0	0	0	0	0	0	0.00731512	0.640379	-5.78967	down	--	--	--	--	--	--	Leucine Rich repeat	Leucine-rich repeat-containing protein 14 OS=Xenopus laevis OX=8355 GN=lrrc14 PE=2 SV=1	S	Function unknown	leucine-rich repeat-containing protein 14 [Columba livia]
Columba_livia_newGene_65091	novel_miR_764	17	0	0	0	0	0	0	0.936842	0	0	0	0	0	0	0.00731512	0.640379	-5.78967	down	--	--	--	--	--	--	--	--	S	Function unknown	hypothetical protein N300_13757, partial [Calypte anna]
gene-LOC102095355	novel_miR_764	17	0	0	0	0	0	0	0.936842	0	0	0	0	0	0	0.00731512	0.640379	-5.78967	down	[T]	Signal transduction mechanisms	Biological Process: startle response (GO:0001964);; Molecular Function: delayed rectifier potassium channel activity (GO:0005251);; Biological Process: neuroblast proliferation (GO:0007405);; Cellular Component: voltage-gated potassium channel complex (GO:0008076);; Cellular Component: cell surface (GO:0009986);; Biological Process: magnesium ion homeostasis (GO:0010960);; Biological Process: neu…	K04874|0|clv:102095355|K04874 potassium voltage-gated channel Shaker-related subfamily A member 1 | (RefSeq) KCNA1; potassium voltage-gated channel subfamily A member 1	[P]	Inorganic ion transport and metabolism	Ion transport protein;; BTB/POZ domain;; Ion channel	Potassium voltage-gated channel subfamily A member 2 OS=Xenopus laevis OX=8355 GN=kcna2 PE=1 SV=2	P	Inorganic ion transport and metabolism	potassium voltage-gated channel subfamily A member 1 [Columba livia]
Columba_livia_newGene_3154	novel_miR_764	17	0	0	0	0	0	0	0.936842	0	0	0	0	0	0	0.00731512	0.640379	-5.78967	down	--	--	--	--	--	--	--	--	--	--	hypothetical protein AV530_005616 [Patagioenas fasciata monilis]
gene-LOC102083845	novel_miR_764	17	0	0	0	0	0	0	0.936842	0	0	0	0	0	0	0.00731512	0.640379	-5.78967	down	[M]	Cell wall/membrane/envelope biogenesis	--	--	--	--	--	Lysozyme g OS=Casuarius casuarius OX=8787 PE=1 SV=1	S	Function unknown	lysozyme g [Columba livia]
gene-ANXA6	novel_miR_764	17	0	0	0	0	0	0	0.936842	0	0	0	0	0	0	0.00731512	0.640379	-5.78967	down	--	--	Biological Process: neural crest cell migration (GO:0001755);; Molecular Function: calcium channel activity (GO:0005262);; Molecular Function: calcium ion binding (GO:0005509);; Molecular Function: GTP binding (GO:0005525);; Molecular Function: calcium-dependent phospholipid binding (GO:0005544);; Cellular Component: mitochondrion (GO:0005739);; Cellular Component: lysosomal membrane (GO:0005765)…	K17094|0|clv:102093434|K17094 annexin A6 | (RefSeq) ANXA6; annexin A6	[U]	Intracellular trafficking, secretion, and vesicular transport	Annexin	Annexin A6 OS=Gallus gallus OX=9031 GN=ANXA6 PE=2 SV=1	S	Function unknown	annexin A6 [Columba livia]
gene-CCDC137	novel_miR_764	17	0	0	0	0	0	0	0.936842	0	0	0	0	0	0	0.00731512	0.640379	-5.78967	down	--	--	--	--	--	--	--	--	S	Function unknown	LOW QUALITY PROTEIN: coiled-coil domain-containing protein 137 [Columba livia]
gene-SLC9A3R2	novel_miR_764	17	0	0	0	0	0	0	0.936842	0	0	0	0	0	0	0.00731512	0.640379	-5.78967	down	--	--	Molecular Function: receptor binding (GO:0005102);; Cellular Component: plasma membrane (GO:0005886);; Cellular Component: focal adhesion (GO:0005925);; Molecular Function: beta-catenin binding (GO:0008013);; Molecular Function: protein C-terminus binding (GO:0008022);; Cellular Component: endomembrane system (GO:0012505);; Molecular Function: phosphatase binding (GO:0019902);; Molecular Function…	K13358|0|clv:102085696|K13358 Na(+)/H(+) exchange regulatory cofactor NHE-RF2 | (RefSeq) SLC9A3R2; SLC9A3 regulator 2	[S]	Function unknown	EBP50, C-terminal;; PDZ domain (Also known as DHR or GLGF);; PDZ domain	Na(+)/H(+) exchange regulatory cofactor NHE-RF1 OS=Gallus gallus OX=9031 GN=SLC9A3R1 PE=2 SV=1	T	Signal transduction mechanisms	Na(+)/H(+) exchange regulatory cofactor NHE-RF2 [Columba livia]
gene-CBX2	novel_miR_764	17	0	0	0	0	0	0	0.936842	0	0	0	0	0	0	0.00731512	0.640379	-5.78967	down	--	--	--	K11451|0|clv:102084540|K11451 chromobox protein 2 | (RefSeq) CBX2; chromobox 2	--	--	CBX family C-terminal motif	--	K	Transcription	chromobox protein homolog 2 [Columba livia]
gene-MTMR3	novel_miR_764	17	0	0	0	0	0	0	0.936842	0	0	0	0	0	0	0.00731512	0.640379	-5.78967	down	--	--	Molecular Function: phosphatidylinositol-3-phosphatase activity (GO:0004438);; Molecular Function: protein serine/threonine phosphatase activity (GO:0004722);; Molecular Function: protein tyrosine phosphatase activity (GO:0004725);; Cellular Component: nucleoplasm (GO:0005654);; Cellular Component: cytoplasm (GO:0005737);; Cellular Component: extrinsic component of membrane (GO:0019898);; Biologi…	K18082|0|clv:102094353|K18082 myotubularin-related protein 3/4 [EC:3.1.3.48 3.1.3.64 3.1.3.95] | (RefSeq) MTMR3; myotubularin related protein 3	[IU]	--	Myotubularin-like phosphatase domain;; FYVE zinc finger	Myotubularin-related protein 4 OS=Xenopus laevis OX=8355 GN=mtmr4 PE=2 SV=1	S	Function unknown	myotubularin-related protein 3 [Columba livia]
gene-PRICKLE2	novel_miR_764	17	0	0	0	0	0	0	0.936842	0	0	0	0	0	0	0.00731512	0.640379	-5.78967	down	--	--	--	K04511|0|clv:102097300|K04511 prickle | (RefSeq) PRICKLE2; prickle planar cell polarity protein 2	[TZR]	--	PET Domain;; LIM domain	Prickle-like protein 1-B OS=Xenopus laevis OX=8355 GN=prickle1-b PE=2 SV=2	S	Function unknown	prickle-like protein 2 isoform X1 [Columba livia]
gene-RMDN3	novel_miR_764	17	0	0	0	0	0	0	0.936842	0	0	0	0	0	0	0.00731512	0.640379	-5.78967	down	[R]	General function prediction only	--	--	--	--	--	Regulator of microtubule dynamics protein 3 OS=Xenopus laevis OX=8355 GN=rmdn3 PE=2 SV=1	S	Function unknown	LOW QUALITY PROTEIN: regulator of microtubule dynamics protein 3 [Columba livia]
gene-SNIP1	novel_miR_764	17	0	0	0	0	0	0	0.936842	0	0	0	0	0	0	0.00731512	0.640379	-5.78967	down	--	--	--	K13108|6.6399e-150|clv:102088340|K13108 smad nuclear-interacting protein 1 | (RefSeq) SNIP1; Smad nuclear interacting protein 1	[T]	Signal transduction mechanisms	FHA domain	--	T	Signal transduction mechanisms	LOW QUALITY PROTEIN: smad nuclear-interacting protein 1 [Columba livia]
gene-ARV1	novel_miR_764	17	0	0	0	0	0	0	0.936842	0	0	0	0	0	0	0.00731512	0.640379	-5.78967	down	--	--	Cellular Component: integral component of membrane (GO:0016021);;	--	[S]	Function unknown	Arv1-like family	--	S	Function unknown	protein ARV1 [Columba livia]
gene-THBS3	novel_miR_764	17	0	0	0	0	0	0	0.936842	0	0	0	0	0	0	0.00731512	0.640379	-5.78967	down	[DZ]	Cell cycle control, cell division, chromosome partitioning ;; Cytoskeleton	Biological Process: growth plate cartilage development (GO:0003417);; Molecular Function: calcium ion binding (GO:0005509);; Cellular Component: extracellular region (GO:0005576);; Biological Process: cell adhesion (GO:0007155);; Molecular Function: heparin binding (GO:0008201);; Biological Process: ossification involved in bone maturation (GO:0043931);; Cellular Component: perinuclear region of …	K04659|0|clv:102095550|K04659 thrombospondin 2/3/4/5 | (RefSeq) THBS3; thrombospondin 3	--	--	Thrombospondin C-terminal region;; Thrombospondin type 3 repeat;; Calcium-binding EGF domain;; Cartilage oligomeric matrix protein;; Complement Clr-like EGF-like	Thrombospondin-3a OS=Danio rerio OX=7955 GN=thbs3a PE=2 SV=2	O	Posttranslational modification, protein turnover, chaperones	thrombospondin-3, partial [Columba livia]
gene-PSMC2	novel_miR_764	17	0	0	0	0	0	0	0.936842	0	0	0	0	0	0	0.00731512	0.640379	-5.78967	down	[O]	Posttranslational modification, protein turnover, chaperones	Biological Process: osteoblast differentiation (GO:0001649);; Molecular Function: ATP binding (GO:0005524);; Molecular Function: peptidase activity (GO:0008233);; Cellular Component: proteasome regulatory particle, base subcomplex (GO:0008540);; Cellular Component: membrane (GO:0016020);; Molecular Function: TBP-class protein binding (GO:0017025);; Biological Process: ubiquitin-dependent ERAD pat…	K03061|0|tgu:100190469|K03061 26S proteasome regulatory subunit T1 | (RefSeq) 26S protease regulatory subunit 7-like	[O]	Posttranslational modification, protein turnover, chaperones	ATPase family associated with various cellular activities (AAA)	26S proteasome regulatory subunit 7 OS=Xenopus laevis OX=8355 GN=psmc2 PE=2 SV=1	O	Posttranslational modification, protein turnover, chaperones	26S protease regulatory subunit 7 [Gallus gallus]
gene-MFSD6L	novel_miR_764	17	0	0	0	0	0	0	0.936842	0	0	0	0	0	0	0.00731512	0.640379	-5.78967	down	--	--	Cellular Component: integral component of membrane (GO:0016021);;	--	[R]	General function prediction only	MFS_1 like family;; Major Facilitator Superfamily	Major facilitator superfamily domain-containing protein 6-like protein A OS=Xenopus laevis OX=8355 GN=mfsd6l-a PE=2 SV=1	G	Carbohydrate transport and metabolism	major facilitator superfamily domain-containing protein 6-like [Columba livia]
gene-BEND6	novel_miR_764	17	0	0	0	0	0	0	0.936842	0	0	0	0	0	0	0.00731512	0.640379	-5.78967	down	--	--	Biological Process: negative regulation of transcription from RNA polymerase II promoter (GO:0000122);; Molecular Function: RNA polymerase II transcription corepressor activity (GO:0001106);; Molecular Function: chromatin binding (GO:0003682);; Cellular Component: nucleus (GO:0005634);; Biological Process: positive regulation of neuron differentiation (GO:0045666);; Biological Process: negative r…	--	--	--	BEN domain	--	S	Function unknown	BEN domain-containing protein 6 isoform X1 [Columba livia]
gene-FADS6	novel_miR_764	17	0	0	0	0	0	0	0.936842	0	0	0	0	0	0	0.00731512	0.640379	-5.78967	down	[I]	Lipid transport and metabolism	--	K12419|0|clv:106145702|K12419 fatty acid desaturase 6 [EC:1.14.19.-] | (RefSeq) FADS6; fatty acid desaturase 6	--	--	Fatty acid desaturase	--	I	Lipid transport and metabolism	LOW QUALITY PROTEIN: fatty acid desaturase 6 [Columba livia]
gene-GPR19	novel_miR_764	17	0	0	0	0	0	0	0.936842	0	0	0	0	0	0	0.00731512	0.640379	-5.78967	down	--	--	--	K04316|0|clv:102092062|K04316 G protein-coupled receptor 19 | (RefSeq) GPR19; G protein-coupled receptor 19	[R]	General function prediction only	7 transmembrane receptor (rhodopsin family);; Serpentine type 7TM GPCR chemoreceptor Srsx	Neuropeptide Y receptor type 2 OS=Gallus gallus OX=9031 GN=NPY2R PE=3 SV=1	U	Intracellular trafficking, secretion, and vesicular transport	probable G-protein coupled receptor 19 [Columba livia]
gene-RADIL	novel_miR_764	17	0	0	0	0	0	0	0.936842	0	0	0	0	0	0	0.00731512	0.640379	-5.78967	down	--	--	Cellular Component: microtubule (GO:0005874);; Biological Process: signal transduction (GO:0007165);; Biological Process: substrate adhesion-dependent cell spreading (GO:0034446);;	--	[Z]	Cytoskeleton	DIL domain;; Ras association (RalGDS/AF-6) domain;; PDZ domain (Also known as DHR or GLGF)	Ras-associating and dilute domain-containing protein OS=Danio rerio OX=7955 GN=radil PE=2 SV=1	O	Posttranslational modification, protein turnover, chaperones	ras-associating and dilute domain-containing protein [Columba livia]
Columba_livia_newGene_12912	novel_miR_764	17	0	0	0	0	0	0	0.936842	0	0	0	0	0	0	0.00731512	0.640379	-5.78967	down	--	--	--	K00864|3.16332e-10|fpg:101922294|K00864 glycerol kinase [EC:2.7.1.30] | (RefSeq) GK; glycerol kinase	--	--	--	--	S	Function unknown	rna-directed dna polymerase from mobile element jockey-like [Limosa lapponica baueri]
Columba_livia_newGene_6588	novel_miR_764	17	0	0	0	0	0	0	0.936842	0	0	0	0	0	0	0.00731512	0.640379	-5.78967	down	--	--	--	--	--	--	--	--	S	Function unknown	hypothetical protein AS28_02133, partial [Pygoscelis adeliae]
gene-SIGLEC1	novel_miR_764	17	0	0	0	0	0	0	0.936842	0	0	0	0	0	0	0.00731512	0.640379	-5.78967	down	[M]	Cell wall/membrane/envelope biogenesis	--	K06548|0|clv:102088226|K06548 sialoadhesin | (RefSeq) SIGLEC1; sialic acid binding Ig like lectin 1	[RP]	--	Immunoglobulin domain;; Immunoglobulin domain;; Immunoglobulin I-set domain;; Immunoglobulin domain;; Immunoglobulin V-set domain;; Ig-like domain on T-cell surface glycoprotein CD3 epsilon chain;; T-cell surface glycoprotein CD3 delta chain;; Izumo-like Immunoglobulin domain;; Immunoglobulin C1-set domain;; CD80-like C2-set immunoglobulin domain;; Immunoglobulin C2-set domain;; Penicillin-Bindin…	Schwann cell myelin protein OS=Coturnix japonica OX=93934 GN=SMP PE=1 SV=1	U	Intracellular trafficking, secretion, and vesicular transport	sialoadhesin, partial [Columba livia]
Columba_livia_newGene_54543	novel_miR_764	17	0	0	0	0	0	0	0.936842	0	0	0	0	0	0	0.00731512	0.640379	-5.78967	down	--	--	Molecular Function: RNA binding (GO:0003723);; Molecular Function: RNA-directed DNA polymerase activity (GO:0003964);; Biological Process: RNA-dependent DNA biosynthetic process (GO:0006278);;	--	--	--	--	--	S	Function unknown	hypothetical protein N340_14149, partial [Tauraco erythrolophus]
Columba_livia_newGene_19546	novel_miR_764	17	0	0	0	0	0	0	0.936842	0	0	0	0	0	0	0.00731512	0.640379	-5.78967	down	--	--	--	--	[R]	General function prediction only	Reverse transcriptase (RNA-dependent DNA polymerase)	--	S	Function unknown	rna-directed dna polymerase from mobile element jockey-like [Limosa lapponica baueri]
gene-ZBTB8OS	novel_miR_764	17	0	0	0	0	0	0	0.936842	0	0	0	0	0	0	0.00731512	0.640379	-5.78967	down	[R]	General function prediction only	--	--	[S]	Function unknown	Archease protein family (MTH1598/TM1083)	Protein archease OS=Ictalurus punctatus OX=7998 PE=2 SV=1	S	Function unknown	Protein archease, partial [Opisthocomus hoazin]
gene-ANKRD24	novel_miR_764	17	0	0	0	0	0	0	0.936842	0	0	0	0	0	0	0.00731512	0.640379	-5.78967	down	[T]	Signal transduction mechanisms	Molecular Function: cytokine receptor activity (GO:0004896);; Cellular Component: membrane (GO:0016020);; Biological Process: cytokine-mediated signaling pathway (GO:0019221);;	--	--	--	Ankyrin repeats (3 copies);; Ankyrin repeats (many copies);; Ankyrin repeats (many copies);; Ankyrin repeat;; Ankyrin repeat	Serine/threonine-protein phosphatase 6 regulatory ankyrin repeat subunit B OS=Gallus gallus OX=9031 GN=ANKRD44 PE=2 SV=1	S	Function unknown	ankyrin repeat domain-containing protein 24 [Columba livia]
gene-ZBTB40	novel_miR_764	17	0	0	0	0	0	0	0.936842	0	0	0	0	0	0	0.00731512	0.640379	-5.78967	down	[R]	General function prediction only	--	K10512|0|clv:102098556|K10512 zinc finger and BTB domain-containing protein 40 | (RefSeq) ZBTB40; zinc finger and BTB domain containing 40	[R]	General function prediction only	Zinc-finger double domain;; Zinc finger, C2H2 type;; C2H2-type zinc finger;; BTB/POZ domain;; Zinc-finger double-stranded RNA-binding	Oocyte zinc finger protein XlCOF6 (Fragment) OS=Xenopus laevis OX=8355 PE=3 SV=1	S	Function unknown	zinc finger and BTB domain-containing protein 40 isoform X1 [Columba livia]
Columba_livia_newGene_26878	novel_miR_764	17	0	0	0	0	0	0	0.936842	0	0	0	0	0	0	0.00731512	0.640379	-5.78967	down	--	--	--	--	--	--	--	--	--	--	hypothetical protein AV530_006930 [Patagioenas fasciata monilis]
gene-EMX2	novel_miR_764	17	0	0	0	0	0	0	0.936842	0	0	0	0	0	0	0.00731512	0.640379	-5.78967	down	--	--	Cellular Component: nucleus (GO:0005634);; Biological Process: regulation of transcription, DNA-templated (GO:0006355);; Biological Process: anterior/posterior pattern specification (GO:0009952);; Biological Process: dentate gyrus development (GO:0021542);; Biological Process: cerebral cortex regionalization (GO:0021796);; Biological Process: cell proliferation in forebrain (GO:0021846);; Biologi…	K09317|5.0418e-155|phi:102101083|K09317 homeobox protein EMX | (RefSeq) EMX2; empty spiracles homeobox 2	[K]	Transcription	Homeobox domain	Homeobox protein EMX1 OS=Xenopus tropicalis OX=8364 GN=emx1 PE=2 SV=1	K	Transcription	PREDICTED: homeobox protein EMX2 [Ficedula albicollis]
Columba_livia_newGene_77072	novel_miR_764	17	0	0	0	0	0	0	0.936842	0	0	0	0	0	0	0.00731512	0.640379	-5.78967	down	--	--	--	--	--	--	--	--	S	Function unknown	hypothetical protein llap_1601 [Limosa lapponica baueri]
gene-LOC102097414	novel_miR_764	17	0	0	0	0	0	0	0.936842	0	0	0	0	0	0	0.00731512	0.640379	-5.78967	down	--	--	--	K05018|0|clv:102097414|K05018 chloride channel Kb | (RefSeq) CLCNKB; chloride channel protein ClC-Kb	[P]	Inorganic ion transport and metabolism	Voltage gated chloride channel	Chloride channel protein ClC-Kb OS=Xenopus laevis OX=8355 GN=clcnkb PE=1 SV=1	P	Inorganic ion transport and metabolism	chloride channel protein ClC-Kb [Columba livia]
gene-HPSE	novel_miR_764	17	0	0	0	0	0	0	0.936842	0	0	0	0	0	0	0.00731512	0.640379	-5.78967	down	--	--	Biological Process: carbohydrate metabolic process (GO:0005975);; Cellular Component: membrane (GO:0016020);; Molecular Function: hydrolase activity, acting on glycosyl bonds (GO:0016798);;	K07964|0|clv:102085346|K07964 heparanase [EC:3.2.1.166] | (RefSeq) HPSE; heparanase	--	--	Glycosyl hydrolase family 79, N-terminal domain	Heparanase OS=Gallus gallus OX=9031 GN=HPSE PE=1 SV=1	G	Carbohydrate transport and metabolism	heparanase [Columba livia]
gene-EPHA1	novel_miR_764	17	0	0	0	0	0	0	0.936842	0	0	0	0	0	0	0.00731512	0.640379	-5.78967	down	--	;;	Molecular Function: ephrin receptor activity (GO:0005003);; Molecular Function: ATP binding (GO:0005524);; Cellular Component: integral component of plasma membrane (GO:0005887);; Biological Process: peptidyl-tyrosine phosphorylation (GO:0018108);; Biological Process: ephrin receptor signaling pathway (GO:0048013);;	K05102|0|clv:102094666|K05102 Eph receptor A1 [EC:2.7.10.1] | (RefSeq) EPHA1; EPH receptor A1	[T]	Signal transduction mechanisms	Protein tyrosine kinase;; Ephrin receptor ligand binding domain;; Protein kinase domain;; Fibronectin type III domain;; SAM domain (Sterile alpha motif);; SAM domain (Sterile alpha motif);; Ephrin type-A receptor 2 transmembrane domain;; Purple acid Phosphatase, N-terminal domain;; Putative ephrin-receptor like	Ephrin type-A receptor 4-B OS=Xenopus laevis OX=8355 GN=epha4-b PE=2 SV=1	T	Signal transduction mechanisms	EPH receptor A1, partial [Columba livia]
gene-COL16A1	novel_miR_764	17	0	0	0	0	0	0	0.936842	0	0	0	0	0	0	0.00731512	0.640379	-5.78967	down	--	--	--	--	[W]	Extracellular structures	Collagen triple helix repeat (20 copies);; Collagen triple helix repeat (20 copies)	Collagen alpha-1(XXI) chain OS=Xenopus laevis OX=8355 GN=col21a1 PE=2 SV=1	S	Function unknown	LOW QUALITY PROTEIN: collagen alpha-1(XVI) chain [Columba livia]
gene-LOC110356680	novel_miR_764	17	0	0	0	0	0	0	0.936842	0	0	0	0	0	0	0.00731512	0.640379	-5.78967	down	--	--	--	--	[T]	Signal transduction mechanisms	--	--	S	Function unknown	collagen alpha-1(III) chain-like [Columba livia]
gene-VSTM2L	novel_miR_764	17	0	0	0	0	0	0	0.936842	0	0	0	0	0	0	0.00731512	0.640379	-5.78967	down	--	--	Cellular Component: extracellular region (GO:0005576);; Cellular Component: cytoplasm (GO:0005737);; Cellular Component: integral component of membrane (GO:0016021);; Biological Process: negative regulation of neuron apoptotic process (GO:0043524);;	--	--	--	Immunoglobulin V-set domain;; Immunoglobulin I-set domain;; Immunoglobulin domain;; Immunoglobulin domain	V-set and transmembrane domain-containing protein 2B OS=Xenopus tropicalis OX=8364 GN=vstm2b PE=2 SV=1	O	Posttranslational modification, protein turnover, chaperones	V-set and transmembrane domain-containing protein 2-like protein, partial [Columba livia]
gene-LOC102088477	novel_miR_764	17	0	0	0	0	0	0	0.936842	0	0	0	0	0	0	0.00731512	0.640379	-5.78967	down	--	--	Biological Process: ubiquitin-dependent protein catabolic process (GO:0006511);; Biological Process: protein deubiquitination (GO:0016579);; Molecular Function: thiol-dependent ubiquitinyl hydrolase activity (GO:0036459);;	K11856|0|clv:102088477|K11856 ubiquitin carboxyl-terminal hydrolase 43 [EC:3.4.19.12] | (RefSeq) USP43; ubiquitin specific peptidase 43	[O]	Posttranslational modification, protein turnover, chaperones	Ubiquitin carboxyl-terminal hydrolase;; Ubiquitin carboxyl-terminal hydrolase	Ubiquitin carboxyl-terminal hydrolase 15 OS=Xenopus tropicalis OX=8364 GN=usp15 PE=2 SV=2	O	Posttranslational modification, protein turnover, chaperones	ubiquitin carboxyl-terminal hydrolase 43, partial [Columba livia]
gene-LOC102083705	novel_miR_764	17	0	0	0	0	0	0	0.936842	0	0	0	0	0	0	0.00731512	0.640379	-5.78967	down	--	--	--	K06536|0|clv:102083705|K06536 signaling lymphocytic activation molecule family member 1 | (RefSeq) SLAMF1; signaling lymphocytic activation molecule	--	--	--	--	U	Intracellular trafficking, secretion, and vesicular transport	signaling lymphocytic activation molecule isoform X1 [Columba livia]
gene-GAP43	novel_miR_764	17	0	0	0	0	0	0	0.936842	0	0	0	0	0	0	0.00731512	0.640379	-5.78967	down	--	--	Molecular Function: calmodulin binding (GO:0005516);; Cellular Component: cytoplasm (GO:0005737);; Biological Process: glial cell differentiation (GO:0010001);; Cellular Component: postsynaptic density of dendrite (GO:0014069);; Biological Process: axon choice point recognition (GO:0016198);; Cellular Component: cell junction (GO:0030054);; Cellular Component: axon (GO:0030424);; Cellular Compone…	K20041|1.89929e-80|gfr:102033203|K20041 neuromodulin | (RefSeq) GAP43; growth associated protein 43	--	--	Neuromodulin;; Gap junction protein N-terminal region;; IQ calmodulin-binding motif	Neuromodulin (Fragment) OS=Serinus canaria OX=9135 GN=GAP43 PE=2 SV=1	Z	Cytoskeleton	LOW QUALITY PROTEIN: neuromodulin [Columba livia]
gene-CDH15	novel_miR_764	17	0	0	0	0	0	0	0.936842	0	0	0	0	0	0	0.00731512	0.640379	-5.78967	down	--	--	Molecular Function: calcium ion binding (GO:0005509);; Cellular Component: caveola (GO:0005901);; Biological Process: homophilic cell adhesion via plasma membrane adhesion molecules (GO:0007156);; Cellular Component: integral component of membrane (GO:0016021);; Cellular Component: neuromuscular junction (GO:0031594);; Cellular Component: extracellular exosome (GO:0070062);;	K06809|0|clv:102090288|K06809 cadherin 15, M-cadherin | (RefSeq) CDH15; cadherin-15	[S]	Function unknown	Cadherin domain;; Cadherin cytoplasmic region;; Cadherin-like	Cadherin-2 OS=Danio rerio OX=7955 GN=cdh2 PE=2 SV=2	U	Intracellular trafficking, secretion, and vesicular transport	LOW QUALITY PROTEIN: cadherin-15 [Columba livia]
gene-LOC102089518	novel_miR_764	17	0	0	0	0	0	0	0.936842	0	0	0	0	0	0	0.00731512	0.640379	-5.78967	down	--	--	Molecular Function: extracellular matrix structural constituent (GO:0005201);; Cellular Component: collagen trimer (GO:0005581);;	K19721|4.78186e-169|clv:102089518|K19721 collagen, type V/XI/XXIV/XXVII, alpha | (RefSeq) collagen alpha-1(V) chain-like	[W]	Extracellular structures	Collagen triple helix repeat (20 copies)	Collagen alpha-1(XXVII) chain B OS=Danio rerio OX=7955 GN=col27a1b PE=2 SV=1	S	Function unknown	collagen alpha-1(V) chain-like, partial [Columba livia]
gene-SEC16B	novel_miR_764	17	0	0	0	0	0	0	0.936842	0	0	0	0	0	0	0.00731512	0.640379	-5.78967	down	--	--	Cellular Component: Golgi membrane (GO:0000139);; Biological Process: COPII vesicle coating (GO:0048208);;	K20353|0|clv:102095251|K20353 COPII coat assembly protein SEC16 | (RefSeq) SEC16B; SEC16 homolog B, endoplasmic reticulum export factor	[K]	Transcription	Sec23-binding domain of Sec16;; Vesicle coat trafficking protein Sec16 mid-region	Protein transport protein Sec16B OS=Gallus gallus OX=9031 GN=SEC16B PE=2 SV=1	U	Intracellular trafficking, secretion, and vesicular transport	protein transport protein Sec16B, partial [Columba livia]
Columba_livia_newGene_17986	novel_miR_764	17	0	0	0	0	0	0	0.936842	0	0	0	0	0	0	0.00731512	0.640379	-5.78967	down	--	--	--	--	--	--	--	--	--	--	hypothetical protein Anapl_03918 [Anas platyrhynchos]
Columba_livia_newGene_63498	novel_miR_764	17	0	0	0	0	0	0	0.936842	0	0	0	0	0	0	0.00731512	0.640379	-5.78967	down	--	--	Molecular Function: hydrolase activity (GO:0016787);;	K13697|2.56223e-20|fpg:101911069|K13697 abhydrolase domain-containing protein 2 | (RefSeq) ABHD2; abhydrolase domain containing 2	[R]	General function prediction only	--	Monoacylglycerol lipase ABHD2-A OS=Danio rerio OX=7955 GN=abhd2a PE=2 SV=1	S	Function unknown	Abhydrolase domain-containing protein 2, partial [Cariama cristata]
gene-LOC102084846	novel_miR_764	17	0	0	0	0	0	0	0.936842	0	0	0	0	0	0	0.00731512	0.640379	-5.78967	down	--	--	Molecular Function: G-protein coupled adenosine receptor activity (GO:0001609);; Biological Process: adenosine receptor signaling pathway (GO:0001973);; Cellular Component: plasma membrane (GO:0005886);; Cellular Component: integral component of membrane (GO:0016021);;	K04265|0|clv:102084846|K04265 adenosine A1 receptor | (RefSeq) ADORA1; adenosine receptor A1	[R]	General function prediction only	7 transmembrane receptor (rhodopsin family);; Serpentine type 7TM GPCR chemoreceptor Srsx;; Serpentine type 7TM GPCR chemoreceptor Srx	Adenosine receptor A1 OS=Gallus gallus OX=9031 GN=ADORA1 PE=2 SV=1	U	Intracellular trafficking, secretion, and vesicular transport	LOW QUALITY PROTEIN: adenosine receptor A1 [Columba livia]
gene-FBXO43	novel_miR_764	17	0	0	0	0	0	0	0.936842	0	0	0	0	0	0	0.00731512	0.640379	-5.78967	down	--	--	Molecular Function: metal ion binding (GO:0046872);;	K10318|0|clv:102091475|K10318 F-box protein 43 | (RefSeq) FBXO43; F-box protein 43	--	--	IBR domain, a half RING-finger domain	F-box only protein 43 OS=Xenopus laevis OX=8355 GN=fbxo43 PE=1 SV=1	O	Posttranslational modification, protein turnover, chaperones	F-box only protein 43 [Columba livia]
gene-CABP4	novel_miR_764	17	0	0	0	0	0	0	0.936842	0	0	0	0	0	0	0.00731512	0.640379	-5.78967	down	[T]	Signal transduction mechanisms	--	--	[T]	Signal transduction mechanisms	EF hand;; EF-hand domain pair;; EF-hand domain pair;; EF-hand domain;; EF hand;; Cytoskeletal-regulatory complex EF hand	Calmodulin OS=Myxine glutinosa OX=7769 PE=2 SV=3	DTZ	--	calcium-binding protein 4 [Columba livia]
gene-KIF1A	novel_miR_764	17	0	0	0	0	0	0	0.936842	0	0	0	0	0	0	0.00731512	0.640379	-5.78967	down	--	--	Molecular Function: microtubule motor activity (GO:0003777);; Molecular Function: ATP binding (GO:0005524);; Biological Process: microtubule-based movement (GO:0007018);; Molecular Function: microtubule binding (GO:0008017);;	K10392|0|ccw:104693078|K10392 kinesin family member 1 | (RefSeq) KIF1A; kinesin family member 1A	[Z]	Cytoskeleton	Kinesin motor domain;; Kinesin-associated;; Kinesin protein;; Microtubule binding;; Kinesin protein 1B;; PH domain;; FHA domain	Chromosome-associated kinesin KIF4 OS=Xenopus laevis OX=8355 GN=kif4 PE=2 SV=1	Z	Cytoskeleton	kinesin-like protein KIF1A isoform X1 [Columba livia]
Columba_livia_newGene_59289	novel_miR_764	17	0	0	0	0	0	0	0.936842	0	0	0	0	0	0	0.00731512	0.640379	-5.78967	down	--	--	--	--	--	--	--	--	S	Function unknown	PREDICTED: uncharacterized protein K02A2.6-like [Anser cygnoides domesticus]
Columba_livia_newGene_61597	novel_miR_764	17	0	0	0	0	0	0	0.936842	0	0	0	0	0	0	0.00731512	0.640379	-5.78967	down	--	--	--	--	--	--	--	--	S	Function unknown	hypothetical protein N337_13154, partial [Phoenicopterus ruber ruber]
gene-FAM129A	novel_miR_764	17	0	0	0	0	0	0	0.936842	0	0	0	0	0	0	0.00731512	0.640379	-5.78967	down	--	--	--	--	--	--	--	--	O	Posttranslational modification, protein turnover, chaperones	protein Niban [Columba livia]
gene-LOC102096675	novel_miR_764	17	0	0	0	0	0	0	0.936842	0	0	0	0	0	0	0.00731512	0.640379	-5.78967	down	[O]	Posttranslational modification, protein turnover, chaperones	Biological Process: proteolysis (GO:0006508);; Molecular Function: cysteine-type peptidase activity (GO:0008234);;	K01365|0|clv:102096675|K01365 cathepsin L [EC:3.4.22.15] | (RefSeq) cathepsin L1-like	[O]	Posttranslational modification, protein turnover, chaperones	Papain family cysteine protease;; Cathepsin propeptide inhibitor domain (I29);; Peptidase C1-like family	Cathepsin K OS=Gallus gallus OX=9031 GN=CTSK PE=2 SV=1	O	Posttranslational modification, protein turnover, chaperones	LOW QUALITY PROTEIN: cathepsin L1-like [Columba livia]
gene-GPR156	novel_miR_764	17	0	0	0	0	0	0	0.936842	0	0	0	0	0	0	0.00731512	0.640379	-5.78967	down	--	--	Molecular Function: G-protein coupled GABA receptor activity (GO:0004965);; Biological Process: G-protein coupled receptor signaling pathway (GO:0007186);; Cellular Component: integral component of membrane (GO:0016021);;	K04617|0|clv:102091190|K04617 gamma-aminobutyric acid type B receptor-like | (RefSeq) GPR156; G protein-coupled receptor 156	[PET]	--	7 transmembrane sweet-taste receptor of 3 GCPR	--	S	Function unknown	probable G-protein coupled receptor 156 isoform X1 [Columba livia]
gene-THEM4	novel_miR_764	17	0	0	0	0	0	0	0.936842	0	0	0	0	0	0	0.00731512	0.640379	-5.78967	down	[Q]	Secondary metabolites biosynthesis, transport and catabolism	--	K16339|7.04257e-85|clv:102096765|K16339 thioesterase superfamily member 4 | (RefSeq) THEM4; thioesterase superfamily member 4	[S]	Function unknown	Thioesterase superfamily	Acyl-coenzyme A thioesterase THEM4 OS=Xenopus laevis OX=8355 GN=them4 PE=2 SV=2	S	Function unknown	acyl-coenzyme A thioesterase THEM4 [Columba livia]
gene-LOC102095444	novel_miR_764	17	0	0	0	0	0	0	0.936842	0	0	0	0	0	0	0.00731512	0.640379	-5.78967	down	--	--	--	K20462|0|clv:102095444|K20462 oxysterol-binding protein 2 | (RefSeq) OSBP2; oxysterol binding protein 2	[I]	Lipid transport and metabolism	Oxysterol-binding protein	--	S	Function unknown	oxysterol-binding protein 2 [Columba livia]
gene-LOC102085717	novel_miR_764	17	0	0	0	0	0	0	0.936842	0	0	0	0	0	0	0.00731512	0.640379	-5.78967	down	--	--	Molecular Function: guanyl-nucleotide exchange factor activity (GO:0005085);; Molecular Function: GTPase activator activity (GO:0005096);; Cellular Component: intracellular (GO:0005622);; Biological Process: cytoskeleton organization (GO:0007010);; Biological Process: small GTPase mediated signal transduction (GO:0007264);; Biological Process: cell migration (GO:0016477);; Biological Process: pos…	K12367|0|clv:102085717|K12367 dedicator of cytokinesis protein 2 | (RefSeq) dedicator of cytokinesis protein 2-like	[T]	Signal transduction mechanisms	DOCK N-terminus;; Dock homology region 2;; C2 domain in Dock180 and Zizimin proteins	--	S	Function unknown	dedicator of cytokinesis protein 2-like [Columba livia]
gene-SHE	novel_miR_764	17	0	0	0	0	0	0	0.936842	0	0	0	0	0	0	0.00731512	0.640379	-5.78967	down	--	--	--	--	--	--	--	--	S	Function unknown	SH2 domain-containing adapter protein E, partial [Columba livia]
gene-SCRN2	novel_miR_764	17	0	0	0	0	0	0	0.936842	0	0	0	0	0	0	0.00731512	0.640379	-5.78967	down	[E]	Amino acid transport and metabolism	Biological Process: proteolysis (GO:0006508);; Biological Process: exocytosis (GO:0006887);; Molecular Function: dipeptidase activity (GO:0016805);; Cellular Component: extracellular exosome (GO:0070062);;	K14358|0|clv:102094126|K14358 secernin | (RefSeq) SCRN2, Secernin-2; secernin 2	--	--	Peptidase family C69	Secernin-2 OS=Danio rerio OX=7955 GN=scrn2 PE=2 SV=1	E	Amino acid transport and metabolism	secernin-2 [Columba livia]
gene-DGUOK	novel_miR_764	17	0	0	0	0	0	0	0.936842	0	0	0	0	0	0	0.00731512	0.640379	-5.78967	down	[F]	Nucleotide transport and metabolism	Molecular Function: deoxyguanosine kinase activity (GO:0004138);; Cellular Component: nucleus (GO:0005634);; Cellular Component: mitochondrion (GO:0005739);; Cellular Component: cytosol (GO:0005829);; Biological Process: protein phosphorylation (GO:0006468);; Biological Process: deoxyribonucleoside monophosphate biosynthetic process (GO:0009157);; Biological Process: nucleotide biosynthetic proce…	K00904|1.16208e-113|clv:102089555|K00904 deoxyguanosine kinase [EC:2.7.1.113] | (RefSeq) DGUOK; deoxyguanosine kinase	[F]	Nucleotide transport and metabolism	Deoxynucleoside kinase	--	F	Nucleotide transport and metabolism	deoxyguanosine kinase, mitochondrial [Columba livia]
gene-COL27A1	novel_miR_764	17	0	0	0	0	0	0	0.936842	0	0	0	0	0	0	0.00731512	0.640379	-5.78967	down	[G]	Carbohydrate transport and metabolism	--	K19721|0|amj:102575623|K19721 collagen, type V/XI/XXIV/XXVII, alpha | (RefSeq) COL27A1; collagen type XXVII alpha 1 chain	[W]	Extracellular structures	Collagen triple helix repeat (20 copies);; Fibrillar collagen C-terminal domain;; Laminin G domain	Collagen alpha-1(XXVII) chain B OS=Danio rerio OX=7955 GN=col27a1b PE=2 SV=1	O	Posttranslational modification, protein turnover, chaperones	PREDICTED: collagen alpha-1(XXVII) chain [Chlamydotis macqueenii]
gene-SPATA20	novel_miR_764	17	0	0	0	0	0	0	0.936842	0	0	0	0	0	0	0.00731512	0.640379	-5.78967	down	[R]	General function prediction only	--	--	[R]	General function prediction only	Protein of unknown function, DUF255;; Thioredoxin-like	--	O	Posttranslational modification, protein turnover, chaperones	spermatogenesis-associated protein 20 isoform X1 [Columba livia]
gene-DTNA	novel_miR_764	17	0	0	0	0	0	0	0.936842	0	0	0	0	0	0	0.00731512	0.640379	-5.78967	down	--	--	Molecular Function: zinc ion binding (GO:0008270);; Cellular Component: protein complex (GO:0043234);;	--	[Z]	Cytoskeleton	EF hand;; EF-hand;; Zinc finger, ZZ type	Dystrophin OS=Gallus gallus OX=9031 GN=DMD PE=2 SV=1	S	Function unknown	dystrobrevin alpha isoform X6 [Columba livia]
Columba_livia_newGene_46246	novel_miR_764	17	0	0	0	0	0	0	0.936842	0	0	0	0	0	0	0.00731512	0.640379	-5.78967	down	--	--	--	--	--	--	--	--	--	--	hypothetical protein llap_17732 [Limosa lapponica baueri]
gene-SEC31A	novel_miR_764	17	0	0	0	0	0	0	0.936842	0	0	0	0	0	0	0.00731512	0.640379	-5.78967	down	[R]	General function prediction only	--	K14005|0|clv:102087498|K14005 protein transport protein SEC31 | (RefSeq) SEC31A; SEC31 homolog A, COPII coat complex component	[U]	Intracellular trafficking, secretion, and vesicular transport	Sec23-binding domain of Sec16	Protein transport protein Sec31A OS=Gallus gallus OX=9031 GN=SEC31A PE=2 SV=1	U	Intracellular trafficking, secretion, and vesicular transport	protein transport protein Sec31A isoform X1 [Columba livia]
gene-LOC102097268	novel_miR_764	17	0	0	0	0	0	0	0.936842	0	0	0	0	0	0	0.00731512	0.640379	-5.78967	down	[R]	General function prediction only	--	K07369|0|clv:102097268|K07369 mucosa-associated lymphoid tissue lymphoma translocation protein 1 [EC:3.4.22.-] | (RefSeq) mucosa-associated lymphoid tissue lymphoma translocation protein 1-like	--	--	Immunoglobulin domain;; Caspase domain;; Immunoglobulin domain;; Immunoglobulin I-set domain;; Immunoglobulin domain	Neurofascin OS=Gallus gallus OX=9031 GN=NFASC PE=1 SV=1	S	Function unknown	mucosa-associated lymphoid tissue lymphoma translocation protein 1-like [Columba livia]
Columba_livia_newGene_34732	novel_miR_764	17	0	0	0	0	0	0	0.936842	0	0	0	0	0	0	0.00731512	0.640379	-5.78967	down	--	--	--	K10088|2.38598e-62|aam:106492775|K10088 protein OS-9 | (RefSeq) protein OS-9-like	[R]	General function prediction only	--	--	O	Posttranslational modification, protein turnover, chaperones	hypothetical protein AV530_011051 [Patagioenas fasciata monilis]
gene-ARAP2	novel_miR_764	17	0	0	0	0	0	0	0.936842	0	0	0	0	0	0	0.00731512	0.640379	-5.78967	down	--	--	Molecular Function: GTPase activator activity (GO:0005096);; Molecular Function: phosphatidylinositol-3,4,5-trisphosphate binding (GO:0005547);; Biological Process: signal transduction (GO:0007165);; Biological Process: positive regulation of GTPase activity (GO:0043547);;	K18440|0|clv:102098699|K18440 Arf-GAP with Rho-GAP domain, ANK repeat and PH domain-containing protein 2 | (RefSeq) ARAP2; ArfGAP with RhoGAP domain, ankyrin repeat and PH domain 2	[TZ]	--	PH domain;; RhoGAP domain;; Putative GTPase activating protein for Arf;; Pleckstrin homology domain;; SAM domain (Sterile alpha motif);; SAM domain (Sterile alpha motif);; Pleckstrin homology domain;; Pleckstrin homology domain;; Ras association (RalGDS/AF-6) domain	Arf-GAP with GTPase, ANK repeat and PH domain-containing protein 1 OS=Xenopus laevis OX=8355 GN=agap1 PE=2 SV=1	U	Intracellular trafficking, secretion, and vesicular transport	arf-GAP with Rho-GAP domain, ANK repeat and PH domain-containing protein 2 [Columba livia]
gene-NFYC	novel_miR_764	17	0	0	0	0	0	0	0.936842	0	0	0	0	0	0	0.00731512	0.640379	-5.78967	down	--	--	Molecular Function: RNA polymerase II core promoter proximal region sequence-specific DNA binding (GO:0000978);; Molecular Function: transcriptional activator activity, RNA polymerase II core promoter proximal region sequence-specific binding (GO:0001077);; Cellular Component: nucleoplasm (GO:0005654);; Cellular Component: CCAAT-binding factor complex (GO:0016602);; Cellular Component: protein-DN…	K08066|1.74152e-139|fpg:101921175|K08066 nuclear transcription factor Y, gamma | (RefSeq) NFYC; nuclear transcription factor Y subunit gamma	[K]	Transcription	Histone-like transcription factor (CBF/NF-Y) and archaeal histone;; Core histone H2A/H2B/H3/H4	--	K	Transcription	nuclear transcription factor Y subunit gamma [Columba livia]
gene-LOC110361186	novel_miR_764	17	0	0	0	0	0	0	0.936842	0	0	0	0	0	0	0.00731512	0.640379	-5.78967	down	--	--	Biological Process: cellular process (GO:0009987);; Biological Process: single-organism process (GO:0044699);;	K11265|2.64438e-22|clv:106145833|K11265 adenylate cyclase 10 [EC:4.6.1.1] | (RefSeq) ADCY10; adenylate cyclase 10, soluble	--	--	--	--	T	Signal transduction mechanisms	uncharacterized protein LOC110361186 [Columba livia]
Columba_livia_newGene_89192	novel_miR_764	17	0	0	0	0	0	0	0.936842	0	0	0	0	0	0	0.00731512	0.640379	-5.78967	down	--	--	--	--	[R]	General function prediction only	--	--	S	Function unknown	rna-directed dna polymerase from mobile element jockey-like [Limosa lapponica baueri]
gene-LOC102088800	novel_miR_764	17	0	0	0	0	0	0	0.936842	0	0	0	0	0	0	0.00731512	0.640379	-5.78967	down	[P]	Inorganic ion transport and metabolism	Cellular Component: integral component of membrane (GO:0016021);; Biological Process: transmembrane transport (GO:0055085);;	--	[P]	Inorganic ion transport and metabolism	Inner membrane component domain;; Sodium/calcium exchanger protein	--	P	Inorganic ion transport and metabolism	putative cation exchanger C521.04c, partial [Columba livia]
Columba_livia_newGene_72766	novel_miR_764	17	0	0	0	0	0	0	0.936842	0	0	0	0	0	0	0.00731512	0.640379	-5.78967	down	--	--	Molecular Function: RNA binding (GO:0003723);; Molecular Function: RNA-directed DNA polymerase activity (GO:0003964);; Biological Process: RNA-dependent DNA biosynthetic process (GO:0006278);;	--	--	--	--	--	S	Function unknown	hypothetical protein llap_3887 [Limosa lapponica baueri]
gene-DDX11	novel_miR_764	17	0	0	0	0	0	0	0.936842	0	0	0	0	0	0	0.00731512	0.640379	-5.78967	down	[L]	Replication, recombination and repair	Cellular Component: nuclear chromatin (GO:0000790);; Cellular Component: spindle pole (GO:0000922);; Molecular Function: double-stranded DNA binding (GO:0003690);; Molecular Function: single-stranded DNA binding (GO:0003697);; Molecular Function: ATP-dependent DNA helicase activity (GO:0004003);; Molecular Function: ATP binding (GO:0005524);; Cellular Component: nucleoplasm (GO:0005654);; Cellula…	K11273|0|clv:102090823|K11273 chromosome transmission fidelity protein 1 [EC:3.6.4.13] | (RefSeq) DDX11; DEAD/H-box helicase 11	[L]	Replication, recombination and repair	Helicase C-terminal domain;; DEAD_2;; DEAD_2	ATP-dependent DNA helicase DDX11 OS=Danio rerio OX=7955 GN=ddx11 PE=2 SV=1	L	Replication, recombination and repair	LOW QUALITY PROTEIN: ATP-dependent DNA helicase DDX11 [Columba livia]
gene-CDK6	novel_miR_764	17	0	0	0	0	0	0	0.936842	0	0	0	0	0	0	0.00731512	0.640379	-5.78967	down	[M]	Cell wall/membrane/envelope biogenesis	Cellular Component: cyclin-dependent protein kinase holoenzyme complex (GO:0000307);; Cellular Component: ruffle (GO:0001726);; Biological Process: positive regulation of cell-matrix adhesion (GO:0001954);; Biological Process: type B pancreatic cell development (GO:0003323);; Molecular Function: cyclin-dependent protein serine/threonine kinase activity (GO:0004693);; Molecular Function: ATP bindi…	K02091|0|clv:102091430|K02091 cyclin-dependent kinase 6 [EC:2.7.11.22] | (RefSeq) CDK6; cyclin dependent kinase 6	[R]	General function prediction only	Protein kinase domain;; Protein tyrosine kinase;; Phosphotransferase enzyme family;; Lipopolysaccharide kinase (Kdo/WaaP) family	Cyclin-dependent kinase 4 OS=Xenopus laevis OX=8355 GN=cdk4 PE=1 SV=1	T	Signal transduction mechanisms	cyclin-dependent kinase 6 [Anas platyrhynchos]
gene-LOC102085586	novel_miR_764	17	0	0	0	0	0	0	0.936842	0	0	0	0	0	0	0.00731512	0.640379	-5.78967	down	--	--	Molecular Function: G-protein coupled receptor activity (GO:0004930);; Biological Process: G-protein coupled receptor signaling pathway (GO:0007186);; Cellular Component: integral component of membrane (GO:0016021);;	--	--	--	7 transmembrane receptor (rhodopsin family)	Proteinase-activated receptor 1 OS=Xenopus laevis OX=8355 GN=f2r PE=1 SV=1	S	Function unknown	LOW QUALITY PROTEIN: platelet-activating factor receptor-like [Columba livia]
gene-GRIP2	novel_miR_764	17	0	0	0	0	0	0	0.936842	0	0	0	0	0	0	0.00731512	0.640379	-5.78967	down	--	--	--	K20251|0|clv:102090223|K20251 glutamate receptor-interacting protein | (RefSeq) GRIP2; glutamate receptor interacting protein 2	[S]	Function unknown	PDZ domain (Also known as DHR or GLGF);; PDZ domain;; Tricorn protease PDZ domain	Glutamate receptor-interacting protein 2 OS=Xenopus laevis OX=8355 GN=grip2 PE=2 SV=2	O	Posttranslational modification, protein turnover, chaperones	glutamate receptor-interacting protein 2 isoform X2 [Columba livia]
gene-MTMR6	novel_miR_764	17	0	0	0	0	0	0	0.936842	0	0	0	0	0	0	0.00731512	0.640379	-5.78967	down	--	--	Molecular Function: protein tyrosine phosphatase activity (GO:0004725);; Biological Process: peptidyl-tyrosine dephosphorylation (GO:0035335);; Biological Process: phosphatidylinositol dephosphorylation (GO:0046856);; Molecular Function: phosphatidylinositol phosphate phosphatase activity (GO:0052866);;	K18083|0|clv:102093428|K18083 myotubularin-related protein 6/7/8 [EC:3.1.3.64 3.1.3.95] | (RefSeq) MTMR6; myotubularin related protein 6	[R]	General function prediction only	Myotubularin-like phosphatase domain	Myotubularin-related protein 8 OS=Gallus gallus OX=9031 GN=MTMR8 PE=2 SV=1	S	Function unknown	myotubularin-related protein 6 [Columba livia]
Columba_livia_newGene_8090	novel_miR_764	17	0	0	0	0	0	0	0.936842	0	0	0	0	0	0	0.00731512	0.640379	-5.78967	down	--	--	--	--	--	--	--	--	--	--	PREDICTED: prickle-like protein 4 [Aptenodytes forsteri]
gene-CALCR	novel_miR_764	17	0	0	0	0	0	0	0.936842	0	0	0	0	0	0	0.00731512	0.640379	-5.78967	down	--	--	--	K04576|0|clv:102090771|K04576 calcitonin receptor | (RefSeq) CALCR; calcitonin receptor	[T]	Signal transduction mechanisms	7 transmembrane receptor (Secretin family);; Hormone receptor domain	Calcitonin gene-related peptide type 1 receptor OS=Xenopus tropicalis OX=8364 GN=calcrl PE=2 SV=1	U	Intracellular trafficking, secretion, and vesicular transport	calcitonin receptor [Columba livia]
gene-HIVEP1	novel_miR_764	17	0	0	0	0	0	0	0.936842	0	0	0	0	0	0	0.00731512	0.640379	-5.78967	down	--	--	Molecular Function: nucleic acid binding (GO:0003676);; Molecular Function: metal ion binding (GO:0046872);;	K09239|0|clv:102085653|K09239 human immunodeficiency virus type I enhancer-binding protein | (RefSeq) HIVEP1; human immunodeficiency virus type I enhancer binding protein 1	[R]	General function prediction only	Zinc finger, C2H2 type;; C2H2-type zinc finger;; Zinc-finger double-stranded RNA-binding	DNA-binding protein Ikaros OS=Oncorhynchus mykiss OX=8022 GN=ikzf1 PE=2 SV=1	S	Function unknown	LOW QUALITY PROTEIN: zinc finger protein 40 [Columba livia]
gene-LOC110360834	novel_miR_764	17	0	0	0	0	0	0	0.936842	0	0	0	0	0	0	0.00731512	0.640379	-5.78967	down	--	--	--	K20654|1.12105e-47|apla:101791013|K20654 T-cell activation Rho GTPase-activating protein | (RefSeq) TAGAP; T-cell activation RhoGTPase activating protein	[T]	Signal transduction mechanisms	RhoGAP domain	--	S	Function unknown	T-cell activation Rho GTPase-activating protein-like [Columba livia]
Columba_livia_newGene_34813	novel_miR_764	17	0	0	0	0	0	0	0.936842	0	0	0	0	0	0	0.00731512	0.640379	-5.78967	down	[R]	General function prediction only	--	--	[R]	General function prediction only	Zinc-finger double domain;; Zinc finger, C2H2 type;; C2H2-type zinc finger;; LYAR-type C2HC zinc finger;; Zinc-finger double-stranded RNA-binding;; Probable zinc-ribbon domain;; C2H2-type zinc ribbon;; LIM domain;; CpXC protein;; AN1-like Zinc finger;; Zinc ribbon domain;; Adenylate kinase, active site lid;; YhfH-like protein;; C2H2-type zinc finger;; C2HE / C2H2 / C2HC zinc-binding finger;; Hydr…	Oocyte zinc finger protein XlCOF7.1 (Fragment) OS=Xenopus laevis OX=8355 PE=2 SV=1	S	Function unknown	zinc finger protein 585A [Patagioenas fasciata monilis]
Columba_livia_newGene_1006	novel_miR_764	17	0	0	0	0	0	0	0.936842	0	0	0	0	0	0	0.00731512	0.640379	-5.78967	down	--	--	Molecular Function: RNA binding (GO:0003723);; Molecular Function: RNA-directed DNA polymerase activity (GO:0003964);; Biological Process: RNA-dependent DNA biosynthetic process (GO:0006278);;	--	--	--	--	--	S	Function unknown	hypothetical protein llap_4130 [Limosa lapponica baueri]
Columba_livia_newGene_25671	novel_miR_764	17	0	0	0	0	0	0	0.936842	0	0	0	0	0	0	0.00731512	0.640379	-5.78967	down	--	--	--	K08270|3.92755e-19|clv:102087188|K08270 DNA-damage-inducible transcript 4 | (RefSeq) DDIT4; DNA damage inducible transcript 4	--	--	--	--	--	--	DNA-damage-inducible transcript 4 [Columba livia]
gene-NFRKB	novel_miR_764	17	0	0	0	0	0	0	0.936842	0	0	0	0	0	0	0.00731512	0.640379	-5.78967	down	--	--	Cellular Component: Ino80 complex (GO:0031011);;	K11671|0|clv:102084923|K11671 nuclear factor related to kappa-B-binding protein | (RefSeq) NFRKB; nuclear factor related to kappaB binding protein	[K]	Transcription	NFRKB Winged Helix-like	Nuclear factor related to kappa-B-binding protein OS=Xenopus tropicalis OX=8364 GN=nfrkb PE=2 SV=1	S	Function unknown	nuclear factor related to kappa-B-binding protein isoform X1 [Columba livia]
gene-LOC102094662	novel_miR_764	17	0	0	0	0	0	0	0.936842	0	0	0	0	0	0	0.00731512	0.640379	-5.78967	down	[E]	Amino acid transport and metabolism	Molecular Function: aminopeptidase activity (GO:0004177);; Biological Process: proteolysis (GO:0006508);; Molecular Function: metallopeptidase activity (GO:0008237);; Molecular Function: zinc ion binding (GO:0008270);;	K09604|0|clv:102094662|K09604 adipocyte-derived leucine aminopeptidase [EC:3.4.11.-] | (RefSeq) ERAP1; endoplasmic reticulum aminopeptidase 1	[EO]	--	Peptidase family M1 domain;; ERAP1-like C-terminal domain	Aminopeptidase Ey OS=Gallus gallus OX=9031 GN=ANPEP PE=1 SV=2	E	Amino acid transport and metabolism	endoplasmic reticulum aminopeptidase 1 [Columba livia]
Columba_livia_newGene_51546	novel_miR_764	17	0	0	0	0	0	0	0.936842	0	0	0	0	0	0	0.00731512	0.640379	-5.78967	down	--	--	Molecular Function: RNA binding (GO:0003723);; Molecular Function: RNA-directed DNA polymerase activity (GO:0003964);; Biological Process: RNA-dependent DNA biosynthetic process (GO:0006278);;	--	--	--	--	--	S	Function unknown	pol- hypothetical protein [Limosa lapponica baueri]
gene-LOC102088914	novel_miR_764	17	0	0	0	0	0	0	0.936842	0	0	0	0	0	0	0.00731512	0.640379	-5.78967	down	[S]	Function unknown	Molecular Function: ATP-dependent peptidase activity (GO:0004176);; Biological Process: proteolysis (GO:0006508);; Molecular Function: zinc ion binding (GO:0008270);;	--	[O]	Posttranslational modification, protein turnover, chaperones	ATP-dependent protease La (LON) substrate-binding domain;; Zinc finger, C3HC4 type (RING finger);; Zinc finger, C3HC4 type (RING finger);; zinc-RING finger domain;; RING-type zinc-finger;; Zinc finger, C3HC4 type (RING finger);; zinc finger of C3HC4-type, RING;; Prokaryotic RING finger family 4;; Ring finger domain;; Tetratricopeptide repeat;; Tetratricopeptide repeat;; Tetratricopeptide repeat	E3 ubiquitin-protein ligase rnf168 OS=Danio rerio OX=7955 GN=rnf168 PE=2 SV=1	O	Posttranslational modification, protein turnover, chaperones	LON peptidase N-terminal domain and RING finger protein 1 [Columba livia]
gene-CIRBP	novel_miR_764	17	0	0	0	0	0	0	0.936842	0	0	0	0	0	0	0.00731512	0.640379	-5.78967	down	[J]	Translation, ribosomal structure and biogenesis	Molecular Function: nucleotide binding (GO:0000166);; Molecular Function: RNA binding (GO:0003723);; Cellular Component: nucleolus (GO:0005730);; Cellular Component: cytoplasmic stress granule (GO:0010494);; Biological Process: negative regulation of translation (GO:0017148);; Molecular Function: translation repressor activity (GO:0030371);; Biological Process: stress granule assembly (GO:0034063…	K13195|2.18618e-62|clv:102085583|K13195 cold-inducible RNA-binding protein | (RefSeq) CIRBP; cold inducible RNA binding protein	[R]	General function prediction only	RNA recognition motif. (a.k.a. RRM, RBD, or RNP domain)	Cold-inducible RNA-binding protein B OS=Xenopus laevis OX=8355 GN=cirbp-b PE=1 SV=1	S	Function unknown	cold-inducible RNA-binding protein isoform X1 [Columba livia]
gene-DES	novel_miR_764	17	0	0	0	0	0	0	0.936842	0	0	0	0	0	0	0.00731512	0.640379	-5.78967	down	--	--	Molecular Function: structural molecule activity (GO:0005198);; Cellular Component: intermediate filament (GO:0005882);; Cellular Component: fascia adherens (GO:0005916);; Molecular Function: cytoskeletal protein binding (GO:0008092);; Cellular Component: Z disc (GO:0030018);; Cellular Component: neuromuscular junction (GO:0031594);; Cellular Component: sarcolemma (GO:0042383);; Molecular Functio…	K07610|0|clv:102087803|K07610 desmin | (RefSeq) DES; desmin	--	--	Intermediate filament protein;; Intermediate filament head (DNA binding) region	Desmin OS=Gallus gallus OX=9031 GN=DES PE=1 SV=1	Z	Cytoskeleton	desmin [Columba livia]
gene-LOC102086111	novel_miR_764	17	0	0	0	0	0	0	0.936842	0	0	0	0	0	0	0.00731512	0.640379	-5.78967	down	--	--	--	K06102|0|clv:102086111|K06102 cingulin | (RefSeq) CGN; cingulin	--	--	Myosin tail	Cingulin OS=Xenopus laevis OX=8355 GN=cgn PE=1 SV=2	Z	Cytoskeleton	LOW QUALITY PROTEIN: cingulin [Columba livia]
gene-LOC102084972	novel_miR_764	17	0	0	0	0	0	0	0.936842	0	0	0	0	0	0	0.00731512	0.640379	-5.78967	down	[S]	Function unknown	Cellular Component: nuclear chromatin (GO:0000790);; Molecular Function: RNA polymerase II core promoter proximal region sequence-specific DNA binding (GO:0000978);; Molecular Function: RNA polymerase II distal enhancer sequence-specific DNA binding (GO:0000980);; Molecular Function: RNA polymerase II transcription coactivator activity (GO:0001105);; Molecular Function: RNA polymerase I CORE elem…	K11647|0|clv:102084972|K11647 SWI/SNF-related matrix-associated actin-dependent regulator of chromatin subfamily A member 2/4 [EC:3.6.4.-] | (RefSeq) transcription activator BRG1-like	[BK]	--	SNF2 family N-terminal domain;; HSA;; Bromodomain;; BRK domain;; Helicase conserved C-terminal domain;; Type III restriction enzyme, res subunit	Chromodomain-helicase-DNA-binding protein 1-like OS=Danio rerio OX=7955 GN=chd1l PE=2 SV=1	BK	--	LOW QUALITY PROTEIN: transcription activator BRG1-like [Columba livia]
gene-ASTN1	novel_miR_764	17	0	0	0	0	0	0	0.936842	0	0	0	0	0	0	0.00731512	0.640379	-5.78967	down	--	--	Biological Process: neuron migration (GO:0001764);; Cellular Component: endosome (GO:0005768);; Biological Process: neuron cell-cell adhesion (GO:0007158);; Biological Process: locomotory behavior (GO:0007626);; Cellular Component: external side of plasma membrane (GO:0009897);; Cellular Component: integral component of membrane (GO:0016021);;	--	--	--	Coagulation Factor Xa inhibitory site	--	U	Intracellular trafficking, secretion, and vesicular transport	astrotactin-1 isoform X3 [Columba livia]
gene-LIPG	novel_miR_764	17	0	0	0	0	0	0	0.936842	0	0	0	0	0	0	0.00731512	0.640379	-5.78967	down	--	--	--	K01046|0|clv:102091212|K01046 triacylglycerol lipase [EC:3.1.1.3] | (RefSeq) LIPG; lipase G, endothelial type	--	--	Lipase;; PLAT/LH2 domain	Putative endothelial lipase OS=Crotalus adamanteus OX=8729 PE=2 SV=1	S	Function unknown	endothelial lipase [Columba livia]
gene-ZC3H18	novel_miR_764	17	0	0	0	0	0	0	0.936842	0	0	0	0	0	0	0.00731512	0.640379	-5.78967	down	--	--	--	K13092|1.42916e-173|clv:102097152|K13092 nuclear protein NHN1 | (RefSeq) ZC3H18; zinc finger CCCH-type containing 18	--	--	--	Zinc finger CCCH domain-containing protein 18 OS=Danio rerio OX=7955 GN=zc3h18 PE=1 SV=1	S	Function unknown	PREDICTED: zinc finger CCCH domain-containing protein 18 [Balearica regulorum gibbericeps]
gene-ELF3	novel_miR_764	17	0	0	0	0	0	0	0.936842	0	0	0	0	0	0	0.00731512	0.640379	-5.78967	down	--	--	Molecular Function: transcription factor activity, sequence-specific DNA binding (GO:0003700);; Cellular Component: nucleus (GO:0005634);; Biological Process: regulation of transcription, DNA-templated (GO:0006355);; Biological Process: transcription from RNA polymerase II promoter (GO:0006366);; Biological Process: inflammatory response (GO:0006954);; Biological Process: epithelial cell differen…	K09429|0|clv:102087095|K09429 E74-like factor 3 | (RefSeq) ELF3; E74 like ETS transcription factor 3	[K]	Transcription	Ets-domain;; Sterile alpha motif (SAM)/Pointed domain	ETS translocation variant 4 OS=Danio rerio OX=7955 GN=etv4 PE=1 SV=2	K	Transcription	ETS-related transcription factor Elf-3 isoform B [Patagioenas fasciata monilis]
gene-LOC102094440	novel_miR_764	17	0	0	0	0	0	0	0.936842	0	0	0	0	0	0	0.00731512	0.640379	-5.78967	down	--	--	Cellular Component: integral component of membrane (GO:0016021);;	--	--	--	CECR6/TMEM121 family	Transmembrane protein 121 OS=Gallus gallus OX=9031 GN=TMEM121 PE=2 SV=1	S	Function unknown	transmembrane protein 121 isoform X1 [Columba livia]
gene-SSTR4	novel_miR_764	17	0	0	0	0	0	0	0.936842	0	0	0	0	0	0	0.00731512	0.640379	-5.78967	down	--	--	Molecular Function: somatostatin receptor activity (GO:0004994);; Cellular Component: integral component of membrane (GO:0016021);; Biological Process: somatostatin signaling pathway (GO:0038170);;	K04220|0|aam:106487080|K04220 somatostatin receptor 4 | (RefSeq) SSTR4; somatostatin receptor 4	[R]	General function prediction only	7 transmembrane receptor (rhodopsin family);; Serpentine type 7TM GPCR chemoreceptor Srsx;; Serpentine type 7TM GPCR chemoreceptor Srx	Somatostatin-like receptor F_48D10.1 OS=Takifugu rubripes OX=31033 GN=F_48D10.1 PE=3 SV=1	U	Intracellular trafficking, secretion, and vesicular transport	somatostatin receptor type 4 [Columba livia]
gene-PPP1R9B	novel_miR_764	17	0	0	0	0	0	0	0.936842	0	0	0	0	0	0	0.00731512	0.640379	-5.78967	down	--	--	--	K17551|0|clv:102092201|K17551 neurabin | (RefSeq) PPP1R9B; protein phosphatase 1 regulatory subunit 9B	[T]	Signal transduction mechanisms	PDZ domain (Also known as DHR or GLGF)	Ras-associating and dilute domain-containing protein OS=Danio rerio OX=7955 GN=radil PE=2 SV=1	S	Function unknown	neurabin-2, partial [Columba livia]
gene-HAPLN2	novel_miR_764	17	0	0	0	0	0	0	0.936842	0	0	0	0	0	0	0.00731512	0.640379	-5.78967	down	--	--	Biological Process: skeletal system development (GO:0001501);; Molecular Function: extracellular matrix structural constituent (GO:0005201);; Molecular Function: hyaluronic acid binding (GO:0005540);; Cellular Component: proteinaceous extracellular matrix (GO:0005578);; Biological Process: cell adhesion (GO:0007155);; Biological Process: central nervous system development (GO:0007417);; Biologica…	K06851|0|clv:102092781|K06851 hyaluronan and proteoglycan link protein 2 | (RefSeq) HAPLN2; hyaluronan and proteoglycan link protein 2	--	--	Extracellular link domain;; Immunoglobulin V-set domain;; Immunoglobulin domain;; Immunoglobulin I-set domain;; Immunoglobulin domain	Hyaluronan and proteoglycan link protein 1 OS=Gallus gallus OX=9031 GN=HAPLN1 PE=1 SV=1	O	Posttranslational modification, protein turnover, chaperones	hyaluronan and proteoglycan link protein 2 [Columba livia]
gene-LOC110355493	novel_miR_764	17	0	0	0	0	0	0	0.936842	0	0	0	0	0	0	0.00731512	0.640379	-5.78967	down	--	--	--	--	--	--	MRVI1 protein	Lymphoid-restricted membrane protein OS=Danio rerio OX=7955 GN=lrmp PE=1 SV=2	S	Function unknown	protein MRVI1-like [Columba livia]
gene-TPST2	novel_miR_764	17	0	0	0	0	0	0	0.936842	0	0	0	0	0	0	0.00731512	0.640379	-5.78967	down	[S]	Function unknown	Cellular Component: endoplasmic reticulum (GO:0005783);; Biological Process: peptidyl-tyrosine sulfation (GO:0006478);; Molecular Function: protein-tyrosine sulfotransferase activity (GO:0008476);; Cellular Component: extracellular exosome (GO:0070062);;	K01021|0|clv:102091967|K01021 protein-tyrosine sulfotransferase [EC:2.8.2.20] | (RefSeq) TPST2; tyrosylprotein sulfotransferase 2	[O]	Posttranslational modification, protein turnover, chaperones	Sulfotransferase family;; Sulfotransferase domain	Protein-tyrosine sulfotransferase 2 OS=Gallus gallus OX=9031 GN=TPST2 PE=2 SV=1	S	Function unknown	LOW QUALITY PROTEIN: protein-tyrosine sulfotransferase 2 [Columba livia]
Columba_livia_newGene_46276	novel_miR_764	17	0	0	0	0	0	0	0.936842	0	0	0	0	0	0	0.00731512	0.640379	-5.78967	down	--	--	--	--	[W]	Extracellular structures	--	--	O	Posttranslational modification, protein turnover, chaperones	--
gene-LOC102093829	novel_miR_764	17	0	0	0	0	0	0	0.936842	0	0	0	0	0	0	0.00731512	0.640379	-5.78967	down	[O]	Posttranslational modification, protein turnover, chaperones	--	K16175|0|phi:102104493|K16175 protein scribble | (RefSeq) SCRIB; scribbled planar cell polarity protein	[R]	General function prediction only	PDZ domain (Also known as DHR or GLGF);; PDZ domain;; Muscular LMNA-interacting protein	Protein scribble homolog OS=Danio rerio OX=7955 GN=scrib PE=1 SV=1	S	Function unknown	LOW QUALITY PROTEIN: protein scribble homolog, partial [Columba livia]
gene-LOC102087968	novel_miR_764	17	0	0	0	0	0	0	0.936842	0	0	0	0	0	0	0.00731512	0.640379	-5.78967	down	--	--	Biological Process: signal transduction (GO:0007165);;	K20631|2.64054e-116|clv:102087968|K20631 Rho GTPase-activating protein 6 | (RefSeq) ARHGAP36; Rho GTPase activating protein 36	[TZ]	--	RhoGAP domain	--	S	Function unknown	rho GTPase-activating protein 6 [Columba livia]
gene-APLNR	novel_miR_764	17	0	0	0	0	0	0	0.936842	0	0	0	0	0	0	0.00731512	0.640379	-5.78967	down	--	--	Molecular Function: G-protein coupled receptor activity (GO:0004930);; Biological Process: G-protein coupled receptor signaling pathway (GO:0007186);; Cellular Component: integral component of membrane (GO:0016021);;	K04174|6.51309e-175|clv:102090491|K04174 apelin receptor | (RefSeq) APLNR; apelin receptor	[R]	General function prediction only	7 transmembrane receptor (rhodopsin family);; Olfactory receptor	Apelin receptor B OS=Danio rerio OX=7955 GN=aplnrb PE=1 SV=1	U	Intracellular trafficking, secretion, and vesicular transport	LOW QUALITY PROTEIN: apelin receptor [Columba livia]
Columba_livia_newGene_17748	novel_miR_764	17	0	0	0	0	0	0	0.936842	0	0	0	0	0	0	0.00731512	0.640379	-5.78967	down	--	--	--	--	--	--	--	--	--	--	LOW QUALITY PROTEIN: vinexin [Columba livia]
gene-TET3	novel_miR_764	17	0	0	0	0	0	0	0.936842	0	0	0	0	0	0	0.00731512	0.640379	-5.78967	down	--	--	Molecular Function: dioxygenase activity (GO:0051213);; Biological Process: oxidation-reduction process (GO:0055114);;	--	--	--	Oxygenase domain of the 2OGFeDO superfamily	Methylcytosine dioxygenase tet3-A OS=Xenopus laevis OX=8355 GN=tet3-a PE=1 SV=1	S	Function unknown	LOW QUALITY PROTEIN: methylcytosine dioxygenase TET3 [Columba livia]
gene-SPHKAP	novel_miR_764	17	0	0	0	0	0	0	0.936842	0	0	0	0	0	0	0.00731512	0.640379	-5.78967	down	--	--	--	--	--	--	A-kinase anchor protein 110 kDa (AKAP 110)	A-kinase anchor protein SPHKAP OS=Danio rerio OX=7955 GN=sphkap PE=3 SV=1	S	Function unknown	LOW QUALITY PROTEIN: A-kinase anchor protein SPHKAP [Columba livia]
gene-GRB7	novel_miR_764	17	0	0	0	0	0	0	0.936842	0	0	0	0	0	0	0.00731512	0.640379	-5.78967	down	--	--	Cellular Component: cytosol (GO:0005829);; Cellular Component: focal adhesion (GO:0005925);; Biological Process: signal transduction (GO:0007165);; Cellular Component: cytoplasmic stress granule (GO:0010494);; Biological Process: negative regulation of translation (GO:0017148);; Molecular Function: protein kinase binding (GO:0019901);; Biological Process: positive regulation of cell migration (GO…	--	[T]	Signal transduction mechanisms	BPS (Between PH and SH2);; SH2 domain;; Ras association (RalGDS/AF-6) domain	Amyloid beta A4 precursor protein-binding family B member 1-interacting protein OS=Gallus gallus OX=9031 GN=APBB1IP PE=2 SV=1	A	RNA processing and modification	LOW QUALITY PROTEIN: growth factor receptor-bound protein 7 [Columba livia]
gene-LOC110357782	novel_miR_764	17	0	0	0	0	0	0	0.936842	0	0	0	0	0	0	0.00731512	0.640379	-5.78967	down	--	--	Cellular Component: integral component of membrane (GO:0016021);;	--	--	--	Leucine rich repeat;; Leucine Rich repeats (2 copies)	--	S	Function unknown	slit homolog 1 protein-like [Columba livia]
gene-ACBD4	novel_miR_764	17	0	0	0	0	0	0	0.936842	0	0	0	0	0	0	0.00731512	0.640379	-5.78967	down	[I]	Lipid transport and metabolism	Molecular Function: fatty-acyl-CoA binding (GO:0000062);; Biological Process: negative regulation of transcription from RNA polymerase II promoter (GO:0000122);; Molecular Function: glycylpeptide N-tetradecanoyltransferase activity (GO:0004379);; Molecular Function: protein kinase activity (GO:0004672);; Molecular Function: cyclin-dependent protein serine/threonine kinase inhibitor activity (GO:0…	--	[I]	Lipid transport and metabolism	Acyl CoA binding protein	Acyl-CoA-binding domain-containing protein 5 OS=Xenopus tropicalis OX=8364 GN=acbd5 PE=2 SV=1	I	Lipid transport and metabolism	acyl-CoA-binding domain-containing protein 4, partial [Columba livia]
gene-MMS19	novel_miR_764	17	0	0	0	0	0	0	0.936842	0	0	0	0	0	0	0.00731512	0.640379	-5.78967	down	--	--	--	K15075|0|clv:102090776|K15075 DNA repair/transcription protein MET18/MMS19 | (RefSeq) MMS19; MMS19 homolog, cytosolic iron-sulfur assembly component	[LK]	--	RNAPII transcription regulator C-terminal;; Dos2-interacting transcription regulator of RNA-Pol-II	MMS19 nucleotide excision repair protein homolog OS=Xenopus laevis OX=8355 GN=mms19 PE=2 SV=1	S	Function unknown	MMS19 nucleotide excision repair protein homolog [Columba livia]
gene-SUPT5H	novel_miR_764	17	0	0	0	0	0	0	0.936842	0	0	0	0	0	0	0.00731512	0.640379	-5.78967	down	[K]	Transcription	Biological Process: negative regulation of transcription from RNA polymerase II promoter (GO:0000122);; Biological Process: transcription elongation from RNA polymerase II promoter (GO:0006368);; Biological Process: positive regulation of macroautophagy (GO:0016239);; Molecular Function: enzyme binding (GO:0019899);; Cellular Component: DSIF complex (GO:0032044);; Biological Process: negative reg…	K15172|0|clv:102083709|K15172 transcription elongation factor SPT5 | (RefSeq) SUPT5H; SPT5 homolog, DSIF elongation factor subunit	[K]	Transcription	Early transcription elongation factor of RNA pol II, NGN section;; KOW motif;; Spt5 C-terminal nonapeptide repeat binding Spt4	Transcription elongation factor SPT5 OS=Gallus gallus OX=9031 GN=SUPT5H PE=2 SV=1	K	Transcription	transcription elongation factor SPT5, partial [Columba livia]
Columba_livia_newGene_78520	novel_miR_764	17	0	0	0	0	0	0	0.936842	0	0	0	0	0	0	0.00731512	0.640379	-5.78967	down	--	--	--	--	--	--	--	--	--	--	hypothetical protein AAES_85338 [Amazona aestiva]
gene-SOCS7	novel_miR_764	17	0	0	0	0	0	0	0.936842	0	0	0	0	0	0	0.00731512	0.640379	-5.78967	down	--	--	Cellular Component: intracellular (GO:0005622);; Biological Process: intracellular signal transduction (GO:0035556);;	K04699|0|clv:102089506|K04699 suppressor of cytokine signaling 6/7 | (RefSeq) SOCS7; suppressor of cytokine signaling 7	[T]	Signal transduction mechanisms	SOCS box;; SH2 domain	Cytokine-inducible SH2-containing protein OS=Gallus gallus OX=9031 GN=CISH PE=2 SV=1	O	Posttranslational modification, protein turnover, chaperones	suppressor of cytokine signaling 7, partial [Columba livia]
gene-CTU2	novel_miR_764	17	0	0	0	0	0	0	0.936842	0	0	0	0	0	0	0.00731512	0.640379	-5.78967	down	--	--	--	K14169|0|clv:102096977|K14169 cytoplasmic tRNA 2-thiolation protein 2 | (RefSeq) CTU2; cytosolic thiouridylase subunit 2	[S]	Function unknown	Cytoplasmic tRNA 2-thiolation protein 2	Cytoplasmic tRNA 2-thiolation protein 2-A OS=Xenopus laevis OX=8355 GN=ctu2-a PE=2 SV=1	J	Translation, ribosomal structure and biogenesis	cytoplasmic tRNA 2-thiolation protein 2 [Columba livia]
gene-LOC102098211	novel_miR_764	17	0	0	0	0	0	0	0.936842	0	0	0	0	0	0	0.00731512	0.640379	-5.78967	down	--	--	--	--	--	--	--	--	--	--	uncharacterized protein LOC102098211 isoform X1 [Columba livia]
gene-CASZ1	novel_miR_764	17	0	0	0	0	0	0	0.936842	0	0	0	0	0	0	0.00731512	0.640379	-5.78967	down	--	--	--	--	[R]	General function prediction only	--	--	S	Function unknown	zinc finger protein castor homolog 1 isoform X1 [Columba livia]
gene-ADAMTS14	novel_miR_764	17	0	0	0	0	0	0	0.936842	0	0	0	0	0	0	0.00731512	0.640379	-5.78967	down	--	--	Molecular Function: metalloendopeptidase activity (GO:0004222);; Cellular Component: proteinaceous extracellular matrix (GO:0005578);; Biological Process: proteolysis (GO:0006508);; Biological Process: integrin-mediated signaling pathway (GO:0007229);; Molecular Function: zinc ion binding (GO:0008270);;	K08628|0|clv:102092175|K08628 a disintegrin and metalloproteinase with thrombospondin motifs 14 [EC:3.4.24.-] | (RefSeq) ADAMTS14; ADAM metallopeptidase with thrombospondin type 1 motif 14	[O]	Posttranslational modification, protein turnover, chaperones	Reprolysin family propeptide;; ADAM-TS Spacer 1;; Reprolysin (M12B) family zinc metalloprotease;; Thrombospondin type 1 domain;; Metallo-peptidase family M12;; Metallo-peptidase family M12B Reprolysin-like;; Metallo-peptidase family M12B Reprolysin-like;; Metallo-peptidase family M12B Reprolysin-like	Coagulation factor X-activating enzyme heavy chain OS=Macrovipera lebetina OX=8709 PE=1 SV=1	S	Function unknown	LOW QUALITY PROTEIN: A disintegrin and metalloproteinase with thrombospondin motifs 14 [Columba livia]
gene-LOC102096102	novel_miR_764	17	0	0	0	0	0	0	0.936842	0	0	0	0	0	0	0.00731512	0.640379	-5.78967	down	--	--	--	K14323|0|clv:102096102|K14323 protein CASC3 | (RefSeq) CASC3; cancer susceptibility candidate 3	[R]	General function prediction only	PEHE domain;; CASC3/Barentsz eIF4AIII binding	Protein CASC3 OS=Xenopus tropicalis OX=8364 GN=casc3 PE=2 SV=1	A	RNA processing and modification	protein CASC3 [Columba livia]
gene-LOC102096448	novel_miR_764	17	0	0	0	0	0	0	0.936842	0	0	0	0	0	0	0.00731512	0.640379	-5.78967	down	--	--	Molecular Function: calmodulin binding (GO:0005516);; Cellular Component: integral component of membrane (GO:0016021);; Molecular Function: small conductance calcium-activated potassium channel activity (GO:0016286);; Biological Process: potassium ion transmembrane transport (GO:0071805);;	K04942|0|clv:102096448|K04942 potassium intermediate/small conductance calcium-activated channel subfamily N member 1 | (RefSeq) KCNN1; potassium calcium-activated channel subfamily N member 1	[P]	Inorganic ion transport and metabolism	Calcium-activated SK potassium channel;; Calmodulin binding domain;; Ion channel	--	U	Intracellular trafficking, secretion, and vesicular transport	small conductance calcium-activated potassium channel protein 2 [Columba livia]
Columba_livia_newGene_51508	novel_miR_764	17	0	0	0	0	0	0	0.936842	0	0	0	0	0	0	0.00731512	0.640379	-5.78967	down	--	--	Molecular Function: RNA binding (GO:0003723);; Molecular Function: RNA-directed DNA polymerase activity (GO:0003964);; Biological Process: RNA-dependent DNA biosynthetic process (GO:0006278);;	--	--	--	--	--	S	Function unknown	pol- hypothetical protein [Limosa lapponica baueri]
gene-ILF2	novel_miR_764	17	0	0	0	0	0	0	0.936842	0	0	0	0	0	0	0.00731512	0.640379	-5.78967	down	--	--	Molecular Function: DNA binding (GO:0003677);; Molecular Function: double-stranded RNA binding (GO:0003725);; Molecular Function: ATP binding (GO:0005524);; Cellular Component: nucleoplasm (GO:0005654);; Cellular Component: nucleolus (GO:0005730);; Biological Process: immune response (GO:0006955);; Cellular Component: membrane (GO:0016020);; Molecular Function: transferase activity (GO:0016740);;…	K13089|0|mgp:100544785|K13089 interleukin enhancer-binding factor 2 | (RefSeq) ILF2; interleukin enhancer binding factor 2	[K]	Transcription	DZF domain	Interleukin enhancer-binding factor 2 homolog OS=Danio rerio OX=7955 GN=ilf2 PE=2 SV=1	K	Transcription	PREDICTED: interleukin enhancer-binding factor 2 isoform X1 [Gallus gallus]
Columba_livia_newGene_3955	novel_miR_764	17	0	0	0	0	0	0	0.936842	0	0	0	0	0	0	0.00731512	0.640379	-5.78967	down	--	--	--	--	--	--	--	--	--	--	Dysferlin, partial [Nipponia nippon]
Columba_livia_newGene_84813	novel_miR_764	17	0	0	0	0	0	0	0.936842	0	0	0	0	0	0	0.00731512	0.640379	-5.78967	down	--	--	--	--	--	--	--	--	S	Function unknown	pol- hypothetical protein [Limosa lapponica baueri]
gene-TRAF2	novel_miR_764	17	0	0	0	0	0	0	0.936842	0	0	0	0	0	0	0.00731512	0.640379	-5.78967	down	--	--	Cellular Component: ubiquitin ligase complex (GO:0000151);; Biological Process: positive regulation of T cell cytokine production (GO:0002726);; Molecular Function: ubiquitin-protein transferase activity (GO:0004842);; Molecular Function: tumor necrosis factor receptor binding (GO:0005164);; Molecular Function: CD40 receptor binding (GO:0005174);; Cellular Component: cytosol (GO:0005829);; Biolog…	K03173|0|clv:102095289|K03173 TNF receptor-associated factor 2 [EC:2.3.2.27] | (RefSeq) TRAF2; TNF receptor associated factor 2	[T]	Signal transduction mechanisms	TNF receptor-associated factor BIRC3 binding domain;; Zinc finger, C3HC4 type (RING finger)	TNF receptor-associated factor 6-B OS=Xenopus laevis OX=8355 GN=traf6-b PE=2 SV=1	K	Transcription	TNF receptor-associated factor 2 [Columba livia]
gene-PITPNC1	novel_miR_764	17	0	0	0	0	0	0	0.936842	0	0	0	0	0	0	0.00731512	0.640379	-5.78967	down	--	--	Cellular Component: nucleoplasm (GO:0005654);; Cellular Component: cytoplasm (GO:0005737);; Biological Process: signal transduction (GO:0007165);; Molecular Function: phosphatidylinositol transporter activity (GO:0008526);; Biological Process: phospholipid transport (GO:0015914);;	--	[IT]	--	Phosphatidylinositol transfer protein	Cytoplasmic phosphatidylinositol transfer protein 1 OS=Xenopus tropicalis OX=8364 GN=pitpnc1 PE=2 SV=1	S	Function unknown	cytoplasmic phosphatidylinositol transfer protein 1 isoform X2 [Columba livia]
Columba_livia_newGene_57447	novel_miR_764	17	0	0	0	0	0	0	0.936842	0	0	0	0	0	0	0.00731512	0.640379	-5.78967	down	[X]	Mobilome: prophages, transposons	--	--	[R]	General function prediction only	Reverse transcriptase (RNA-dependent DNA polymerase);; Reverse transcriptase (RNA-dependent DNA polymerase)	--	S	Function unknown	rna-directed dna polymerase from mobile element jockey-like [Limosa lapponica baueri]
gene-B4GALNT4	novel_miR_764	17	0	0	0	0	0	0	0.936842	0	0	0	0	0	0	0.00731512	0.640379	-5.78967	down	[G]	Carbohydrate transport and metabolism	Molecular Function: acetylgalactosaminyltransferase activity (GO:0008376);; Cellular Component: Golgi cisterna membrane (GO:0032580);;	K09657|0|clv:102088828|K09657 beta-1,4-N-acetylgalactosaminyltransferase 4 [EC:2.4.1.244] | (RefSeq) B4GALNT4; beta-1,4-N-acetyl-galactosaminyltransferase 4	[G]	Carbohydrate transport and metabolism	Chondroitin N-acetylgalactosaminyltransferase;; PA14 domain;; N-terminal domain of galactosyltransferase	--	S	Function unknown	LOW QUALITY PROTEIN: N-acetyl-beta-glucosaminyl-glycoprotein 4-beta-N-acetylgalactosaminyltransferase 1 [Columba livia]
gene-SIM1	novel_miR_764	17	0	0	0	0	0	0	0.936842	0	0	0	0	0	0	0.00731512	0.640379	-5.78967	down	--	--	--	K09100|0|clv:102088212|K09100 single-minded | (RefSeq) SIM1; single-minded family bHLH transcription factor 1	[K]	Transcription	Single-minded protein C-terminus;; PAS fold;; PAS domain;; PAS fold;; Helix-loop-helix DNA-binding domain	Single-minded homolog 1-A OS=Danio rerio OX=7955 GN=sim1a PE=2 SV=1	K	Transcription	single-minded homolog 1 [Columba livia]
gene-MYT1	novel_miR_764	17	0	0	0	0	0	0	0.936842	0	0	0	0	0	0	0.00731512	0.640379	-5.78967	down	--	--	Molecular Function: transcription factor activity, sequence-specific DNA binding (GO:0003700);; Cellular Component: nucleus (GO:0005634);; Biological Process: regulation of transcription, DNA-templated (GO:0006355);; Molecular Function: zinc ion binding (GO:0008270);;	--	[K]	Transcription	Zinc finger, C2HC type;; Myelin transcription factor 1	Myelin transcription factor 1 OS=Xenopus laevis OX=8355 GN=myt1 PE=2 SV=1	K	Transcription	myelin transcription factor 1 isoform X3 [Columba livia]
gene-CDH23	novel_miR_764	17	0	0	0	0	0	0	0.936842	0	0	0	0	0	0	0.00731512	0.640379	-5.78967	down	[U]	Intracellular trafficking, secretion, and vesicular transport	Molecular Function: calcium ion binding (GO:0005509);; Cellular Component: plasma membrane (GO:0005886);; Biological Process: homophilic cell adhesion via plasma membrane adhesion molecules (GO:0007156);; Biological Process: sensory perception of sound (GO:0007605);; Biological Process: locomotory behavior (GO:0007626);; Cellular Component: integral component of membrane (GO:0016021);; Cellular C…	K06813|0|clv:102093082|K06813 cadherin 23 | (RefSeq) CDH23; cadherin related 23	[S]	Function unknown	Cadherin domain;; Cadherin-like;; Cadherin-like	Cadherin-related family member 1 OS=Gallus gallus OX=9031 GN=CDHR1 PE=2 SV=1	S	Function unknown	LOW QUALITY PROTEIN: cadherin-23 [Columba livia]
gene-SLC9A6	novel_miR_764	17	0	0	0	0	0	0	0.936842	0	0	0	0	0	0	0.00731512	0.640379	-5.78967	down	[P]	Inorganic ion transport and metabolism	Cellular Component: mitochondrion (GO:0005739);; Cellular Component: late endosome (GO:0005770);; Cellular Component: endoplasmic reticulum membrane (GO:0005789);; Cellular Component: plasma membrane (GO:0005886);; Biological Process: regulation of pH (GO:0006885);; Molecular Function: sodium:proton antiporter activity (GO:0015385);; Cellular Component: integral component of membrane (GO:0016021)…	K12041|0|clv:102096353|K12041 solute carrier family 9 (sodium/hydrogen exchanger), member 6/7 | (RefSeq) SLC9A6; solute carrier family 9 member A6	[P]	Inorganic ion transport and metabolism	Sodium/hydrogen exchanger family	Sodium/hydrogen exchanger 8 OS=Gallus gallus OX=9031 PE=2 SV=1	P	Inorganic ion transport and metabolism	LOW QUALITY PROTEIN: sodium/hydrogen exchanger 6, partial [Columba livia]
gene-KLHL18	novel_miR_764	17	0	0	0	0	0	0	0.936842	0	0	0	0	0	0	0.00731512	0.640379	-5.78967	down	[M]	Cell wall/membrane/envelope biogenesis	Molecular Function: ubiquitin-protein transferase activity (GO:0004842);; Biological Process: protein ubiquitination (GO:0016567);; Cellular Component: Cul3-RING ubiquitin ligase complex (GO:0031463);;	K10455|0|fch:102053590|K10455 kelch-like protein 18 | (RefSeq) KLHL18; kelch like family member 18	[TR]	--	Kelch motif;; Kelch motif;; Kelch motif;; BTB And C-terminal Kelch;; Galactose oxidase, central domain;; Galactose oxidase, central domain;; BTB/POZ domain;; Kelch motif;; Domain of unknown function (DUF3342)	Kelch-like protein 20 OS=Xenopus laevis OX=8355 GN=klhl20 PE=2 SV=1	S	Function unknown	kelch-like protein 18 isoform X1 [Columba livia]
Columba_livia_newGene_61411	novel_miR_764	17	0	0	0	0	0	0	0.936842	0	0	0	0	0	0	0.00731512	0.640379	-5.78967	down	--	--	Molecular Function: RNA binding (GO:0003723);; Molecular Function: RNA-directed DNA polymerase activity (GO:0003964);; Biological Process: RNA-dependent DNA biosynthetic process (GO:0006278);;	--	--	--	--	--	S	Function unknown	hypothetical protein llap_4252 [Limosa lapponica baueri]
gene-BCOR	novel_miR_764	17	0	0	0	0	0	0	0.936842	0	0	0	0	0	0	0.00731512	0.640379	-5.78967	down	[D]	Cell cycle control, cell division, chromosome partitioning	--	--	--	--	BCL-6 co-repressor, non-ankyrin-repeat region;; BCORL-PCGF1-binding domain;; Ankyrin repeats (3 copies);; Ankyrin repeats (many copies);; Ankyrin repeat;; Ankyrin repeats (many copies);; Ankyrin repeat	Acyl-CoA-binding domain-containing protein 6 OS=Danio rerio OX=7955 GN=acbd6 PE=2 SV=1	S	Function unknown	LOW QUALITY PROTEIN: BCL-6 corepressor [Columba livia]
gene-LDB1	novel_miR_764	17	0	0	0	0	0	0	0.936842	0	0	0	0	0	0	0.00731512	0.640379	-5.78967	down	--	--	Cellular Component: nuclear chromatin (GO:0000790);; Biological Process: transcription-dependent tethering of RNA polymerase II gene DNA at nuclear periphery (GO:0000972);; Molecular Function: transcription factor activity, transcription factor binding (GO:0000989);; Molecular Function: RNA polymerase II activating transcription factor binding (GO:0001102);; Molecular Function: enhancer sequence-…	K15617|0|clv:102098302|K15617 LIM domain-binding protein 1 | (RefSeq) LDB1; LIM domain binding 1	[K]	Transcription	LIM-domain binding protein	LIM domain-binding protein 1 OS=Gallus gallus OX=9031 GN=LDB1 PE=2 SV=1	S	Function unknown	LIM domain-binding protein 1 isoform X2 [Columba livia]
gene-RAB20	novel_miR_764	17	0	0	0	0	0	0	0.936842	0	0	0	0	0	0	0.00731512	0.640379	-5.78967	down	--	--	Molecular Function: GTP binding (GO:0005525);; Cellular Component: intracellular (GO:0005622);; Biological Process: small GTPase mediated signal transduction (GO:0007264);;	K07911|2.36539e-124|clv:102088699|K07911 Ras-related protein Rab-20 | (RefSeq) RAB20; RAB20, member RAS oncogene family	[U]	Intracellular trafficking, secretion, and vesicular transport	Ras family	Ras-related protein Rab-5C OS=Gallus gallus OX=9031 GN=RAB5C PE=1 SV=1	S	Function unknown	ras-related protein Rab-20 isoform X2 [Columba livia]
gene-GSTK1	novel_miR_764	17	0	0	0	0	0	0	0.936842	0	0	0	0	0	0	0.00731512	0.640379	-5.78967	down	[Q]	Secondary metabolites biosynthesis, transport and catabolism	Molecular Function: glutathione transferase activity (GO:0004364);; Molecular Function: glutathione peroxidase activity (GO:0004602);; Molecular Function: receptor binding (GO:0005102);; Cellular Component: mitochondrial inner membrane (GO:0005743);; Cellular Component: peroxisome (GO:0005777);; Biological Process: glutathione metabolic process (GO:0006749);; Molecular Function: protein disulfide…	K13299|7.19436e-166|clv:102095701|K13299 glutathione S-transferase kappa 1 [EC:2.5.1.18] | (RefSeq) GSTK1; glutathione S-transferase kappa 1	--	--	DSBA-like thioredoxin domain	--	Q	Secondary metabolites biosynthesis, transport and catabolism	glutathione S-transferase kappa 1 isoform X1 [Columba livia]
gene-OGDH	novel_miR_764	17	0	0	0	0	0	0	0.936842	0	0	0	0	0	0	0.00731512	0.640379	-5.78967	down	[C]	Energy production and conversion	Molecular Function: oxoglutarate dehydrogenase (succinyl-transferring) activity (GO:0004591);; Cellular Component: mitochondrion (GO:0005739);; Biological Process: tricarboxylic acid cycle (GO:0006099);; Biological Process: cerebellar cortex development (GO:0021695);; Biological Process: striatum development (GO:0021756);; Biological Process: hippocampus development (GO:0021766);; Biological Proc…	K00164|0|clv:102090775|K00164 2-oxoglutarate dehydrogenase E1 component [EC:1.2.4.2] | (RefSeq) OGDH; oxoglutarate dehydrogenase	[G]	Carbohydrate transport and metabolism	Dehydrogenase E1 component;; Transketolase, pyrimidine binding domain;; 2-oxoglutarate dehydrogenase C-terminal;; 2-oxoglutarate dehydrogenase N-terminus	2-oxoglutarate dehydrogenase, mitochondrial OS=Xenopus laevis OX=8355 GN=ogdh PE=2 SV=1	C	Energy production and conversion	2-oxoglutarate dehydrogenase, mitochondrial isoform X1 [Columba livia]
gene-CACNA2D2	novel_miR_764	17	0	0	0	0	0	0	0.936842	0	0	0	0	0	0	0.00731512	0.640379	-5.78967	down	--	--	--	K04859|0|clv:102096453|K04859 voltage-dependent calcium channel alpha-2/delta-2 | (RefSeq) CACNA2D2; calcium voltage-gated channel auxiliary subunit alpha2delta 2	[PT]	--	Neuronal voltage-dependent calcium channel alpha 2acd;; VWA N-terminal;; Eukaryotic integral membrane protein (DUF1751);; von Willebrand factor type A domain;; von Willebrand factor type A domain;; von Willebrand factor type A domain	--	S	Function unknown	voltage-dependent calcium channel subunit alpha-2/delta-2 [Columba livia]
gene-LOC102087978	novel_miR_764	17	0	0	0	0	0	0	0.936842	0	0	0	0	0	0	0.00731512	0.640379	-5.78967	down	--	--	--	K13912|0|clv:102087978|K13912 deleted in malignant brain tumors 1 protein | (RefSeq) soluble scavenger receptor cysteine-rich domain-containing protein SSC5D-like	--	--	Scavenger receptor cysteine-rich domain;; Scavenger receptor cysteine-rich domain	Lysyl oxidase homolog 3A OS=Danio rerio OX=7955 GN=loxl3a PE=2 SV=1	S	Function unknown	scavenger receptor cysteine-rich type 1 protein M130-like, partial [Columba livia]
gene-PMEL	novel_miR_764	17	0	0	0	0	0	0	0.936842	0	0	0	0	0	0	0.00731512	0.640379	-5.78967	down	--	--	Cellular Component: integral component of plasma membrane (GO:0005887);; Cellular Component: endomembrane system (GO:0012505);; Biological Process: melanosome organization (GO:0032438);; Cellular Component: melanosome (GO:0042470);; Cellular Component: intracellular organelle part (GO:0044446);; Biological Process: developmental pigmentation (GO:0048066);;	K17304|0|clv:102092759|K17304 melanocyte protein PMEL | (RefSeq) PMEL; premelanosome protein	--	--	PKD domain	Melanocyte protein PMEL OS=Gallus gallus OX=9031 GN=PMEL PE=1 SV=3	U	Intracellular trafficking, secretion, and vesicular transport	melanocyte protein PMEL, partial [Columba livia]
gene-ENPP6	novel_miR_764	17	0	0	0	0	0	0	0.936842	0	0	0	0	0	0	0.00731512	0.640379	-5.78967	down	[R]	General function prediction only	Cellular Component: plasma membrane (GO:0005886);; Biological Process: metabolic process (GO:0008152);; Molecular Function: glycerophosphocholine cholinephosphodiesterase activity (GO:0047390);;	K08743|0|clv:102088908|K08743 ectonucleotide pyrophosphatase/phosphodiesterase family member 6 [EC:3.1.4.-] | (RefSeq) ENPP6; ectonucleotide pyrophosphatase/phosphodiesterase 6	[R]	General function prediction only	Type I phosphodiesterase / nucleotide pyrophosphatase	Ectonucleotide pyrophosphatase/phosphodiesterase family member 6 OS=Xenopus laevis OX=8355 GN=enpp6 PE=2 SV=1	S	Function unknown	ectonucleotide pyrophosphatase/phosphodiesterase family member 6 [Columba livia]
gene-NEMP1	novel_miR_764	17	0	0	0	0	0	0	0.936842	0	0	0	0	0	0	0.00731512	0.640379	-5.78967	down	--	--	--	--	[S]	Function unknown	NEMP family	Nuclear envelope integral membrane protein 1a OS=Xenopus laevis OX=8355 GN=nemp1a PE=1 SV=1	S	Function unknown	nuclear envelope integral membrane protein 1 [Columba livia]
gene-TSSK3	novel_miR_764	17	0	0	0	0	0	0	0.936842	0	0	0	0	0	0	0.00731512	0.640379	-5.78967	down	[M]	Cell wall/membrane/envelope biogenesis	Molecular Function: protein kinase activity (GO:0004672);; Molecular Function: ATP binding (GO:0005524);; Biological Process: protein phosphorylation (GO:0006468);;	K08811|0|clv:102098851|K08811 testis-specific serine kinase [EC:2.7.11.1] | (RefSeq) TSSK3; testis specific serine kinase 3	[T]	Signal transduction mechanisms	Protein kinase domain;; Protein tyrosine kinase	Serine/threonine-protein kinase SIK3 homolog OS=Danio rerio OX=7955 GN=zgc:66101 PE=2 SV=1	T	Signal transduction mechanisms	testis-specific serine/threonine-protein kinase 3 [Columba livia]
gene-LOC102096428	novel_miR_764	17	0	0	0	0	0	0	0.936842	0	0	0	0	0	0	0.00731512	0.640379	-5.78967	down	[R]	General function prediction only	Cellular Component: Golgi apparatus (GO:0005794);; Cellular Component: integral component of membrane (GO:0016021);;	K18619|0|clv:102096428|K18619 coronin-7 | (RefSeq) CORO7; coronin-7	[Z]	Cytoskeleton	Pam16;; Type of WD40 repeat;; WD domain, G-beta repeat;; Domain of unknown function (DUF1899);; Anaphase-promoting complex subunit 4 WD40 domain	Coronin-2B OS=Xenopus laevis OX=8355 GN=coro2b PE=2 SV=1	S	Function unknown	coronin-7 [Columba livia]
Columba_livia_newGene_70323	novel_miR_764	17	0	0	0	0	0	0	0.936842	0	0	0	0	0	0	0.00731512	0.640379	-5.78967	down	--	--	--	--	--	--	--	--	S	Function unknown	hypothetical protein llap_20215 [Limosa lapponica baueri]
gene-IBSP	novel_miR_764	17	0	0	0	0	0	0	0.936842	0	0	0	0	0	0	0.00731512	0.640379	-5.78967	down	--	--	Biological Process: ossification (GO:0001503);; Cellular Component: extracellular region (GO:0005576);; Biological Process: cell adhesion (GO:0007155);;	K06253|1.36612e-93|clv:102092084|K06253 integrin binding sialoprotein | (RefSeq) IBSP; integrin binding sialoprotein	[S]	Function unknown	Bone sialoprotein II (BSP-II)	Bone sialoprotein 2 OS=Gallus gallus OX=9031 GN=IBSP PE=1 SV=1	S	Function unknown	bone sialoprotein 2 [Columba livia]
gene-PHYHIP	novel_miR_764	17	0	0	0	0	0	0	0.936842	0	0	0	0	0	0	0.00731512	0.640379	-5.78967	down	--	--	Biological Process: positive regulation of defense response to virus by host (GO:0002230);; Biological Process: positive regulation of mitophagy in response to mitochondrial depolarization (GO:0098779);; Biological Process: xenophagy (GO:0098792);;	--	--	--	--	Phytanoyl-CoA hydroxylase-interacting protein-like OS=Xenopus tropicalis OX=8364 GN=phyhipl PE=2 SV=1	S	Function unknown	phytanoyl-CoA hydroxylase-interacting protein [Columba livia]
gene-LOC102088166	novel_miR_764	17	0	0	0	0	0	0	0.936842	0	0	0	0	0	0	0.00731512	0.640379	-5.78967	down	--	--	--	K13912|0|clv:102088166|K13912 deleted in malignant brain tumors 1 protein | (RefSeq) deleted in malignant brain tumors 1 protein	--	--	Scavenger receptor cysteine-rich domain;; Scavenger receptor cysteine-rich domain	Lysyl oxidase homolog 3A OS=Danio rerio OX=7955 GN=loxl3a PE=2 SV=1	S	Function unknown	deleted in malignant brain tumors 1 protein isoform X1 [Columba livia]
Columba_livia_newGene_52469	novel_miR_764	17	0	0	0	0	0	0	0.936842	0	0	0	0	0	0	0.00731512	0.640379	-5.78967	down	--	--	--	--	--	--	--	--	S	Function unknown	hypothetical protein llap_6660 [Limosa lapponica baueri]
gene-MARCH2	novel_miR_764	17	0	0	0	0	0	0	0.936842	0	0	0	0	0	0	0.00731512	0.640379	-5.78967	down	--	--	Molecular Function: ubiquitin-protein transferase activity (GO:0004842);; Cellular Component: endoplasmic reticulum (GO:0005783);; Molecular Function: zinc ion binding (GO:0008270);; Cellular Component: integral component of membrane (GO:0016021);; Biological Process: protein ubiquitination (GO:0016567);; Molecular Function: ligase activity (GO:0016874);; Cellular Component: cytoplasmic vesicle (…	K10657|0|clv:102098740|K10657 E3 ubiquitin-protein ligase MARCH2 [EC:2.3.2.27] | (RefSeq) MARCH2; membrane associated ring-CH-type finger 2	[A]	RNA processing and modification	RING-variant domain	E3 ubiquitin-protein ligase MARCH2 OS=Xenopus laevis OX=8355 GN=march2 PE=2 SV=1	O	Posttranslational modification, protein turnover, chaperones	E3 ubiquitin-protein ligase MARCH2 [Columba livia]
Columba_livia_newGene_36051	novel_miR_764	17	0	0	0	0	0	0	0.936842	0	0	0	0	0	0	0.00731512	0.640379	-5.78967	down	--	--	--	K01228|1.30412e-50|fab:101811361|K01228 mannosyl-oligosaccharide glucosidase [EC:3.2.1.106] | (RefSeq) MOGS; mannosyl-oligosaccharide glucosidase	[G]	Carbohydrate transport and metabolism	Glycosyl hydrolase family 63 N-terminal domain	--	S	Function unknown	hypothetical protein AV530_009547 [Patagioenas fasciata monilis]
gene-IGF2BP2	novel_miR_764	17	0	0	0	0	0	0	0.936842	0	0	0	0	0	0	0.00731512	0.640379	-5.78967	down	--	--	Molecular Function: nucleotide binding (GO:0000166);; Molecular Function: mRNA binding (GO:0003729);;	K17392|0|clv:102098160|K17392 insulin-like growth factor 2 mRNA-binding protein 2 | (RefSeq) IGF2BP2; insulin like growth factor 2 mRNA binding protein 2	[AR]	--	KH domain;; KH domain;; KH domain;; RNA recognition motif. (a.k.a. RRM, RBD, or RNP domain);; NusA-like KH domain	Insulin-like growth factor 2 mRNA-binding protein 3-B OS=Xenopus laevis OX=8355 GN=igf2bp3-b PE=1 SV=1	A	RNA processing and modification	insulin-like growth factor 2 mRNA-binding protein 2 isoform X1 [Columba livia]
Columba_livia_newGene_77433	novel_miR_764	17	0	0	0	0	0	0	0.936842	0	0	0	0	0	0	0.00731512	0.640379	-5.78967	down	--	--	--	--	--	--	--	--	S	Function unknown	hypothetical protein llap_1601 [Limosa lapponica baueri]
Columba_livia_newGene_72726	novel_miR_764	17	0	0	0	0	0	0	0.936842	0	0	0	0	0	0	0.00731512	0.640379	-5.78967	down	--	--	Molecular Function: RNA binding (GO:0003723);; Molecular Function: RNA-directed DNA polymerase activity (GO:0003964);; Biological Process: RNA-dependent DNA biosynthetic process (GO:0006278);;	--	--	--	--	--	S	Function unknown	hypothetical protein llap_171 [Limosa lapponica baueri]
gene-PLEKHG3	novel_miR_764	17	0	0	0	0	0	0	0.936842	0	0	0	0	0	0	0.00731512	0.640379	-5.78967	down	--	--	--	--	[R]	General function prediction only	RhoGEF domain;; PH domain	Triple functional domain protein OS=Danio rerio OX=7955 GN=trio PE=3 SV=1	T	Signal transduction mechanisms	pleckstrin homology domain-containing family G member 3 [Columba livia]
gene-CAPG	novel_miR_764	17	0	0	0	0	0	0	0.936842	0	0	0	0	0	0	0.00731512	0.640379	-5.78967	down	--	--	--	K10368|0|clv:102084438|K10368 capping protein (actin filament), gelsolin-like | (RefSeq) CAPG; capping actin protein, gelsolin like	[Z]	Cytoskeleton	Gelsolin repeat	Gelsolin OS=Gallus gallus OX=9031 GN=GSN PE=2 SV=1	S	Function unknown	macrophage-capping protein [Columba livia]
gene-BFAR	novel_miR_764	17	0	0	0	0	0	0	0.936842	0	0	0	0	0	0	0.00731512	0.640379	-5.78967	down	--	--	Molecular Function: zinc ion binding (GO:0008270);; Cellular Component: integral component of membrane (GO:0016021);;	K15684|0|clv:102086917|K15684 bifunctional apoptosis regulator | (RefSeq) BFAR; bifunctional apoptosis regulator	[O]	Posttranslational modification, protein turnover, chaperones	SAM domain (Sterile alpha motif);; zinc finger of C3HC4-type, RING;; Zinc finger, C3HC4 type (RING finger);; Zinc finger, C3HC4 type (RING finger);; SAM domain (Sterile alpha motif);; RING-type zinc-finger	E3 ubiquitin-protein ligase rnf8 OS=Danio rerio OX=7955 GN=rnf8 PE=2 SV=1	O	Posttranslational modification, protein turnover, chaperones	bifunctional apoptosis regulator [Columba livia]
Columba_livia_newGene_58869	novel_miR_764	17	0	0	0	0	0	0	0.936842	0	0	0	0	0	0	0.00731512	0.640379	-5.78967	down	--	--	--	--	--	--	--	--	--	--	hypothetical protein AV530_003541 [Patagioenas fasciata monilis]
Columba_livia_newGene_6572	novel_miR_764	17	0	0	0	0	0	0	0.936842	0	0	0	0	0	0	0.00731512	0.640379	-5.78967	down	--	--	--	K20683|4.08646e-06|mgp:100546667|K20683 Rho guanine nucleotide exchange factor 3/8 | (RefSeq) ARHGEF3; Rho guanine nucleotide exchange factor 3	--	--	--	--	--	--	rho guanine nucleotide exchange factor 3 isoform B [Patagioenas fasciata monilis]
gene-MAPT	novel_miR_764	17	0	0	0	0	0	0	0.936842	0	0	0	0	0	0	0.00731512	0.640379	-5.78967	down	--	--	--	K04380|0|clv:102098028|K04380 microtubule-associated protein tau | (RefSeq) MAPT; microtubule associated protein tau	[Z]	Cytoskeleton	Tau and MAP protein, tubulin-binding repeat	--	O	Posttranslational modification, protein turnover, chaperones	microtubule-associated protein tau [Columba livia]
gene-COL12A1	novel_miR_764	17	0	0	0	0	0	0	0.936842	0	0	0	0	0	0	0.00731512	0.640379	-5.78967	down	[S]	Function unknown	Cellular Component: collagen trimer (GO:0005581);; Cellular Component: extracellular space (GO:0005615);;	K08132|0|clv:102084408|K08132 collagen, type XII, alpha | (RefSeq) COL12A1; collagen type XII alpha 1 chain	[W]	Extracellular structures	Fibronectin type III domain;; von Willebrand factor type A domain;; von Willebrand factor type A domain;; Collagen triple helix repeat (20 copies);; Purple acid Phosphatase, N-terminal domain;; Interferon-alpha/beta receptor, fibronectin type III;; Uncharacterised conserved protein (DUF2369);; Domain of unknown function	Collagen alpha-1(XII) chain OS=Gallus gallus OX=9031 GN=COL12A1 PE=1 SV=3	S	Function unknown	LOW QUALITY PROTEIN: collagen alpha-1(XII) chain [Columba livia]
gene-PDE4A	novel_miR_764	17	0	0	0	0	0	0	0.936842	0	0	0	0	0	0	0.00731512	0.640379	-5.78967	down	--	--	Molecular Function: 3',5'-cyclic-nucleotide phosphodiesterase activity (GO:0004114);; Biological Process: signal transduction (GO:0007165);; Molecular Function: metal ion binding (GO:0046872);;	K13293|0|clv:102088899|K13293 cAMP-specific phosphodiesterase 4 [EC:3.1.4.53] | (RefSeq) PDE4A; phosphodiesterase 4A	[T]	Signal transduction mechanisms	3'5'-cyclic nucleotide phosphodiesterase;; Collagen triple helix repeat (20 copies)	Dual 3&apos;,5&apos;-cyclic-AMP and -GMP phosphodiesterase 11A OS=Takifugu rubripes OX=31033 GN=pde11a PE=3 SV=1	T	Signal transduction mechanisms	cAMP-specific 3&apos;,5&apos;-cyclic phosphodiesterase 4A, partial [Columba livia]
gene-ESRRB	novel_miR_764	17	0	0	0	0	0	0	0.936842	0	0	0	0	0	0	0.00731512	0.640379	-5.78967	down	--	--	Molecular Function: transcription factor activity, sequence-specific DNA binding (GO:0003700);; Molecular Function: steroid hormone receptor activity (GO:0003707);; Molecular Function: steroid binding (GO:0005496);; Cellular Component: nucleus (GO:0005634);; Biological Process: regulation of transcription, DNA-templated (GO:0006355);; Molecular Function: zinc ion binding (GO:0008270);; Biological…	K08553|0|clv:102089050|K08553 estrogen-related receptor beta | (RefSeq) ESRRB; estrogen related receptor beta	[T]	Signal transduction mechanisms	Ligand-binding domain of nuclear hormone receptor;; Zinc finger, C4 type (two domains)	Estrogen receptor OS=Taeniopygia guttata OX=59729 GN=ESR1 PE=2 SV=1	K	Transcription	steroid hormone receptor ERR2 isoform X1 [Columba livia]
gene-LOC110359133	novel_miR_764	17	0	0	0	0	0	0	0.936842	0	0	0	0	0	0	0.00731512	0.640379	-5.78967	down	--	--	--	--	--	--	--	--	--	--	uncharacterized protein LOC110359133 [Columba livia]
gene-AGAP1	novel_miR_764	17	0	0	0	0	0	0	0.936842	0	0	0	0	0	0	0.00731512	0.640379	-5.78967	down	[T]	Signal transduction mechanisms	Molecular Function: GTPase activator activity (GO:0005096);; Molecular Function: GTP binding (GO:0005525);; Cellular Component: intracellular (GO:0005622);; Biological Process: small GTPase mediated signal transduction (GO:0007264);; Cellular Component: membrane (GO:0016020);; Biological Process: positive regulation of GTPase activity (GO:0043547);;	K12491|0|mgp:100548342|K12491 Arf-GAP with GTPase, ANK repeat and PH domain-containing protein 1/3 | (RefSeq) AGAP1; ArfGAP with GTPase domain, ankyrin repeat and PH domain 1	[T]	Signal transduction mechanisms	Putative GTPase activating protein for Arf;; PH domain;; Ras family;; Ankyrin repeats (3 copies);; Ankyrin repeat;; Ankyrin repeats (many copies);; Ankyrin repeats (many copies);; Ankyrin repeat	Arf-GAP with GTPase, ANK repeat and PH domain-containing protein 1 OS=Xenopus laevis OX=8355 GN=agap1 PE=2 SV=1	U	Intracellular trafficking, secretion, and vesicular transport	arf-GAP with GTPase, ANK repeat and PH domain-containing protein 1 isoform X1 [Columba livia]
Columba_livia_newGene_50950	novel_miR_764	17	0	0	0	0	0	0	0.936842	0	0	0	0	0	0	0.00731512	0.640379	-5.78967	down	--	--	Molecular Function: RNA binding (GO:0003723);; Molecular Function: RNA-directed DNA polymerase activity (GO:0003964);; Biological Process: RNA-dependent DNA biosynthetic process (GO:0006278);;	--	--	--	--	--	S	Function unknown	hypothetical protein AS27_14818, partial [Aptenodytes forsteri]
gene-NTN1	novel_miR_764	17	0	0	0	0	0	0	0.936842	0	0	0	0	0	0	0.00731512	0.640379	-5.78967	down	--	--	--	K06843|0|clv:102084880|K06843 netrin 1 | (RefSeq) NTN1; netrin 1	[T]	Signal transduction mechanisms	Laminin N-terminal (Domain VI);; UNC-6/NTR/C345C module;; Laminin EGF domain	Netrin-1 OS=Gallus gallus OX=9031 GN=NTN1 PE=1 SV=1	S	Function unknown	netrin-1 [Patagioenas fasciata monilis]
gene-DDIAS	novel_miR_764	17	0	0	0	0	0	0	0.936842	0	0	0	0	0	0	0.00731512	0.640379	-5.78967	down	--	--	--	--	--	--	Replication factor-A C terminal domain	--	S	Function unknown	DNA damage-induced apoptosis suppressor protein [Columba livia]
gene-LOC102096298	novel_miR_764	17	0	0	0	0	0	0	0.936842	0	0	0	0	0	0	0.00731512	0.640379	-5.78967	down	--	--	--	--	--	--	Forty-two-three protein	UAP56-interacting factor OS=Gallus gallus OX=9031 GN=FYTTD1 PE=2 SV=1	S	Function unknown	UAP56-interacting factor isoform X1 [Columba livia]
gene-LOC110362304	novel_miR_764	17	0	0	0	0	0	0	0.936842	0	0	0	0	0	0	0.00731512	0.640379	-5.78967	down	--	--	Biological Process: protein homooligomerization (GO:0051260);;	--	--	--	--	--	S	Function unknown	uncharacterized protein LOC110362304 [Columba livia]
gene-RBM15B	novel_miR_764	17	0	0	0	0	0	0	0.936842	0	0	0	0	0	0	0.00731512	0.640379	-5.78967	down	--	--	Molecular Function: nucleotide binding (GO:0000166);; Biological Process: regulation of alternative mRNA splicing, via spliceosome (GO:0000381);; Cellular Component: nucleoplasm (GO:0005654);; Molecular Function: RNA binding (GO:0044822);;	K13190|0|clv:102096824|K13190 RNA-binding protein 15 | (RefSeq) RBM15B; RNA binding motif protein 15B	[R]	General function prediction only	SPOC domain;; RNA recognition motif. (a.k.a. RRM, RBD, or RNP domain)	Paraspeckle component 1 OS=Gallus gallus OX=9031 GN=PSPC1 PE=2 SV=1	S	Function unknown	LOW QUALITY PROTEIN: putative RNA-binding protein 15B, partial [Columba livia]
Columba_livia_newGene_46229	novel_miR_764	17	0	0	0	0	0	0	0.936842	0	0	0	0	0	0	0.00731512	0.640379	-5.78967	down	--	--	--	--	--	--	--	--	S	Function unknown	PREDICTED: LOW QUALITY PROTEIN: RNA-directed DNA polymerase from mobile element jockey-like [Lepidothrix coronata]
gene-GALNT15	novel_miR_764	17	0	0	0	0	0	0	0.936842	0	0	0	0	0	0	0.00731512	0.640379	-5.78967	down	[G]	Carbohydrate transport and metabolism	--	K00710|0|clv:102086038|K00710 polypeptide N-acetylgalactosaminyltransferase [EC:2.4.1.41] | (RefSeq) GALNT15; polypeptide N-acetylgalactosaminyltransferase 15	[O]	Posttranslational modification, protein turnover, chaperones	Glycosyl transferase family 2;; Ricin-type beta-trefoil lectin domain	Polypeptide N-acetylgalactosaminyltransferase 11 OS=Xenopus tropicalis OX=8364 GN=galnt11 PE=1 SV=2	S	Function unknown	polypeptide N-acetylgalactosaminyltransferase 15 [Columba livia]
gene-MRPS15	novel_miR_764	17	0	0	0	0	0	0	0.936842	0	0	0	0	0	0	0.00731512	0.640379	-5.78967	down	[J]	Translation, ribosomal structure and biogenesis	Molecular Function: structural constituent of ribosome (GO:0003735);; Cellular Component: mitochondrial small ribosomal subunit (GO:0005763);; Biological Process: translation (GO:0006412);; Cellular Component: nuclear membrane (GO:0031965);; Molecular Function: RNA binding (GO:0044822);;	K02956|5.72871e-101|clv:102087963|K02956 small subunit ribosomal protein S15 | (RefSeq) MRPS15; mitochondrial ribosomal protein S15	[J]	Translation, ribosomal structure and biogenesis	Ribosomal protein S15	28S ribosomal protein S15, mitochondrial OS=Danio rerio OX=7955 GN=mrps15 PE=2 SV=1	J	Translation, ribosomal structure and biogenesis	28S ribosomal protein S15, mitochondrial [Columba livia]
gene-G6PC	novel_miR_764	17	0	0	0	0	0	0	0.936842	0	0	0	0	0	0	0.00731512	0.640379	-5.78967	down	[I]	Lipid transport and metabolism	Molecular Function: glucose-6-phosphatase activity (GO:0004346);; Cellular Component: integral component of membrane (GO:0016021);; Biological Process: dephosphorylation (GO:0016311);;	K01084|0|clv:102088466|K01084 glucose-6-phosphatase [EC:3.1.3.9] | (RefSeq) G6PC; glucose-6-phosphatase catalytic subunit	--	--	PAP2 superfamily	Glucose-6-phosphatase OS=Haplochromis nubilus OX=51172 GN=g6pc PE=2 SV=1	I	Lipid transport and metabolism	glucose-6-phosphatase [Columba livia]
gene-LOC102094196	novel_miR_764	17	0	0	0	0	0	0	0.936842	0	0	0	0	0	0	0.00731512	0.640379	-5.78967	down	[O]	Posttranslational modification, protein turnover, chaperones	Cellular Component: integral component of membrane (GO:0016021);;	K01301|0|clv:102094196|K01301 N-acetylated-alpha-linked acidic dipeptidase [EC:3.4.17.21] | (RefSeq) NAALAD2; N-acetylated-alpha-linked acidic dipeptidase 2	[OPR]	--	Transferrin receptor-like dimerisation domain;; Peptidase family M28;; PA domain	Transferrin receptor protein 1 OS=Gallus gallus OX=9031 GN=TFRC PE=2 SV=2	S	Function unknown	N-acetylated-alpha-linked acidic dipeptidase 2 isoform X1 [Columba livia]
Columba_livia_newGene_13008	novel_miR_764	17	0	0	0	0	0	0	0.936842	0	0	0	0	0	0	0.00731512	0.640379	-5.78967	down	--	--	Molecular Function: RNA binding (GO:0003723);; Molecular Function: RNA-directed DNA polymerase activity (GO:0003964);; Biological Process: RNA-dependent DNA biosynthetic process (GO:0006278);;	--	--	--	--	--	S	Function unknown	hypothetical protein N332_10968, partial [Mesitornis unicolor]
gene-CSNK2A1	novel_miR_764	17	0	0	0	0	0	0	0.936842	0	0	0	0	0	0	0.00731512	0.640379	-5.78967	down	[M]	Cell wall/membrane/envelope biogenesis	Molecular Function: protein serine/threonine kinase activity (GO:0004674);; Molecular Function: ATP binding (GO:0005524);; Biological Process: protein phosphorylation (GO:0006468);; Biological Process: Wnt signaling pathway (GO:0016055);; Cellular Component: PcG protein complex (GO:0031519);; Biological Process: rhythmic process (GO:0048511);;	K03097|0|clv:102098577|K03097 casein kinase II subunit alpha [EC:2.7.11.1] | (RefSeq) CSNK2A1; casein kinase 2 alpha 1	[TDK]	--	Protein kinase domain;; Protein tyrosine kinase;; Phosphotransferase enzyme family	Casein kinase II subunit alpha OS=Gallus gallus OX=9031 GN=CSNK2A1 PE=2 SV=1	T	Signal transduction mechanisms	casein kinase II subunit alpha [Columba livia]
gene-PLEKHG5	novel_miR_764	17	0	0	0	0	0	0	0.936842	0	0	0	0	0	0	0.00731512	0.640379	-5.78967	down	--	--	Cellular Component: cytoplasm (GO:0005737);; Biological Process: endothelial cell migration (GO:0043542);; Biological Process: regulation of intracellular signal transduction (GO:1902531);;	K19464|0|clv:102086813|K19464 pleckstrin homology domain-containing family G member 5 | (RefSeq) PLEKHG5; pleckstrin homology and RhoGEF domain containing G5	[T]	Signal transduction mechanisms	RhoGEF domain	--	T	Signal transduction mechanisms	pleckstrin homology domain-containing family G member 5 [Columba livia]
gene-LOC102095362	novel_miR_764	17	0	0	0	0	0	0	0.936842	0	0	0	0	0	0	0.00731512	0.640379	-5.78967	down	--	--	--	K10054|0|clv:102095362|K10054 probable transcription factor PML | (RefSeq) protein PML	[O]	Posttranslational modification, protein turnover, chaperones	Protein of unknown function (DUF3583);; B-box zinc finger	E3 ubiquitin-protein ligase TRIM33 OS=Danio rerio OX=7955 GN=trim33 PE=2 SV=1	S	Function unknown	protein PML, partial [Columba livia]
gene-DOCK5	novel_miR_764	17	0	0	0	0	0	0	0.936842	0	0	0	0	0	0	0.00731512	0.640379	-5.78967	down	--	--	--	K17707|0|clv:102096339|K17707 dedicator of cytokinesis protein 5 | (RefSeq) DOCK5; dedicator of cytokinesis 5	[T]	Signal transduction mechanisms	DOCK N-terminus;; Dock homology region 2;; C2 domain in Dock180 and Zizimin proteins	--	S	Function unknown	dedicator of cytokinesis protein 5 [Columba livia]
gene-XYLT1	novel_miR_764	17	0	0	0	0	0	0	0.936842	0	0	0	0	0	0	0.00731512	0.640379	-5.78967	down	--	--	--	K00771|0|clv:102085335|K00771 protein xylosyltransferase [EC:2.4.2.26] | (RefSeq) XYLT1; xylosyltransferase 1	[G]	Carbohydrate transport and metabolism	Xylosyltransferase C terminal;; Core-2/I-Branching enzyme	Beta-1,3-galactosyl-O-glycosyl-glycoprotein beta-1,6-N-acetylglucosaminyltransferase 4 OS=Danio rerio OX=7955 GN=gcnt4 PE=2 SV=2	S	Function unknown	xylosyltransferase 1 [Columba livia]
gene-PRRC2C	novel_miR_764	17	0	0	0	0	0	0	0.936842	0	0	0	0	0	0	0.00731512	0.640379	-5.78967	down	--	--	--	--	[X]	--	BAT2 N-terminus	--	S	Function unknown	proline-rich coiled-coil 2C [Columba livia]
gene-KMT2A	novel_miR_764	17	0	0	0	0	0	0	0.936842	0	0	0	0	0	0	0.00731512	0.640379	-5.78967	down	[R]	General function prediction only	Molecular Function: DNA binding (GO:0003677);; Biological Process: regulation of transcription, DNA-templated (GO:0006355);; Molecular Function: zinc ion binding (GO:0008270);; Cellular Component: histone methyltransferase complex (GO:0035097);; Molecular Function: histone methyltransferase activity (H3-K4 specific) (GO:0042800);; Biological Process: histone H3-K4 methylation (GO:0051568);;	K09186|0|clv:102084453|K09186 histone-lysine N-methyltransferase MLL1 [EC:2.1.1.43] | (RefSeq) KMT2A; lysine methyltransferase 2A	[K]	Transcription	SET domain;; F/Y rich C-terminus;; F/Y-rich N-terminus;; PHD-finger;; CXXC zinc finger domain;; PHD-like zinc-binding domain;; PHD-zinc-finger like domain	Histone-lysine N-methyltransferase SETD1B-A OS=Danio rerio OX=7955 GN=setd1ba PE=1 SV=2	S	Function unknown	LOW QUALITY PROTEIN: histone-lysine N-methyltransferase 2A [Columba livia]
gene-CDC42EP4	novel_miR_764	17	0	0	0	0	0	0	0.936842	0	0	0	0	0	0	0.00731512	0.640379	-5.78967	down	--	--	--	--	--	--	Cdc42 effector;; P21-Rho-binding domain	--	U	Intracellular trafficking, secretion, and vesicular transport	LOW QUALITY PROTEIN: cdc42 effector protein 4 [Columba livia]
gene-LOC102097428	novel_miR_764	17	0	0	0	0	0	0	0.936842	0	0	0	0	0	0	0.00731512	0.640379	-5.78967	down	--	--	Biological Process: neural crest cell migration (GO:0001755);; Cellular Component: extracellular region (GO:0005576);; Biological Process: transmembrane receptor protein tyrosine kinase signaling pathway (GO:0007169);; Molecular Function: growth factor activity (GO:0008083);; Biological Process: nerve development (GO:0021675);; Biological Process: neuron projection development (GO:0031175);;	--	--	--	Transforming growth factor beta like domain	Glial cell line-derived neurotrophic factor OS=Danio rerio OX=7955 GN=gdnf PE=2 SV=1	S	Function unknown	LOW QUALITY PROTEIN: neurturin [Columba livia]
gene-CUNH9orf142	novel_miR_764	17	0	0	0	0	0	0	0.936842	0	0	0	0	0	0	0.00731512	0.640379	-5.78967	down	--	--	--	--	--	--	PAXX, PAralog of XRCC4 and XLF, also called C9orf142	--	S	Function unknown	protein PAXX [Columba livia]
Columba_livia_newGene_24203	novel_miR_764	17	0	0	0	0	0	0	0.936842	0	0	0	0	0	0	0.00731512	0.640379	-5.78967	down	--	--	Cellular Component: cytoplasm (GO:0005737);; Molecular Function: zinc ion binding (GO:0008270);; Cellular Component: synapse (GO:0045202);;	--	[Z]	Cytoskeleton	--	--	S	Function unknown	PREDICTED: dystrobrevin beta isoform X5 [Calidris pugnax]
gene-CUNH2orf42	novel_miR_764	17	0	0	0	0	0	0	0.936842	0	0	0	0	0	0	0.00731512	0.640379	-5.78967	down	--	--	--	--	--	--	Putative treble-clef, zinc-finger, Zn-binding	--	S	Function unknown	LOW QUALITY PROTEIN: uncharacterized protein C2orf42 homolog [Columba livia]
gene-VCPIP1	novel_miR_764	17	0	0	0	0	0	0	0.936842	0	0	0	0	0	0	0.00731512	0.640379	-5.78967	down	--	--	Molecular Function: thiol-dependent ubiquitin-specific protease activity (GO:0004843);; Cellular Component: cytoplasm (GO:0005737);; Biological Process: protein K11-linked deubiquitination (GO:0035871);; Biological Process: protein K48-linked deubiquitination (GO:0071108);;	K11861|0|clv:102086915|K11861 deubiquitinating protein VCIP135 [EC:3.4.19.12] | (RefSeq) VCPIP1; valosin containing protein interacting protein 1	[T]	Signal transduction mechanisms	OTU-like cysteine protease	--	O	Posttranslational modification, protein turnover, chaperones	deubiquitinating protein VCIP135 [Columba livia]
Columba_livia_newGene_63790	novel_miR_764	17	0	0	0	0	0	0	0.936842	0	0	0	0	0	0	0.00731512	0.640379	-5.78967	down	--	--	--	--	--	--	--	--	L	Replication, recombination and repair	hypothetical protein llap_1601 [Limosa lapponica baueri]
Columba_livia_newGene_590	novel_miR_764	17	0	0	0	0	0	0	0.936842	0	0	0	0	0	0	0.00731512	0.640379	-5.78967	down	--	--	Molecular Function: RNA binding (GO:0003723);; Molecular Function: RNA-directed DNA polymerase activity (GO:0003964);; Biological Process: RNA-dependent DNA biosynthetic process (GO:0006278);;	--	[T]	Signal transduction mechanisms	--	--	S	Function unknown	hypothetical protein llap_8556 [Limosa lapponica baueri]
gene-CFH	novel_miR_764	17	0	0	0	0	0	0	0.936842	0	0	0	0	0	0	0.00731512	0.640379	-5.78967	down	--	--	--	K04004|0|clv:102096114|K04004 complement factor H | (RefSeq) CFH; complement factor H	--	--	Sushi repeat (SCR repeat)	Seizure protein 6 homolog OS=Xenopus laevis OX=8355 GN=sez6 PE=2 SV=1	S	Function unknown	LOW QUALITY PROTEIN: complement factor H [Columba livia]
gene-DGKK	novel_miR_764	17	0	0	0	0	0	0	0.936842	0	0	0	0	0	0	0.00731512	0.640379	-5.78967	down	[IR]	Lipid transport and metabolism ;; General function prediction only	--	K00901|0|clv:102091773|K00901 diacylglycerol kinase (ATP) [EC:2.7.1.107] | (RefSeq) DGKK; diacylglycerol kinase kappa	[I]	Lipid transport and metabolism	Diacylglycerol kinase accessory domain;; Diacylglycerol kinase catalytic domain;; Phorbol esters/diacylglycerol binding domain (C1 domain);; SAM domain (Sterile alpha motif);; SAM domain (Sterile alpha motif);; PH domain	SH3 and multiple ankyrin repeat domains protein 2 OS=Xenopus laevis OX=8355 GN=shank2 PE=2 SV=1	T	Signal transduction mechanisms	diacylglycerol kinase kappa [Columba livia]
gene-LIMD1	novel_miR_764	17	0	0	0	0	0	0	0.936842	0	0	0	0	0	0	0.00731512	0.640379	-5.78967	down	--	--	Molecular Function: zinc ion binding (GO:0008270);; Biological Process: negative regulation of transcription, DNA-templated (GO:0045892);;	K16682|0|clv:102087482|K16682 LIM domain-containing protein | (RefSeq) LIMD1; LIM domains containing 1	[T]	Signal transduction mechanisms	LIM domain	LIM domain-containing protein 1 OS=Xenopus tropicalis OX=8364 GN=limd1 PE=2 SV=1	S	Function unknown	LIM domain-containing protein 1 isoform X1 [Columba livia]
gene-PRPF6	novel_miR_764	17	0	0	0	0	0	0	0.936842	0	0	0	0	0	0	0.00731512	0.640379	-5.78967	down	[R]	General function prediction only	Biological Process: spliceosomal tri-snRNP complex assembly (GO:0000244);; Molecular Function: transcription coactivator activity (GO:0003713);; Cellular Component: nucleoplasm (GO:0005654);; Cellular Component: U5 snRNP (GO:0005682);; Biological Process: RNA localization (GO:0006403);; Cellular Component: membrane (GO:0016020);; Molecular Function: ribonucleoprotein complex binding (GO:0043021);…	K12855|0|clv:102096778|K12855 pre-mRNA-processing factor 6 | (RefSeq) PRPF6; pre-mRNA processing factor 6	[A]	RNA processing and modification	PRP1 splicing factor, N-terminal;; Tetratricopeptide repeat;; Tetratricopeptide repeat;; Tetratricopeptide repeat;; Tetratricopeptide repeat;; Tetratricopeptide repeat;; Tetratricopeptide repeat;; Suppressor of forked protein (Suf)	--	A	RNA processing and modification	pre-mRNA-processing factor 6 [Columba livia]
Columba_livia_newGene_23398	novel_miR_764	17	0	0	0	0	0	0	0.936842	0	0	0	0	0	0	0.00731512	0.640379	-5.78967	down	--	--	Molecular Function: zinc ion binding (GO:0008270);;	K17808|1.96244e-40|clv:102091336|K17808 mitochondrial protein import protein ZIM17 | (RefSeq) DNLZ; DNL-type zinc finger	[S]	Function unknown	DNL zinc finger	DNL-type zinc finger protein OS=Danio rerio OX=7955 GN=dnlz PE=2 SV=1	S	Function unknown	DNL-type zinc finger [Columba livia]
Columba_livia_newGene_44147	novel_miR_764	17	0	0	0	0	0	0	0.936842	0	0	0	0	0	0	0.00731512	0.640379	-5.78967	down	--	--	--	--	--	--	--	--	S	Function unknown	hypothetical protein llap_2552 [Limosa lapponica baueri]
Columba_livia_newGene_26943	novel_miR_764	17	0	0	0	0	0	0	0.936842	0	0	0	0	0	0	0.00731512	0.640379	-5.78967	down	--	--	--	--	--	--	--	--	--	--	hypothetical protein llap_8351 [Limosa lapponica baueri]
gene-DNMBP	novel_miR_764	17	0	0	0	0	0	0	0.936842	0	0	0	0	0	0	0.00731512	0.640379	-5.78967	down	--	--	--	K20705|0|clv:102095831|K20705 dynamin-binding protein | (RefSeq) DNMBP; dynamin binding protein	[T]	Signal transduction mechanisms	Variant SH3 domain;; SH3 domain;; Variant SH3 domain;; BAR domain;; RhoGEF domain	Triple functional domain protein OS=Danio rerio OX=7955 GN=trio PE=3 SV=1	T	Signal transduction mechanisms	dynamin-binding protein isoform X2 [Columba livia]
gene-KIAA1614	novel_miR_764	17	0	0	0	0	0	0	0.936842	0	0	0	0	0	0	0.00731512	0.640379	-5.78967	down	--	--	--	--	--	--	Domain of unknown function (DUF4685);; PDZ domain (Also known as DHR or GLGF)	--	S	Function unknown	uncharacterized protein KIAA1614 homolog, partial [Columba livia]
Columba_livia_newGene_46252	novel_miR_764	17	0	0	0	0	0	0	0.936842	0	0	0	0	0	0	0.00731512	0.640379	-5.78967	down	--	--	--	--	--	--	--	--	L	Replication, recombination and repair	rna-directed dna polymerase from mobile element jockey- hypothetical protein [Limosa lapponica baueri]
Columba_livia_newGene_7508	novel_miR_764	17	0	0	0	0	0	0	0.936842	0	0	0	0	0	0	0.00731512	0.640379	-5.78967	down	--	--	--	K10261|7.04209e-15|oaa:100076523|K10261 F-box and WD-40 domain protein 2 | (RefSeq) F-box/WD repeat-containing protein 2-like	[R]	General function prediction only	--	--	S	Function unknown	hypothetical protein N321_11291, partial [Antrostomus carolinensis]
gene-LOC102088592	novel_miR_764	17	0	0	0	0	0	0	0.936842	0	0	0	0	0	0	0.00731512	0.640379	-5.78967	down	--	--	Biological Process: protein complex assembly (GO:0006461);; Biological Process: regulation of phosphoprotein phosphatase activity (GO:0034047);; Molecular Function: [phosphorylase] phosphatase activity (GO:0050196);;	K03456|0|clv:102088592|K03456 serine/threonine-protein phosphatase 2A regulatory subunit A | (RefSeq) PPP2R1A; protein phosphatase 2 scaffold subunit Aalpha	[T]	Signal transduction mechanisms	HEAT repeat;; HEAT repeats;; Vacuolar 14 Fab1-binding region;; HEAT-like repeat;; non-SMC mitotic condensation complex subunit 1	--	T	Signal transduction mechanisms	serine/threonine-protein phosphatase 2A 65 kDa regulatory subunit A alpha isoform, partial [Columba livia]
gene-METTL15	novel_miR_764	17	0	0	0	0	0	0	0.936842	0	0	0	0	0	0	0.00731512	0.640379	-5.78967	down	[J]	Translation, ribosomal structure and biogenesis	--	--	[R]	General function prediction only	MraW methylase family	--	M	Cell wall/membrane/envelope biogenesis	probable methyltransferase-like protein 15 [Columba livia]
Columba_livia_newGene_32308	novel_miR_764	17	0	0	0	0	0	0	0.936842	0	0	0	0	0	0	0.00731512	0.640379	-5.78967	down	--	--	Molecular Function: DNA binding (GO:0003677);; Biological Process: regulation of transcription, DNA-templated (GO:0006355);;	K11471|3.20106e-09|mgp:104910018|K11471 additional sex combs-like protein | (RefSeq) ASXL2; additional sex combs like 2, transcriptional regulator	--	--	--	Putative Polycomb group protein ASXL2 OS=Gallus gallus OX=9031 GN=ASXL2 PE=2 SV=1	S	Function unknown	Putative Polycomb group protein ASXL2 [Anas platyrhynchos]
gene-SLC6A5	novel_miR_764	17	0	0	0	0	0	0	0.936842	0	0	0	0	0	0	0.00731512	0.640379	-5.78967	down	[R]	General function prediction only	Molecular Function: neurotransmitter:sodium symporter activity (GO:0005328);; Cellular Component: plasma membrane (GO:0005886);; Biological Process: neurotransmitter transport (GO:0006836);; Molecular Function: glycine:sodium symporter activity (GO:0015375);; Cellular Component: integral component of membrane (GO:0016021);; Biological Process: glycine import (GO:0036233);; Biological Process: tra…	K05038|0|clv:102087656|K05038 solute carrier family 6 (neurotransmitter transporter, amino acid) member 5/7/9/14 | (RefSeq) SLC6A5; solute carrier family 6 member 5	[T]	Signal transduction mechanisms	Sodium:neurotransmitter symporter family	Sodium- and chloride-dependent glycine transporter 2 OS=Xenopus laevis OX=8355 GN=slc6a5 PE=2 SV=1	P	Inorganic ion transport and metabolism	sodium- and chloride-dependent glycine transporter 2 isoform X1 [Columba livia]
gene-WDR72	novel_miR_764	17	0	0	0	0	0	0	0.936842	0	0	0	0	0	0	0.00731512	0.640379	-5.78967	down	[R]	General function prediction only	--	--	[R]	General function prediction only	WD domain, G-beta repeat;; Anaphase-promoting complex subunit 4 WD40 domain;; Nucleoporin Nup120/160	Beta-TrCP OS=Xenopus laevis OX=8355 GN=fbxw1 PE=1 SV=1	S	Function unknown	WD repeat-containing protein 72 [Columba livia]
gene-LASP1	novel_miR_764	17	0	0	0	0	0	0	0.936842	0	0	0	0	0	0	0.00731512	0.640379	-5.78967	down	--	--	Molecular Function: zinc ion binding (GO:0008270);;	--	[Z]	Cytoskeleton	Nebulin repeat;; Variant SH3 domain;; SH3 domain;; LIM domain;; Variant SH3 domain	Drebrin-like protein B OS=Xenopus laevis OX=8355 GN=dbnl-b PE=2 SV=1	S	Function unknown	LIM and SH3 domain protein 1 [Columba livia]
gene-PLEKHA6	novel_miR_764	17	0	0	0	0	0	0	0.936842	0	0	0	0	0	0	0.00731512	0.640379	-5.78967	down	--	--	--	--	--	--	PH domain	Pleckstrin homology domain-containing family A member 7 OS=Danio rerio OX=7955 GN=plekha7 PE=2 SV=2	S	Function unknown	LOW QUALITY PROTEIN: pleckstrin homology domain-containing family A member 6 [Columba livia]
gene-ASIC1	novel_miR_764	17	0	0	0	0	0	0	0.936842	0	0	0	0	0	0	0.00731512	0.640379	-5.78967	down	--	--	Cellular Component: integral component of plasma membrane (GO:0005887);; Biological Process: memory (GO:0007613);; Biological Process: associative learning (GO:0008306);; Biological Process: response to acidic pH (GO:0010447);; Molecular Function: ion gated channel activity (GO:0022839);; Biological Process: sodium ion transmembrane transport (GO:0035725);; Biological Process: regulation of membr…	K04829|0|clv:102089225|K04829 acid-sensing ion channel 1 | (RefSeq) ASIC1; acid sensing ion channel subunit 1	[PT]	--	Amiloride-sensitive sodium channel	Acid-sensing ion channel 1 OS=Gallus gallus OX=9031 GN=ASIC1 PE=1 SV=1	S	Function unknown	acid-sensing ion channel 1 isoform X1 [Columba livia]
gene-LOC102098752	novel_miR_764	17	0	0	0	0	0	0	0.936842	0	0	0	0	0	0	0.00731512	0.640379	-5.78967	down	--	--	--	--	--	--	PLAC8 family	Cornifelin homolog A OS=Xenopus laevis OX=8355 GN=cnfn-a PE=3 SV=1	S	Function unknown	placenta-specific gene 8 protein isoform X2 [Columba livia]
Columba_livia_newGene_23407	novel_miR_764	17	0	0	0	0	0	0	0.936842	0	0	0	0	0	0	0.00731512	0.640379	-5.78967	down	--	--	--	--	--	--	--	--	--	--	hypothetical protein llap_9991 [Limosa lapponica baueri]
Columba_livia_newGene_15525	novel_miR_764	17	0	0	0	0	0	0	0.936842	0	0	0	0	0	0	0.00731512	0.640379	-5.78967	down	--	--	--	--	[R]	General function prediction only	--	--	L	Replication, recombination and repair	rna-directed dna polymerase from mobile element jockey-like [Limosa lapponica baueri]
gene-ACVR2B	novel_miR_764	17	0	0	0	0	0	0	0.936842	0	0	0	0	0	0	0.00731512	0.640379	-5.78967	down	[O]	Posttranslational modification, protein turnover, chaperones	Biological Process: negative regulation of transcription from RNA polymerase II promoter (GO:0000122);; Biological Process: gastrulation with mouth forming second (GO:0001702);; Biological Process: kidney development (GO:0001822);; Biological Process: lymphangiogenesis (GO:0001946);; Biological Process: blood vessel remodeling (GO:0001974);; Molecular Function: transmembrane receptor protein seri…	K13596|0|apla:101791121|K13596 activin receptor type-2B [EC:2.7.11.30] | (RefSeq) ACVR2B; activin A receptor type 2B	[T]	Signal transduction mechanisms	Protein kinase domain;; Protein tyrosine kinase;; Activin types I and II receptor domain	Activin receptor type-2B OS=Gallus gallus OX=9031 GN=ACVR2B PE=2 SV=1	T	Signal transduction mechanisms	activin receptor type-2B [Columba livia]
gene-TRIM54	novel_miR_764	17	0	0	0	0	0	0	0.936842	0	0	0	0	0	0	0.00731512	0.640379	-5.78967	down	--	--	Cellular Component: microtubule associated complex (GO:0005875);; Biological Process: negative regulation of microtubule depolymerization (GO:0007026);; Molecular Function: microtubule binding (GO:0008017);; Molecular Function: zinc ion binding (GO:0008270);;	K10653|0|clv:102091589|K10653 tripartite motif-containing protein 54 | (RefSeq) TRIM54; tripartite motif containing 54	[O]	Posttranslational modification, protein turnover, chaperones	B-box zinc finger	--	S	Function unknown	tripartite motif-containing protein 54 [Columba livia]
gene-LOC102093666	novel_miR_764	17	0	0	0	0	0	0	0.936842	0	0	0	0	0	0	0.00731512	0.640379	-5.78967	down	--	--	Cellular Component: nucleus (GO:0005634);;	--	--	--	Cyclin, C-terminal domain;; Cyclin, N-terminal domain	Cyclin-J OS=Xenopus laevis OX=8355 GN=ccnj PE=2 SV=1	D	Cell cycle control, cell division, chromosome partitioning	cyclin-J-like protein isoform X5 [Columba livia]
gene-COL2A1	novel_miR_764	17	0	0	0	0	0	0	0.936842	0	0	0	0	0	0	0.00731512	0.640379	-5.78967	down	--	--	Biological Process: cartilage condensation (GO:0001502);; Biological Process: tissue homeostasis (GO:0001894);; Biological Process: endochondral ossification (GO:0001958);; Biological Process: chondrocyte differentiation (GO:0002062);; Biological Process: heart morphogenesis (GO:0003007);; Molecular Function: extracellular matrix structural constituent (GO:0005201);; Cellular Component: collagen …	K19719|0|clv:102092442|K19719 collagen, type II, alpha | (RefSeq) COL2A1; collagen type II alpha 1 chain	[W]	Extracellular structures	Fibrillar collagen C-terminal domain;; Collagen triple helix repeat (20 copies)	Collagen alpha-1(II) chain (Fragment) OS=Gallus gallus OX=9031 GN=COL2A1 PE=2 SV=2	B	Chromatin structure and dynamics	collagen alpha-1(II) chain [Columba livia]
Columba_livia_newGene_29314	novel_miR_764	17	0	0	0	0	0	0	0.936842	0	0	0	0	0	0	0.00731512	0.640379	-5.78967	down	--	--	--	--	[R]	General function prediction only	Reverse transcriptase (RNA-dependent DNA polymerase)	--	S	Function unknown	rna-directed dna polymerase from mobile element jockey- hypothetical protein [Limosa lapponica baueri]
Columba_livia_newGene_73078	novel_miR_764	17	0	0	0	0	0	0	0.936842	0	0	0	0	0	0	0.00731512	0.640379	-5.78967	down	--	--	--	--	--	--	--	--	--	--	PREDICTED: insulin receptor substrate 1 [Egretta garzetta]
Columba_livia_newGene_19355	novel_miR_764	17	0	0	0	0	0	0	0.936842	0	0	0	0	0	0	0.00731512	0.640379	-5.78967	down	--	--	Biological Process: signal transduction (GO:0007165);;	K20631|2.95845e-14|gga:100859007|K20631 Rho GTPase-activating protein 6 | (RefSeq) ARHGAP36; Rho GTPase activating protein 36	--	--	--	--	S	Function unknown	hypothetical protein AV530_006222 [Patagioenas fasciata monilis]
gene-KDELR3	novel_miR_764	17	0	0	0	0	0	0	0.936842	0	0	0	0	0	0	0.00731512	0.640379	-5.78967	down	--	--	Cellular Component: endoplasmic reticulum membrane (GO:0005789);; Biological Process: protein retention in ER lumen (GO:0006621);; Biological Process: protein transport (GO:0015031);; Cellular Component: integral component of membrane (GO:0016021);; Molecular Function: ER retention sequence binding (GO:0046923);;	K10949|1.43131e-134|clv:102097190|K10949 ER lumen protein retaining receptor | (RefSeq) KDELR3; KDEL endoplasmic reticulum protein retention receptor 3	[U]	Intracellular trafficking, secretion, and vesicular transport	ER lumen protein retaining receptor	ER lumen protein-retaining receptor 3 OS=Xenopus tropicalis OX=8364 GN=kdelr3 PE=2 SV=1	U	Intracellular trafficking, secretion, and vesicular transport	LOW QUALITY PROTEIN: ER lumen protein-retaining receptor 3 [Columba livia]
gene-ADCYAP1R1	novel_miR_764	17	0	0	0	0	0	0	0.936842	0	0	0	0	0	0	0.00731512	0.640379	-5.78967	down	--	--	Molecular Function: vasoactive intestinal polypeptide receptor activity (GO:0004999);; Biological Process: cell surface receptor signaling pathway (GO:0007166);; Biological Process: G-protein coupled receptor signaling pathway (GO:0007186);; Cellular Component: integral component of membrane (GO:0016021);; Cellular Component: receptor complex (GO:0043235);;	K04587|0|mgp:100548490|K04587 pituitary adenylate cyclase-activating polypeptide type I receptor | (RefSeq) ADCYAP1R1; pituitary adenylate cyclase-activating polypeptide type I receptor	[T]	Signal transduction mechanisms	7 transmembrane receptor (Secretin family);; Hormone receptor domain	Vasoactive intestinal polypeptide receptor OS=Meleagris gallopavo OX=9103 GN=VIPR1 PE=2 SV=2	U	Intracellular trafficking, secretion, and vesicular transport	pituitary adenylate cyclase-activating polypeptide type I receptor isoform X1 [Columba livia]
gene-CNTNAP5	novel_miR_764	17	0	0	0	0	0	0	0.936842	0	0	0	0	0	0	0.00731512	0.640379	-5.78967	down	--	--	--	--	[T]	Signal transduction mechanisms	Laminin G domain;; Laminin G domain;; F5/8 type C domain;; Concanavalin A-like lectin/glucanases superfamily;; EGF-like domain	Contactin-associated protein-like 5 OS=Gallus gallus OX=9031 GN=CNTNAP5 PE=2 SV=1	S	Function unknown	contactin-associated protein-like 5 isoform X1 [Columba livia]
Columba_livia_newGene_93955	novel_miR_764	17	0	0	0	0	0	0	0.936842	0	0	0	0	0	0	0.00731512	0.640379	-5.78967	down	--	--	--	--	--	--	--	--	--	--	hypothetical protein AV530_017816 [Patagioenas fasciata monilis]
gene-GPR15	novel_miR_764	17	0	0	0	0	0	0	0.936842	0	0	0	0	0	0	0.00731512	0.640379	-5.78967	down	--	--	--	K08403|0|clv:102096093|K08403 G protein-coupled receptor 15 | (RefSeq) GPR15; G protein-coupled receptor 15	--	--	7 transmembrane receptor (rhodopsin family);; Serpentine type 7TM GPCR chemoreceptor Srsx	Apelin receptor B OS=Danio rerio OX=7955 GN=aplnrb PE=1 SV=1	U	Intracellular trafficking, secretion, and vesicular transport	G-protein coupled receptor 15 isoform X1 [Columba livia]
Columba_livia_newGene_45627	novel_miR_764	17	0	0	0	0	0	0	0.936842	0	0	0	0	0	0	0.00731512	0.640379	-5.78967	down	--	--	Molecular Function: RNA binding (GO:0003723);; Molecular Function: RNA-directed DNA polymerase activity (GO:0003964);; Biological Process: RNA-dependent DNA biosynthetic process (GO:0006278);;	--	--	--	--	--	S	Function unknown	hypothetical protein N335_03483, partial [Phaethon lepturus]
gene-LOC110356587	novel_miR_764	17	0	0	0	0	0	0	0.936842	0	0	0	0	0	0	0.00731512	0.640379	-5.78967	down	--	--	--	K09257|2.42303e-25|fch:102049369|K09257 NF-kappa-B inhibitor-like protein 2 | (RefSeq) TONSL; tonsoku-like, DNA repair protein	[R]	General function prediction only	--	Tonsoku-like protein OS=Danio rerio OX=7955 GN=tonsl PE=2 SV=1	S	Function unknown	tonsoku-like protein [Columba livia]
Columba_livia_newGene_20239	novel_miR_764	17	0	0	0	0	0	0	0.936842	0	0	0	0	0	0	0.00731512	0.640379	-5.78967	down	--	--	Biological Process: MAPK cascade (GO:0000165);; Biological Process: ureteric bud development (GO:0001657);; Biological Process: neural crest cell migration (GO:0001755);; Biological Process: embryonic epithelial tube formation (GO:0001838);; Molecular Function: protein tyrosine kinase activity (GO:0004713);; Molecular Function: calcium ion binding (GO:0005509);; Molecular Function: ATP binding (G…	K05126|9.02742e-09|fab:101812108|K05126 proto-oncogene tyrosine-protein kinase Ret [EC:2.7.10.1] | (RefSeq) RET; ret proto-oncogene	--	--	--	--	--	--	methylcrotonoyl-CoA carboxylase beta chain, mitochondrial [Columba livia]
gene-SAP30L	novel_miR_764	17	0	0	0	0	0	0	0.936842	0	0	0	0	0	0	0.00731512	0.640379	-5.78967	down	--	--	Cellular Component: nucleolus (GO:0005730);;	K19202|8.64414e-118|clv:102088547|K19202 histone deacetylase complex subunit SAP30 | (RefSeq) SAP30L; SAP30 like	--	--	SAP30 zinc-finger;; Sin3 binding region of histone deacetylase complex subunit SAP30	Histone deacetylase complex subunit SAP30L OS=Xenopus tropicalis OX=8364 GN=sap30l PE=2 SV=1	S	Function unknown	histone deacetylase complex subunit SAP30L, partial [Columba livia]
gene-LMX1B	novel_miR_764	17	0	0	0	0	0	0	0.936842	0	0	0	0	0	0	0.00731512	0.640379	-5.78967	down	--	--	Molecular Function: transcription factor activity, sequence-specific DNA binding (GO:0003700);; Cellular Component: nucleus (GO:0005634);; Biological Process: regulation of transcription, DNA-templated (GO:0006355);; Molecular Function: zinc ion binding (GO:0008270);; Molecular Function: sequence-specific DNA binding (GO:0043565);;	K09371|2.5128e-151|clv:102084193|K09371 LIM homeobox transcription factor 1 | (RefSeq) LMX1B; LIM homeobox transcription factor 1 beta	[R]	General function prediction only	Homeobox domain;; LIM domain;; Homeobox KN domain	LIM/homeobox protein LMX-1.2 OS=Gallus gallus OX=9031 GN=LMX1B PE=2 SV=2	K	Transcription	LIM homeobox transcription factor 1-beta [Columba livia]
gene-CTDSP1	novel_miR_764	17	0	0	0	0	0	0	0.936842	0	0	0	0	0	0	0.00731512	0.640379	-5.78967	down	[K]	Transcription	Biological Process: negative regulation of protein phosphorylation (GO:0001933);; Cellular Component: nucleoplasm (GO:0005654);; Biological Process: regulation of transcription from RNA polymerase II promoter (GO:0006357);; Biological Process: protein dephosphorylation (GO:0006470);; Molecular Function: CTD phosphatase activity (GO:0008420);; Biological Process: negative regulation of neuron diff…	K15731|3.79145e-173|clv:102084822|K15731 carboxy-terminal domain RNA polymerase II polypeptide A small phosphatase [EC:3.1.3.16] | (RefSeq) CTDSP1; CTD small phosphatase 1	[K]	Transcription	NLI interacting factor-like phosphatase	CTD small phosphatase-like protein OS=Gallus gallus OX=9031 GN=NFI1 PE=2 SV=2	K	Transcription	carboxy-terminal domain RNA polymerase II polypeptide A small phosphatase 1 [Columba livia]
gene-MYO1G	novel_miR_764	17	0	0	0	0	0	0	0.936842	0	0	0	0	0	0	0.00731512	0.640379	-5.78967	down	--	--	Cellular Component: phagocytic cup (GO:0001891);; Biological Process: T cell mediated immunity (GO:0002456);; Molecular Function: motor activity (GO:0003774);; Molecular Function: actin binding (GO:0003779);; Molecular Function: calmodulin binding (GO:0005516);; Molecular Function: ATP binding (GO:0005524);; Molecular Function: phosphatidylinositol-4,5-bisphosphate binding (GO:0005546);; Molecula…	K10356|0|clv:102083637|K10356 myosin I | (RefSeq) MYO1G; myosin IG	[Z]	Cytoskeleton	Myosin head (motor domain);; Unconventional myosin tail, actin- and lipid-binding	Unconventional myosin-Ig OS=Gallus gallus OX=9031 GN=MYO1G PE=2 SV=1	Z	Cytoskeleton	LOW QUALITY PROTEIN: unconventional myosin-Ig [Columba livia]
Columba_livia_newGene_69192	novel_miR_764	17	0	0	0	0	0	0	0.936842	0	0	0	0	0	0	0.00731512	0.640379	-5.78967	down	--	--	--	--	--	--	--	--	--	--	PREDICTED: uncharacterized protein LOC102359112 [Latimeria chalumnae]
gene-RORC	novel_miR_764	17	0	0	0	0	0	0	0.936842	0	0	0	0	0	0	0.00731512	0.640379	-5.78967	down	--	--	--	K08534|2.69208e-97|clv:102097313|K08534 RAR-related orphan receptor gamma | (RefSeq) RORC; RAR related orphan receptor C	[K]	Transcription	--	Retinoic acid receptor gamma-B OS=Danio rerio OX=7955 GN=rargb PE=2 SV=1	S	Function unknown	nuclear receptor ROR-gamma [Columba livia]
gene-RHPN1	novel_miR_728	11	0	0	0	0	0	0	0.606192	0	0	0	0	0	0	0.0230893	1	-5.16808	down	--	--	--	--	[R]	General function prediction only	BRO1-like domain;; Hr1 repeat;; PDZ domain (Also known as DHR or GLGF)	Rhophilin-2-A OS=Xenopus laevis OX=8355 GN=rhpn2-a PE=2 SV=1	S	Function unknown	rhophilin-1 isoform X1 [Columba livia]
Columba_livia_newGene_75620	novel_miR_728	11	0	0	0	0	0	0	0.606192	0	0	0	0	0	0	0.0230893	1	-5.16808	down	--	--	--	--	--	--	--	--	S	Function unknown	hypothetical protein N311_12544, partial [Apaloderma vittatum]
gene-MADD	novel_miR_728	11	0	0	0	0	0	0	0.606192	0	0	0	0	0	0	0.0230893	1	-5.16808	down	--	--	Molecular Function: kinase activity (GO:0016301);; Biological Process: phosphorylation (GO:0016310);;	--	[T]	Signal transduction mechanisms	DENN (AEX-3) domain;; uDENN domain	Myotubularin-related protein 13 OS=Xenopus laevis OX=8355 GN=sbf2 PE=2 SV=1	S	Function unknown	LOW QUALITY PROTEIN: MAP kinase-activating death domain protein [Columba livia]
gene-SND1	novel_miR_728	11	0	0	0	0	0	0	0.606192	0	0	0	0	0	0	0.0230893	1	-5.16808	down	--	--	Molecular Function: nucleic acid binding (GO:0003676);; Molecular Function: nuclease activity (GO:0004518);; Cellular Component: cytoplasm (GO:0005737);; Cellular Component: RISC complex (GO:0016442);; Biological Process: gene silencing by RNA (GO:0031047);; Biological Process: nucleic acid phosphodiester bond hydrolysis (GO:0090305);;	K15979|0|clv:102091374|K15979 staphylococcal nuclease domain-containing protein 1 | (RefSeq) SND1; staphylococcal nuclease and tudor domain containing 1	[K]	Transcription	Staphylococcal nuclease homologue;; Tudor domain	Staphylococcal nuclease domain-containing protein 1 OS=Danio rerio OX=7955 GN=snd1 PE=2 SV=1	L	Replication, recombination and repair	staphylococcal nuclease domain-containing protein 1 [Columba livia]
gene-TNK2	novel_miR_728	11	0	0	0	0	0	0	0.606192	0	0	0	0	0	0	0.0230893	1	-5.16808	down	[M]	Cell wall/membrane/envelope biogenesis	Molecular Function: protein serine/threonine/tyrosine kinase activity (GO:0004712);; Molecular Function: protein tyrosine kinase activity (GO:0004713);; Molecular Function: epidermal growth factor receptor binding (GO:0005154);; Molecular Function: ATP binding (GO:0005524);; Cellular Component: nucleus (GO:0005634);; Cellular Component: clathrin-coated pit (GO:0005905);; Cellular Component: clath…	K08886|0|clv:102084125|K08886 activated CDC42 kinase 1 [EC:2.7.10.2 2.7.11.1] | (RefSeq) TNK2; tyrosine kinase non receptor 2	[T]	Signal transduction mechanisms	Protein tyrosine kinase;; Protein kinase domain;; GTPase binding;; EGFR receptor inhibitor Mig-6;; Variant SH3 domain;; UBA-like domain;; SH3 domain	Tyrosine-protein kinase SYK OS=Gallus gallus OX=9031 GN=SYK PE=1 SV=2	T	Signal transduction mechanisms	activated CDC42 kinase 1 isoform X5 [Columba livia]
Columba_livia_newGene_38505	novel_miR_728	11	0	0	0	0	0	0	0.606192	0	0	0	0	0	0	0.0230893	1	-5.16808	down	--	--	Molecular Function: RNA binding (GO:0003723);; Molecular Function: RNA-directed DNA polymerase activity (GO:0003964);; Biological Process: RNA-dependent DNA biosynthetic process (GO:0006278);;	--	--	--	--	--	S	Function unknown	hypothetical protein N332_10968, partial [Mesitornis unicolor]
gene-NAGLU	novel_miR_728	11	0	0	0	0	0	0	0.606192	0	0	0	0	0	0	0.0230893	1	-5.16808	down	[G]	Carbohydrate transport and metabolism	--	K01205|0|clv:102098437|K01205 alpha-N-acetylglucosaminidase [EC:3.2.1.50] | (RefSeq) NAGLU; N-acetyl-alpha-glucosaminidase	[U]	Intracellular trafficking, secretion, and vesicular transport	Alpha-N-acetylglucosaminidase (NAGLU) tim-barrel domain;; Alpha-N-acetylglucosaminidase (NAGLU) C-terminal domain	--	S	Function unknown	alpha-N-acetylglucosaminidase [Columba livia]
gene-LOC102093258	novel_miR_728	11	0	0	0	0	0	0	0.606192	0	0	0	0	0	0	0.0230893	1	-5.16808	down	--	--	--	K20733|0|clv:102093258|K20733 mesothelin | (RefSeq) MSLN; mesothelin	--	--	Pre-pro-megakaryocyte potentiating factor precursor (Mesothelin)	--	S	Function unknown	mesothelin isoform X1 [Columba livia]
gene-CLDN2	novel_miR_728	11	0	0	0	0	0	0	0.606192	0	0	0	0	0	0	0.0230893	1	-5.16808	down	--	--	Molecular Function: structural molecule activity (GO:0005198);; Cellular Component: plasma membrane (GO:0005886);; Cellular Component: bicellular tight junction (GO:0005923);; Cellular Component: integral component of membrane (GO:0016021);;	K06087|1.42884e-134|clv:102097626|K06087 claudin | (RefSeq) CLDN2; claudin 2	--	--	PMP-22/EMP/MP20/Claudin family	Claudin-like protein ZF-A89 OS=Danio rerio OX=7955 GN=cldnd PE=2 SV=1	U	Intracellular trafficking, secretion, and vesicular transport	LOW QUALITY PROTEIN: claudin-2 [Columba livia]
gene-AQP8	novel_miR_728	11	0	0	0	0	0	0	0.606192	0	0	0	0	0	0	0.0230893	1	-5.16808	down	[G]	Carbohydrate transport and metabolism	Molecular Function: transporter activity (GO:0005215);; Biological Process: transport (GO:0006810);; Cellular Component: integral component of membrane (GO:0016021);; Cellular Component: apical part of cell (GO:0045177);; Biological Process: cellular response to cAMP (GO:0071320);;	K09869|7.22067e-168|clv:102090475|K09869 aquaporin-8 | (RefSeq) AQP8; aquaporin 8	[G]	Carbohydrate transport and metabolism	Major intrinsic protein	Aquaporin FA-CHIP OS=Pelophylax esculentus OX=8401 GN=AQPA PE=2 SV=1	G	Carbohydrate transport and metabolism	aquaporin-8 [Columba livia]
gene-SSRP1	novel_miR_728	11	0	0	0	0	0	0	0.606192	0	0	0	0	0	0	0.0230893	1	-5.16808	down	--	--	Molecular Function: DNA binding (GO:0003677);; Molecular Function: chromatin binding (GO:0003682);; Cellular Component: chromosome (GO:0005694);; Cellular Component: nucleolus (GO:0005730);; Cellular Component: cytoplasm (GO:0005737);; Biological Process: DNA replication (GO:0006260);; Biological Process: DNA repair (GO:0006281);; Biological Process: regulation of transcription, DNA-templated (GO…	K09272|0|clv:102084794|K09272 structure-specific recognition protein 1 | (RefSeq) SSRP1; structure specific recognition protein 1	[KLB]	--	POB3-like N-terminal PH domain;; Structure-specific recognition protein (SSRP1);; Histone chaperone Rttp106-like;; HMG (high mobility group) box;; HMG-box domain	FACT complex subunit SSRP1 OS=Gallus gallus OX=9031 GN=SSRP1 PE=2 SV=2	B	Chromatin structure and dynamics	FACT complex subunit SSRP1 [Columba livia]
Columba_livia_newGene_46253	novel_miR_728	11	0	0	0	0	0	0	0.606192	0	0	0	0	0	0	0.0230893	1	-5.16808	down	--	--	--	--	--	--	--	--	S	Function unknown	hypothetical protein llap_15760 [Limosa lapponica baueri]
Columba_livia_newGene_51951	novel_miR_728	11	0	0	0	0	0	0	0.606192	0	0	0	0	0	0	0.0230893	1	-5.16808	down	--	--	--	--	--	--	--	--	--	--	hypothetical protein llap_7866 [Limosa lapponica baueri]
gene-DHODH	novel_miR_728	11	0	0	0	0	0	0	0.606192	0	0	0	0	0	0	0.0230893	1	-5.16808	down	[F]	Nucleotide transport and metabolism	Molecular Function: dihydroorotate dehydrogenase activity (GO:0004152);; Cellular Component: mitochondrial inner membrane (GO:0005743);; Biological Process: 'de novo' pyrimidine nucleobase biosynthetic process (GO:0006207);; Biological Process: 'de novo' UMP biosynthetic process (GO:0044205);; Biological Process: oxidation-reduction process (GO:0055114);;	K00254|0|clv:102085146|K00254 dihydroorotate dehydrogenase [EC:1.3.5.2] | (RefSeq) DHODH; dihydroorotate dehydrogenase (quinone)	[F]	Nucleotide transport and metabolism	Dihydroorotate dehydrogenase	--	F	Nucleotide transport and metabolism	dihydroorotate dehydrogenase (quinone), mitochondrial isoform X2 [Columba livia]
gene-TTBK1	novel_miR_728	11	0	0	0	0	0	0	0.606192	0	0	0	0	0	0	0.0230893	1	-5.16808	down	--	--	Molecular Function: protein kinase activity (GO:0004672);; Molecular Function: ATP binding (GO:0005524);; Biological Process: protein phosphorylation (GO:0006468);;	K08815|0|clv:102093577|K08815 tau tubulin kinase [EC:2.7.11.26] | (RefSeq) TTBK1; tau tubulin kinase 1	[T]	Signal transduction mechanisms	Protein kinase domain	Casein kinase I isoform epsilon OS=Gallus gallus OX=9031 GN=CSNK1E PE=2 SV=2	T	Signal transduction mechanisms	tau-tubulin kinase 1 isoform X2 [Columba livia]
gene-PCK1	novel_miR_728	11	0	0	0	0	0	0	0.606192	0	0	0	0	0	0	0.0230893	1	-5.16808	down	[C]	Energy production and conversion	Molecular Function: phosphoenolpyruvate carboxykinase (GTP) activity (GO:0004613);; Molecular Function: GTP binding (GO:0005525);; Biological Process: gluconeogenesis (GO:0006094);; Molecular Function: kinase activity (GO:0016301);; Biological Process: phosphorylation (GO:0016310);;	K01596|0|clv:102096352|K01596 phosphoenolpyruvate carboxykinase (GTP) [EC:4.1.1.32] | (RefSeq) PCK1; phosphoenolpyruvate carboxykinase 1	[C]	Energy production and conversion	Phosphoenolpyruvate carboxykinase C-terminal P-loop domain;; Phosphoenolpyruvate carboxykinase N-terminal domain	Phosphoenolpyruvate carboxykinase, cytosolic [GTP] OS=Gallus gallus OX=9031 GN=PCK1 PE=2 SV=1	C	Energy production and conversion	phosphoenolpyruvate carboxykinase, cytosolic [GTP] [Columba livia]
gene-TMEM74	novel_miR_728	11	0	0	0	0	0	0	0.606192	0	0	0	0	0	0	0.0230893	1	-5.16808	down	--	--	Biological Process: autophagy (GO:0006914);; Cellular Component: integral component of membrane (GO:0016021);;	--	--	--	Neurensin	--	S	Function unknown	transmembrane protein 74 [Columba livia]
gene-NEFM	novel_miR_728	11	0	0	0	0	0	0	0.606192	0	0	0	0	0	0	0.0230893	1	-5.16808	down	[S]	Function unknown	Molecular Function: structural molecule activity (GO:0005198);; Cellular Component: neurofilament (GO:0005883);; Biological Process: axon development (GO:0061564);; Cellular Component: neurofibrillary tangle (GO:0097418);; Biological Process: positive regulation of mitophagy in response to mitochondrial depolarization (GO:0098779);;	K04573|0|clv:102095982|K04573 neurofilament medium polypeptide (neurofilament 3) | (RefSeq) NEFM; neurofilament medium	--	--	Intermediate filament protein;; Intermediate filament head (DNA binding) region;; Collagen triple helix repeat (20 copies)	Neurofilament medium polypeptide OS=Gallus gallus OX=9031 GN=NEFM PE=2 SV=2	Z	Cytoskeleton	neurofilament medium polypeptide, partial [Columba livia]
gene-SLC7A14	novel_miR_728	11	0	0	0	0	0	0	0.606192	0	0	0	0	0	0	0.0230893	1	-5.16808	down	[E]	Amino acid transport and metabolism	Biological Process: amino acid transmembrane transport (GO:0003333);; Molecular Function: amino acid transmembrane transporter activity (GO:0015171);; Cellular Component: integral component of membrane (GO:0016021);;	K13871|0|clv:102091280|K13871 solute carrier family 7 (cationic amino acid transporter), member 14 | (RefSeq) SLC7A14; solute carrier family 7 member 14	[E]	Amino acid transport and metabolism	Amino acid permease;; Amino acid permease;; C-terminus of AA_permease	Probable cationic amino acid transporter OS=Danio rerio OX=7955 GN=slc7a14a PE=3 SV=1	E	Amino acid transport and metabolism	probable cationic amino acid transporter [Columba livia]
gene-DNAH17	novel_miR_728	11	0	0	0	0	0	0	0.606192	0	0	0	0	0	0	0.0230893	1	-5.16808	down	--	--	--	K10408|0|clv:102092368|K10408 dynein heavy chain, axonemal | (RefSeq) DNAH17; dynein axonemal heavy chain 17	[Z]	Cytoskeleton	Dynein heavy chain and region D6 of dynein motor;; Microtubule-binding stalk of dynein motor;; P-loop containing dynein motor region D3;; P-loop containing dynein motor region D4;; Hydrolytic ATP binding site of dynein motor region D1;; Dynein heavy chain, N-terminal region 1;; Dynein heavy chain, N-terminal region 2;; ATP-binding dynein motor region D5;; AAA domain (dynein-related subfamily);; A…	--	Z	Cytoskeleton	LOW QUALITY PROTEIN: dynein heavy chain 17, axonemal [Columba livia]
gene-CDC42EP3	novel_miR_728	11	0	0	0	0	0	0	0.606192	0	0	0	0	0	0	0.0230893	1	-5.16808	down	--	--	--	--	--	--	Cdc42 effector;; P21-Rho-binding domain	--	S	Function unknown	cdc42 effector protein 3 [Columba livia]
gene-DDX18	novel_miR_728	11	0	0	0	0	0	0	0.606192	0	0	0	0	0	0	0.0230893	1	-5.16808	down	[L]	Replication, recombination and repair	Molecular Function: RNA binding (GO:0003723);; Molecular Function: helicase activity (GO:0004386);; Molecular Function: ATP binding (GO:0005524);;	K13179|0|clv:102098710|K13179 ATP-dependent RNA helicase DDX18/HAS1 [EC:3.6.4.13] | (RefSeq) DDX18; DEAD-box helicase 18	[A]	RNA processing and modification	DEAD/DEAH box helicase;; Helicase conserved C-terminal domain;; Domain of unknown function (DUF4217);; Type III restriction enzyme, res subunit	Probable ATP-dependent RNA helicase DDX10 OS=Gallus gallus OX=9031 GN=DDX10 PE=2 SV=1	L	Replication, recombination and repair	ATP-dependent RNA helicase DDX18 [Patagioenas fasciata monilis]
gene-LOC110358038	novel_miR_728	11	0	0	0	0	0	0	0.606192	0	0	0	0	0	0	0.0230893	1	-5.16808	down	--	--	--	--	--	--	--	--	--	--	uncharacterized protein LOC110358038 [Columba livia]
Columba_livia_newGene_21250	novel_miR_728	11	0	0	0	0	0	0	0.606192	0	0	0	0	0	0	0.0230893	1	-5.16808	down	--	--	Molecular Function: RNA binding (GO:0003723);; Molecular Function: RNA-directed DNA polymerase activity (GO:0003964);; Biological Process: RNA-dependent DNA biosynthetic process (GO:0006278);;	--	--	--	--	--	S	Function unknown	hypothetical protein llap_20215 [Limosa lapponica baueri]
Columba_livia_newGene_92214	novel_miR_728	11	0	0	0	0	0	0	0.606192	0	0	0	0	0	0	0.0230893	1	-5.16808	down	--	--	--	--	--	--	--	--	--	--	hypothetical protein llap_6624 [Limosa lapponica baueri]
gene-LOC106145967	novel_miR_728	11	0	0	0	0	0	0	0.606192	0	0	0	0	0	0	0.0230893	1	-5.16808	down	--	--	--	--	--	--	Lecithin retinol acyltransferase	--	--	--	uncharacterized protein LOC106145967 isoform X4 [Columba livia]
gene-LOC110358139	novel_miR_728	11	0	0	0	0	0	0	0.606192	0	0	0	0	0	0	0.0230893	1	-5.16808	down	--	--	--	--	--	--	--	--	--	--	uncharacterized protein LOC110358139 isoform X5 [Columba livia]
Columba_livia_newGene_70823	novel_miR_728	11	0	0	0	0	0	0	0.606192	0	0	0	0	0	0	0.0230893	1	-5.16808	down	--	--	--	--	--	--	--	--	S	Function unknown	hypothetical protein N300_10534, partial [Calypte anna]
Columba_livia_newGene_93962	novel_miR_728	11	0	0	0	0	0	0	0.606192	0	0	0	0	0	0	0.0230893	1	-5.16808	down	--	--	--	--	--	--	--	--	S	Function unknown	hypothetical protein Anapl_17475 [Anas platyrhynchos]
gene-LOC102098075	novel_miR_728	11	0	0	0	0	0	0	0.606192	0	0	0	0	0	0	0.0230893	1	-5.16808	down	--	--	--	K01468|2.87962e-178|clv:102098075|K01468 imidazolonepropionase [EC:3.5.2.7] | (RefSeq) AMDHD1; amidohydrolase domain containing 1	[T]	Signal transduction mechanisms	RhoGAP domain	Rho GTPase-activating protein 32 OS=Xenopus laevis OX=8355 GN=arhgap32 PE=2 SV=1	S	Function unknown	T-cell activation Rho GTPase-activating protein [Columba livia]
Columba_livia_newGene_17613	novel_miR_728	11	0	0	0	0	0	0	0.606192	0	0	0	0	0	0	0.0230893	1	-5.16808	down	--	--	--	--	--	--	--	--	--	--	hypothetical protein AV530_003039 [Patagioenas fasciata monilis]
Columba_livia_newGene_57159	novel_miR_728	11	0	0	0	0	0	0	0.606192	0	0	0	0	0	0	0.0230893	1	-5.16808	down	--	--	Molecular Function: RNA binding (GO:0003723);; Molecular Function: RNA-directed DNA polymerase activity (GO:0003964);; Biological Process: RNA-dependent DNA biosynthetic process (GO:0006278);;	--	--	--	--	--	S	Function unknown	hypothetical protein N332_10968, partial [Mesitornis unicolor]
Columba_livia_newGene_10494	novel_miR_728	11	0	0	0	0	0	0	0.606192	0	0	0	0	0	0	0.0230893	1	-5.16808	down	--	--	--	--	--	--	--	--	S	Function unknown	PREDICTED: LOW QUALITY PROTEIN: uncharacterized protein LOC101233576 [Taeniopygia guttata]
gene-NES	novel_miR_728	11	0	0	0	0	0	0	0.606192	0	0	0	0	0	0	0.0230893	1	-5.16808	down	--	--	Biological Process: negative regulation of molecular function (GO:0044092);; Biological Process: single-organism cellular process (GO:0044763);; Biological Process: single-organism developmental process (GO:0044767);; Cellular Component: intermediate filament cytoskeleton (GO:0045111);; Biological Process: anatomical structure development (GO:0048856);;	K07609|0|clv:102092422|K07609 nestin | (RefSeq) NES, Tanabin; nestin	--	--	Intermediate filament protein	Tanabin OS=Xenopus laevis OX=8355 PE=2 SV=1	S	Function unknown	nestin [Columba livia]
Columba_livia_newGene_76834	novel_miR_728	11	0	0	0	0	0	0	0.606192	0	0	0	0	0	0	0.0230893	1	-5.16808	down	--	--	Molecular Function: RNA binding (GO:0003723);; Molecular Function: RNA-directed DNA polymerase activity (GO:0003964);; Biological Process: RNA-dependent DNA biosynthetic process (GO:0006278);;	--	--	--	--	--	S	Function unknown	hypothetical protein llap_9821 [Limosa lapponica baueri]
gene-LPIN1	novel_miR_728	11	0	0	0	0	0	0	0.606192	0	0	0	0	0	0	0.0230893	1	-5.16808	down	--	--	Molecular Function: transcription coactivator activity (GO:0003713);; Cellular Component: nucleus (GO:0005634);; Cellular Component: mitochondrial outer membrane (GO:0005741);; Molecular Function: phosphatidate phosphatase activity (GO:0008195);; Biological Process: fatty acid catabolic process (GO:0009062);; Biological Process: dephosphorylation (GO:0016311);; Biological Process: triglyceride bi…	K15728|0|clv:102085687|K15728 phosphatidate phosphatase LPIN [EC:3.1.3.4] | (RefSeq) LPIN1; lipin 1	[NI]	--	LNS2 (Lipin/Ned1/Smp2);; lipin, N-terminal conserved region;; Lipin/Ned1/Smp2 multi-domain protein middle domain	--	S	Function unknown	phosphatidate phosphatase LPIN1 isoform X1 [Columba livia]
gene-LOC102091753	novel_miR_728	11	0	0	0	0	0	0	0.606192	0	0	0	0	0	0	0.0230893	1	-5.16808	down	[QV]	Secondary metabolites biosynthesis, transport and catabolism ;; Defense mechanisms	Molecular Function: monooxygenase activity (GO:0004497);; Molecular Function: iron ion binding (GO:0005506);; Molecular Function: oxidoreductase activity, acting on paired donors, with incorporation or reduction of molecular oxygen (GO:0016705);; Molecular Function: heme binding (GO:0020037);; Biological Process: oxidation-reduction process (GO:0055114);;	K17857|0|clv:102091753|K17857 cytochrome P450 family 2 subfamily P | (RefSeq) cytochrome P450 2J2	[Q]	Secondary metabolites biosynthesis, transport and catabolism	Cytochrome P450	Cytochrome P450 2M1 OS=Oncorhynchus mykiss OX=8022 GN=cyp2m1 PE=1 SV=1	Q	Secondary metabolites biosynthesis, transport and catabolism	cytochrome P450 2J2 [Columba livia]
Columba_livia_newGene_32214	novel_miR_728	11	0	0	0	0	0	0	0.606192	0	0	0	0	0	0	0.0230893	1	-5.16808	down	--	--	--	--	--	--	--	Beta-keratin-related protein OS=Coturnix japonica OX=93934 GN=BKJ PE=3 SV=3	S	Function unknown	PREDICTED: scale keratin-like [Tauraco erythrolophus]
Columba_livia_newGene_57189	novel_miR_728	11	0	0	0	0	0	0	0.606192	0	0	0	0	0	0	0.0230893	1	-5.16808	down	--	--	--	--	--	--	--	--	--	--	hypothetical protein llap_10270 [Limosa lapponica baueri]
gene-BEND5	novel_miR_728	11	0	0	0	0	0	0	0.606192	0	0	0	0	0	0	0.0230893	1	-5.16808	down	--	--	--	--	--	--	BEN domain	BEN domain-containing protein 5 OS=Xenopus laevis OX=8355 GN=bend5 PE=2 SV=1	S	Function unknown	BEN domain-containing protein 5 isoform X2 [Columba livia]
gene-GPD2	novel_miR_728	11	0	0	0	0	0	0	0.606192	0	0	0	0	0	0	0.0230893	1	-5.16808	down	[C]	Energy production and conversion	Molecular Function: calcium ion binding (GO:0005509);; Biological Process: glycerol-3-phosphate metabolic process (GO:0006072);; Cellular Component: glycerol-3-phosphate dehydrogenase complex (GO:0009331);; Molecular Function: sn-glycerol-3-phosphate:ubiquinone-8 oxidoreductase activity (GO:0052591);; Biological Process: oxidation-reduction process (GO:0055114);;	K00111|0|clv:102090265|K00111 glycerol-3-phosphate dehydrogenase [EC:1.1.5.3] | (RefSeq) GPD2; glycerol-3-phosphate dehydrogenase 2	[C]	Energy production and conversion	FAD dependent oxidoreductase;; C-terminal domain of alpha-glycerophosphate oxidase;; EF-hand domain pair;; EF hand;; EF-hand domain;; FAD binding domain;; Pyridine nucleotide-disulphide oxidoreductase;; FAD dependent oxidoreductase;; Glucose inhibited division protein A	Calmodulin OS=Oreochromis mossambicus OX=8127 GN=calm PE=2 SV=3	C	Energy production and conversion	glycerol-3-phosphate dehydrogenase, mitochondrial, partial [Columba livia]
gene-ZHX3	novel_miR_728	11	0	0	0	0	0	0	0.606192	0	0	0	0	0	0	0.0230893	1	-5.16808	down	--	--	--	--	--	--	Homeobox domain;; Homeodomain leucine-zipper encoding, Homez;; Homeobox KN domain	--	K	Transcription	LOW QUALITY PROTEIN: zinc fingers and homeoboxes protein 3 [Columba livia]
Columba_livia_newGene_63368	novel_miR_728	11	0	0	0	0	0	0	0.606192	0	0	0	0	0	0	0.0230893	1	-5.16808	down	--	--	--	--	--	--	--	--	S	Function unknown	hypothetical protein N308_09864, partial [Struthio camelus australis]
gene-LOC102085698	novel_miR_728	11	0	0	0	0	0	0	0.606192	0	0	0	0	0	0	0.0230893	1	-5.16808	down	--	--	--	--	--	--	Scavenger receptor cysteine-rich domain;; Scavenger receptor cysteine-rich domain	Lysyl oxidase homolog 2B OS=Danio rerio OX=7955 GN=loxl2b PE=2 SV=1	--	--	antigen WC1.1-like, partial [Columba livia]
Columba_livia_newGene_72740	novel_miR_728	11	0	0	0	0	0	0	0.606192	0	0	0	0	0	0	0.0230893	1	-5.16808	down	--	--	--	--	--	--	--	--	--	--	hypothetical protein AV530_007689 [Patagioenas fasciata monilis]
Columba_livia_newGene_88751	novel_miR_728	11	0	0	0	0	0	0	0.606192	0	0	0	0	0	0	0.0230893	1	-5.16808	down	--	--	Biological Process: cell cycle (GO:0007049);; Biological Process: cellular response to stress (GO:0033554);; Biological Process: positive regulation of MAPK cascade (GO:0043410);; Cellular Component: intracellular part (GO:0044424);;	K04402|5.32178e-69|clv:102084445|K04402 growth arrest and DNA-damage-inducible protein | (RefSeq) GADD45A; growth arrest and DNA damage inducible alpha	--	--	Ribosomal protein L7Ae/L30e/S12e/Gadd45 family	--	L	Replication, recombination and repair	growth arrest and DNA-damage-inducible, alpha, partial [Columba livia]
gene-GFRA4	novel_miR_728	11	0	0	0	0	0	0	0.606192	0	0	0	0	0	0	0.0230893	1	-5.16808	down	--	--	Molecular Function: receptor activity (GO:0004872);; Cellular Component: plasma membrane (GO:0005886);; Biological Process: negative regulation of ossification (GO:0030279);; Cellular Component: anchored component of membrane (GO:0031225);; Cellular Component: extracellular exosome (GO:0070062);;	K19895|0|apla:101792609|K19895 GDNF family receptor alpha 1 | (RefSeq) GFRA4; GDNF family receptor alpha 4	--	--	GDNF/GAS1 domain	GDNF family receptor alpha-4 OS=Gallus gallus OX=9031 GN=GFRA4 PE=2 SV=1	O	Posttranslational modification, protein turnover, chaperones	GDNF family receptor alpha-4 [Columba livia]
gene-PHKA1	novel_miR_728	11	0	0	0	0	0	0	0.606192	0	0	0	0	0	0	0.0230893	1	-5.16808	down	[G]	Carbohydrate transport and metabolism	--	K07190|0|clv:102091398|K07190 phosphorylase kinase alpha/beta subunit | (RefSeq) PHKA1; phosphorylase kinase regulatory subunit alpha 1	[G]	Carbohydrate transport and metabolism	Glycosyl hydrolases family 15	Phosphorylase b kinase regulatory subunit alpha, liver isoform OS=Takifugu rubripes OX=31033 GN=phka2 PE=3 SV=1	T	Signal transduction mechanisms	phosphorylase b kinase regulatory subunit alpha, skeletal muscle isoform [Columba livia]
gene-TMPRSS13	novel_miR_728	11	0	0	0	0	0	0	0.606192	0	0	0	0	0	0	0.0230893	1	-5.16808	down	[O]	Posttranslational modification, protein turnover, chaperones	Molecular Function: serine-type endopeptidase activity (GO:0004252);; Molecular Function: scavenger receptor activity (GO:0005044);; Biological Process: proteolysis (GO:0006508);; Biological Process: receptor-mediated endocytosis (GO:0006898);; Cellular Component: integral component of membrane (GO:0016021);;	K09643|0|clv:102091540|K09643 transmembrane protease serine 13 | (RefSeq) TMPRSS13; transmembrane protease, serine 13	[E]	Amino acid transport and metabolism	Trypsin;; Scavenger receptor cysteine-rich domain;; Trypsin-like peptidase domain;; Domain of unknown function (DUF1986);; Chymotrypsin family Peptidase-S1	Acrosin OS=Meleagris gallopavo OX=9103 GN=ACR PE=1 SV=1	O	Posttranslational modification, protein turnover, chaperones	transmembrane protease serine 13 isoform X1 [Columba livia]
Columba_livia_newGene_93601	novel_miR_728	11	0	0	0	0	0	0	0.606192	0	0	0	0	0	0	0.0230893	1	-5.16808	down	--	--	--	--	--	--	--	--	--	--	hypothetical protein llap_9071 [Limosa lapponica baueri]
Columba_livia_newGene_81229	novel_miR_728	11	0	0	0	0	0	0	0.606192	0	0	0	0	0	0	0.0230893	1	-5.16808	down	--	--	--	--	--	--	--	--	--	--	hypothetical protein llap_2112 [Limosa lapponica baueri]
gene-NEIL1	novel_miR_728	11	0	0	0	0	0	0	0.606192	0	0	0	0	0	0	0.0230893	1	-5.16808	down	--	--	Molecular Function: damaged DNA binding (GO:0003684);; Molecular Function: DNA-(apurinic or apyrimidinic site) lyase activity (GO:0003906);; Cellular Component: nucleus (GO:0005634);; Cellular Component: cytoplasm (GO:0005737);; Biological Process: base-excision repair (GO:0006284);; Biological Process: nucleotide-excision repair (GO:0006289);; Biological Process: response to oxidative stress (GO…	K10567|0|clv:102086283|K10567 endonuclease VIII-like 1 [EC:3.2.2.- 4.2.99.18] | (RefSeq) NEIL1; nei like DNA glycosylase 1	--	--	Endonuclease VIII-like 1, DNA bind;; Formamidopyrimidine-DNA glycosylase H2TH domain;; Formamidopyrimidine-DNA glycosylase N-terminal domain	--	L	Replication, recombination and repair	nei-like DNA glycosylase 1, partial [Columba livia]
gene-TIGD5	novel_miR_728	11	0	0	0	0	0	0	0.606192	0	0	0	0	0	0	0.0230893	1	-5.16808	down	--	--	Molecular Function: DNA binding (GO:0003677);;	--	--	--	Tc5 transposase DNA-binding domain;; DDE superfamily endonuclease	--	S	Function unknown	tigger transposable element-derived protein 5, partial [Columba livia]
gene-EIF4H	novel_miR_728	11	0	0	0	0	0	0	0.606192	0	0	0	0	0	0	0.0230893	1	-5.16808	down	[J]	Translation, ribosomal structure and biogenesis	Molecular Function: nucleotide binding (GO:0000166);; Molecular Function: translation initiation factor activity (GO:0003743);; Biological Process: translational initiation (GO:0006413);;	--	[R]	General function prediction only	RNA recognition motif. (a.k.a. RRM, RBD, or RNP domain)	--	S	Function unknown	eukaryotic translation initiation factor 4H isoform X1 [Columba livia]
gene-TDRD3	novel_miR_728	11	0	0	0	0	0	0	0.606192	0	0	0	0	0	0	0.0230893	1	-5.16808	down	--	--	Molecular Function: RNA binding (GO:0003723);; Cellular Component: nucleus (GO:0005634);; Cellular Component: cytoplasm (GO:0005737);; Biological Process: mRNA processing (GO:0006397);;	K18404|0|clv:102096177|K18404 tudor domain-containing protein 3 | (RefSeq) TDRD3; tudor domain containing 3	[S]	Function unknown	RecQ mediated genome instability protein;; Survival motor neuron protein (SMN);; Tudor domain;; UBA/TS-N domain	Tudor domain-containing protein 3 OS=Gallus gallus OX=9031 GN=TDRD3 PE=2 SV=1	S	Function unknown	tudor domain containing 3, partial [Columba livia]
[truncated: 6,851 more rows]

## Sheet: C1_C2_C3_vs_S1_S2_S3_S4.annotat
#Gene	ID	C1_Count	C2_Count	C3_Count	S1_Count	S2_Count	S3_Count	S4_Count	C1_TPM	C2_TPM	C3_TPM	S1_TPM	S2_TPM	S3_TPM	S4_TPM	Pvalue	FDR	log2FC	regulated	COG_class	COG_class_annotation	GO_annotation	KEGG_annotation	KOG_class	KOG_class_annotation	Pfam_annotation	Swissprot_annotation	eggNOG_class	eggNOG_class_annotation	nr_annotation
[truncated: 12,518 more rows]

[truncated: 1 more sheets: S1_S2_S3_S4_vs_T1_T2_T3_T4.anno]
