# Supplementary material for: Identification of miRNA Associated with Trichomonas gallinae Resistance in Pigeon (Columba livia)
Source: Int J Mol Sci. 2023 Nov 17;24(22):16453. doi: 10.3390/ijms242216453 (PMC10671315; doi:10.3390/ijms242216453)
Supplement: Supplementary file 1 [file ijms-24-16453-s001.zip › supplyment table S4.xlsx]

## Sheet: C1_C2_C3_vs_T1_T2_T3_T4.all
#ID	C1_Count	C2_Count	C3_Count	T1_Count	T2_Count	T3_Count	T4_Count	C1_FPKM	C2_FPKM	C3_FPKM	T1_FPKM	T2_FPKM	T3_FPKM	T4_FPKM	Pvalue	log2FC
gene-A2M	3120	3304	6440	664	5032	3439	6888	10.3107	9.86497	22.1047	2.39819	13.2618	10.7483	17.9731	0.751409	-0.0839963
gene-AAAS	362	232	282	242	376	227	311	4.06838	3.2044	4.69529	4.29697	4.20216	3.24108	4.1226	0.863767	-0.0408939
gene-AACS	4892	4184	3617	3675	6060	5800	5745	18.2239	15.6691	13.7389	13.5891	21.0854	20.067	19.832	0.185116	0.245509
gene-AADAC	526	186	456	128	375	298	183	2.79291	1.0516	2.60511	0.725994	1.98915	1.58422	0.866129	0.186502	-0.354389
gene-AADAT	941	735	478	838	1060	524	872	1.63051	0.986544	0.710542	1.16956	1.34205	0.642951	1.12848	0.640066	0.116678
gene-AAED1	1764	758	1691	1066	1572	424	628	12.0065	5.19218	12.6293	7.68461	10.0942	2.74613	3.9857	0.24911	-0.309176
gene-AAGAB	2903	3619	3144	3417	4024	3102	3792	3.0143	3.34575	3.02887	3.33133	3.61081	4.17219	3.54082	0.484699	0.110059
gene-AAK1	3475	4010	3186	3497	3282	4671	4529	8.39356	9.57509	6.73796	12.4412	8.57007	11.9194	10.9324	0.482014	0.115289
gene-AAMDC	2275	2916	1896	2767	1973	2644	2474	7.97578	12.5622	7.02065	9.56108	7.46146	9.79137	7.09661	0.872123	0.0329403
gene-AAMP	1521	1506	1226	1179	1497	1579	1568	8.6621	8.62134	7.11925	6.66519	7.96031	8.35216	8.27147	0.994195	-0.00108059
gene-AAR2	580	450	630	908	1227	668	963	1.01968	0.706443	1.09778	1.85373	1.99129	0.951247	1.67881	0.0157617	0.554145
gene-AARS	4509	4018	3726	5423	5852	5074	4937	17.5106	15.6879	14.7552	20.9062	21.2252	18.3044	17.7675	0.054469	0.317818
gene-AARS2	1860	1776	1372	2143	1758	1844	1982	3.24043	3.30145	3.35683	3.9114	2.975	3.04075	4.84182	0.380325	0.160996
gene-AASDH	2506	2829	2199	2164	2346	2979	3000	5.5163	6.16122	4.97703	4.6918	4.9335	6.24184	6.10722	0.898574	0.0195887
gene-AASDHPPT	1435	1639	1464	1289	1269	957	1361	2.39598	2.49854	2.24893	2.32071	2.23543	1.50589	2.23546	0.0989084	-0.297283
gene-AASS	4603	5697	7689	3696	5197	3101	4843	7.07792	6.75358	10.8738	5.9471	8.0119	4.34223	6.26161	0.0496336	-0.433858
gene-AATF	1845	1818	1687	1717	2254	2816	2228	4.02596	3.93521	3.9295	4.25241	5.00051	7.08132	4.98019	0.132559	0.261936
gene-AATK	1328	501	592	600	748	788	1049	5.22384	2.23187	2.39535	2.52218	4.28207	2.95895	4.00192	0.852961	-0.0477621
gene-ABAT	1121	1336	1418	1151	1604	1059	1903	2.6646	3.80156	3.47672	2.34536	4.05923	2.64373	3.71498	0.701039	0.0790141
gene-ABCA1	36037	22627	39549	21791	31093	30228	54499	23.6174	15.3365	26.5264	14.4849	18.8305	19.5177	25.4434	0.996235	-0.00113089
gene-ABCA12	77	2464	1124	311	192	82	984	0.068475	7.12171	2.90253	0.619277	0.165158	0.071085	2.49287	0.0840649	-0.388137
gene-ABCA13	142	117	92	87	77	94	253	0.385518	0.127308	0.08515	0.100737	0.057226	0.069238	0.627145	0.926129	0.0248745
gene-ABCA2	5300	3854	4051	4533	3179	6004	4208	6.47368	3.52825	4.34471	9.76896	3.38038	5.93815	4.17221	0.987317	-0.00354295
gene-ABCA3	5506	5404	4490	4248	5769	4622	6492	8.94097	8.80245	7.43089	6.79675	8.76211	6.9287	9.72632	0.985521	-0.00288317
gene-ABCA4	81	171	262	112	39	148	183	0.053461	0.114709	0.178031	0.07359	0.024102	0.091508	0.112569	0.385331	-0.228242
gene-ABCA5	1491	1865	1605	1702	1721	2076	1489	2.25522	2.50328	2.06795	2.92855	2.26934	2.94874	2.02268	0.803409	0.0466061
gene-ABCB10	2151	3439	4230	2457	2521	2432	3510	2.73964	7.33667	5.51936	5.60312	3.29266	2.57606	7.41392	0.274221	-0.241632
gene-ABCB11	28	68	32	154	34	141	121	0.091286	0.156567	0.089131	0.384232	0.090114	0.408979	0.301276	0.0591325	0.488737
gene-ABCB5	1254	1832	1757	587	3382	40	2419	2.98299	3.35888	3.44813	1.27846	7.0999	0.048609	4.14008	0.936595	-0.0181669
gene-ABCB6	1285	974	911	1165	1038	1009	1262	5.11365	3.48547	3.228	4.21748	3.36237	3.42833	4.6742	0.823698	0.0419713
gene-ABCB7	4071	4379	3834	4734	4507	4028	3861	3.87723	3.75625	3.16311	4.62494	4.75359	2.92155	2.99566	0.825006	0.0387492
gene-ABCB8	554	244	424	211	488	236	415	5.42748	2.9911	4.23477	2.15626	3.8777	2.20137	3.54444	0.463561	-0.193719
gene-ABCB9	163	213	148	134	226	254	263	0.470261	0.550251	0.387945	0.34533	0.602786	0.699254	0.689316	0.400341	0.201474
gene-ABCC1	7784	6136	4882	8224	4850	4014	4473	8.13966	5.56505	4.55757	8.41963	4.04951	4.07378	4.5796	0.556807	-0.147389
gene-ABCC10	1334	1168	1473	1293	1080	1395	1734	2.89036	2.46659	3.29502	2.78383	2.13268	2.78523	3.44155	0.967336	0.00760379
gene-ABCC3	1692	2730	2454	1777	2498	2441	3553	3.42368	5.55065	4.77268	3.55008	5.01121	4.6333	7.00539	0.682435	0.0871429
gene-ABCC4	3852	4671	4870	3383	4898	7015	6135	4.26243	4.62058	5.16382	3.88152	3.87053	6.28168	5.23584	0.413333	0.171121
gene-ABCC5	2407	2377	2319	2329	1608	4103	2887	3.03707	2.96432	2.93866	2.86518	1.78602	4.38807	3.84138	0.613048	0.120604
gene-ABCC6	523	316	544	484	332	404	404	1.67352	1.01897	1.47188	1.34274	0.988757	1.17128	1.06683	0.531324	-0.151535
gene-ABCC8	5861	3890	4291	6250	3962	4610	4132	8.05419	5.53785	5.99929	8.37512	6.92356	5.68302	5.16516	0.99044	0.00276121
gene-ABCC9	7829	4155	4064	11079	5819	9889	6098	9.9204	6.72565	5.13608	14.8565	7.62318	13.7811	8.47133	0.12983	0.38995
gene-ABCD2	8799	5973	5729	10610	6670	12932	7428	17.1991	11.7374	11.4204	20.5879	12.1768	23.4792	13.4565	0.193173	0.315297
gene-ABCD3	4182	6477	5310	5488	6105	6069	7842	3.16474	5.28284	4.17674	5.69926	4.52177	6.78586	5.25355	0.267377	0.192823
gene-ABCD4	2166	1912	1934	1744	2030	2068	2433	5.28799	4.61949	4.707	4.36667	5.50591	4.46992	4.85268	0.986378	0.00216308
gene-ABCE1	10134	10945	10955	10798	13059	12721	10840	39.4134	41.2178	45.7193	47.1431	53.3584	50.2529	41.9456	0.461855	0.109732
gene-ABCF2	4837	4167	3507	5286	5236	7245	4818	24.7999	21.4811	18.3374	26.9047	25.0724	34.5054	22.8947	0.0882567	0.341045
gene-ABCF3	2462	2481	2071	2758	2731	2765	3480	10.8324	10.9802	9.28888	12.046	11.2272	11.3008	14.1934	0.0463575	0.269781
gene-ABCG1	2505	3148	5119	4297	3313	5996	6254	3.37289	4.33034	4.876	5.5953	4.72821	8.17248	5.99743	0.224136	0.295375
gene-ABCG4	146	177	159	138	189	379	141	0.799963	0.9007	0.852887	0.69718	0.998028	2.02548	0.705443	0.452634	0.200357
gene-ABHD10	589	550	560	718	518	628	662	1.31713	1.15114	1.2935	1.59167	0.952915	1.18944	1.18915	0.574448	0.109532
gene-ABHD11	779	632	525	696	394	642	641	8.05216	5.92402	5.04175	6.75152	3.79559	6.05283	5.41828	0.641435	-0.109269
gene-ABHD12	5001	5924	3550	3207	4070	3134	4550	3.75739	5.38122	3.17853	2.97905	4.28661	2.9304	2.91211	0.0804829	-0.341805
gene-ABHD12B	857	465	356	332	567	511	506	6.74622	3.63533	2.79886	2.54708	4.10635	3.68569	3.61036	0.483847	-0.177751
gene-ABHD13	201	352	883	0	253	1059	231	1.189	2.097	5.34295	0	1.40094	5.83186	1.26993	0.775562	-0.0518804
gene-ABHD14A	206	60	317	136	268	144	300	2.05014	0.532966	3.25672	1.36495	2.49125	1.34302	2.86347	0.933815	0.0220078
gene-ABHD17A	1118	983	919	957	1484	932	1121	7.99246	7.1658	6.73828	6.7802	9.94105	6.28603	7.42049	0.615068	0.102028
gene-ABHD17B	1894	1078	2969	857	2205	1339	3106	5.57754	3.62637	8.74698	2.38558	5.7836	2.14199	8.08348	0.736535	-0.089875
gene-ABHD17C	1046	2695	3129	1034	1729	2102	3695	2.46983	6.01672	7.10615	3.3826	4.99718	3.01412	5.75742	0.712494	-0.0983305
gene-ABHD18	2804	2385	2907	2777	1372	3010	3052	4.88149	4.02629	4.74257	4.79729	1.85995	4.25114	5.38133	0.718365	-0.0858441
gene-ABHD2	12352	9343	14287	10919	10503	19720	15597	22.9589	17.4587	27.0833	20.1475	18.2352	34.0492	26.8682	0.510211	0.148151
gene-ABHD3	2570	3470	4127	3125	3849	3527	2817	8.99019	12.1932	14.4514	10.777	12.9844	11.6516	9.02285	0.832704	-0.0441763
gene-ABHD5	16284	5440	15450	19990	9328	8639	13012	22.7023	14.3324	40.6781	30.3754	12.2075	10.5356	31.0908	0.960572	0.0132083
gene-ABHD6	940	397	406	350	517	428	349	3.6289	1.49173	1.57717	1.53547	2.39317	2.08644	1.43916	0.202498	-0.331708
gene-ABHD8	75	68	39	46	64	31	35	0.508613	0.465559	0.266046	0.307012	0.404917	0.193826	0.216178	0.398295	-0.226182
gene-ABI1	9527	11378	11276	6986	8136	8990	11171	18.7581	23.7426	19.4566	15.4599	20.2686	15.968	17.3108	0.0438509	-0.302588
gene-ABI2	7104	2633	2894	3479	6163	2633	2344	8.76092	3.64101	4.21412	3.5537	9.9727	4.0806	3.80349	0.653375	-0.120184
gene-ABI3BP	15257	12414	12298	17485	14157	13880	6684	23.8618	19.8252	15.7223	27.4819	23.0886	21.0649	9.2522	0.940765	-0.0188918
gene-ABL1	5917	5693	4747	5526	6314	8521	6793	10.4009	10.4713	8.24523	9.73834	11.5348	14.2212	11.3948	0.152244	0.24621
gene-ABL2	4405	4039	4699	4069	3068	2920	5192	2.47165	2.66574	2.31999	2.19531	1.76169	1.51757	3.25217	0.338366	-0.198261
gene-ABLIM1	44959	26860	29075	32524	27780	23523	35220	27.6134	18.9554	20.5658	23.8868	16.767	15.2356	22.1962	0.44071	-0.167179
gene-ABLIM2	2994	2509	3380	3772	3330	5132	3386	4.88582	4.73388	6.15131	6.74707	6.40687	9.2049	4.41758	0.156141	0.297974
gene-ABLIM3	882	1088	914	961	1032	783	981	3.46358	4.40929	3.37437	4.1452	3.23968	3.18508	3.91187	0.76488	-0.053808
gene-ABR	3211	2868	2521	2542	3292	3384	3154	8.30392	7.35583	6.47886	6.65644	8.15816	7.8873	7.47876	0.664777	0.0655613
gene-ABRACL	728	1289	966	494	1135	761	1197	7.30087	14.824	12.6717	4.67404	13.3637	6.9963	13.9223	0.563685	-0.142717
gene-ABRAXAS1	1481	709	1027	629	1107	790	1076	4.28244	1.90609	2.93731	1.57916	2.99602	1.79309	2.64317	0.367966	-0.218349
gene-ABRAXAS2	921	1219	1049	771	1333	1227	1234	4.14516	5.51173	4.81244	3.40536	5.60048	5.12763	5.14332	0.804539	0.048511
gene-ABT1	907	613	768	808	1423	573	818	20.6221	14.3044	17.8152	18.2396	32.7622	12.1069	18.6837	0.571811	0.143218
gene-ABTB1	6476	7157	6690	6147	7239	6024	9916	13.1583	13.9673	13.0125	12.7944	11.9661	7.61209	18.4589	0.727911	0.0583415
gene-ABTB2	1116	1468	1595	1230	1807	1413	1469	3.08576	3.33241	3.6648	2.62114	3.77946	3.33073	3.27313	0.827401	0.0422926
gene-ACAA1	3808	3060	3382	3340	5041	3644	3657	11.1729	8.9839	10.2729	9.69679	13.9149	10.3156	17.7635	0.461932	0.139635
gene-ACAA2	13146	8773	8849	16789	11393	11246	10213	85.0134	57.0357	58.3595	107.78	68.8184	67.5554	61.2106	0.403313	0.196446
gene-ACACA	5777	6183	5519	4519	5713	4388	7507	11.1895	13.5195	12.0807	9.31704	11.0887	8.88204	14.3497	0.539803	-0.108492
gene-ACACB	3696	1900	2410	3752	2777	7759	2125	5.14975	3.03007	3.94884	5.89897	4.08287	11.1705	3.11365	0.234138	0.318322
gene-ACAD10	163	249	251	286	168	354	279	0.434813	0.649809	0.707153	0.814144	0.415566	0.956755	0.687189	0.4882	0.176298
gene-ACAD11	3562	2669	2865	2660	2126	3052	2821	9.76984	6.56073	7.64254	7.7177	5.53611	7.83159	6.61198	0.311852	-0.189478
gene-ACAD8	0	523	45	606	724	4	73	0	2.30236	0.198397	2.63172	2.9583	0.012375	0.295566	0.674699	0.0534261
gene-ACAD9	6610	5241	5137	7788	10160	9429	9450	33.5252	24.5089	26.7423	37.5155	36.8829	46.127	39.2875	9.93006e-05	0.602333
gene-ACADL	12720	14658	12700	20333	19106	21943	17289	83.5564	97.0078	85.2493	132.712	117.428	134.626	105.25	0.00472728	0.475466
gene-ACADM	7857	5322	5682	9121	10132	9063	4904	46.4816	31.6141	27.4381	43.2381	55.9954	33.9763	18.3438	0.262512	0.273974
gene-ACADS	5398	4075	3937	6915	4800	4042	4970	18.3747	13.7113	20.9365	35.8368	15.1319	19.489	20.3615	0.504013	0.152028
gene-ACADSB	2259	1881	2429	2630	2187	1730	1781	3.21754	2.75915	3.3632	4.15834	2.16128	2.38759	2.12721	0.755684	-0.0693135
gene-ACAN	93636	68534	36695	174345	66701	107975	86709	159.308	116.521	63.4884	293.646	105.921	170.557	136.903	0.118596	0.413689
gene-ACAP2	8719	12562	11359	8234	11680	11101	12858	3.81671	5.18438	4.76336	3.34194	4.52275	4.29457	5.19815	0.86263	-0.0297746
gene-ACAP3	3090	3622	4466	2587	3061	3896	3296	5.76366	6.12862	5.87986	5.04656	4.55599	6.25247	5.87877	0.239258	-0.220753
gene-ACAT1	6692	5704	4787	7429	5922	4886	5646	39.2366	31.5006	23.8967	39.6562	27.9458	20.3053	26.8596	0.867879	0.0353176
gene-ACAT2	678	855	884	677	664	376	873	4.2051	4.51662	6.39318	4.19928	3.31228	1.93275	4.54327	0.28364	-0.257153
gene-ACBD3	1623	2062	1797	1479	3653	2351	1948	3.20861	4.02635	3.69902	3.41666	11.0103	4.14677	3.55632	0.324947	0.237401
gene-ACBD4	995	662	899	568	833	791	928	5.62445	2.70003	3.9748	2.07832	3.22131	2.46484	4.11886	0.469329	-0.147803
gene-ACBD5	5048	5242	5116	4432	5729	4572	6409	13.1104	13.8249	13.9671	9.1378	13.9946	11.4577	13.036	0.987888	-0.00215755
gene-ACBD6	521	449	433	360	500	333	333	5.44645	4.71939	4.6157	3.7301	4.88043	3.22738	3.228	0.252748	-0.252262
gene-ACCS	939	764	694	961	1018	1169	918	2.23111	1.61354	1.61407	1.78609	1.78387	2.08719	1.85821	0.15275	0.271308
gene-ACE	520	685	763	875	690	1032	898	1.67373	2.26069	2.69687	2.56152	1.93912	3.17111	2.53023	0.143542	0.307948
gene-ACER1	35	289	64	58	98	0	45	0.289015	2.82668	0.54574	0.542418	0.829198	0	0.36194	0.314516	-0.184834
gene-ACER2	1967	1916	2239	1179	2028	1627	2115	2.13718	2.84481	3.06036	1.35471	2.41609	1.75419	2.53445	0.202159	-0.243004
gene-ACER3	1803	3216	1180	1331	2577	4057	3529	2.31985	2.82663	1.37078	1.45564	2.47616	4.94715	4.15937	0.341359	0.250706
gene-ACKR2	383	542	416	640	365	379	477	1.37587	1.95476	1.51464	2.32616	1.25584	1.29633	1.65771	0.895452	0.0321564
gene-ACKR3	4602	3787	3370	6627	5067	7185	4552	17.6609	21.0373	15.1086	28.6431	26.3465	37.3093	12.2674	0.0444678	0.44185
gene-ACKR4	1321	1747	433	1559	742	4273	1142	8.78487	11.533	2.89337	10.2138	4.94837	26.1595	7.11869	0.296211	0.273823
gene-ACLY	5135	5418	3758	4659	6646	5030	5580	16.515	18.4753	16.8053	14.9827	22.12	15.8903	19.0147	0.428816	0.144391
gene-ACO1	3955	3521	5684	2861	4234	3222	5337	6.40374	4.1526	5.5705	3.28734	8.66682	3.14882	8.3488	0.42319	-0.176206
gene-ACO2	37794	24927	28276	47956	50734	45903	39054	131.138	96.9861	52.3549	77.1235	205.77	116.783	59.071	0.0198626	0.473326
gene-ACOT11	1248	796	567	2071	898	1537	729	4.30421	4.01658	2.20391	6.62912	3.01986	5.46338	2.90111	0.234645	0.318061
gene-ACOT13	1181	726	1349	2112	897	1585	1527	13.2318	8.18013	15.4174	23.5013	9.38293	16.5006	15.8619	0.239294	0.302884
gene-ACOT7	874	663	567	562	917	833	960	12.1451	9.26346	8.03419	7.74102	11.907	10.7678	12.3783	0.506895	0.140043
gene-ACOT8	699	1012	848	820	935	1045	989	6.65469	9.59619	8.09176	7.92084	8.30454	9.29712	8.63146	0.559305	0.101837
gene-ACOT9	3783	5732	4837	5406	4421	7277	5184	6.19028	10.0658	8.53361	10.0898	8.20861	10.7293	8.46271	0.462601	0.155223
gene-ACOX1	6642	6162	5472	5734	8173	8403	7691	7.94768	7.48709	6.61621	7.08122	10.0525	12.3704	8.76449	0.132583	0.235165
gene-ACOX2	1402	1254	1157	1484	1711	615	1345	3.95829	3.55727	3.69103	4.57093	4.97524	1.91308	3.62595	0.994641	-0.00170995
gene-ACOX3	3791	2120	1763	2094	2540	2033	1981	7.75517	5.0993	3.99568	4.55008	5.56658	4.21931	4.14692	0.404967	-0.198076
gene-ACP1	8690	8685	9445	8101	10551	8576	9760	7.64609	5.68513	8.90118	5.6372	12.8019	5.13514	5.89187	0.942075	0.010012
gene-ACP2	2570	2709	3223	2911	2940	2538	3374	6.87226	7.28194	8.78917	7.72692	7.3437	6.30401	8.36092	0.929951	0.0143739
gene-ACP6	1171	1280	1657	1158	1305	1200	1800	8.56878	9.35055	11.6513	8.42571	8.90389	7.93783	11.6136	0.812159	-0.045905
gene-ACPP	72	448	80	241	49	214	150	0.161426	1.48259	0.423319	0.820134	0.131029	0.527612	0.631853	0.73663	-0.0821514
gene-ACRBP	155	184	81	150	75	203	163	0.355308	0.444322	0.203846	0.292709	0.115949	0.498475	0.346204	0.922551	0.0260516
gene-ACSBG1	1907	1653	1062	1665	1278	1003	812	3.76954	3.31442	2.16171	3.44848	2.41287	1.93448	1.61608	0.338216	-0.244093
gene-ACSBG2	2676	1836	3194	2311	3442	6153	2894	5.67227	5.98485	9.01358	5.80919	11.6261	21.095	8.05566	0.22376	0.311206
gene-ACSF2	4976	6369	3164	5731	5545	2636	4466	29.0101	37.3876	18.7993	33.2225	30.2168	14.2665	24.1476	0.825702	-0.0557685
gene-ACSF3	1405	1254	1293	1285	1450	1086	1149	7.56997	6.91951	7.79041	6.89531	8.27887	5.14159	5.25968	0.610842	-0.0949717
gene-ACSL1	12158	8734	5848	9701	9923	20707	9495	23.4183	17.2953	12.1457	18.0086	16.1243	37.0011	17.2382	0.252956	0.292608
gene-ACSL3	4445	4586	4426	4332	3858	3548	3681	7.2232	4.00513	3.39931	3.59392	2.56732	2.96866	2.4476	0.204327	-0.214562
gene-ACSL4	3283	2285	2120	5353	3679	4753	3354	5.65811	3.97652	3.71671	9.25241	5.85962	7.55108	5.18056	0.020136	0.542531
gene-ACSL5	1518	2009	1544	1029	2376	872	1872	5.54171	7.40567	6.04794	4.05897	8.44585	2.83942	6.05165	0.631917	-0.121597
gene-ACSL6	2019	1417	979	1311	726	1308	1868	3.40022	2.41613	1.87718	2.04395	1.13739	2.25475	2.9772	0.566588	-0.145488
gene-ACSM3	50	158	86	76	26	198	84	0.237309	0.568606	0.323989	0.28402	0.083069	0.653543	0.305159	0.938473	-0.019357
gene-ACSS1	1287	1213	983	1310	1097	1140	1036	2.11852	2.30541	1.89104	2.46635	1.61991	1.9843	1.50954	0.870095	-0.0322109
gene-ACSS2	4993	3708	4665	5148	5570	5737	5512	22.4762	17.7224	23.0535	26.501	24.1752	25.7738	25.9608	0.140006	0.23888
gene-ACSS3	2140	2100	1753	2174	2053	2127	1570	3.90794	3.83412	3.04833	5.09285	3.92098	2.97548	2.17517	0.903188	-0.024471
gene-ACTA1	502016	308159	302350	809843	417118	144397	323981	4568.8	2820.05	2806.63	7315.94	3545.91	1219.99	2733.56	0.709061	0.0999965
gene-ACTA2	55820	24508	21957	34097	97028	40901	28056	253.458	111.879	101.675	153.689	411.513	172.509	118.07	0.322354	0.265471
gene-ACTB	100025	76677	56160	72193	141059	85544	58524	642.63	471.133	367.986	460.436	846.499	510.519	348.474	0.631008	0.120928
gene-ACTC1	101636	103259	73932	184500	90750	7862	89642	901.789	921.125	669.02	1625.07	752.098	64.7958	737.136	0.976542	0.00744624
gene-ACTG1	84749	55762	48041	79278	95522	64087	67578	567.004	392.306	327.759	527.168	593.954	398.215	418.286	0.371436	0.201923
gene-ACTG2	9500	2617	1990	4337	17940	1692	3138	80.5275	24.0705	18.5819	39.4246	141.895	13.5864	24.944	0.543275	0.149605
gene-ACTL6A	1574	2108	1720	1774	2127	1959	1754	5.23084	7.03103	4.53261	4.64108	6.74885	6.0139	5.4658	0.78871	0.0462824
gene-ACTN1	16592	15191	12225	13923	23484	13157	14227	49.5904	17.0939	26.6427	32.2597	66.3914	35.8021	12.4388	0.685516	0.0895534
gene-ACTN2	134405	92682	103910	223551	122821	103465	114767	383.426	266.04	302.322	633.092	327.261	274.493	303.432	0.348987	0.236729
gene-ACTR10	3488	2655	2567	3015	3053	3331	2549	26.6331	20.3809	19.9897	22.853	21.7713	23.628	18.0358	0.945276	0.013297
gene-ACTR1A	11294	11713	11918	11654	14690	12816	14818	39.5735	41.2656	42.6204	40.5147	48.0839	41.7006	48.1913	0.145022	0.165483
gene-ACTR2	9516	10337	8978	7237	12720	9248	10240	18.5504	28.9886	25.4612	14.7143	33.6896	24.123	26.5807	0.986457	-0.00308968
gene-ACTR5	824	846	754	761	764	871	748	2.9095	3.25833	2.69916	2.48103	3.09978	3.10158	2.86825	0.696816	-0.0624877
gene-ACTR6	674	993	1091	1154	992	1717	1463	4.45058	6.84221	6.68949	6.58418	6.32319	10.4337	7.86197	0.0898139	0.380903
gene-ACTR8	2782	2629	1993	2690	1652	2730	1924	11.3496	10.8941	8.19556	11.3234	6.26852	10.3441	7.18183	0.618305	-0.113974
gene-ACVR1	6059	6062	6029	4891	6165	5385	5903	25.6867	22.5065	18.4571	25.5988	29.0653	13.3106	24.6147	0.215165	-0.14481
gene-ACVR1B	1004	1014	3054	2413	3357	1429	4351	2.71266	2.73348	8.79221	6.76304	8.91614	3.48386	11.361	0.18056	0.359112
gene-ACVR1C	2519	427	296	809	1260	2300	610	6.73671	0.511619	0.75784	2.14641	4.10353	4.79781	1.08036	0.823802	0.0560727
gene-ACVR2A	7026	6531	6928	6551	6196	12879	7886	9.16788	9.50292	8.52593	10.1603	8.15654	14.7382	8.60203	0.389255	0.195213
gene-ACVR2B	2924	2541	2871	2869	2891	1765	3682	2.96896	2.12109	3.47541	3.13034	2.97117	1.65052	2.86168	0.916772	-0.0227912
gene-ACVRL1	1194	1282	1043	931	950	1799	1248	5.95711	6.31641	5.0613	4.56719	4.27069	8.72885	5.48648	0.917261	0.0231988
gene-ACYP1	141	143	235	114	165	231	234	2.1082	2.00255	3.65954	1.57537	2.39111	2.9974	3.26431	0.91483	0.027521
gene-ACYP2	1333	1256	1218	2055	1021	1572	1406	15.6268	10.8738	11.2472	21.6672	9.51997	17.7871	14.0539	0.45177	0.177593
gene-ADA	3084	2990	3298	5018	5115	2573	6207	5.80607	9.99239	6.28988	6.32787	7.22894	3.62264	9.74802	0.0769984	0.414776
gene-ADA2	605	474	310	791	815	898	490	2.87001	2.26706	1.53235	3.47701	3.71208	3.92665	2.21491	0.0726269	0.453093
gene-ADAD1	430	1978	214	105	1387	65	85	0.391258	1.02611	0.229427	0.129378	0.684737	0.068705	0.126709	0.326792	-0.204327
gene-ADAL	760	867	556	960	663	1133	788	2.67793	2.95056	1.96643	3.45567	2.30864	3.6316	2.41419	0.392779	0.19827
gene-ADAM10	5166	5521	5356	3913	4261	5469	5344	2.48025	2.76634	4.14905	2.06171	1.90354	2.62263	2.5886	0.147114	-0.19938
gene-ADAM12	6083	5536	4204	4555	3765	3413	3167	5.19702	4.56896	4.03345	4.38183	2.95291	2.68712	2.36581	0.0541656	-0.412569
gene-ADAM17	6549	6819	4444	5342	7903	6476	7686	9.34482	7.49962	9.58881	9.51702	10.3678	6.18926	7.32898	0.441391	0.143586
gene-ADAM19	994	1338	626	797	947	464	964	1.7103	2.26645	1.01217	1.40521	1.70915	0.860747	1.71352	0.365346	-0.228899
gene-ADAM22	655	1043	578	771	640	1516	1135	0.866877	1.32745	0.735076	0.925278	0.718071	1.77593	1.28052	0.314732	0.253909
gene-ADAM23	4069	4306	4612	4547	3419	4290	3961	6.59968	5.60105	5.96107	6.47819	5.65269	6.085	5.76398	0.559092	-0.104694
gene-ADAM28	249	699	1072	155	890	101	1541	0.703538	1.90314	2.92086	0.428708	2.35494	0.23976	4.14144	0.894523	-0.0316744
gene-ADAM33	5095	5102	3302	4852	4560	12579	4221	15.4205	15.5232	10.1922	14.5765	12.8892	35.3654	11.8384	0.252685	0.301868
gene-ADAM8	386	236	137	108	133	278	99	1.32773	0.890474	0.476644	0.37265	0.430953	0.891041	0.313489	0.190229	-0.35078
gene-ADAM9	2353	2479	2013	1923	2506	2276	3285	10.0493	6.71199	8.83955	6.80389	7.9222	9.53286	12.5291	0.663765	0.0725604
gene-ADAMTS1	3741	2641	3851	4582	3831	4890	5717	8.80742	6.04707	9.02326	10.9234	8.55226	11.2256	12.7742	0.0581449	0.367855
gene-ADAMTS10	2342	2807	2819	1258	2080	1414	3162	5.02476	5.94865	6.32564	2.39652	4.49473	2.76864	6.4292	0.121593	-0.364194
gene-ADAMTS12	17574	6667	9910	9200	13011	7026	9501	17.0372	6.98326	9.23604	9.55519	12.7023	7.73664	8.30536	0.490399	-0.175888
gene-ADAMTS13	1055	603	640	947	1092	1807	807	3.84274	1.91592	2.56082	3.47859	3.9824	5.33949	2.7891	0.14618	0.371422
gene-ADAMTS14	551	406	384	325	198	584	334	1.55031	1.34407	1.06612	0.75771	0.604086	1.74811	0.951626	0.417622	-0.212025
gene-ADAMTS15	3261	2049	983	1882	2605	3440	2579	10.0118	6.46234	4.18918	5.58643	9.01513	9.85942	7.32293	0.491738	0.178476
gene-ADAMTS17	6035	3879	2424	5668	4455	3849	3268	7.32395	3.68469	2.51838	6.46592	4.8945	3.67897	3.59376	0.873929	0.040564
gene-ADAMTS18	796	1027	1021	504	501	414	994	2.16064	2.57202	3.19445	1.3245	1.08239	0.925272	2.37242	0.0339358	-0.512042
gene-ADAMTS19	15561	7450	14421	7861	12722	2040	10670	19.5572	11.4615	15.7832	10.787	16.9288	2.98277	11.9922	0.260238	-0.301691
gene-ADAMTS2	33780	24334	16179	30574	38346	25133	21400	48.7378	36.0606	22.8249	46.5164	59.5398	32.7814	34.9478	0.555764	0.144572
gene-ADAMTS20	1519	1462	713	1742	766	1425	783	2.94949	2.8673	1.34868	3.09176	1.33409	2.65562	1.17041	0.90354	-0.0321793
gene-ADAMTS3	11723	14932	11667	12584	7719	12331	10292	7.62916	10.0236	7.2114	8.19644	4.86979	6.76222	5.9161	0.302383	-0.218546
gene-ADAMTS5	5856	5330	4670	5297	3770	4780	4734	3.29353	3.10848	2.59135	3.12409	1.94164	2.45154	2.36533	0.331372	-0.181105
gene-ADAMTS6	3707	2270	3795	1959	3272	2949	2196	4.20022	2.6738	4.55273	2.45938	3.50312	2.93368	2.81094	0.227678	-0.278719
gene-ADAMTS7	4480	2277	1264	1614	1637	2103	1817	11.1614	5.76757	3.3672	4.78926	3.9289	5.48687	4.45311	0.144314	-0.380084
gene-ADAMTS8	1727	874	624	1862	2400	1418	1053	7.28782	3.28375	2.47428	6.73268	7.81507	4.18283	3.88055	0.175475	0.359953
gene-ADAMTS9	11265	11153	12356	11136	10965	8747	13971	10.321	10.4013	10.6225	10.8219	8.30965	8.17437	11.3976	0.647714	-0.0784723
gene-ADAMTSL1	2879	2662	6189	1678	3506	844	3617	3.65549	3.99453	7.92446	2.49826	4.50812	1.10522	4.66087	0.154168	-0.382292
gene-ADAMTSL2	691	494	399	558	1024	1887	364	2.11296	2.87755	1.36043	2.56025	4.42759	6.51829	1.05066	0.155034	0.380557
gene-ADAMTSL5	335	269	279	214	454	92	327	3.77833	2.54639	2.90299	2.24176	4.51225	0.956185	3.10225	0.770306	-0.0783217
gene-ADAP1	675	572	316	377	581	404	508	2.33425	1.68987	0.946231	0.988824	1.83529	1.08552	1.6502	0.574148	-0.136828
gene-ADAP2	350	725	500	146	257	285	653	1.46567	3.70945	2.56959	0.634763	1.15119	1.09588	3.01642	0.151473	-0.384407
gene-ADAR	1126	1273	1583	809	1559	857	1558	4.67302	4.91001	5.94258	3.25045	5.46198	2.95698	5.07969	0.514141	-0.153156
gene-ADARB1	6902	7370	6834	5862	7460	6831	7041	7.49927	8.81731	8.047	7.19902	8.14512	7.32111	7.59688	0.481501	-0.0816112
gene-ADAT1	1070	1205	1992	1094	1225	1090	1597	1.77443	1.92506	3.21727	1.73169	1.8554	1.64412	2.09408	0.426706	-0.180377
gene-ADAT2	1979	2390	1138	1480	1535	1184	1174	3.89218	5.20687	3.2184	3.78809	3.68854	3.21836	3.06183	0.150488	-0.341064
gene-ADCK1	1255	1531	1359	1266	1455	1186	1381	1.75894	2.11533	1.93986	2.04325	1.73204	1.4025	1.66485	0.576955	-0.0866357
gene-ADCK2	460	447	455	431	582	327	357	2.43306	2.37738	2.45355	2.2647	2.87771	1.60547	1.75252	0.701835	-0.0898138
gene-ADCK5	248	175	205	75	214	94	350	3.77455	2.6753	3.18644	1.12552	3.12823	1.39988	4.94208	0.626266	-0.130292
gene-ADCY1	911	1069	830	910	794	390	827	0.960907	0.967224	0.866744	0.880089	0.671154	0.315488	0.684802	0.293625	-0.261208
gene-ADCY2	4653	8416	6820	8360	3865	12189	7479	4.93093	8.05744	6.68629	9.24997	4.35885	9.0899	6.82126	0.55921	0.151372
gene-ADCY3	742	463	378	346	505	566	607	2.29636	1.68505	1.12241	1.0798	1.21117	1.62804	1.56523	0.736182	-0.0806515
gene-ADCY5	4210	3716	4514	3303	2908	4173	3508	4.87606	3.30414	3.39296	3.04714	2.86591	3.25178	2.7475	0.146668	-0.255811
gene-ADCY6	1947	1343	1783	1201	1791	1404	2059	8.66559	6.24197	8.31336	5.52121	7.603	6.04088	9.08729	0.621294	-0.100245
gene-ADCY7	1023	1066	914	525	568	913	740	2.02413	2.07658	1.98226	1.36258	1.064	1.83754	1.91834	0.0163772	-0.486262
gene-ADCY8	141	3395	5232	531	3146	310	2842	0.170708	5.6136	6.82827	0.667572	4.11874	0.291991	3.68452	0.385382	-0.193756
gene-ADCY9	10356	8100	7444	10111	8700	9068	10760	6.88011	5.49863	5.2247	6.84786	5.43216	5.67127	9.43319	0.508292	0.114595
gene-ADCYAP1R1	1051	2162	3274	1718	3023	246	2120	1.99211	3.42964	5.7232	2.91286	4.19252	0.669587	3.13052	0.648423	-0.117675
gene-ADD1	9609	10284	9195	11741	9336	9166	10177	12.4923	18.8973	17.1236	10.6275	11.2414	17.2813	17.5997	0.84993	0.0329031
gene-ADD2	726	784	374	235	319	307	814	2.12149	2.29803	1.11132	0.674489	0.869658	1.21488	2.19795	0.169906	-0.366278
gene-ADD3	19158	16650	14551	18766	13880	16679	13328	16.4857	12.3583	11.3734	38.1383	15.6329	12.0956	12.6213	0.642012	-0.0953199
gene-ADGRA1	11826	10310	8070	11622	8057	7447	7704	9.39054	8.70388	6.56755	10.8513	6.49263	5.8059	5.87318	0.454324	-0.168926
gene-ADGRA2	2162	2362	2196	1536	1980	2718	3638	7.53786	8.80571	9.88686	8.66398	8.00797	7.9161	13.0665	0.781866	0.0603944
gene-ADGRA3	1988	3285	3865	2319	2595	3050	3689	2.21222	3.26591	4.43144	2.66748	2.43173	2.69395	3.40849	0.683563	-0.0898333
gene-ADGRB1	201	103	86	187	200	167	155	0.701308	0.226366	0.350535	0.703378	0.752229	0.533979	0.59371	0.34061	0.251019
gene-ADGRB2	84	68	58	73	44	11	86	0.424263	0.198877	0.347747	0.29284	0.14207	0.02841	0.229376	0.579531	-0.139705
gene-ADGRB3	305	222	226	330	424	177	272	0.964778	1.09153	0.661507	1.0436	1.03992	0.475198	0.794394	0.563551	0.149818
gene-ADGRD1	4539	4397	2815	3800	4958	4338	2708	7.62985	9.50625	5.07299	6.84276	8.18033	7.51718	3.99419	0.989704	-0.00302419
gene-ADGRF5	5765	4613	6601	5262	6441	6782	6756	4.47713	4.5873	5.2826	4.27958	5.31852	6.38261	5.81371	0.557012	0.100093
gene-ADGRG1	1751	1769	1966	1771	2730	2142	2421	7.3225	7.43757	8.38581	7.35283	10.6639	8.32132	9.38465	0.156957	0.237474
gene-ADGRG2	2141	1692	1903	2234	1966	1562	1382	4.56277	3.43143	4.07792	4.39473	3.62736	3.35762	2.79304	0.707821	-0.0851052
gene-ADGRG3	240	297	282	162	201	234	194	0.736806	0.829057	0.901888	0.495487	0.620834	0.628571	0.523469	0.0469561	-0.411191
gene-ADGRG6	4725	4801	4947	6281	3668	6244	5453	4.65396	4.90906	4.93513	5.50338	3.5186	5.96668	4.55092	0.592679	0.113372
gene-ADGRL2	11066	13599	14046	12091	13955	14643	14641	7.04931	8.57015	7.30549	8.46129	8.40656	7.99284	7.99128	0.672304	0.0579727
gene-ADGRL3	1969	1762	1312	1709	1854	1037	1290	4.39734	3.44144	2.60884	3.59074	3.44044	1.88273	2.49853	0.519558	-0.152151
gene-ADGRL4	5814	4578	4362	7004	5013	7368	4811	5.12921	7.85891	3.92588	6.29366	4.58735	6.06161	4.00515	0.319981	0.220042
gene-ADGRV1	246	75	246	203	190	120	212	0.62364	0.099107	0.475164	0.202758	0.198416	0.076955	0.191525	0.851378	-0.0502656
gene-ADHFE1	1222	804	863	756	1108	1089	982	6.20608	4.06403	4.47344	3.87439	4.96004	5.17478	4.61786	0.965718	-0.00887703
gene-ADI1	2230	1789	2315	2572	3199	2325	3058	14.8319	11.964	15.7057	16.9864	19.8778	14.3663	18.8508	0.0805977	0.31509
gene-ADIPOQ	15534	10159	9999	12986	13800	19136	11223	58.2706	38.3146	38.2535	48.3574	48.3523	66.68	39.0184	0.421284	0.181453
gene-ADIPOR1	1513	1441	1428	1193	1557	1374	1939	7.48057	7.20263	7.58058	5.84619	7.23484	6.33581	9.17745	0.979245	0.00408318
gene-ADIPOR2	9297	10674	12059	9685	12029	12249	14161	27.4023	31.4938	33.4789	28.389	32.3957	33.7873	38.4919	0.433612	0.115718
gene-ADIRF	3338	7741	4785	1338	8170	23	17827	42.9895	100.139	62.8456	17.0595	98.3776	0.238391	212.668	0.864056	0.0294089
gene-ADK	5274	6300	6270	6304	5687	4715	5852	29.2153	35.6412	34.1233	35.4024	30.0556	23.7689	30.6582	0.615565	-0.0895941
gene-ADM	726	794	676	814	783	1627	695	10.4639	11.5073	9.93515	11.708	10.5466	21.7895	9.28959	0.292227	0.264618
gene-ADNP	7845	7260	6793	8783	5468	7355	8102	6.13379	5.26143	4.94394	6.84294	3.61173	5.25356	5.3943	0.99756	-0.000607407
gene-ADNP2	3398	3288	3844	2346	3273	3508	4406	4.2735	3.81228	4.40231	3.2546	3.34004	3.86281	4.7494	0.594482	-0.0952754
gene-ADORA2A	278	524	479	856	728	858	905	0.40947	0.730393	0.927955	1.26491	0.9256	1.0887	1.2445	0.00139892	0.721521
gene-ADORA2B	865	816	558	857	849	1439	715	2.47499	2.57582	1.87886	2.52874	2.46334	3.89012	1.96744	0.317666	0.244217
gene-ADPGK	1182	1612	1355	1017	1524	1022	1258	4.0841	5.31176	5.04152	3.14492	5.02904	3.32609	3.6652	0.313863	-0.196871
gene-ADPRH	347	184	284	422	190	468	458	2.62555	1.17806	1.9893	2.79712	1.21307	2.90415	2.93207	0.299261	0.273436
gene-ADPRHL1	9191	8212	9370	17188	12274	2662	6776	29.5626	39.2756	27.3599	101.587	30.0525	4.65497	14.1645	0.811506	0.0638101
gene-ADPRHL2	644	526	612	672	808	531	868	2.3575	1.91643	2.37912	2.66644	2.83965	1.70468	2.8036	0.343384	0.194025
gene-ADPRM	207	194	237	306	337	329	956	0.991261	0.675873	1.01263	1.49538	1.55359	1.13257	2.53902	0.0189164	0.622532
gene-ADRA1A	504	400	236	313	537	479	429	0.845794	0.663362	0.351867	0.533354	0.811071	0.882812	0.670631	0.628317	0.11955
gene-ADRA1B	588	542	562	762	519	698	505	2.51804	2.33129	2.45478	3.26147	2.09519	2.7755	2.00573	0.677983	0.0943464
gene-ADRA1D	802	515	563	919	987	344	758	1.59282	1.02649	1.13945	1.91724	1.8312	0.63326	1.39364	0.581761	0.144873
gene-ADRA2A	966	1311	1152	949	809	1384	1636	3.49665	4.77106	4.254	3.40929	2.73572	4.6559	5.49122	0.966009	0.00942997
gene-ADRA2C	384	446	510	239	487	489	763	0.919472	1.07547	1.24809	0.56827	1.09183	1.08986	1.6966	0.844558	0.0494422
gene-ADRB1	354	396	373	265	287	432	238	1.06175	0.948723	1.85035	0.605003	1.82442	1.42338	0.506801	0.310109	-0.238747
gene-ADRB2	870	1941	1511	1948	1559	1345	1560	2.27669	4.35958	3.44824	6.02946	3.43121	3.25938	3.64526	0.685742	0.09845
gene-ADRM1	844	3337	2668	541	7826	3885	4427	7.03624	28.4726	23.374	4.5096	61.9615	31.1916	35.3226	0.281309	0.275869
gene-ADSL	5736	5350	5539	9327	5498	2531	5827	46.3118	43.7232	18.4009	76.7261	41.5892	5.73612	43.631	0.889541	0.0365519
gene-ADSS	2133	4783	5064	2349	5614	3255	7019	3.3569	3.93368	4.73194	3.88257	13.4782	2.28448	6.03012	0.779533	0.0735175
gene-ADSSL1	17618	10725	10166	19627	4898	13849	12654	20.5929	11.9672	13.6186	24.2376	5.32755	15.8654	17.3687	0.969959	-0.0100403
gene-ADTRP	66	31	53	35	80	422	30	0.446197	0.197055	0.346063	0.21991	0.523336	2.72475	0.177525	0.179408	0.300319
gene-AEBP1	4283	2873	2259	3483	3153	3111	3116	40.6789	23.6364	18.7359	33.8511	26.4105	28.9973	24.4828	0.969301	0.00842571
gene-AEBP2	2889	5081	4182	3581	2894	5943	5194	2.98232	4.51744	10.7876	3.47395	3.31471	4.70847	4.70568	0.808937	0.0569335
gene-AES	1327	1050	1429	1087	1528	900	1412	19.3794	17.9574	22.6865	16.8884	20.8435	13.2033	19.3007	0.749707	-0.0682927
gene-AFAP1	9331	8792	7367	9380	8053	8151	9820	7.88412	8.50889	6.85088	10.5966	6.86159	6.39276	9.12588	0.869623	0.0260982
gene-AFAP1L1	3858	2975	3635	6869	2994	1049	4407	19.6814	14.384	18.4009	31.316	13.507	4.89668	21.9029	0.81669	0.0620932
gene-AFAP1L2	3354	4096	3909	3028	5956	5603	4059	1.66667	3.55385	3.1186	2.1383	3.3827	3.43907	3.27851	0.344658	0.205839
gene-AFDN	23922	29780	33797	16974	29569	15944	34974	12.5233	10.3073	18.6944	9.25787	16.1657	6.39818	19.2205	0.307715	-0.237894
gene-AFF1	17107	8695	14779	13131	9974	6651	15389	13.3969	5.52839	8.24134	12.8979	8.34415	4.18097	11.7939	0.417111	-0.204047
gene-AFF2	8314	11715	7221	9630	6516	10600	7516	8.43984	12.0878	6.7608	9.53415	7.00019	10.6066	6.46785	0.729219	-0.0778956
gene-AFF3	2301	1995	2120	3435	1717	2038	2494	2.43673	3.5402	2.45089	4.07573	1.98956	3.02411	3.24759	0.611817	0.120434
gene-AFF4	4554	5552	5218	4712	5992	4010	6605	5.68178	6.06765	5.87975	5.36591	6.03062	3.56724	7.02088	0.926531	0.0168807
gene-AFG1L	2315	2603	1883	1815	1776	1960	2063	2.84886	3.14341	2.43599	2.3865	1.95735	2.21841	2.40051	0.08891	-0.259212
gene-AFG3L2	7330	6815	7277	8955	8778	9151	8648	26.5201	24.7901	26.8527	32.1642	29.6647	30.7595	28.998	0.056634	0.264498
gene-AFTPH	3765	5207	4207	3385	3998	3575	6432	4.24685	7.24623	5.93351	5.31843	6.15413	5.48554	7.95599	0.781288	-0.056732
gene-AGA	1741	1999	1333	1450	1937	1856	1897	3.33514	5.77577	3.57036	3.28411	4.56822	3.74631	3.75033	0.832471	0.0367432
gene-AGAP1	16111	16058	13964	14418	13100	13611	15482	7.61093	8.13636	6.74008	6.98756	5.83307	5.58319	7.80913	0.286631	-0.141389
gene-AGBL1	3108	6425	5822	3237	2518	2249	1652	2.59346	6.49288	4.58844	2.6634	2.44237	1.76731	2.1107	0.00465029	-0.71961
gene-AGBL5	344	269	283	163	375	288	375	2.1127	1.57987	1.72107	0.891434	2.07868	1.61624	2.12141	0.883647	-0.0358749
gene-AGFG1	4142	4436	4270	4159	3844	4812	5371	9.27778	10.252	11.2395	13.6461	8.99852	13.5378	14.3479	0.751866	0.0427145
gene-AGGF1	1464	1256	1370	944	1540	1810	1530	2.53547	1.89316	2.76396	1.59936	2.22343	2.6067	2.9009	0.850084	0.0381454
gene-AGK	1453	1599	1530	1952	1688	1442	1601	6.08914	6.16226	5.72723	10.0496	6.74477	4.70763	5.90354	0.624962	0.0927677
gene-AGL	25522	19247	22475	49438	22255	42268	30711	30.6346	23.4446	28.2269	57.7394	27.0931	46.9606	35.4746	0.05341	0.474077
gene-AGMO	201	289	160	171	363	206	203	0.497714	0.765576	0.502052	0.357163	0.859607	0.553218	0.631541	0.823067	0.0580342
gene-AGO2	4619	5423	4536	5507	4257	6449	6364	4.77142	5.36034	4.38952	4.72972	5.27427	4.48754	4.91586	0.368211	0.158885
gene-AGPAT2	1604	2691	1910	1195	4152	1077	4545	6.82071	11.5085	8.28546	5.04484	16.4964	4.25273	5.18277	0.533389	0.167101
gene-AGPAT3	6459	6799	7047	7610	8167	7356	5703	4.60762	6.32576	7.16559	7.40293	6.47212	6.05041	4.5236	0.756608	0.0597207
gene-AGPAT5	6000	5064	5099	5223	4174	6257	6606	4.46619	3.41675	5.62131	4.31125	3.99244	4.89567	6.23184	0.977441	0.00506694
gene-AGPS	7152	9105	10798	5652	11037	4121	15328	6.94881	9.2026	9.79117	5.03278	9.95419	3.51955	13.1384	0.874196	-0.0415226
gene-AGR2	29	42664	50889	3245	41671	55	88704	0.36036	562.492	672.189	40.7201	492.807	0.664263	1139.19	0.988906	-0.00182141
gene-AGR3	5	621	693	47	199	3	1355	0.013299	2.70386	2.8682	0.194208	0.792321	0.005311	5.71934	0.846886	-0.0327464
gene-AGRN	6314	3293	4006	3241	6711	2847	5505	17.0712	8.91768	12.0254	8.43943	15.208	6.4974	12.4638	0.919604	-0.0256209
gene-AGT	463	355	269	906	203	3013	428	1.78748	1.37906	1.05743	3.47557	0.728405	10.8317	1.53065	0.0590441	0.468314
gene-AGTPBP1	4504	2399	4779	2851	3360	2736	5175	4.35883	1.99307	6.19453	2.71817	2.86073	2.0652	4.79863	0.543327	-0.146439
gene-AGTR1	2401	804	2283	2671	1507	4897	2897	1.69995	2.46926	2.10829	2.65131	1.18356	3.65819	2.60084	0.194468	0.347537
gene-AGTR2	3762	1754	2534	4878	3328	2766	4007	2.5957	1.09007	1.48402	3.03302	1.75517	1.5314	2.15447	0.209275	0.312759
gene-AGTRAP	926	388	558	846	745	1259	757	4.65216	1.93903	3.2812	4.48103	4.61962	10.8489	3.69656	0.212433	0.320137
gene-AGXT2	333	104	264	218	264	46	324	1.53802	0.451952	1.2049	0.950293	1.10327	0.191975	1.36988	0.790283	-0.0687383
gene-AHCY	7176	7219	4854	7482	6594	5387	6190	39.3547	39.803	27.1235	28.984	33.7845	27.4392	22.3378	0.942063	-0.0150386
gene-AHCYL1	1953	1705	1991	1523	2701	2179	3241	6.36711	5.89391	6.43346	5.14803	9.99382	5.983	8.95368	0.239109	0.243091
gene-AHCYL2	3930	3995	3377	4399	4212	3208	3888	15.3447	10.8755	12.0609	11.7736	13.0408	7.06026	8.87006	0.861943	0.0321682
gene-AHDC1	365	425	285	264	361	506	300	1.19381	1.39593	0.950245	0.854103	1.10101	1.53696	0.907611	0.915796	-0.0254344
gene-AHI1	3714	3816	3841	3480	3303	4474	4232	6.45988	5.25093	6.18628	5.68402	4.67301	6.25589	6.17941	0.959767	-0.00728942
gene-AHR	5817	10199	8577	7479	12568	13199	11414	8.21155	10.8013	8.7191	4.08378	14.1658	13.5859	3.52905	0.141308	0.319518
gene-AHRR	295	594	801	251	337	92	789	1.12062	1.43765	1.283	0.345543	0.867638	0.472688	1.32268	0.290998	-0.276288
gene-AHSA1	2201	2283	1792	2766	2487	2979	2162	22.0888	23.0351	18.3376	27.5548	23.3125	27.7709	20.1092	0.205201	0.247036
gene-AHSA2	976	1159	1389	1170	1082	2232	1955	1.21107	1.36642	1.76241	1.50749	1.27009	2.67757	2.33474	0.208747	0.296187
gene-AIDA	5583	5411	4593	4995	5936	6125	6167	10.1038	9.12372	7.69831	8.61448	10.5058	9.29118	10.2633	0.347578	0.116118
gene-AIF1L	2274	1735	1113	1908	2259	1420	1081	9.99993	6.89967	10.8213	10.5442	6.19653	9.41337	5.71972	0.915332	-0.0272362
gene-AIFM1	3997	4333	3882	5165	4316	4028	4516	10.5576	11.0503	11.0229	12.5353	11.767	9.61783	11.1126	0.526742	0.109391
gene-AIFM2	1024	683	911	1193	645	1067	759	3.58319	2.69859	3.28856	3.57161	2.3683	3.91982	2.87897	0.879343	0.0374967
gene-AIG1	4589	4508	4736	6616	5539	4916	4940	35.9184	35.5643	37.315	52.5703	41.6043	36.0549	35.8127	0.302298	0.200137
gene-AIMP1	2684	2990	2561	3046	3162	3032	2971	17.1897	15.827	6.44134	23.0443	20.2177	16.3724	4.4889	0.411519	0.116147
gene-AIMP2	3648	3285	2994	4018	3664	3971	4002	43.6661	39.5501	36.5357	37.4213	40.9633	44.1497	35.936	0.187843	0.194956
gene-AIP	615	525	396	372	568	735	626	5.3605	4.57532	3.5184	3.23063	4.62439	5.98152	5.00928	0.685289	0.0923284
gene-AJAP1	150	80	62	102	110	32	70	0.596319	0.262604	0.21004	0.313669	0.345331	0.282131	0.222882	0.618894	-0.131042
gene-AK1	14440	9521	8648	15495	9853	11367	8412	158.132	134.03	95.2322	167.681	104.403	115.194	86.62	0.88987	0.0338617
gene-AK2	6507	7242	6123	5851	7591	7287	6967	53.5722	54.2647	51.3557	47.6804	54.6448	55.7922	53.2028	0.839651	0.026791
gene-AK3	459	604	810	357	459	485	873	0.518115	0.785354	0.8763	0.413924	0.49324	0.474349	1.01668	0.457894	-0.184963
gene-AK4	937	1084	1166	789	1649	1471	1270	2.19486	2.55522	2.7599	1.79438	3.60408	3.29017	2.72383	0.40018	0.186496
gene-AK5	203	173	183	295	281	175	103	0.636155	0.542583	0.707699	1.6538	1.01104	0.740884	0.4109	0.694289	0.105286
gene-AK6	1208	574	1224	810	1814	681	1416	7.7254	2.06173	7.36519	6.30037	12.9394	2.26135	7.8332	0.689342	0.105595
gene-AK8	187	77	136	438	112	150	78	1.3441	0.476836	0.863267	3.35638	0.694957	0.875305	0.453772	0.447968	0.192451
gene-AKAP1	5656	4857	4211	6042	5252	7358	4929	8.85771	11.1178	7.37307	8.70028	6.76203	13.3345	7.00016	0.326211	0.199269
gene-AKAP10	2127	2716	2569	2589	1885	2676	2791	4.85621	6.30724	5.46315	5.68435	4.07229	5.42071	6.02062	0.911541	-0.0207442
gene-AKAP11	8288	8525	8349	8744	7760	11019	11741	7.12913	7.40681	7.01287	7.33421	5.94088	8.23853	8.98973	0.286083	0.167025
gene-AKAP12	34778	24484	15847	28732	32665	34857	19394	47.5256	33.6717	21.8394	39.2506	41.8284	29.1882	24.713	0.591618	0.132617
gene-AKAP13	32363	28334	28688	30965	27015	36200	32978	25.8297	23.3474	23.218	25.8706	22.877	27.7334	24.4145	0.724578	0.0542437
gene-AKAP17A	2723	3277	3014	2603	2505	3591	3775	8.21482	9.81729	8.83182	7.57085	6.83942	9.82007	9.96313	0.962245	0.0080517
gene-AKAP6	3480	3190	2897	4253	3493	5951	1975	3.62778	3.92349	3.25239	5.34563	3.8102	6.23684	2.63019	0.474583	0.183908
gene-AKAP7	2548	2953	2806	2119	2694	3221	2479	4.71729	4.90718	4.88731	3.72947	4.89885	3.58794	3.82682	0.562348	-0.0989255
gene-AKAP9	8244	9728	10235	6829	7624	10477	11545	4.13383	5.05385	5.27227	3.45914	3.73036	5.58568	5.57522	0.644154	-0.0834247
gene-AKIP1	131	169	161	130	180	132	130	1.7354	2.18739	2.3253	1.30873	1.71381	1.6546	1.48206	0.676692	-0.0985231
gene-AKIRIN2	2669	2918	2162	1855	2376	1742	2553	5.20237	5.05237	4.1395	3.61709	4.27084	2.72386	4.76909	0.114984	-0.277475
gene-AKNA	563	509	389	309	418	544	485	2.63182	2.10751	1.67891	1.2773	1.61656	1.60576	1.98959	0.469408	-0.155648
gene-AKNAD1	46	105	72	86	97	43	67	0.162173	0.604803	0.230293	0.487584	0.266374	0.109285	0.180613	0.95085	-0.0165226
gene-AKR1A1	3535	5578	3521	3071	4653	3319	3388	6.41967	12.6707	6.50443	6.48769	19.4772	9.74913	6.69673	0.340803	-0.202309
gene-AKR1D1	8857	9076	10946	18296	4342	11712	14557	70.7475	90.8538	38.378	52.2965	31.701	86.5085	108.784	0.483061	0.186166
gene-AKR7A2	539	514	553	705	741	766	748	7.73179	6.7587	8.06294	9.4068	9.97377	9.88932	9.36583	0.00789827	0.396519
gene-AKT1	5982	5402	5518	6257	5984	8009	7418	22.6978	20.6082	21.3557	23.5682	21.2104	28.2308	26.0875	0.104297	0.237081
gene-AKT3	6810	8566	7896	7814	6545	13089	11155	4.94659	5.93687	5.40582	5.40156	4.35536	8.82088	6.79631	0.316081	0.215843
gene-AKTIP	933	1483	1308	1439	1177	1719	1577	2.00483	5.85363	2.91892	2.6437	2.30516	3.58049	3.05959	0.38224	0.179833
gene-ALAD	836	944	994	705	1255	769	1303	9.81038	8.25519	10.7937	8.18482	11.5338	8.40619	14.193	0.794584	0.0568016
gene-ALAS1	4309	12620	15570	5531	11882	4416	15583	14.4715	42.3042	53.1519	18.3072	36.8652	13.8322	48.1584	0.597844	-0.141522
gene-ALB	149	243	132	3840	96	161	504	0.348596	0.651676	0.279122	15.7383	0.176589	0.406528	0.919599	0.0411146	0.435372
gene-ALCAM	7473	5941	5192	4305	11188	6674	6900	14.811	11.5938	9.84804	3.85085	9.93549	13.7925	11.3587	0.580692	0.132981
gene-ALDH18A1	6072	6922	5993	7429	6862	3906	5108	12.3029	15.1739	13.0937	15.5623	14.811	6.98769	11.8352	0.6729	-0.0980051
gene-ALDH1A1	174	2683	3532	542	2967	26	4003	0.61415	13.4352	17.9154	2.67584	9.80891	0.083403	13.1342	0.848635	-0.0331223
gene-ALDH1A2	442	317	308	231	190	277	117	1.49647	1.08323	1.00061	0.698043	0.541583	0.806132	0.322944	0.0562517	-0.499646
gene-ALDH1A3	5414	8278	8935	7997	6866	9348	9814	15.9346	24.4967	26.8235	23.3665	18.8769	25.5582	26.7715	0.580944	0.111372
gene-ALDH1L2	1316	1472	910	1570	3408	323	735	3.92398	5.44569	3.37322	5.18861	8.64613	1.13351	2.65415	0.680571	0.106554
gene-ALDH2	11933	15091	14807	10979	17645	12840	11479	87.2772	110.965	110.448	79.7118	120.545	87.2308	77.8089	0.658178	-0.0887329
gene-ALDH3B1	328	990	445	64	378	15	451	1.70107	4.74662	2.23947	0.280197	1.95257	0.06674	2.40847	0.123023	-0.354836
gene-ALDH4A1	1868	1749	1825	1656	2378	1436	2122	7.3547	6.93054	7.84568	6.60956	8.74556	5.28031	7.87224	0.908943	0.0220749
gene-ALDH5A1	1795	1773	1297	1932	1495	1149	2265	5.42407	5.27338	3.75329	5.94621	3.80626	3.30172	6.29303	0.882419	0.0336667
gene-ALDH6A1	7673	6587	6492	7946	7015	8467	7806	29.8665	25.7775	25.7715	30.7039	25.5055	30.6132	28.1594	0.396104	0.131392
gene-ALDH7A1	6779	3672	7287	4544	9543	5803	9014	38.5647	20.9994	42.2799	25.6617	50.7101	30.6678	47.5259	0.520442	0.158668
gene-ALDH8A1	70	68	90	115	73	103	138	0.198668	0.189331	0.286465	0.308915	0.209078	0.293855	0.402265	0.263191	0.288916
gene-ALDH9A1	4844	3310	3224	3999	5015	3337	3004	25.8029	17.2687	17.4588	23.1299	24.7833	15.4505	14.3096	0.992458	-0.00217114
gene-ALDOB	88	154	386	867	224	167	193	0.630901	1.1158	2.84886	6.23475	1.51053	1.12267	1.29292	0.318557	0.246901
gene-ALDOC	8314	7997	7487	6701	15214	12400	11169	90.6854	89.5019	84.6842	74.1769	157.491	127.579	114.386	0.0850006	0.374633
gene-ALG1	599	904	811	731	722	880	1018	3.78523	5.9055	5.26252	4.73443	4.56454	5.10924	6.21586	0.732799	0.065592
gene-ALG11	941	999	979	954	1279	1028	1378	4.17468	4.49774	4.3309	4.32492	5.1617	4.94778	6.56491	0.214824	0.19075
gene-ALG12	2489	2902	2466	2231	2623	3564	2035	6.97265	5.98489	7.39946	5.03508	6.74664	9.48153	4.36863	0.906138	-0.0250071
gene-ALG13	494	490	509	593	546	378	509	12.2771	13.0467	12.8629	15.1817	12.8023	8.32646	11.3197	0.993405	0.00180106
gene-ALG14	187	217	241	124	214	129	143	2.68637	3.30896	3.77532	1.8973	3.01401	1.67835	1.9255	0.124484	-0.375647
gene-ALG2	1001	1586	57	1487	310	1675	256	0.52648	0.851072	0.367762	2.81764	1.84502	1.04138	1.51476	0.905593	0.0268903
gene-ALG3	567	506	483	543	777	594	704	4.15567	3.61686	3.55932	4.1687	5.61224	3.97218	4.8509	0.148423	0.258453
gene-ALG5	1305	2097	2128	1316	2509	1563	2712	3.64294	6.4369	7.49861	3.67012	6.60754	6.07063	9.3905	0.803886	0.0587453
gene-ALG6	509	535	574	382	447	508	473	2.83679	2.8518	2.72551	2.24081	2.50702	2.69313	2.12292	0.108728	-0.262443
gene-ALG8	1018	1102	915	920	928	895	1013	4.41194	4.45487	3.9914	4.11491	3.63404	3.43346	3.97951	0.361448	-0.129217
gene-ALG9	1930	1816	1269	1759	2889	2009	1926	11.2694	10.6607	7.56028	10.2007	15.7624	10.8996	10.4253	0.227238	0.261848
gene-ALK	84	97	119	128	47	85	75	0.294524	0.525677	0.348764	0.406161	0.131142	0.21665	0.226245	0.618323	-0.133665
gene-ALKAL2	115	166	180	114	184	487	282	1.0335	1.50252	1.65708	1.01852	1.54875	4.36552	2.34274	0.179547	0.360071
gene-ALKBH1	1125	907	888	1147	718	948	1161	1.9384	2.14151	1.82353	2.56414	1.48154	2.41916	2.12254	0.997364	-0.000709345
gene-ALKBH2	269	432	292	262	358	569	277	0.468012	1.03016	0.746185	0.929431	0.666909	0.97532	0.859871	0.768699	0.0753803
gene-ALKBH3	2449	2506	2502	2357	2425	2109	2722	2.02099	3.07628	2.0663	2.08175	1.92864	1.68123	2.19213	0.562837	-0.0783709
gene-ALKBH4	727	866	586	794	692	651	706	3.52655	4.19724	2.87018	3.80628	3.12903	2.89847	3.16669	0.82867	-0.0435306
gene-ALKBH5	4705	5320	5610	3917	5634	11145	7740	16.8881	19.2123	20.7761	15.9938	19.2208	38.5402	25.519	0.250054	0.279254
gene-ALKBH8	584	714	523	481	654	794	676	1.32654	2.66655	2.0805	1.00194	2.09078	2.31171	2.09812	0.792734	0.0517106
gene-ALOX5	186	337	290	133	300	313	233	1.03973	1.7427	1.79954	0.664352	1.60969	1.36624	1.33895	0.638807	-0.121565
gene-ALOX5AP	184	237	126	142	189	200	125	1.70905	2.21812	1.19202	1.30754	1.63233	1.73346	1.10852	0.654423	-0.114316
gene-ALPK1	716	3157	6904	1238	1035	1929	5700	1.0272	2.90471	7.2397	1.66792	1.6861	2.70178	5.94248	0.384967	-0.220463
gene-ALPK2	3557	2422	2606	5531	1149	1550	2125	3.33542	2.37253	2.60197	5.19057	1.00521	1.36578	1.88242	0.832817	-0.0564687
gene-ALPK3	10753	5606	6333	11419	7073	13161	6603	16.4627	8.05862	8.20783	13.7579	9.31364	18.0889	7.98055	0.411908	0.209959
gene-ALPL	810	237	301	297	138	75	220	6.20938	1.82215	2.35479	2.25623	0.983744	0.528229	1.56196	0.0423244	-0.534474
gene-ALS2	1787	1746	1759	1890	1621	2247	1797	3.62868	3.40115	3.60543	3.76185	3.2438	4.11101	3.32202	0.727399	0.0606937
gene-ALS2CL	3566	2245	2855	2483	3082	3694	3621	8.17381	4.3844	5.39835	5.27037	7.11494	8.17276	6.89494	0.641094	0.0913611
gene-ALX1	226	693	298	337	238	368	481	1.78254	5.48742	2.36509	2.62277	1.72655	2.6984	3.50482	0.634494	-0.126398
gene-ALX4	275	1454	1329	531	260	300	1314	0.239037	2.0826	1.99446	0.709852	0.37643	0.441254	1.61834	0.22782	-0.312456
gene-ALYREF	827	776	631	511	2768	606	898	10.2239	9.38281	9.51739	6.10232	40.952	6.7762	10.0304	0.287423	0.28378
gene-AMACR	1323	643	1255	835	1576	630	1481	3.10258	1.07088	2.97955	1.83496	3.89996	0.752384	2.37098	0.968139	0.010447
gene-AMBRA1	7396	7932	8534	6744	7051	7172	10030	5.57361	4.05813	4.20784	3.05882	3.54411	3.2653	4.622	0.603451	-0.0774839
gene-AMD1	10402	8901	12388	10083	11188	13088	12385	10.7714	8.81152	12.9089	10.2818	11.507	12.4785	12.6038	0.58018	0.0921528
gene-AMDHD2	2650	2236	2229	2399	2910	3983	2941	10.9746	9.30701	9.41162	9.86188	11.254	15.3217	11.2871	0.136828	0.280135
gene-AMER1	318	220	276	128	380	243	261	0.511985	0.356612	0.452797	0.204649	0.571531	0.363443	0.389203	0.712394	-0.0960292
gene-AMER2	389	349	261	189	313	147	296	0.450281	0.40514	0.30741	0.216216	0.338204	0.157804	0.316631	0.147902	-0.363952
gene-AMER3	1350	877	912	1307	783	873	1051	2.28833	1.37539	1.83608	2.41808	1.25897	1.52296	1.6884	0.802872	-0.0592394
gene-AMFR	3812	3884	4151	3941	3913	5707	5221	15.3436	14.5132	15.1241	13.7907	13.7242	19.9764	18.1048	0.26121	0.18512
gene-AMIGO2	255	226	203	222	170	220	258	1.57692	1.4079	1.27873	1.36049	0.980875	1.26436	1.47766	0.702192	-0.0827691
gene-AMMECR1	4696	6336	5713	4019	5358	5359	6312	4.74429	5.89706	4.33058	3.678	4.49812	3.66691	4.41458	0.458515	-0.118211
gene-AMMECR1L	4368	4479	4339	3992	4431	5114	4947	8.7126	9.78431	8.95121	8.76365	8.82847	10.5062	9.68719	0.775544	0.0319953
gene-AMN1	2856	2556	2630	1965	2406	1714	2651	3.65862	3.60839	3.05569	2.57514	3.85114	2.69202	2.8897	0.0824696	-0.298377
gene-AMOT	3626	5246	3218	2611	3501	3348	3539	3.74196	5.31446	3.28918	2.89907	3.31072	3.27008	3.47144	0.109702	-0.298022
gene-AMOTL1	3457	2980	3513	3038	3105	3982	3789	4.81935	4.56923	4.82545	4.50048	4.21284	4.80114	4.72386	0.870069	0.024888
gene-AMOTL2	1214	882	819	872	942	1297	1083	3.60872	2.64659	2.45669	2.57329	2.4399	3.71496	4.20472	0.774898	0.058045
gene-AMPD1	348	292	208	569	206	281	664	1.61629	1.36335	0.983977	2.62357	0.889542	1.21303	2.67886	0.255359	0.304358
gene-AMPD2	1545	1298	1132	964	1354	1129	1650	6.16632	6.00049	4.60952	4.05867	5.07383	4.32446	7.12077	0.63082	-0.0907733
gene-AMPD3	1169	2116	1894	2041	1327	7110	1739	2.63819	4.29673	4.28973	4.68262	2.53001	14.6324	3.78459	0.19216	0.347944
gene-AMT	413	302	444	200	273	145	235	4.24541	3.15009	4.77855	2.07085	2.65814	1.37832	2.25286	0.00923137	-0.635735
gene-ANAPC1	3342	2873	2427	3260	3500	3646	3279	6.58392	5.52713	4.86547	6.27374	6.46164	6.79794	6.0864	0.236462	0.19524
gene-ANAPC10	527	540	629	691	566	685	571	6.39975	6.29378	8.25227	8.08238	6.46021	7.64183	5.9561	0.600261	0.105488
gene-ANAPC13	518	379	333	323	1003	433	135	7.4161	5.44082	4.84929	4.57756	13.4016	5.74418	1.79357	0.767176	0.0780619
gene-ANAPC15	756	863	652	471	1028	683	786	14.3963	16.534	12.673	8.8996	18.3059	12.0864	13.8885	0.806717	-0.0556898
gene-ANAPC16	1507	1082	1280	1969	1096	1435	1794	13.8305	7.05464	10.8002	20.0759	6.09842	13.0025	15.8347	0.390426	0.197091
gene-ANAPC2	1832	1825	1513	1642	2268	1912	2073	2.96129	2.96535	2.49445	2.6347	3.42374	2.87075	3.10442	0.344843	0.144463
gene-ANAPC4	1775	2685	2168	1449	2908	1261	1880	3.10538	4.51553	3.86121	2.39723	4.72766	1.97464	2.94142	0.430461	-0.192529
gene-ANAPC5	845	828	697	749	813	855	890	3.79716	3.83397	3.36469	3.41702	3.69775	3.59397	4.0769	0.844748	0.0276179
gene-ANAPC7	1276	1439	946	1740	1717	1883	1594	6.96888	7.89428	5.29658	9.44878	8.76481	9.55977	8.06763	0.0309161	0.411247
gene-ANGEL1	2559	5139	2334	5484	2852	2104	2788	2.24391	4.76918	2.06693	4.96646	2.50473	1.74028	2.30091	0.99622	-0.00125757
gene-ANGEL2	3495	3976	3559	3591	3636	3167	3321	9.73685	12.3934	9.8732	8.81385	10.5893	9.56152	7.54065	0.465046	-0.114385
gene-ANGPT1	1217	467	420	324	432	284	269	3.39623	1.67827	1.47139	1.43277	1.4331	0.87191	0.722285	0.0176244	-0.632345
gene-ANGPT2	1603	1445	1484	1321	1423	2087	1613	5.5176	4.96641	5.18258	4.48637	4.40466	6.64571	5.06488	0.80287	0.0459048
gene-ANGPT4	615	657	524	256	338	340	426	2.58453	2.13967	2.27054	0.917981	1.55638	1.35272	1.66212	4.34281e-05	-0.747777
gene-ANGPTL1	2803	2914	1428	2681	2898	1143	1335	9.41372	10.3034	4.5888	8.11552	8.13634	4.49565	3.85317	0.611947	-0.134883
gene-ANGPTL2	12847	13251	9679	14286	15359	14954	9661	25.1272	26.0578	19.308	27.7381	28.0593	27.1691	17.5128	0.530795	0.135882
gene-ANGPTL4	6520	3980	2729	3604	1225	2066	2126	17.4057	8.93123	8.94744	9.44364	4.03729	7.05506	5.99332	0.037354	-0.553407
gene-ANGPTL5	186	339	223	85	283	123	93	0.720373	1.2414	0.936437	0.542095	1.01165	0.662519	0.402774	0.151637	-0.384275
gene-ANGPTL7	112	151	137	109	45	396	165	0.482736	0.655309	0.607307	0.465725	0.182841	1.60157	0.663445	0.604428	0.133332
gene-ANHX	266	142	184	103	116	305	317	1.00408	0.576697	0.64003	0.359111	0.388053	1.01776	1.04627	0.976663	0.00784834
gene-ANK1	4796	6562	3333	5396	3466	4725	4761	9.55952	14.2654	7.50788	13.1776	6.62923	8.86724	8.48801	0.71245	-0.0847193
gene-ANK2	14847	11799	10210	16021	14391	14304	11887	14.846	11.6048	8.13036	11.92	12.4769	11.168	8.97618	0.450332	0.153492
gene-ANK3	14549	12555	13641	16277	12776	10764	13575	17.947	15.3733	17.8373	20.5739	15.4146	12.3122	16.0986	0.842011	-0.0394578
gene-ANKDD1A	147	279	319	185	268	236	428	0.961591	1.76508	2.09251	1.11847	1.60527	1.36209	2.50532	0.800983	0.0655824
gene-ANKDD1B	810	837	2037	344	1386	128	2657	1.27856	1.99617	2.93109	0.420951	1.68042	0.129252	3.2798	0.775671	-0.0693132
gene-ANKEF1	209	123	115	131	76	81	47	0.562533	0.36796	0.177829	0.517523	0.155639	0.112045	0.064896	0.141014	-0.394438
gene-ANKFY1	10514	11787	9237	10912	12767	13943	10944	15.1011	17.0466	9.78875	15.4215	17.3274	15.78	14.4593	0.32775	0.160363
gene-ANKH	4585	4332	3537	6191	5238	8218	4260	3.17721	2.45	2.13516	3.93079	2.18717	4.20509	1.98124	0.0915429	0.385906
gene-ANKHD1	11196	10278	11058	11241	12451	12326	12961	12.4451	10.921	10.4484	13.681	14.3394	10.3812	12.4174	0.22053	0.13261
gene-ANKIB1	5287	4597	4746	4238	5188	5757	4645	5.40438	4.72317	4.8443	4.36131	6.02986	5.68385	4.26009	0.946943	-0.0105455
gene-ANKK1	122	244	102	16	192	32	66	0.350423	0.707968	0.287017	0.035253	0.676042	0.066166	0.557036	0.213869	-0.297817
gene-ANKLE1	148	124	51	67	145	31	64	1.10663	0.891569	0.348511	0.462702	1.03737	0.224108	0.396575	0.464998	-0.189214
gene-ANKLE2	2851	3340	3067	3264	2722	5487	4003	5.69049	5.73014	5.76393	6.11219	5.04547	8.74553	6.52777	0.291211	0.228391
gene-ANKMY2	2838	2578	2219	2984	2220	2660	2735	9.87562	9.27168	7.63732	10.4935	7.65572	9.05627	8.54739	0.876853	0.028461
gene-ANKRA2	3818	2338	4996	2928	5309	2949	5961	8.31929	5.8121	12.6663	7.47874	12.2401	6.80671	10.0259	0.705068	0.0951458
gene-ANKRD1	3979	7577	4737	9954	6622	50285	5375	19.0451	37.1852	21.7064	35.3506	24.1181	192.153	22.3485	0.0314697	0.548405
gene-ANKRD10	8886	7086	6525	8948	3554	11843	7361	8.42816	13.2527	4.81845	6.65214	2.34754	9.82478	13.2741	0.892281	0.0350361
gene-ANKRD11	7601	8454	8589	8049	5085	10388	13109	6.20578	6.65	5.42177	6.90181	4.49355	6.4331	6.2362	0.73433	0.0785751
gene-ANKRD12	2232	2396	2389	2104	1381	5805	4368	3.39221	3.45494	3.13374	2.41408	1.21165	5.81131	5.25885	0.29669	0.276948
gene-ANKRD13A	2640	3997	3263	2645	3191	3657	4288	7.40406	11.2173	9.27566	8.07176	9.23695	9.57179	11.0836	0.94028	0.0136517
gene-ANKRD13B	144	163	88	108	120	79	164	0.774231	1.00518	0.511218	0.573981	0.593584	0.39493	0.825772	0.631108	-0.125139
gene-ANKRD13C	4706	1731	1676	4025	1726	6348	6725	7.75285	3.0341	2.94665	15.1875	11.2985	15.6432	10.0274	0.17422	0.364535
gene-ANKRD13D	396	245	247	209	386	381	331	3.27093	2.39288	2.72408	2.25917	3.31847	2.63547	3.43607	0.783879	0.0671793
gene-ANKRD16	126	74	52	115	34	170	63	0.51934	0.297792	0.215271	0.458016	0.124373	0.659509	0.235179	0.809884	0.0619638
gene-ANKRD17	12524	12889	11171	12083	10848	14491	14541	11.8536	11.3084	11.0338	12.6149	9.36039	11.7604	12.7047	0.726468	0.0502175
gene-ANKRD2	1004	1061	740	1012	555	579	671	11.9843	8.6108	11.2422	14.0282	4.38237	7.05709	9.53515	0.233354	-0.292378
gene-ANKRD22	743	1921	2147	375	2171	97	1486	2.79861	6.61472	7.48618	0.903064	8.28912	0.215625	4.0619	0.400231	-0.204133
gene-ANKRD27	2239	2616	2633	2009	2098	2638	3045	2.42845	2.93898	3.16585	1.77701	1.79463	2.86916	3.41239	0.669632	-0.0679428
gene-ANKRD28	9271	8580	9829	9805	7560	12073	10229	11.7717	9.86052	11.0403	12.5775	8.77233	12.4314	11.8022	0.747182	0.0598422
gene-ANKRD29	473	965	888	700	873	522	699	1.33636	2.56697	2.35312	1.67707	1.71395	1.06597	1.95859	0.613204	-0.124302
gene-ANKRD31	1398	1314	1795	519	1056	709	2198	1.81789	1.31681	1.71109	0.560577	0.819427	0.676365	1.81807	0.262313	-0.297229
gene-ANKRD37	122	114	98	157	126	280	113	0.436221	0.410031	0.357365	0.557839	0.41952	0.931881	0.373138	0.223412	0.324
gene-ANKRD39	57	82	96	40	96	54	92	0.78244	1.13999	1.35583	0.533673	1.23915	0.703344	1.17641	0.678474	-0.111057
gene-ANKRD40	1151	1176	1166	1202	1107	1154	1256	3.88819	3.35416	3.99321	4.2522	3.58884	3.07985	3.29212	0.931216	-0.0120861
gene-ANKRD42	178	131	322	107	150	621	61	0.763044	0.683272	1.33687	0.522092	0.527477	2.0937	0.35326	0.888958	0.0341824
gene-ANKRD44	3749	4789	3021	3125	3264	3366	3628	5.40233	6.68322	4.77157	4.57624	5.47909	4.21465	5.13889	0.22359	-0.207945
gene-ANKRD46	3611	4066	3731	3279	5430	3804	4682	12.6294	11.171	8.4473	6.87904	12.9048	6.66903	10.1851	0.505571	0.118274
gene-ANKRD49	1446	1428	1528	1074	1515	1343	2029	10.1389	10.9154	11.4669	7.95403	10.1874	9.37641	13.7171	0.876165	-0.0286182
gene-ANKRD50	7934	9059	8543	7333	10952	7333	9837	11.6354	13.3577	12.7774	10.6761	15.0025	9.98959	13.3705	0.924115	0.0164556
gene-ANKRD52	1486	1285	1154	1340	1491	1149	1899	5.77223	4.19283	4.44112	4.87307	4.99147	4.30535	6.40276	0.568013	0.107006
gene-ANKRD54	1265	1166	988	1230	1398	1265	1482	3.52983	3.23362	2.70573	3.49864	3.48257	3.11154	3.90578	0.206787	0.185207
gene-ANKRD6	703	901	1303	735	799	904	1812	2.18156	2.82161	3.82243	2.09134	2.12955	2.658	4.8356	0.875089	0.0398522
gene-ANKRD9	2198	1547	2236	2913	2600	3856	3350	22.2411	15.7428	23.084	29.2639	24.5772	36.2502	31.4208	0.00901955	0.525154
gene-ANKS1A	3745	3395	3173	3373	3549	2665	3994	7.43401	6.57056	6.86907	7.85757	6.48883	5.63489	8.69294	0.781091	-0.0474677
gene-ANKS1B	40	133	112	69	130	44	105	0.080498	0.290468	0.239599	0.139872	0.309711	0.084807	0.1963	0.792472	-0.0695815
gene-ANKS3	726	960	714	664	837	1199	683	1.72057	2.35695	1.62745	1.61682	1.77408	2.72894	1.56327	0.868584	0.0378918
gene-ANKS6	2228	1955	2147	1879	1657	2337	1586	3.96451	3.74548	3.03505	2.69296	2.57902	3.44455	2.29452	0.385364	-0.171851
gene-ANKZF1	924	791	697	608	819	1184	1025	4.8552	4.1929	3.67344	3.10764	4.298	5.85436	4.91904	0.631324	0.102548
gene-ANLN	7099	6431	3391	6735	9526	1949	4330	9.47161	10.3277	5.54032	9.44991	11.965	3.40949	5.73988	0.990382	-0.00323428
gene-ANO1	2975	6339	5982	2538	5306	3217	8351	5.34161	11.2423	11.0923	4.47145	8.90159	5.01928	14.0667	0.737883	-0.0878276
gene-ANO10	3023	3436	3482	2859	3001	3506	4549	1.73104	2.49299	3.60489	4.08558	3.20283	5.85731	2.85058	0.90573	0.0189274
gene-ANO2	187	83	188	150	136	798	344	0.498669	0.173092	0.519386	0.327724	0.290127	1.93689	0.887576	0.111778	0.411685
gene-ANO3	819	894	889	683	1061	828	568	1.43018	1.42901	1.4297	1.57431	1.3028	1.17648	0.951794	0.569543	-0.129482
gene-ANO5	13350	9599	7733	13281	8014	12673	8155	44.9752	32.9953	26.1634	45.3122	24.8322	39.3484	25.2356	0.927125	0.022185
gene-ANO6	2777	7688	6597	1765	5113	5269	9529	4.1358	10.5601	9.25722	2.60812	7.03374	6.91687	12.0674	0.767436	-0.0793045
gene-ANO8	1997	1423	1974	2563	2684	3683	1878	11.1729	6.41404	5.84026	6.8507	4.49908	12.4026	8.49023	0.0771714	0.41522
gene-ANOS1	4837	4661	2932	3666	4029	6056	3521	5.39297	9.54969	3.33403	4.05794	4.19587	6.27248	3.63818	0.91511	0.0244209
gene-ANP32A	5053	5493	4706	4358	8115	4721	6421	26.4405	28.865	26.0187	22.4239	38.1759	23.3451	31.3161	0.488483	0.142738
gene-ANP32E	7609	7826	6887	6967	10002	10614	7696	25.9498	26.9053	23.9347	23.642	31.9008	33.667	24.39	0.314237	0.18336
gene-ANPEP	1219	1234	1345	855	1921	1601	1422	3.38322	3.53417	3.88109	2.45917	5.03476	4.30449	3.65929	0.609641	0.114471
gene-ANTXR1	2983	3131	2478	2700	2787	1669	1856	17.2953	16.0346	14.5622	12.7969	14.4108	7.8726	6.68825	0.234595	-0.272436
gene-ANTXR2	10739	8207	5348	10217	11191	8626	7715	40.4316	31.1045	20.5241	38.3036	39.3518	30.1693	26.9488	0.514072	0.152304
gene-ANTXRL	4454	4231	3113	4820	4394	6909	1058	9.60621	9.67218	7.70479	9.97459	8.93953	13.7244	3.84801	0.81756	0.061827
gene-ANXA11	6714	8759	9218	8089	8125	9229	12197	14.0116	15.8428	11.4506	13.8971	11.3357	10.5024	19.4874	0.461534	0.128422
gene-ANXA13	345	94	56	34	124	12	172	2.74982	0.578181	0.350363	0.263907	0.798438	0.074834	1.07875	0.28441	-0.241887
gene-ANXA2	29623	31432	28654	23123	43593	23760	33780	91.3414	94.6695	87.8436	104.535	113.435	74.7103	95.1086	0.959571	0.0106458
gene-ANXA4	5564	6809	6603	7285	8302	9918	6679	26.5111	32.3902	31.8282	34.3019	36.6371	43.4883	29.2452	0.148456	0.272686
gene-ANXA5	13141	15091	10114	14105	13008	15890	10864	38.0829	23.427	16.2778	37.4366	37.9692	58.9146	30.726	0.817696	0.0472744
gene-ANXA6	21482	17367	12371	25468	23991	19569	12027	62.0012	45.1028	37.5756	74.3055	87.1182	62.9742	26.942	0.507206	0.16618
gene-ANXA7	2423	3666	3139	2094	3643	3710	3925	11.4881	15.4317	14.0824	10.3994	16.4977	15.0605	17.2677	0.784407	0.0569052
gene-AOAH	150	214	176	176	102	86	98	0.57431	0.825	0.687668	0.669892	0.362425	0.306175	0.346782	0.158105	-0.373749
gene-AOX1	5023	3805	4333	5915	3996	5594	4048	9.07421	6.56336	7.86096	10.134	6.26385	9.19136	6.55388	0.620378	0.108813
gene-AP1AR	419	1602	1889	1048	1444	1865	888	1.04076	4.36151	6.43122	2.95188	4.48291	4.91613	1.1327	0.96965	-0.0102075
gene-AP1B1	2102	1992	1498	1936	2098	1994	2355	6.44821	6.06599	4.60058	5.88089	5.71065	5.40396	6.73032	0.447311	0.120726
gene-AP1G1	4602	5220	4594	6558	8017	7910	5886	5.16757	5.51254	5.05618	7.95439	8.39997	8.39594	6.66126	0.00871501	0.467755
gene-AP1M1	2452	2796	2424	2202	2879	3330	3455	9.57443	11.2336	10.7892	8.56284	10.5274	12.2444	12.7364	0.316962	0.153147
gene-AP1S2	4093	5314	4392	4447	3676	6515	4710	11.2131	15.9954	10.8934	15.0195	11.3882	19.138	9.00748	0.870801	0.0334309
gene-AP1S3	74	302	249	98	147	57	131	0.918234	3.56623	3.07207	1.162	1.70027	0.679073	1.42964	0.106383	-0.429497
gene-AP2A2	14360	13424	12110	13255	15066	15589	13872	28.2207	26.2479	23.6587	25.9043	27.8778	28.372	24.8093	0.554499	0.0814704
gene-AP2B1	7147	6151	6096	7089	10792	8252	8398	10.6224	9.02086	9.2712	10.3135	14.6424	11.3517	18.9193	0.0536184	0.335303
gene-AP2M1	11739	13159	10278	12621	15569	14060	13362	16.161	18.9334	32.4951	25.2794	32.8088	21.0243	18.8093	0.184805	0.197616
gene-AP3B1	5185	3762	5833	2975	7358	3514	7788	15.7434	11.4674	18.1699	8.95217	20.9506	9.95223	22.0039	0.862983	0.0437793
gene-AP3B2	590	319	407	297	616	547	571	1.46546	0.774127	1.03412	0.734621	1.51718	1.2588	1.32139	0.663686	0.107689
gene-AP3D1	5476	6748	5947	6490	7353	8601	8439	12.5181	15.509	13.8655	14.7289	15.6998	18.2633	17.8793	0.0282987	0.290625
gene-AP3M1	4764	6309	4847	4648	5780	3039	5131	3.5933	7.71209	4.29686	3.80652	6.35143	2.55762	4.69116	0.424038	-0.17417
gene-AP3M2	1059	1044	975	852	1345	1718	1412	4.23456	4.19764	3.91289	3.51044	5.00388	6.34927	5.33992	0.188243	0.269797
gene-AP3S1	1105	1555	2336	939	1673	1727	2962	3.43175	4.85572	7.4054	2.89749	4.85514	4.98447	8.53128	0.893354	0.034567
gene-AP3S2	1323	1441	2343	802	1912	1357	2550	13.2295	14.4827	23.897	7.96284	17.8632	12.5991	23.6344	0.770677	-0.0750216
gene-AP4B1	1261	1472	1241	1120	1238	1904	1827	3.0129	3.5133	2.98662	2.70725	2.91068	4.55573	4.09178	0.509397	0.128732
gene-AP4E1	1631	1898	1375	1130	1312	1676	1946	2.62983	3.43659	2.26028	1.94744	1.93237	2.9331	2.86333	0.471506	-0.134853
gene-AP4S1	921	1133	1022	985	969	1319	1365	1.59473	1.7661	1.46306	1.63428	1.37936	2.17774	2.57485	0.477854	0.119991
gene-AP5M1	393	536	368	507	311	440	474	1.56622	1.43438	1.58542	2.00359	1.0027	1.56097	1.80127	0.945816	-0.0156616
gene-AP5Z1	634	597	530	484	508	684	549	2.46213	2.48932	1.65706	1.46887	1.55126	2.00537	1.57312	0.598249	-0.0974432
gene-APAF1	1285	1707	1323	1326	873	2794	1847	3.14221	4.01494	3.14586	2.66882	2.02445	5.23649	4.01946	0.60385	0.133261
gene-APBA1	1554	1094	1322	995	1698	1288	1821	1.73402	1.08437	1.68773	1.18368	2.45937	1.67662	1.81291	0.762763	0.0632347
gene-APBA2	827	418	382	718	679	826	553	1.94042	1.08837	0.958575	1.82322	1.52557	2.11439	1.17347	0.383992	0.220575
gene-APBA3	1424	1288	1216	1273	1699	1215	1686	8.08258	7.33519	7.01356	7.17526	9.0052	6.39506	8.85439	0.51708	0.110815
gene-APBB1IP	762	886	534	681	599	1003	389	1.79873	2.83614	1.51252	1.70175	1.64965	2.92838	1.15181	0.742031	-0.0850961
gene-APBB2	8470	8939	7317	7865	7185	10957	7358	7.71147	7.31154	5.39174	6.06928	5.79448	8.33116	5.32332	0.963729	-0.00881946
gene-APC	12937	7770	15179	8712	12069	14893	16457	8.67946	6.89466	9.73145	6.11246	8.10405	7.88363	9.78076	0.839563	0.0467599
gene-APCDD1	1478	5552	3617	1764	3287	1513	2461	1.72601	4.63448	3.15011	1.74474	2.63639	1.40063	1.9244	0.140738	-0.391595
gene-APCDD1L	4746	3693	2420	3788	5248	2760	3408	6.33163	5.10371	2.66699	5.55002	5.74061	3.18596	3.71554	0.887329	0.03443
gene-APEH	1808	1536	1223	1299	1954	1292	1284	8.18101	8.56382	6.61099	7.04322	9.84327	6.50246	6.33671	0.738857	-0.0723168
gene-APELA	540	463	770	452	562	1040	751	2.2028	1.90081	3.25025	1.8316	2.14676	4.05753	2.98776	0.600716	0.130662
gene-APH1A	362	253	234	220	349	305	344	6.47938	4.8236	4.34642	4.23097	6.28668	5.45487	6.36166	0.840256	0.0456276
gene-API5	6521	6437	6156	6300	9284	9149	6680	15.5441	15.4265	14.9642	14.4419	14.1353	15.5736	14.756	0.21057	0.2315
gene-APIP	6317	6024	6673	6627	5119	6237	6991	11.548	13.4507	12.9552	14.4656	10.7257	11.8204	11.8059	0.76219	-0.0494123
gene-APLF	1637	1025	1142	992	1234	1262	2211	4.71585	2.46842	2.51211	1.893	2.7687	3.27548	5.34511	0.742648	0.0768276
gene-APLNR	194	149	138	65	176	59	219	1.77282	1.36442	1.28087	0.587011	1.50282	0.500935	1.85946	0.507468	-0.177415
gene-APLP2	25704	34521	36625	23335	55736	30653	52620	16.6022	25.1912	29.7391	15.5843	151.741	18.8797	34.8355	0.406662	0.198042
gene-APMAP	3115	4275	4027	4215	4719	3909	3909	1.47961	1.60051	1.85516	1.92576	2.12124	1.71375	1.45546	0.591372	0.0973541
gene-APOA1	25831	8802	10148	7249	21337	24772	22991	330.471	113.204	132.41	92.0616	254.973	294.386	272.597	0.568431	0.152649
gene-APOBEC2	7842	4687	5838	6903	5964	4283	3602	53.6189	32.1876	40.8704	47.1513	38.0246	27.2466	23.0278	0.495109	-0.16962
gene-APOLD1	1144	1959	904	1985	705	869	1319	3.15871	5.38803	3.70824	5.54113	2.67435	3.21698	3.5102	0.785811	-0.0723587
gene-APOO	1881	2735	3390	4202	3059	2613	2250	7.73022	15.4688	18.6089	24.6903	12.0421	13.5703	10.1856	0.626401	0.121377
gene-APOOL	2402	3317	2714	2688	2880	3923	3478	6.06232	8.41556	6.98557	6.73372	6.78892	9.19795	8.13553	0.400651	0.147211
gene-APOPT1	997	1251	1033	839	911	1045	1239	4.1272	3.57836	3.93479	3.38978	2.91464	3.42278	4.03996	0.36063	-0.144899
gene-APP	18092	17404	14495	20444	23191	16329	20442	61.35	73.3697	61.8303	85.3751	89.1282	61.2861	80.6538	0.230373	0.212655
gene-APPBP2	3339	3131	3046	3555	3300	3947	3652	5.50847	5.30663	5.0293	5.96464	5.22261	5.79765	5.64846	0.299798	0.144816
gene-APPL1	3704	4175	3832	4210	4269	5990	6422	6.14548	6.94694	7.05508	7.71107	7.25686	9.67583	10.9736	0.0423967	0.334064
gene-APPL2	4618	6347	6818	4535	5934	5063	8689	7.70124	11.1522	12.7118	9.10017	11.3944	8.6238	15.8098	0.919301	-0.0210884
gene-APRT	1614	1125	1774	770	2147	694	935	12.0403	8.26882	13.4059	5.62683	15.1914	4.82991	6.38759	0.334833	-0.255885
gene-APTX	2627	1008	2749	1372	2912	955	3116	20.3056	5.86119	20.4981	11.1127	10.3763	3.67422	20.886	0.850353	-0.0505695
gene-AQP1	34487	36735	36710	29297	39092	52366	37092	156.772	167.894	170.196	132.206	165.985	221.125	156.272	0.669664	0.0799695
gene-AQP11	239	159	183	167	285	145	113	1.67769	1.07427	1.27036	1.11932	1.85342	0.855392	0.697117	0.753902	-0.0833126
gene-AQP3	33096	27995	44151	14634	50663	5633	24997	294.769	149.866	237.575	128.692	250.694	27.7731	123.386	0.328103	-0.259932
gene-AQP5	12379	20425	17725	3047	33888	7	21701	62.2515	100.312	92.0957	15.6799	160.796	0.031142	102.126	0.867092	-0.0263757
gene-AQP9	1394	600	753	1327	522	1930	1248	3.82601	1.52425	1.96507	2.37314	1.23871	4.64337	3.26328	0.400887	0.224841
gene-AQR	6970	6477	6604	8120	8229	7794	7853	19.6203	17.9448	19.024	22.0342	20.8359	19.8341	19.6928	0.123598	0.213418
gene-AR	2604	1792	1395	1595	2120	1566	1753	4.88245	3.40744	2.65732	3.09183	3.72216	2.77763	3.06124	0.552258	-0.130943
gene-ARAP1	1939	2186	1490	1530	2204	2574	2207	7.0389	7.68537	5.70913	5.88972	8.13995	9.55964	7.73481	0.526629	0.122872
gene-ARAP2	3048	7010	5423	2111	4569	870	5438	3.87588	9.04812	6.69316	3.01139	6.22972	1.05967	6.92336	0.199105	-0.343771
gene-ARAP3	4575	4107	3002	3282	3185	4526	4511	8.46466	7.78048	5.98204	6.20251	5.58061	7.82606	7.70141	0.830548	-0.0408281
gene-ARCN1	7559	7182	7280	6055	9275	5796	9805	35.0921	33.3078	34.3056	28.4762	39.5229	25.1213	41.7377	0.905817	0.022767
gene-AREG	263	170	242	375	396	81	586	1.08794	0.498732	0.703432	1.71648	1.09852	0.134955	2.33932	0.319491	0.264415
gene-AREL1	3664	3939	3576	2629	3669	4423	3758	4.96418	5.38546	4.74953	3.31057	4.80923	5.89506	4.36252	0.655745	-0.0753435
gene-ARF3	968	914	769	659	1295	604	1062	18.508	17.5633	14.9965	12.5028	23.1287	10.7313	18.8267	0.974872	-0.00750699
gene-ARF4	5991	7028	5544	2046	4282	2883	7980	20.944	14.2492	36.9605	4.16646	8.1238	5.43614	14.9189	0.136847	-0.384841
gene-ARF5	100	72	54	60	105	82	62	1.43637	0.883638	0.674193	0.727083	1.29342	0.932198	0.711525	0.991154	0.00295239
gene-ARF6	4483	5012	4528	2788	7627	4269	5358	14.7694	16.6031	15.214	9.11718	23.4731	13.0644	16.3617	0.875744	0.0372579
gene-ARFGAP1	5957	6870	6439	5924	6729	5849	7011	13.2913	15.4222	14.5925	13.1351	14.0154	12.1461	14.5005	0.724064	-0.042999
gene-ARFGAP2	3997	4449	3718	3939	4833	4885	5007	4.44746	4.78506	3.89491	4.13691	4.84777	4.11781	4.82358	0.182553	0.156605
gene-ARFGAP3	4199	5145	4809	3439	4534	5151	5885	15.6482	19.9661	20.1406	13.2451	17.0761	19.0111	22.4185	0.829869	-0.035316
gene-ARFGEF3	3067	4441	4312	2741	3642	2640	5664	2.77288	3.86112	4.11392	2.26458	2.9221	2.23492	4.72999	0.589176	-0.122927
gene-ARFIP1	4087	5560	5183	3132	5503	3938	6651	7.16003	10.9135	11.5383	7.49342	12.2852	9.08949	13.2483	0.715364	-0.0781824
gene-ARFIP2	268	273	650	74	362	101	709	4.44585	4.56337	11.0161	1.20819	5.61183	1.54677	10.9248	0.543826	-0.15239
gene-ARFRP1	1231	1368	1483	956	1509	1386	1867	6.17412	6.68636	6.29382	5.16538	5.36726	7.90897	8.67309	0.945821	0.0130615
gene-ARG2	733	996	942	1091	873	856	842	8.1259	9.53832	8.93161	10.2353	7.55082	7.51759	8.60476	0.93268	0.0177354
gene-ARGLU1	1336	2305	1667	2465	2655	1878	3297	5.78829	7.91417	4.93865	10.0701	7.95138	6.9748	10.828	0.0684626	0.3979
gene-ARHGAP1	3800	4194	3116	3104	4266	3972	4622	12.0106	13.4487	9.76328	8.10736	12.7433	11.7224	11.8234	0.69901	0.0597113
gene-ARHGAP10	6254	5949	5317	3456	6542	3925	6982	5.26274	4.65345	4.26634	2.36507	5.20215	2.81334	4.70875	0.431168	-0.170767
gene-ARHGAP11A	1161	868	556	854	661	359	759	2.26317	1.38789	0.923407	1.66927	1.19362	0.668922	1.32734	0.330773	-0.253266
gene-ARHGAP12	5757	5589	4838	4388	5070	4872	5320	5.71044	4.54842	5.2438	4.41399	5.06557	5.24815	5.44977	0.154025	-0.163307
gene-ARHGAP15	378	378	250	299	249	482	306	1.93401	1.7759	1.32327	1.47164	1.20447	2.34889	1.63055	0.919168	-0.0249985
gene-ARHGAP17	988	979	1448	1025	1586	1267	1874	1.48532	1.60843	1.97492	1.48848	1.5678	2.23869	2.32033	0.301624	0.223076
gene-ARHGAP18	1041	1193	965	934	865	1082	838	3.0616	4.21028	3.14739	3.70356	2.10005	2.90726	2.8235	0.293602	-0.192771
gene-ARHGAP19	2356	1745	874	1557	2142	1256	1180	6.60381	4.92417	2.51655	4.30612	5.5724	3.28181	3.07032	0.75611	-0.0805591
gene-ARHGAP20	3401	3120	4483	5285	4126	2284	3157	3.98394	5.59428	7.42952	6.33985	4.48715	4.10064	3.57246	0.982749	0.00545311
gene-ARHGAP21	7199	8560	8265	7198	7820	9124	10387	6.86999	6.83706	6.49135	9.04922	8.82155	8.2219	9.51075	0.661473	0.0594977
gene-ARHGAP22	232	205	154	226	134	96	71	1.17997	1.00201	0.760318	1.03984	0.613879	0.335659	0.248907	0.312401	-0.270778
gene-ARHGAP23	525	531	631	202	377	298	691	2.52947	2.53568	3.49528	1.01586	1.83354	1.69615	3.37835	0.140452	-0.381201
gene-ARHGAP24	6376	5432	7599	9035	8480	8082	6456	11.335	7.80909	8.47916	10.6839	11.0286	9.35056	7.46622	0.265694	0.233272
gene-ARHGAP25	434	423	362	372	377	477	452	1.01919	0.81986	0.82235	0.756502	0.733688	0.915649	0.876125	0.964632	0.00775494
gene-ARHGAP26	949	1468	1248	915	1291	1873	1000	3.7253	4.90341	4.04032	3.77804	4.22758	5.71336	3.39174	0.946571	0.0160592
gene-ARHGAP28	3576	3332	3172	2557	2534	2815	2333	4.89435	4.49256	4.20502	3.96025	3.22679	3.50737	2.57597	0.0172615	-0.37892
gene-ARHGAP29	5982	5440	6106	5981	5663	7221	6501	10.0844	10.1122	8.011	10.2311	10.5495	9.11605	11.2123	0.605881	0.0758453
gene-ARHGAP30	105	122	96	43	73	142	172	1.06172	1.14805	1.02699	0.212123	0.640622	1.28586	1.6543	0.88682	-0.0381763
gene-ARHGAP31	10444	10160	7562	11172	8873	8811	9444	8.9812	11.2935	8.25517	12.933	7.33627	6.3363	9.70538	0.970066	0.00720846
gene-ARHGAP32	2245	2433	2680	2212	1689	1801	3238	2.58863	2.51427	3.16723	2.27248	1.92261	1.86839	3.5214	0.490825	-0.146353
gene-ARHGAP35	867	546	649	560	663	529	804	2.31585	1.46454	1.7672	1.48358	1.654	1.3118	1.98926	0.567262	-0.121914
gene-ARHGAP39	1065	1062	887	925	761	1227	1403	2.15665	2.31802	2.11579	2.34926	1.69223	2.40964	2.96535	0.819865	0.0465881
gene-ARHGAP40	2906	3544	2570	3012	2941	2258	2732	2.70412	3.3174	2.69251	2.80744	2.73522	2.16356	2.18424	0.481237	-0.134462
gene-ARHGAP42	2686	3015	2603	2970	2140	3315	2407	3.16718	3.54977	3.15908	3.702	2.39363	3.58148	2.72019	0.828646	-0.0440279
gene-ARHGAP45	447	462	397	249	253	480	334	1.66303	2.02488	1.66468	1.01675	1.07023	1.42026	1.28907	0.158112	-0.331189
gene-ARHGAP5	7809	8931	8873	8037	9738	9475	9968	7.12497	11.6685	8.183	7.41911	8.02512	7.43725	8.38218	0.474792	0.0816633
gene-ARHGAP6	4769	5245	3883	3650	4915	2909	4661	4.32229	5.22006	4.48001	3.8961	5.31883	3.23301	4.9039	0.329247	-0.195693
gene-ARHGAP8	62	164	227	58	142	144	230	0.391804	1.03535	1.44829	0.353251	0.825949	0.829145	1.3496	0.803701	-0.065999
gene-ARHGDIA	3774	3528	3057	3217	2609	2968	4479	32.9579	30.7404	24.1514	24.6843	18.8436	23.9502	36.1588	0.645229	-0.0861969
gene-ARHGDIB	2485	1918	1861	1841	2474	2436	1930	20.2921	13.2455	11.9084	13.2252	15.8996	18.2244	14.5092	0.91966	0.0192103
gene-ARHGDIG	159	112	127	91	132	67	102	1.0077	0.711021	0.81974	0.567955	0.777501	0.394273	0.596771	0.245823	-0.300006
gene-ARHGEF10	9666	9420	8000	7353	8248	6898	7992	9.6041	9.51384	8.08146	6.97446	7.88472	6.16793	8.18612	0.0714609	-0.255061
gene-ARHGEF10L	2473	2901	2359	1366	4149	2878	4002	7.40456	8.42627	6.97227	4.57749	10.4607	7.72924	10.5078	0.568777	0.141092
gene-ARHGEF12	12132	12665	12281	11567	12170	12954	15361	15.969	15.8103	16.4775	22.4866	14.9967	15.5591	18.7867	0.750668	0.0319051
gene-ARHGEF16	475	434	452	212	587	167	409	2.22669	2.2527	2.13374	1.32368	2.39878	0.955294	1.71705	0.342987	-0.252698
gene-ARHGEF17	3058	2487	1726	1792	3011	3023	3043	6.27961	4.52665	3.38134	3.88382	5.65106	5.75809	5.09666	0.667585	0.0936085
gene-ARHGEF18	3239	1979	2747	2399	1768	1876	1998	3.70452	2.3672	2.9771	3.30014	1.8614	2.05473	2.30002	0.125062	-0.33663
gene-ARHGEF26	2194	2343	2297	1076	2583	1441	2643	5.95108	6.77947	5.83019	2.54273	6.13654	3.30257	4.76009	0.368213	-0.215138
gene-ARHGEF28	1832	992	1763	803	973	2067	1548	2.28448	1.15592	2.30988	0.896866	1.06768	2.02706	1.7778	0.540751	-0.157092
gene-ARHGEF3	2137	2740	3932	1954	3108	1786	3689	2.4057	2.74966	3.13855	1.52277	2.8296	1.69682	2.71677	0.52609	-0.153613
gene-ARHGEF33	189	155	202	159	187	215	300	0.720712	0.499343	0.865377	0.531549	0.845836	0.425097	1.14694	0.550021	0.138524
gene-ARHGEF37	412	738	843	455	641	490	774	1.72874	2.75168	3.81303	2.62006	2.65122	2.05341	3.746	0.508002	-0.159799
gene-ARHGEF38	23	731	1769	107	517	14	1912	0.021322	1.2483	3.07653	0.132651	0.843316	0.010948	2.94728	0.729571	-0.0556348
gene-ARHGEF39	448	239	327	260	405	101	343	3.98936	2.57758	2.86149	2.2243	3.58027	0.921089	2.75666	0.534559	-0.166612
gene-ARHGEF5	2155	3884	4344	1349	4677	1396	3743	1.98878	3.72479	3.78377	1.08502	2.66437	0.893432	4.23594	0.454534	-0.200151
gene-ARHGEF6	4931	4426	3948	5044	3147	5755	4443	6.69414	5.17673	6.59224	9.17442	4.06996	9.03015	6.5442	0.922932	0.0209442
gene-ARHGEF7	6428	9507	7780	5996	7058	7632	8816	9.07261	11.5398	11.4221	8.38973	8.54346	9.65353	10.6506	0.438723	-0.127614
gene-ARHGEF9	6293	6495	5212	6814	4284	7175	6108	10.8252	9.13594	10.0493	10.4712	6.23941	9.90535	9.58577	0.995138	-0.00126589
gene-ARID1A	2825	3075	2450	2624	2560	3732	3313	3.13068	3.05264	2.6623	3.13956	2.60187	4.10912	3.213	0.612308	0.0863504
gene-ARID1B	17973	17222	18694	16656	17476	24979	20040	5.23444	5.17949	6.47043	4.92343	4.87751	5.92423	6.32142	0.591613	0.0892889
gene-ARID2	8335	10771	8374	7068	7710	10015	8933	8.29366	10.1745	8.68273	7.83691	8.24074	9.39353	8.21505	0.379208	-0.141046
gene-ARID3A	89	74	63	51	49	83	93	0.732906	0.671913	0.580404	0.471425	0.396627	0.676176	0.772615	0.682297	-0.107651
gene-ARID3B	1574	1760	1679	1191	1843	588	1673	1.95522	2.01757	2.27436	1.46798	2.2073	0.881156	2.02413	0.338105	-0.245261
gene-ARID4A	2705	3377	3259	2760	2931	4358	4256	4.31294	5.46998	5.37884	4.55137	4.24605	7.25865	6.01428	0.476093	0.131657
gene-ARID4B	6346	7536	6455	6635	5718	9338	8363	5.91094	7.59044	6.06114	6.49977	5.01223	8.12677	7.12007	0.60205	0.0950969
gene-ARID5A	329	159	153	218	293	430	393	2.15925	0.998319	0.89867	1.4874	1.69282	2.54392	2.4296	0.165219	0.361825
gene-ARID5B	8566	9382	10552	6413	9105	12974	12511	4.08769	7.01321	6.27317	3.57153	4.32657	5.38119	5.28516	0.833498	0.0435085
gene-ARIH1	3182	4481	5898	4703	4822	4789	5812	4.2016	7.82596	9.57033	5.82446	5.27732	7.42506	7.12179	0.652654	0.0928907
gene-ARIH2	4494	4328	4360	4003	4263	4493	5132	8.80234	8.22508	8.18097	8.65167	8.75183	9.49404	9.68258	0.887142	-0.0141416
gene-ARL1	4025	5725	5512	4534	4825	4220	7013	51.2074	73.2098	71.4424	57.2281	57.2349	49.6162	82.5909	0.896251	-0.0252556
gene-ARL10	583	581	609	343	676	304	754	3.50563	3.51238	3.73678	2.04858	3.79976	1.69483	4.20344	0.51127	-0.16555
gene-ARL11	499	716	763	476	620	820	979	0.772296	1.09227	1.49963	0.861746	1.2527	1.20238	1.56539	0.79858	0.0581793
gene-ARL13B	696	1020	718	733	695	1358	999	2.56443	3.7019	2.71264	2.65266	2.59858	4.56969	3.50084	0.560469	0.13603
gene-ARL14	105	101	79	59	71	14	169	0.541674	0.526841	0.41592	0.302197	0.340412	0.064059	0.810005	0.644873	-0.115436
gene-ARL14EP	2818	2650	3135	997	3106	3652	3484	13.896	7.57161	16.283	2.70838	14.7925	10.1583	16.4617	0.806628	-0.0631268
gene-ARL15	15983	10855	18866	5472	10927	11494	16873	12.1824	9.91023	10.523	5.93954	6.28803	8.25018	10.6853	0.146068	-0.360785
gene-ARL2BP	1358	473	1130	953	975	1495	559	6.65664	2.32476	5.64372	4.62389	4.46886	6.82093	2.53224	0.977141	-0.00765721
gene-ARL3	2288	3287	2385	2566	4519	2544	2392	4.54271	6.58744	3.96037	3.16084	5.3633	4.39982	4.69143	0.624594	0.115273
gene-ARL4A	3799	4233	4347	2750	5331	3574	4728	17.1741	19.2421	20.0449	12.3397	22.512	15.0077	19.8114	0.806199	-0.049556
gene-ARL4C	221	478	293	167	422	268	320	3.50795	7.64077	4.74739	2.62522	6.25869	3.95316	4.70964	0.620856	-0.129472
gene-ARL5A	2144	2376	1561	1397	2288	2229	2032	3.6244	7.21826	3.51555	3.17248	3.98071	4.10821	3.59921	0.77599	-0.0571899
gene-ARL5B	1811	2087	1782	2095	1829	2260	3075	4.03393	5.16271	4.0202	6.51497	4.12685	4.38663	5.9432	0.219456	0.215439
gene-ARL6	700	976	769	497	699	528	546	1.30353	1.49825	1.8331	2.19951	1.65286	1.32135	0.833887	0.0201398	-0.462196
gene-ARL6IP1	4626	4619	3466	4803	5400	5470	1690	33.867	33.9925	25.8706	34.9016	36.9279	37.1323	11.4541	0.940512	0.0196742
gene-ARL6IP4	370	300	370	197	582	306	424	2.56681	2.23106	2.65184	1.34568	3.72656	2.08106	2.97302	0.870197	0.0421679
gene-ARL6IP5	7155	6912	7514	7538	7202	9829	7721	40.3942	39.2307	43.2654	42.247	37.9801	51.5444	40.3985	0.469324	0.118966
gene-ARL8A	1553	1656	982	929	2266	1338	1982	4.61372	4.87279	2.34099	3.05666	7.10956	3.28346	4.5585	0.625	0.119998
gene-ARL8B	7524	8451	14568	17004	13183	14693	9017	14.4092	21.4462	52.9283	33.9038	39.4788	42.4435	16.9098	0.2969	0.262507
gene-ARL9	280	334	430	415	253	264	280	1.39028	1.96049	2.35216	2.34295	1.23989	1.35672	1.21211	0.559621	-0.146073
gene-ARMC1	6227	6489	5939	5576	6275	8998	6062	17.7025	19.1848	8.48675	17.7079	18.9284	26.4573	16.7795	0.717275	0.0679617
gene-ARMC10	853	961	924	1321	1572	1633	1953	2.25888	2.82709	2.46404	3.57667	4.3175	5.00617	5.11389	7.53799e-08	0.728986
gene-ARMC2	113	91	132	86	79	28	138	0.647466	0.523448	0.620536	0.721469	0.532601	0.197098	0.732385	0.413662	-0.217791
gene-ARMC6	1124	1050	839	1057	1490	1617	1282	4.90327	4.57044	3.57807	4.51961	6.15847	6.64497	5.20491	0.0725674	0.342704
gene-ARMC7	739	865	781	1051	1187	1074	1070	6.12645	7.19907	6.47099	8.57324	9.24677	8.34457	8.14577	0.0107157	0.393295
gene-ARMC8	3597	3903	4051	4461	4312	5253	4697	5.90317	6.96103	6.18564	7.49665	8.54208	8.07355	6.93712	0.105796	0.229666
gene-ARMC9	2066	3455	3447	1846	1686	2878	4181	2.13667	3.93568	3.6357	2.33594	1.83138	2.97621	4.17746	0.500652	-0.166473
gene-ARMT1	1769	2054	1920	2205	1339	2247	2597	4.78346	5.35245	5.33703	6.31329	3.2348	6.26859	7.00313	0.719798	0.0763213
gene-ARNT	2161	1579	2815	1445	3294	1681	3704	12.8859	9.26102	13.3595	8.44481	10.698	10.5497	12.7137	0.7164	0.0927445
gene-ARNT2	5799	5016	3111	4410	4226	2751	4804	4.96849	4.28512	3.36654	4.71366	4.06107	2.70574	3.9945	0.465055	-0.16963
gene-ARNTL	6367	8844	4097	6342	6264	3893	5217	3.51722	4.26388	2.74042	3.79617	2.55671	2.04834	2.7895	0.44541	-0.184716
gene-ARNTL2	1767	2435	1898	1605	1428	1963	2077	2.4764	3.4388	2.83272	2.15362	1.9518	2.54362	2.53149	0.24205	-0.209109
gene-ARPC1A	4329	6139	6090	5620	6319	5068	6573	22.9581	24.5522	17.0218	23.6177	12.6755	31.5089	25.7014	0.767736	0.0523861
gene-ARPC1B	4087	3536	2381	3075	4494	4694	3564	31.6607	27.536	18.8067	23.6457	32.5166	33.7735	25.5862	0.425197	0.170815
gene-ARPC2	5245	6422	6117	4760	6488	5415	6271	6.47522	7.35078	7.25792	6.51929	6.89879	5.72597	14.5811	0.576841	-0.0808018
gene-ARPC3	3801	4167	3595	3112	4999	3894	4855	29.145	43.5194	38.0738	32.0743	36.0327	37.5744	46.7401	0.651312	0.0752529
gene-ARPC5	1362	6866	1253	823	2211	1622	1284	6.68777	35.6721	6.25181	4.33065	10.2432	7.27458	6.11133	0.0727068	-0.475908
gene-ARPC5L	598	803	733	579	833	875	873	8.55986	11.5649	10.7133	8.22976	11.141	11.6487	11.5937	0.616536	0.0925205
gene-ARPP19	8060	6857	7745	8527	9486	8873	8539	25.6114	12.7876	24.975	27.3246	14.7048	15.2251	12.5462	0.219291	0.181222
gene-ARPP21	18949	14309	13650	23177	8553	15422	14229	20.1709	13.513	14.9187	26.9346	10.4304	17.294	16.512	0.929664	-0.0224563
gene-ARRDC1	990	977	975	583	872	532	2042	1.15728	0.958809	1.05075	1.20029	0.774778	0.780796	1.93146	0.920134	-0.0265844
gene-ARRDC2	2220	1132	1517	2021	1606	2761	1925	8.33108	3.86995	6.06349	7.9946	6.16991	10.5213	6.46527	0.331651	0.233087
gene-ARRDC3	18838	12113	15428	8996	19872	11060	19011	47.4432	30.1595	40.3283	24.0241	47.145	25.8528	43.338	0.693039	-0.093898
gene-ARRDC4	3172	3505	4017	3049	4303	4592	6104	10.1145	10.8242	13.1039	9.57442	12.8431	13.1948	18.0082	0.212515	0.239171
gene-ARSA	839	716	498	473	1032	767	809	3.79026	3.22001	2.25658	1.58817	4.30255	2.36165	3.32353	0.70167	0.0914243
gene-ARSB	1216	732	1015	576	1276	474	978	7.68505	4.37677	6.67813	3.85222	8.04045	2.55723	6.02804	0.450171	-0.195484
gene-ARSG	473	487	465	337	592	382	718	2.42546	1.60528	1.73345	0.510186	2.25918	1.47842	2.64236	0.902661	0.0281117
gene-ARSI	1089	1282	600	759	1518	2261	389	2.64563	3.13557	1.48377	1.82587	3.43891	5.09251	0.873532	0.61929	0.132573
gene-ARSJ	3622	3018	2526	3072	2151	3396	2645	7.46686	5.83331	4.67202	7.11958	4.51282	6.36068	5.19477	0.589543	-0.114399
gene-ARSK	1166	579	853	521	858	583	843	2.65856	1.76547	2.90337	1.65375	2.27437	2.25103	2.56963	0.286368	-0.256867
gene-ART4	265	350	79	87	89	162	335	0.404933	0.867394	0.120043	0.144673	0.124371	0.295256	0.889485	0.422776	-0.209735
gene-ARV1	1277	1043	1178	1131	689	1423	1249	1.20719	0.996956	1.41115	1.01783	0.616658	1.21232	0.930859	0.760977	-0.06958
gene-ARVCF	9624	9924	10824	10646	7522	10055	10634	9.50858	10.5322	9.51858	11.2087	8.33595	11.3491	9.41821	0.658195	-0.0790681
gene-AS3MT	184	224	164	159	309	617	229	1.52071	1.94843	1.36243	1.25721	2.16906	2.66492	1.68318	0.154001	0.382167
gene-ASAH1	6369	6760	5929	4964	5576	7920	5749	11.6242	14.6562	10.302	11.4814	7.26534	12.3446	9.89224	0.606376	-0.0922909
gene-ASAP1	4666	5711	5125	4557	4354	5760	5559	4.28901	4.23963	4.67884	2.99978	4.02472	4.61947	4.38645	0.67257	-0.0626168
gene-ASAP2	5056	8830	9549	3056	7702	4435	11264	4.5744	7.7016	8.50361	4.10638	8.09228	3.46501	9.81962	0.464735	-0.191982
gene-ASAP3	1287	1253	1158	592	1090	1313	1190	5.41072	5.13183	5.66008	3.05506	4.59719	5.71533	4.7801	0.296237	-0.228981
gene-ASB1	2639	4599	5069	2448	4776	3030	5804	4.71091	8.4656	5.44506	4.01605	5.05589	2.73582	5.69563	0.792681	-0.0649904
gene-ASB11	1209	1065	1316	1995	1346	4068	874	3.54396	2.72844	3.40871	6.86058	3.68839	7.96988	2.22294	0.144771	0.391128
gene-ASB12	597	413	375	411	416	44	151	4.23343	2.80513	2.60804	2.68939	2.68548	0.299101	0.805475	0.253871	-0.290506
gene-ASB13	806	990	546	1036	829	1354	922	2.74028	2.45418	1.91443	3.72473	2.61199	3.04795	2.90452	0.220628	0.286617
gene-ASB14	363	100	184	278	391	297	85	0.960919	0.26371	0.494127	0.729012	0.966288	0.728565	0.208234	0.683543	0.106677
gene-ASB15	627	518	432	994	434	921	279	2.45024	1.57558	1.9847	2.9586	1.73033	3.85126	1.06083	0.534989	0.166446
gene-ASB18	93	302	211	88	203	357	430	0.577754	1.8847	1.32154	0.488808	1.08116	1.8807	2.37763	0.585584	0.144787
gene-ASB2	5405	3661	3697	6728	5761	3120	3587	10.5098	7.67309	7.16777	12.9538	10.4989	6.09379	6.47159	0.660053	0.111922
gene-ASB3	1443	2186	1770	1163	1567	1921	1840	2.14076	2.80409	2.46115	1.83709	1.73778	2.28495	2.226	0.4049	-0.163304
gene-ASB4	128	88	90	208	114	151	90	0.681938	0.426274	0.440679	1.4447	0.514018	0.678899	0.402723	0.356312	0.246873
gene-ASB5	2010	1954	2108	2827	1650	3817	2741	10.1349	12.4388	12.0191	13.0985	8.86194	19.0645	13.9723	0.185954	0.309026
gene-ASB6	952	1160	811	1007	1281	1188	1344	4.49014	5.21146	3.97805	4.94018	5.4382	5.00892	5.76315	0.143949	0.240769
gene-ASB7	1068	1475	1258	1001	1159	2073	1581	2.25836	1.31342	1.95799	2.0753	0.990933	1.73521	1.84119	0.604869	0.116877
gene-ASB8	407	201	350	208	436	193	526	5.43002	2.66812	4.73163	2.86239	5.3484	2.33873	6.29847	0.961172	0.0129784
gene-ASB9	985	1170	1173	735	1356	601	1263	3.68622	4.09751	4.56726	2.28787	5.0233	1.61688	4.4361	0.521184	-0.154712
gene-ASCC1	1447	1030	1163	1382	1261	2199	1434	8.35044	5.35097	6.74931	6.25948	6.48582	11.8283	6.83814	0.242375	0.260603
gene-ASCC2	2351	1668	2076	1944	2326	2101	3069	4.65763	3.4822	4.26031	4.46479	5.45109	3.92633	6.4149	0.442011	0.142374
gene-ASCC3	3363	3302	2833	3462	3959	4030	3792	7.70109	7.60516	6.62902	7.92073	8.48064	8.51115	7.96105	0.0971827	0.219391
gene-ASF1A	813	921	800	853	728	740	838	5.32142	6.06306	5.34092	5.54583	4.45386	4.50391	5.08784	0.51148	-0.110877
gene-ASH1L	4741	4819	4022	4791	4587	7795	6384	6.54003	7.36737	6.40917	7.43246	6.11853	9.93028	8.92514	0.140414	0.285995
gene-ASH2L	3664	3362	3486	3257	4463	3185	4104	20.8785	18.8768	19.9451	17.5819	24.0278	14.8899	21.4588	0.739162	0.053765
gene-ASIC2	136	163	133	127	144	29	159	0.951425	1.00472	1.07181	0.917281	1.02301	0.215399	1.1312	0.559485	-0.154838
gene-ASIC4	80	93	71	56	45	37	41	0.227136	0.269787	0.206203	0.150329	0.113183	0.093403	0.112382	0.0473098	-0.522866
gene-ASMT	138	78	122	105	173	193	242	0.427235	0.391689	0.408773	0.417507	0.330998	0.944374	0.613918	0.148292	0.374415
gene-ASMTL	1819	1857	1937	1483	1167	1824	2047	4.78201	4.80711	5.08344	5.40918	2.99563	4.70335	4.97605	0.274896	-0.207571
gene-ASNA1	177	122	165	95	171	189	193	5.74225	4.01541	5.69727	3.02416	5.32155	5.8711	5.74622	0.980311	0.00618254
gene-ASNS	1396	1736	1367	3840	2167	2364	1868	3.20161	4.23912	3.35099	8.54529	5.26072	5.93116	4.90741	0.0312962	0.5335
gene-ASNSD1	449	768	502	662	596	775	673	2.41097	3.89189	2.49372	3.69749	2.78725	3.81726	3.28623	0.437094	0.168992
gene-ASPA	109	125	65	82	116	83	36	0.868979	1.07737	0.566078	0.667423	0.98724	0.712406	0.268446	0.566121	-0.153362
gene-ASPG	91	196	159	143	124	238	215	0.47039	1.71269	0.892916	0.733604	0.599324	1.14272	1.0711	0.59235	0.14039
gene-ASPH	24994	20813	21051	28421	15833	20287	25827	37.9684	32.0586	32.1935	42.4875	27.6316	29.8933	35.9521	0.984291	-0.00428673
gene-ASPHD2	223	297	382	95	361	75	260	0.914547	1.2236	1.59708	0.386612	1.39588	0.39104	0.986648	0.275466	-0.289811
gene-ASPM	6282	7167	3889	5791	7116	2523	4947	7.89547	8.72154	4.49847	6.80356	8.48287	2.91542	5.55175	0.626578	-0.125583
gene-ASPN	10767	8299	6862	12016	8531	3914	4793	64.4067	51.0241	41.6531	72.1157	47.4854	21.5467	26.4495	0.622571	-0.130754
gene-ASPSCR1	2935	3586	3366	2740	3551	3868	5471	5.58241	7.67506	7.07171	5.88873	6.95793	7.5972	10.4204	0.392198	0.161589
gene-ASRGL1	1837	2402	1793	1411	1582	1249	2156	4.33682	4.93256	4.30587	4.1221	5.11372	3.07327	6.64495	0.102771	-0.316155
gene-ASS1	246	729	1251	199	717	3052	993	1.77289	5.36707	9.67067	1.40601	4.78358	20.8988	7.11586	0.423555	0.19683
gene-ASTE1	590	593	1347	586	1209	572	1345	4.21046	3.93633	3.1649	4.19797	5.37378	3.71242	5.55372	0.883188	0.0390368
gene-ASTN2	231	197	188	92	148	301	193	0.980428	0.609922	0.464085	0.552702	0.466273	1.01373	0.457489	0.631296	-0.126983
gene-ASXL1	1767	1727	1380	1772	1778	1715	2491	3.37389	2.74451	2.07358	3.39515	2.70763	2.37816	4.58439	0.259198	0.189716
gene-ASXL2	495	536	722	414	454	421	513	1.65924	1.75394	2.0136	1.64207	1.41871	1.22525	1.9324	0.0764477	-0.349675
gene-ASXL3	3421	2551	3240	2295	1966	2699	2509	2.07367	1.41301	1.93525	2.11175	1.78765	1.31897	2.07872	0.0505189	-0.357469
gene-ATAD1	3026	2902	2938	3625	2906	3680	4142	13.4263	13.0211	15.7433	13.9157	14.0975	15.114	17.9143	0.156362	0.221134
gene-ATAD2	2706	2907	2189	3227	2662	2936	2401	5.00664	5.24725	4.2409	5.72323	4.39623	4.89358	3.80384	0.69317	0.0783347
gene-ATAD2B	5817	5829	5859	5138	5913	7108	9751	7.28311	7.11149	7.9354	5.68878	5.88198	7.66194	9.17137	0.330404	0.175424
gene-ATAD3A	2375	1561	1492	2371	2714	1978	2274	13.4263	9.00275	8.45018	11.9575	15.069	10.6507	12.2077	0.202963	0.271954
gene-ATAD5	1267	1367	1064	1032	1448	1151	1027	2.34092	2.52675	1.98191	1.88899	2.49227	2.08186	1.63986	0.628115	-0.0933208
gene-ATCAY	140	103	86	68	153	58	90	0.460711	0.32608	0.271473	0.201412	0.446511	0.162753	0.261135	0.575983	-0.149909
gene-ATE1	2240	2892	2380	2554	2094	5600	4249	4.11096	5.17952	3.96701	4.73876	3.69513	11.7191	8.10698	0.175619	0.335005
gene-ATF1	1109	1087	1828	1292	643	1810	1270	3.97929	3.99196	4.1302	4.68643	1.97408	6.22338	4.24105	0.742524	-0.0850749
gene-ATF2	5014	7987	5189	4447	5392	5765	6364	9.84937	13.7341	9.34352	7.19322	10.788	11.9277	12.6684	0.398978	-0.156433
gene-ATF3	1581	1655	1363	3413	973	2126	1525	6.60478	6.55865	5.62733	18.1328	2.79739	6.93737	5.84629	0.394134	0.22637
gene-ATF4	9316	11415	10789	11272	9030	12583	11236	67.6679	83.3435	80.9932	58.7871	60.3839	88.5518	69.0806	0.83457	0.035687
gene-ATF6	3815	3718	2257	2308	2434	2978	3747	3.72128	3.45419	3.24774	3.18228	4.02041	3.62591	4.28427	0.362329	-0.189711
gene-ATF7	361	298	252	323	274	256	426	2.88282	2.34456	1.88015	2.48049	1.85505	1.83558	2.68185	0.907698	0.026251
gene-ATF7IP	7958	9248	6768	5478	5832	10363	13517	8.61743	9.5595	7.50875	7.62823	7.422	9.08976	9.12641	0.818148	0.0546648
gene-ATG10	1927	1048	2548	736	1661	1269	2473	3.08245	1.92823	3.97816	1.14085	2.76206	2.39324	3.58792	0.436321	-0.205269
gene-ATG101	1272	1557	1558	920	1678	1941	1564	12.0964	14.8929	15.1853	8.65809	14.834	17.3669	13.6666	0.962843	0.0101211
gene-ATG12	1706	1083	1848	913	2191	1454	2325	6.3277	3.64412	6.95235	3.12689	7.12176	3.744	7.50376	0.811854	0.0594081
gene-ATG13	4170	5616	6229	6226	5768	9269	8001	5.41155	8.11432	8.84999	8.28578	7.53	13.0565	10.3393	0.093373	0.340898
gene-ATG14	856	764	838	385	313	1209	965	1.23446	1.5197	1.81611	0.792334	0.733669	2.32526	1.7152	0.59839	-0.140737
gene-ATG16L1	6992	6637	7166	7286	6529	11174	8202	20.361	21.4053	19.9158	20.9249	17.6258	25.0388	23.1577	0.336092	0.187331
gene-ATG2B	8425	8362	7682	8746	9078	11569	12928	8.87601	9.18491	8.61132	9.5939	9.53653	10.6547	12.5833	0.0328134	0.30461
gene-ATG3	1096	1407	1344	1053	3171	3042	1155	6.721	4.48035	4.33955	3.30981	9.37883	8.94834	3.39023	0.145953	0.386033
gene-ATG4A	942	907	956	1130	682	1051	980	3.17758	3.14943	3.36072	3.7925	2.28113	3.41739	3.14105	0.958241	0.0112302
gene-ATG4B	3548	3243	3462	2716	3975	3689	4424	5.25514	5.3661	6.29096	4.30412	5.79466	5.70986	7.07435	0.697364	0.0596887
gene-ATG4C	1732	2399	2315	1669	1810	1713	2301	4.53786	5.15422	6.0355	4.69482	4.31984	3.91391	6.10654	0.2098	-0.212839
gene-ATG5	1869	2470	2601	1774	2752	2838	3116	7.26462	9.48521	10.2308	6.75847	9.83386	10.2279	11.0115	0.573056	0.108786
gene-ATG9A	6006	4064	7143	6303	4989	6840	5202	14.0495	7.89288	13.7195	13.5169	8.91213	14.8116	9.36093	0.983743	-0.0045745
gene-ATIC	770	690	959	1501	1096	2986	1254	4.19693	2.83865	5.13392	6.16406	5.57431	11.1825	6.18014	0.0121023	0.651519
gene-ATL1	2688	2616	2578	1974	3196	2454	3663	5.86673	6.58217	5.43377	3.85638	8.24227	7.65466	6.49301	0.815626	0.04304
gene-ATL2	4921	5986	4337	4839	5174	4640	4633	5.52985	5.48627	4.17787	5.39642	5.46444	3.76811	4.23815	0.588022	-0.0898544
gene-ATM	4280	5250	4444	4080	5524	7970	4927	7.02218	8.18382	7.39552	6.55207	8.06766	10.1706	7.20291	0.372748	0.189421
gene-ATMIN	2777	2894	3122	2658	3191	3939	3232	3.34671	3.49818	3.87163	3.19372	3.49887	4.39956	3.69389	0.528953	0.100886
gene-ATN1	1083	1207	1731	1188	1060	1736	1498	1.82537	2.41373	1.62626	2.32133	1.54447	3.18938	2.80161	0.965555	-0.00955642
gene-ATOX1	2699	2511	2807	2128	2973	1989	3022	64.4864	60.3219	68.4136	50.4767	66.3504	44.1419	66.8796	0.548384	-0.108239
gene-ATP10A	6951	8545	5723	7402	4960	9859	6173	7.64256	9.27451	5.23607	8.81794	5.38516	10.3325	6.32511	0.958307	-0.0120726
gene-ATP10B	252	3289	5030	352	959	116	5377	0.293296	4.78274	7.24532	0.405014	1.31212	0.119988	7.08983	0.509179	-0.119961
gene-ATP10D	955	1967	2219	1274	1115	1277	1910	2.0195	4.43405	4.87811	3.08191	2.20646	2.71152	3.00988	0.321978	-0.243027
gene-ATP11A	3682	4074	5179	3569	3672	4778	5530	3.95096	3.71557	5.39035	3.81249	3.13113	3.85954	5.77243	0.906343	-0.0219717
gene-ATP11B	12057	13221	11070	13950	11571	11539	14731	11.2888	12.4682	10.5436	12.6826	8.92111	9.65861	11.867	0.708504	0.0595294
gene-ATP11C	7447	8143	7274	7628	7220	8930	8700	8.02882	8.63348	7.57847	8.22373	7.47228	8.89222	8.38218	0.673705	0.0533059
gene-ATP12A	706	25253	25908	2421	15349	114	30517	2.1084	77.4107	79.3652	7.18499	44.2144	0.313848	84.9422	0.68855	-0.0649927
gene-ATP13A1	2147	2078	2041	2127	2680	2260	3018	7.67177	7.42613	7.38876	7.92195	9.1061	7.55633	9.88554	0.11688	0.21251
gene-ATP13A2	1340	2333	2590	698	2593	1025	4078	3.1374	5.01113	5.56748	1.48428	5.24324	2.07521	7.98538	0.880879	-0.0401478
gene-ATP13A3	4368	4989	2584	2064	4500	5914	4459	6.40078	3.02677	7.98742	6.38946	6.96886	9.40632	5.23819	0.914796	0.0269531
gene-ATP13A4	909	2546	2773	836	2381	865	2884	2.44642	4.761	5.58722	1.79666	3.82728	1.4421	4.48445	0.551447	-0.159729
gene-ATP1A1	29919	41894	50906	31958	58200	42939	52564	46.2216	66.4532	64.2906	58.2675	83.9655	69.5262	70.4199	0.626897	0.105478
gene-ATP1B1	11646	16228	24869	12046	7166	21885	27382	19.8192	28.0531	66.4007	21.6832	34.4458	51.4042	56.495	0.812786	-0.0628714
gene-ATP1B3	10079	11365	10163	7525	11653	12019	11477	9.11822	9.57371	8.3415	7.50609	17.923	16.7378	9.31138	0.884039	-0.0237364
gene-ATP1B4	9888	3726	3466	15790	4699	2609	3674	51.0877	27.4384	27.8737	110.754	24.176	17.9921	18.2243	0.695644	0.101368
gene-ATP23	1659	2028	1932	1970	1933	2233	2041	15.4331	18.9557	18.3184	18.2219	16.7833	19.28	17.5878	0.56296	0.0866919
gene-ATP2A2	30047	25340	28683	36757	34754	17400	49203	20.0137	20.4318	21.9116	30.453	26.5745	11.8696	35.1356	0.449645	0.183744
gene-ATP2A3	3770	5355	5526	2303	5784	2379	9539	5.47062	7.13825	8.00445	3.83072	7.21823	3.24017	11.3707	0.91744	-0.0276753
gene-ATP2B1	7852	7884	7063	8675	7905	12213	7473	10.4677	9.76027	9.60487	12.5491	7.86784	13.6714	9.28119	0.3529	0.188781
gene-ATP2B2	1993	3500	6252	2341	3865	2195	7003	3.60581	3.71635	7.72086	3.1578	3.59753	2.4517	8.38285	0.832546	-0.0565934
gene-ATP2B4	8114	5876	4779	5493	8655	6836	5780	15.0499	10.6013	8.98222	10.3323	15.4383	11.7127	9.64613	0.814269	0.0515397
gene-ATP2C1	3389	5038	4999	3359	3813	5017	4436	7.25728	11.2356	15.4689	6.75591	8.35814	10.3348	11.7493	0.51177	-0.125601
gene-ATP2C2	320	2359	3079	480	1744	190	3347	0.882127	6.29379	6.88118	1.28891	4.69551	0.342413	8.45293	0.562541	-0.136042
gene-ATP5A1	100295	36550	75460	66693	109823	55647	91455	673.427	246.708	516.723	444.679	689.009	347.145	474.347	0.715459	0.0935732
gene-ATP5B	63186	37589	40284	44489	62245	43877	59675	480.642	287.474	312.522	335.947	442.257	310.027	420.702	0.649745	0.0958588
gene-ATP5C1	21399	19110	17474	32605	26746	18244	19512	222.525	159.597	159.333	127.636	175.116	145.206	97.7048	0.300812	0.240751
gene-ATP5D	6148	4575	4995	6782	6081	5106	5398	116.684	87.2886	96.5708	127.339	107.607	89.3084	94.891	0.572799	0.112794
gene-ATP5E	19152	18424	18291	22075	18321	19830	19147	644.738	623.584	628.02	737.724	576.098	620.123	597.397	0.70879	0.0604324
gene-ATP5F1	20455	16571	16547	22237	23521	17875	20239	251.538	204.219	207.48	270.759	269.973	203.599	229.901	0.325298	0.178431
gene-ATP5G1	5320	4176	4349	7445	7281	3858	6117	128.967	101.768	107.522	179.17	164.881	86.8706	137.44	0.197942	0.299243
gene-ATP5G3	19889	15859	17180	26601	22275	18089	18134	404.041	323.912	355.944	536.455	422.681	341.342	341.414	0.337195	0.204776
gene-ATP5H	8337	8517	6235	10219	9657	6700	10446	138.94	142.729	106.596	169.091	151.168	104.773	162.742	0.328133	0.198254
gene-ATP5I	16401	8110	16777	11283	15650	9772	18329	504.553	250.831	526.398	344.571	449.703	279.235	522.606	0.868899	-0.0402126
gene-ATP5J	6806	5982	6987	10412	9211	7239	7293	169.427	16.2168	166.738	241.147	213.874	22.5503	161.469	0.167316	0.289366
gene-ATP5J2	11598	9203	9932	13025	12205	7390	10326	255.896	204.154	223.506	285.298	251.539	151.452	211.161	0.866308	0.0374167
gene-ATP5O	14283	11368	13063	16391	15332	12871	14095	203.493	162.842	189.813	231.83	204.034	170.343	186.118	0.450011	0.138453
gene-ATP5S	741	812	835	988	874	685	646	9.01279	9.91771	10.3436	11.8885	9.90973	7.62748	7.27811	0.974733	-0.00712232
gene-ATP6AP1	1447	2963	3535	2885	3301	2104	1554	9.02957	18.6906	22.5802	16.9421	19.5893	12.1248	9.21203	0.787476	-0.0705751
gene-ATP6AP1L	97	81	142	29	161	57	82	0.271265	0.383841	0.418806	0.154936	0.393942	0.198835	0.252819	0.513004	-0.171271
gene-ATP6AP2	3419	4021	4076	3292	4796	4274	5060	16.7273	19.843	20.3198	16.495	21.0726	17.6678	23.0393	0.423208	0.123685
gene-ATP6V0A1	5924	3817	5326	4406	3892	4929	4970	15.5495	9.4552	13.9582	11.2821	9.35183	9.93613	11.4572	0.421979	-0.154473
gene-ATP6V0A2	2861	4445	3542	3373	3654	4607	3518	8.0676	12.5934	9.95132	13.2635	9.98361	12.3755	10.9369	0.870836	0.031449
gene-ATP6V0B	1123	1262	1180	1190	1566	992	1874	12.1811	15.4058	13.6915	14.7739	16.4364	11.5041	19.9061	0.42987	0.161096
gene-ATP6V0C	6686	5835	5666	7885	5618	10530	7563	49.5161	31.4631	37.3406	52.3594	37.9424	64.5923	48.9147	0.179939	0.283585
gene-ATP6V0D1	4188	3837	3583	4549	4989	4951	5387	21.687	19.9792	18.9243	23.3889	24.1335	23.8187	25.8574	0.00580979	0.309539
gene-ATP6V0D2	415	322	353	427	55	838	187	3.26546	2.54322	2.8703	3.33384	0.403695	6.14967	1.36391	0.960847	0.0122576
gene-ATP6V0E1	2383	2165	2497	2505	2314	3411	3309	27.6326	14.3804	31.0026	31.0726	24.0277	32.5725	24.4756	0.195696	0.223366
gene-ATP6V1A	4717	4952	4407	3955	5203	7160	5173	14.3353	15.3691	13.8692	12.0915	15.1729	19.9624	14.8267	0.484564	0.13257
gene-ATP6V1B2	5399	4208	4259	4237	4786	5853	6666	10.8003	8.42629	7.67322	8.67543	9.00061	10.8504	14.7029	0.369528	0.152176
gene-ATP6V1C1	2340	2607	2840	2856	2349	4052	3320	4.18723	4.93058	4.95471	5.19446	3.76493	7.20098	5.46669	0.313667	0.199472
gene-ATP6V1C2	105	82	46	162	7	214	40	0.761758	0.59258	0.38418	1.19408	0.047158	1.44452	0.357225	0.663186	0.0956096
gene-ATP6V1D	4231	5279	3859	4950	5223	5501	5253	13.5134	43.1711	12.5682	15.6944	36.8191	34.6383	34.5226	0.219343	0.184723
gene-ATP6V1E1	2624	2381	3405	2612	3812	2561	2993	6.5491	5.03155	16.6236	6.21638	18.9305	9.68956	7.85147	0.819233	0.0466662
gene-ATP6V1G1	2151	2604	1920	2459	2070	3200	2230	27.288	33.0049	17.3139	30.8727	24.3299	37.6107	26.1072	0.576677	0.113426
gene-ATP6V1G3	83	131	119	68	71	18	63	0.147466	0.676833	0.753101	0.23177	0.231812	0.027682	0.140176	0.0934716	-0.445162
gene-ATP6V1H	2022	1824	1869	1864	1448	2396	2021	11.0859	10.5059	10.0882	10.4494	7.75291	11.9168	8.68392	0.948285	-0.0124578
gene-ATP7A	4110	4122	3039	4037	3860	6278	4797	6.39638	6.61717	4.97158	6.77662	6.56731	9.41436	7.47155	0.209505	0.250598
gene-ATP7B	276	1583	1985	328	621	717	1354	0.407	2.82084	3.60241	0.530434	1.00781	1.14987	2.19062	0.192332	-0.342773
gene-ATP8A1	2918	3445	3154	2644	2167	4703	3937	3.84406	3.98623	3.90715	4.17993	2.35182	5.38815	4.561	0.897236	0.0291066
gene-ATP8A2	426	470	311	798	401	1287	263	0.652885	0.703636	0.630469	0.90456	0.476869	1.3233	0.480788	0.191297	0.349459
gene-ATP8B1	310	901	1256	285	821	231	1752	0.772611	2.28389	3.50076	0.605126	2.01349	0.346099	4.13216	0.787711	-0.0689721
gene-ATP8B2	1160	790	768	1040	1174	928	926	7.6897	5.59782	5.44923	6.71485	7.12731	5.75449	6.21907	0.59928	0.112531
gene-ATP8B3	17	97	142	11	27	35	167	0.03179	0.252184	0.360849	0.020487	0.049029	0.075665	0.393418	0.537208	-0.133878
gene-ATP9A	4335	4297	4723	3306	4575	7751	6618	2.74344	2.99015	3.34077	2.35338	3.49551	7.62326	4.118	0.36181	0.204474
gene-ATP9B	6286	7814	7771	5352	5487	7792	8550	5.38191	6.95945	7.45377	6.12299	4.85815	6.79782	7.57214	0.467528	-0.131035
gene-ATPAF1	3063	2787	2774	3649	3476	2823	3334	27.3648	25.0355	25.2813	32.3733	29.0153	23.4285	27.6162	0.355295	0.160478
gene-ATPAF2	1675	1406	1766	1668	1745	1520	1882	13.9681	9.12164	11.9972	9.75787	10.2354	9.48492	14.3219	0.82816	0.0354034
gene-ATPIF1	83	21	91	35	45	47	82	0.82411	0.185995	0.903084	0.326027	0.409485	0.399566	0.74159	0.570428	-0.14737
gene-ATR	2561	2092	2117	2239	2181	1083	1805	3.82636	3.33447	3.0841	2.72521	2.98872	1.27065	2.16745	0.328017	-0.234674
gene-ATRAID	149	156	189	72	98	170	199	1.11346	1.1713	1.44089	0.534701	0.686789	1.17872	1.37741	0.413077	-0.215298
gene-ATRIP	1539	1697	1524	1543	1963	1425	2196	4.23103	4.78918	4.37336	4.2719	5.18708	3.84058	5.42528	0.512285	0.111015
gene-ATRN	7325	7386	6705	7893	8115	9212	10409	9.40813	7.35037	9.49153	8.79748	8.6986	13.226	12.2415	0.0160869	0.266376
gene-ATRNL1	3546	2260	2149	3654	3279	2229	1806	5.39122	3.44268	3.35736	5.55056	4.67818	3.17632	2.53352	0.907279	0.0295683
gene-ATRX	5385	5642	5127	5772	4957	6884	6299	12.8256	13.5101	12.454	13.6463	11.0272	15.2302	13.9043	0.487203	0.106748
gene-ATXN1	9622	11375	9904	8044	9060	9765	11101	10.8341	10.4556	8.60501	8.39625	9.4342	9.07511	10.1765	0.190441	-0.151406
gene-ATXN10	2412	2787	3017	1949	2037	1556	2529	3.78147	3.86369	4.50292	3.22904	3.9836	3.30363	3.54513	0.0237955	-0.416011
gene-ATXN1L	2521	2823	2360	1253	3135	3156	3800	4.80695	5.41176	4.5888	2.37217	5.58319	5.59052	6.71683	0.816901	0.0560481
gene-ATXN2	5695	7321	5450	4182	5244	7005	8087	5.03223	5.28852	3.78128	3.48277	3.74992	4.3477	6.46944	0.803166	-0.0492651
gene-ATXN3	5179	7003	8521	2851	6603	6491	7154	8.72435	12.5956	12.4399	4.84133	10.0097	10.2905	11.5392	0.337595	-0.230767
gene-ATXN7	4155	5697	4232	3391	2505	4509	5774	3.22362	4.46049	2.8794	3.396	2.04132	3.6543	3.99111	0.368569	-0.203662
gene-ATXN7L1	7461	4754	7183	5950	4661	5822	5552	3.98833	2.55695	4.30812	3.75379	2.30842	3.71565	2.97282	0.291976	-0.21816
gene-ATXN7L3	1190	964	1101	908	1342	1023	1350	16.0537	12.8882	15.1321	12.2157	16.8979	12.7872	16.9188	0.828607	0.0390078
gene-AUH	8798	4854	10172	3325	7548	5724	14252	4.72311	2.74728	6.75021	2.11638	3.47299	3.60474	5.6382	0.770475	-0.0774488
gene-AUP1	1175	774	1037	519	1467	716	1292	17.3627	10.8769	16.8296	6.91549	20.9547	9.05137	15.1482	0.883186	-0.03773
gene-AURKA	1101	1015	879	1135	1110	408	903	5.79682	5.36188	5.31889	5.88507	5.4874	2.1659	4.35618	0.656202	-0.115375
gene-AURKAIP1	970	1045	931	1060	1188	1158	1165	5.04069	8.89025	9.3449	9.88912	9.89589	9.64145	9.33266	0.180255	0.174059
gene-AUTS2	4569	5267	4488	4234	2950	5223	4317	3.00251	4.12249	3.91445	2.99416	2.85376	4.40801	3.11668	0.359784	-0.184374
gene-AVEN	536	543	535	560	555	676	777	3.8109	2.1611	3.18018	4.53529	2.24373	2.75762	3.5713	0.226514	0.191303
gene-AVL9	3206	4113	4193	3022	3873	3992	5296	4.68991	4.83004	4.04944	3.3598	4.33273	3.19467	6.16886	0.904313	0.0212334
gene-AVPR1A	105	376	110	442	148	70	151	0.35348	1.2759	0.379369	1.48263	0.465962	0.21976	0.470251	0.913155	0.0271632
gene-AXDND1	56	54	60	92	46	32	243	0.162907	0.156553	0.173673	0.261291	0.122665	0.084326	0.920851	0.321102	0.249891
gene-AXIN1	1806	1509	1648	1752	1999	2287	2303	2.80451	2.31525	2.63792	2.83356	2.5841	3.15808	2.93007	0.0580626	0.269439
gene-AXIN2	1239	2630	2497	1796	1570	1556	2291	2.91781	6.35447	7.23911	4.49544	3.63839	4.16657	5.10388	0.393768	-0.201413
gene-AZI2	2791	3232	2778	3220	2719	4728	3730	9.38434	10.8126	9.08524	11.0266	8.7577	15.1989	11.7613	0.264573	0.218244
gene-AZIN1	11138	8125	6504	10797	7912	7888	8312	13.7657	9.23799	8.03866	17.3791	11.6361	9.11222	10.8921	0.983434	0.00461582
gene-B2M	14371	14672	13178	12320	17744	21404	15759	159.593	163.81	149.259	135.817	184.06	220.799	162.198	0.30531	0.187674
gene-B3GALNT1	170	283	153	262	384	269	296	1.30554	2.18531	1.19573	1.99986	2.76015	1.92157	2.11393	0.108921	0.391836
gene-B3GALNT2	3251	5227	4615	6456	5077	3382	5094	4.12251	7.92642	6.05143	13.7339	4.42747	4.04167	7.06323	0.570541	0.133866
gene-B3GALT1	439	515	459	483	552	269	320	1.73957	1.48626	1.73469	1.44749	1.60452	0.784788	1.46507	0.546933	-0.151886
gene-B3GALT2	128	106	67	52	181	60	79	0.319959	0.266343	0.169129	0.127633	0.424488	0.139726	0.182158	0.810978	-0.0635727
gene-B3GALT6	1431	1202	1065	1398	1642	1466	1387	4.45188	3.75848	3.37848	4.31897	4.77105	4.23615	3.99951	0.256235	0.199757
gene-B3GLCT	548	869	863	1032	566	789	512	3.33396	4.36762	4.0793	5.53907	2.9863	3.43476	2.18449	0.858965	-0.045601
gene-B3GNT2	1959	6771	6814	2420	5137	3755	5222	8.41552	18.8534	20.5056	6.58362	15.1881	6.66134	20.9945	0.40638	-0.220179
gene-B3GNT4	61	79	46	79	56	116	127	0.378129	0.495409	0.290592	0.489328	0.325086	0.671893	0.729688	0.241677	0.311991
gene-B3GNT5	1355	2534	1921	1176	1927	1568	2582	3.87305	6.42968	4.92366	3.65737	5.4803	3.85948	6.31693	0.630385	-0.112487
gene-B3GNT7	502	2959	3253	553	4914	675	2859	1.88731	11.2356	12.4928	2.06925	17.3375	2.36477	9.99691	0.941768	-0.0179822
gene-B3GNT9	2739	1927	1287	1792	2625	1180	991	7.51021	5.28144	3.2065	4.80063	6.48288	2.75846	2.21775	0.539653	-0.162168
gene-B3GNTL1	1257	1544	1162	1058	930	725	944	2.25583	2.1896	2.22566	1.92792	1.42386	0.969937	1.64177	0.0253869	-0.455779
gene-B4GALNT3	1717	2024	2365	1431	1922	2397	2707	1.42273	1.96877	1.75442	0.935324	1.84981	1.98651	2.34666	0.995635	-0.00110014
gene-B4GALNT4	1268	1117	754	940	1114	465	584	4.37026	4.34008	3.01046	3.65593	4.11252	1.29764	2.15781	0.294331	-0.273081
gene-B4GALT1	1951	3645	2517	1671	4617	1855	5586	2.76447	4.41518	3.60198	2.09945	5.50223	2.37927	6.23949	0.549063	0.158834
gene-B4GALT2	1740	2073	1781	1757	2559	2722	1496	5.07381	5.22656	4.54943	4.38283	8.15472	6.40023	3.97141	0.564189	0.12994
gene-B4GALT3	514	475	388	568	437	420	631	3.76079	3.4893	2.89127	4.12629	2.9831	2.85309	4.2791	0.621776	0.105263
gene-B4GALT4	606	827	862	665	910	498	982	4.16137	5.40482	5.59761	4.55029	5.81672	2.91341	6.04774	0.879029	-0.0352457
gene-B4GALT5	1283	1406	1565	1148	1397	1670	2473	2.48973	2.51021	3.45313	2.18199	2.43923	3.2346	4.42188	0.502152	0.141776
gene-B4GALT6	145	147	163	150	169	152	118	0.376559	0.382965	0.42987	0.386545	0.410616	0.366457	0.284967	0.836248	-0.0490841
gene-B4GALT7	977	1158	1242	982	1433	1412	1248	10.0633	12.3867	13.0258	10.3361	14.4309	13.8377	12.4633	0.523037	0.115411
gene-B9D1	2706	2790	1881	2365	2851	3975	3068	4.09164	4.24055	2.89994	3.54919	4.02593	5.58266	4.29962	0.250947	0.232134
gene-BABAM1	1660	1367	1552	1344	1738	1225	1491	24.3765	20.1918	23.2466	19.5945	23.8441	16.709	20.2924	0.599846	-0.095234
gene-BABAM2	4308	4670	5082	5778	5281	3625	4441	9.52194	10.0594	11.3658	12.6173	10.9771	7.14795	9.39639	0.969153	0.00819138
gene-BACE1	1896	1354	999	1170	1792	1227	1156	13.1494	12.8982	6.99462	7.84133	15.213	7.844	7.23117	0.724842	-0.082906
gene-BACE2	1816	4536	7561	2554	4970	1794	7632	2.83162	7.01346	11.5516	3.94348	6.99716	2.58035	10.7829	0.715823	-0.0973909
gene-BACH1	7244	8464	4669	5453	4158	8999	7712	12.3984	14.4711	5.62397	6.39479	4.7938	10.3692	8.70395	0.794394	-0.0622438
gene-BACH2	13775	11205	11306	16796	6803	10714	14319	5.81385	4.68896	3.86695	5.30088	2.8211	3.21168	4.80774	0.968615	-0.00968276
gene-BAG1	1581	1795	1905	1642	1524	2037	2003	5.09614	5.86604	6.18988	5.50411	4.46235	5.96846	5.87536	0.973717	-0.00527392
gene-BAG2	646	364	1699	2356	397	930	1150	2.12142	2.00906	5.44529	8.85606	1.86754	2.87823	3.07085	0.559991	0.150662
gene-BAG3	2924	2800	2513	3915	3467	5216	2868	2.68105	5.33596	2.37181	11.7988	3.17713	8.54873	12.6125	0.0899943	0.372081
gene-BAG5	1715	3921	0	0	0	682	2835	4.26064	9.79602	0	0	0	1.57218	6.52913	0.72312	-0.0285957
gene-BAHCC1	648	389	371	295	282	286	464	3.80275	2.07304	2.36509	1.18015	1.79894	1.61862	2.68486	0.0989165	-0.397226
gene-BAHD1	587	994	527	683	888	1102	1359	1.62879	3.73237	1.5912	2.48144	2.55541	3.47699	4.4988	0.141265	0.347081
gene-BAIAP2	1573	2066	2065	661	2567	460	2628	5.05598	5.46904	8.33702	1.53754	8.42197	0.97887	7.6079	0.562254	-0.154627
gene-BAIAP2L1	1970	3721	4358	1444	2702	2166	4198	3.3186	8.90743	10.6791	2.42392	4.93162	2.96417	7.08819	0.286135	-0.273587
gene-BAK1	573	532	414	401	633	605	663	4.38285	3.44572	2.72741	2.5614	3.85554	3.79816	4.03089	0.566275	0.115127
gene-BANP	7714	7430	4668	6150	4541	7638	6127	4.48301	4.52476	3.81349	4.43147	2.23555	4.73836	3.22604	0.61944	-0.109071
gene-BAP1	2425	3380	3395	2795	3446	3254	2984	6.91195	13.6158	15.017	10.3477	13.6536	11.5558	9.90632	0.969168	-0.00687446
gene-BARD1	987	1024	1329	943	954	514	760	1.63187	1.85343	2.10269	1.58636	1.45496	0.754714	1.29212	0.121674	-0.371299
gene-BARX2	3638	5833	7471	4556	7701	1265	9864	36.2746	60.9252	79.1816	45.6155	74.7262	11.3655	90.5059	0.981316	-0.00625695
gene-BASP1	1331	1856	2200	1708	1905	1049	1684	8.03375	10.2953	13.7335	10.9165	11.3277	5.68605	9.1543	0.51057	-0.154398
gene-BATF	108	36	55	40	64	74	43	0.70335	0.278606	0.343035	0.176797	0.351983	0.806911	0.177337	0.618679	-0.132385
gene-BATF3	86	63	54	73	49	118	28	1.15857	0.855704	0.810434	0.981843	0.614455	1.60401	0.342494	0.971971	-0.00921113
gene-BAZ1A	5241	6627	6140	4462	5820	6389	8425	10.1788	13.4418	12.2149	8.55986	10.1682	11.342	15.3987	0.962295	0.00848829
gene-BAZ1B	5891	5814	5036	5765	5818	5543	5891	8.08914	8.74385	6.84296	10.3145	8.40808	6.57238	9.87046	0.918549	0.0136805
gene-BAZ2B	5939	6860	6985	4326	4940	4396	7813	8.58408	10.024	10.5825	6.22109	7.16607	6.36481	11.3967	0.120182	-0.298415
gene-BBOX1	4993	4023	4925	5931	3714	2478	5462	5.52345	4.16326	5.17517	6.0617	3.62047	2.38342	5.21106	0.768076	-0.0730021
gene-BBS10	203	194	1	258	204	495	1	0.799585	0.765942	3.5e-05	1.00764	0.749947	1.809	0.002001	0.581691	0.0938278
gene-BBS12	741	504	528	528	305	764	444	1.26236	1.00719	0.570228	0.934112	0.78521	0.841064	0.826814	0.543933	-0.155538
gene-BBS2	3352	2333	3241	3715	2784	2914	3216	14.6012	6.4512	9.649	16.3152	7.49289	11.786	7.30153	0.817618	0.0478006
gene-BBS4	812	1031	645	877	1002	895	1170	2.52373	3.32959	2.20533	2.90252	2.86742	2.67429	3.53655	0.332054	0.182606
gene-BBS5	3116	2570	3860	2844	2891	5165	2691	13.6755	11.5601	17.2733	12.9028	11.7763	20.2945	11.4504	0.857826	0.0426917
gene-BBS7	485	580	447	447	632	491	603	1.5617	2.17637	1.44184	1.39014	1.82415	1.42065	2.22293	0.74123	0.0605322
gene-BBS9	1639	2569	1811	1649	1440	2204	1481	2.67087	3.93519	2.98112	2.59307	2.405	2.58245	2.85779	0.33217	-0.211956
gene-BBX	8339	10125	9451	8467	9237	14949	11986	5.26535	8.88773	6.55037	5.1172	5.14951	10.3582	7.8736	0.340287	0.184808
gene-BCAP29	2760	3673	4230	3159	3272	4280	3294	4.95897	5.78318	8.31179	5.96291	5.36764	8.05422	5.3816	0.812285	-0.0469367
gene-BCAR1	2992	2102	1872	2042	2849	3026	3221	9.68121	6.63805	6.08143	6.64098	8.59573	9.144	9.61641	0.367402	0.179349
gene-BCAR3	2073	2454	1938	2545	1774	2523	3160	2.51124	2.98897	2.70774	3.27959	2.65925	2.41463	3.32561	0.448358	0.149172
gene-BCAS1	3036	3472	4987	2149	3468	2361	6280	8.75079	11.5473	16.1678	5.99363	11.4338	6.37241	18.4768	0.639367	-0.119503
gene-BCAS2	1439	1208	1367	1622	1819	1261	1271	20.5913	17.3827	19.9536	23.0523	24.3187	16.7652	16.8553	0.601158	0.110258
gene-BCAT1	24918	21295	22741	19098	32451	24606	26627	25.0201	28.9088	26.2937	24.3746	30.8858	24.5705	29.386	0.565268	0.102908
gene-BCCIP	2712	2865	3304	2553	3227	4109	4112	1.77006	4.85378	8.85207	3.50822	20.5317	4.57899	2.41714	0.338252	0.168099
gene-BCDIN3D	165	152	101	67	218	165	138	0.90312	0.832158	0.56389	0.362773	1.11257	0.837244	0.69921	0.950982	0.0164283
gene-BCHE	1637	2396	2234	1869	3273	629	2675	3.26989	5.46446	5.44218	4.32149	7.98007	1.57391	6.14496	0.9613	-0.0129968
gene-BCKDHB	2521	4016	4227	4996	3565	3524	5916	13.5675	16.772	9.40739	12.3708	10.7509	16.0692	12.8336	0.333868	0.220977
gene-BCKDK	1221	940	1326	785	1277	914	1624	15.6059	10.7169	16.7633	8.54267	11.3	11.9659	19.2312	0.79174	-0.0594194
gene-BCL10	421	1321	827	578	964	1194	1529	1.07734	4.02669	2.53286	2.04757	2.74899	3.33218	4.45541	0.564996	0.151832
gene-BCL11A	431	979	1066	266	798	221	1174	1.20404	2.58971	2.84407	0.715651	2.03541	0.598448	2.93273	0.408082	-0.219619
gene-BCL11B	1947	5782	4147	1003	3039	238	3410	1.44951	4.28541	3.49594	0.785405	3.16779	0.147887	3.37342	0.132312	-0.382863
gene-BCL2	3749	3326	3528	3896	4003	4558	5130	6.81866	6.08217	6.54314	7.03437	6.79944	7.7004	8.64778	0.0398627	0.257057
gene-BCL2L1	3526	3604	3986	2553	4383	3251	4781	18.1005	18.6366	20.821	13.0192	20.9338	15.4343	22.6585	0.86036	-0.0338882
gene-BCL2L11	202	262	199	245	147	210	404	0.521509	0.639363	0.680689	0.578924	0.327366	0.506519	1.23543	0.736185	0.0869254
gene-BCL2L13	12698	13865	12251	11766	17716	12361	14905	18.7313	20.5693	19.5659	16.5163	18.7532	18.2812	20.2341	0.609067	0.0854236
gene-BCL2L14	3	185	297	17	88	64	107	0.006968	0.634198	1.03213	0.055338	0.280492	0.200911	0.338	0.24656	-0.239349
gene-BCL6	1533	3416	3099	1168	1820	5188	4276	3.6752	7.74465	7.50129	1.93418	4.17565	10.8214	9.09274	0.784778	0.073246
gene-BCL7A	77	1120	183	34	0	995	3	0.119312	2.6522	0.289956	0.050953	0	2.20009	0.003203	0.703227	-0.0458024
gene-BCL7B	290	252	265	289	333	259	392	4.16655	3.04508	3.41257	3.77775	5.20268	3.05886	4.24807	0.402017	0.167044
gene-BCL9	4582	4458	4575	3479	3385	5264	4728	2.66685	2.60445	2.68162	2.01523	1.90117	2.68853	2.47814	0.449127	-0.132403
gene-BCL9L	4268	4459	5023	3852	4636	4437	5318	8.62106	8.31122	8.38674	7.11095	8.25182	6.99871	7.96717	0.712288	-0.0478441
gene-BCLAF1	6541	5342	7182	6870	6158	7055	8477	14.374	11.262	16.4242	16.9463	13.9022	16.1634	17.4657	0.507457	0.111894
gene-BCO1	1261	1211	1168	1269	1042	1271	1028	2.69377	2.4883	2.35756	2.9883	2.19205	2.8066	1.78753	0.657806	-0.0830811
gene-BCO2	363	509	451	229	604	268	370	1.582	2.29371	2.03654	0.852394	2.50329	0.932378	1.52121	0.452495	-0.193989
gene-BCOR	2721	2616	2319	1879	2084	3588	2652	3.65585	3.91769	3.54679	3.07915	2.91959	5.15031	3.2196	0.863179	-0.0360176
gene-BCORL1	662	579	521	456	495	1034	579	1.04098	0.740264	1.01227	0.708729	0.703601	1.36984	0.839089	0.810908	0.0591732
gene-BCR	7840	10124	9062	6736	8519	13520	10402	9.01704	10.8318	10.4169	8.04546	9.27826	14.7352	11.5886	0.767889	0.0611783
gene-BDKRB2	589	612	1000	570	912	1560	1137	1.88288	2.08802	3.5464	1.63271	2.88129	4.56812	3.1799	0.249625	0.293715
gene-BDP1	4948	2738	4148	2306	4674	3565	5324	5.25812	3.03117	4.84048	2.4582	5.10887	3.5411	5.49138	0.863667	-0.0410395
gene-BECN1	2473	2450	2350	3211	2792	2840	2578	17.7199	17.6488	17.1769	22.8432	18.6847	18.9049	17.118	0.285687	0.188262
gene-BEND2	1394	1125	1325	1442	1050	1900	1203	2.05363	1.99716	1.81836	1.87559	1.25024	2.1618	1.50147	0.736144	0.0761012
gene-BEND3	8691	2187	2100	2230	3571	3301	2598	11.7801	2.28712	2.59949	2.47423	5.54552	3.40067	2.55584	0.251263	-0.307774
gene-BEND4	54	89	67	139	58	54	88	0.071646	0.195798	0.091441	0.347969	0.093409	0.066804	0.109448	0.63613	0.126598
gene-BEND5	3192	3472	3918	3919	3019	3541	4835	4.35718	4.1002	5.47786	5.3527	3.14932	3.29431	5.23166	0.712188	0.0676391
gene-BEND6	228	306	168	258	193	370	263	0.561616	0.757504	0.406151	0.632993	0.439373	0.838434	0.600684	0.621108	0.124391
gene-BEND7	1564	2899	2572	1126	2816	1561	3532	4.27634	7.91921	7.21421	3.00537	7.6044	3.65415	9.19724	0.766164	-0.0771086
gene-BEST3	1061	898	509	834	627	804	791	1.83567	1.60389	1.01336	1.67727	1.16232	1.32923	1.49691	0.685242	-0.0960436
gene-BET1	2009	2285	3133	1828	2443	3499	3385	3.42672	4.57817	5.97025	3.48855	4.00167	5.61138	5.81735	0.686484	0.0895775
gene-BET1L	1104	987	1075	871	1582	1383	1349	11.4811	10.3218	11.4038	8.99321	15.3753	13.3689	13.0118	0.284571	0.210185
gene-BFAR	3555	3841	3833	3878	3469	6364	3605	13.5584	14.6758	14.878	14.597	12.3114	22.2277	12.5671	0.524745	0.140509
gene-BGLAP	3597	3230	2580	1996	2403	3651	3579	49.3072	44.4363	34.4185	28.6359	24.2073	46.4222	45.6436	0.528532	-0.13101
gene-BHLHA15	53	253	281	70	131	96	130	0.2534	1.2138	1.36939	0.331437	0.585201	0.425201	0.574091	0.13935	-0.391387
gene-BHLHE40	7095	4796	3524	8913	6074	5223	9644	38.1087	25.451	18.111	39.5387	30.6433	24.559	48.6464	0.14267	0.358221
gene-BHLHE41	206	132	153	272	150	251	219	2.54619	1.46766	1.68083	3.09788	1.42474	2.69368	2.82108	0.280802	0.27532
gene-BICC1	6148	9303	6273	7603	7827	13257	7058	9.66674	6.1412	7.34404	5.58658	9.90734	13.8503	5.47637	0.372011	0.207681
gene-BICD1	763	513	595	885	588	696	923	1.05348	0.73989	0.858348	1.51636	0.79718	0.96654	1.22679	0.341352	0.21364
gene-BICD2	15371	14135	13356	17602	12031	16536	15422	36.8468	32.4387	31.8126	43.4221	26.5336	36.2688	33.3872	0.703261	0.0715428
gene-BICRAL	4582	4611	5789	4394	4062	4293	5736	5.93079	6.11761	8.44196	5.66416	5.10166	4.4044	5.81438	0.410267	-0.138245
gene-BID	1152	1136	1008	1337	1262	1691	1101	4.87637	4.67287	6.46867	5.68405	4.72373	6.48885	3.76716	0.265761	0.224515
gene-BIN1	43475	34927	40883	60096	42153	44180	41426	54.082	44.0985	52.484	74.651	47.5995	66.411	47.8979	0.391386	0.181054
gene-BIN3	1440	1504	1244	1591	1205	1556	1705	5.05747	5.31319	4.23484	6.05808	6.92864	4.69018	5.62222	0.667732	0.0754699
gene-BIRC5	645	637	585	512	735	186	710	7.62864	7.38221	6.89889	5.79244	7.90679	2.04793	7.84813	0.588874	-0.143946
gene-BIRC6	23112	23835	23931	23807	22943	28960	27190	10.8979	10.5174	10.6398	11.1161	8.99397	12.3123	10.6411	0.5235	0.081453
gene-BIVM	1353	1679	1623	1477	1542	1617	2287	5.22462	6.19288	6.26367	5.33097	5.19271	5.25332	7.03944	0.563773	0.0978836
gene-BLCAP	790	1253	879	1917	1230	4602	4111	3.69117	5.81194	3.8865	9.80102	5.37074	11.0786	16.0991	0.00100494	0.872248
gene-BLM	1232	1133	1293	1009	1067	679	1051	3.59217	3.4485	4.53262	3.34925	3.44894	2.14552	3.04148	0.119161	-0.320285
gene-BLMH	6598	6714	5847	6721	8201	6256	7713	37.8288	38.7004	34.1891	38.2519	43.9198	33.3169	40.9825	0.368422	0.132168
gene-BLNK	1079	1448	1129	856	1328	2393	1172	3.87899	5.75888	4.44855	2.72118	5.21156	6.50083	4.00138	0.597914	0.132859
gene-BLOC1S2	858	811	950	682	856	698	834	7.59315	6.74911	9.00814	5.71976	6.59056	5.64256	6.32078	0.212325	-0.202258
gene-BLOC1S4	1181	1213	1547	1191	1322	2247	1472	9.76084	10.1325	13.3556	10.1156	10.5765	17.5367	9.83511	0.480026	0.157918
gene-BLOC1S5	3910	4661	4185	2952	4069	4903	4476	4.86879	4.57768	6.94261	2.26809	3.40543	3.68969	3.47406	0.606926	-0.0865423
gene-BLVRA	1017	1406	912	1135	1073	1481	1081	3.48597	4.84046	3.14772	3.7585	3.34751	4.60539	3.28608	0.76548	0.062132
gene-BLZF1	2248	2534	2644	1413	2760	4201	1787	9.31248	5.49944	11.2033	3.37451	9.87482	14.9377	3.97181	0.992942	-0.00226011
gene-BMF	2274	2975	3197	2167	2070	2922	2925	3.44504	4.7843	5.20684	3.26002	2.92906	7.21995	4.10829	0.347207	-0.174437
gene-BMP1	5393	3290	2452	3587	3457	2445	2784	25.0752	14.8962	11.5826	16.0219	15.0186	10.4464	12.1892	0.398986	-0.206374
gene-BMP2K	3604	5381	4808	2401	4296	7398	6325	2.99551	2.88207	5.31855	1.33169	3.22122	6.67203	5.56134	0.807681	0.0608596
gene-BMP3	829	536	366	903	321	812	560	1.40481	0.944341	0.625264	1.53072	0.345601	1.32211	0.594739	0.74125	0.0881649
gene-BMP4	919	728	916	761	877	759	984	7.65505	6.09245	7.78135	6.29505	6.82574	5.86753	7.59727	0.76538	-0.0512434
gene-BMP5	1128	680	591	1153	894	704	400	5.12443	3.10387	2.73719	5.19877	3.7942	2.97057	1.68085	0.975707	-0.0081132
gene-BMP6	947	1655	2014	2595	1358	1818	1864	1.86665	2.16522	3.09846	5.20486	1.41492	2.24021	3.11921	0.438975	0.195911
gene-BMP7	1962	2117	1410	2369	1043	1473	1456	6.25016	6.78041	4.57995	7.49168	3.10299	4.35873	4.29866	0.572473	-0.141821
gene-BMPER	1539	1080	890	979	971	1837	1187	2.32328	1.59336	1.50954	1.75919	1.23611	4.75317	1.59546	0.882492	0.0356176
gene-BMPR1A	5713	5647	5928	3851	4567	3708	6695	6.68764	6.80526	9.79594	5.03402	5.25413	4.23816	7.44033	0.112329	-0.296885
gene-BMPR1B	660	784	393	741	393	2094	492	1.49114	1.03471	1.64656	1.00821	1.144	3.12639	1.08306	0.352409	0.246971
gene-BMPR2	13985	10946	10841	16226	14704	16563	15839	14.2509	12.2045	8.65924	17.5569	15.2568	15.1168	14.0286	0.0381017	0.339657
gene-BMS1	4130	4126	3557	3597	4249	5190	4809	11.0937	10.9923	9.84303	9.71005	10.7098	13.1092	12.0963	0.37184	0.128642
gene-BMT2	1379	3999	2182	3001	838	1993	2126	1.7311	3.94657	2.43516	3.74863	1.51494	1.97206	2.23519	0.504055	-0.179124
gene-BNC1	139	451	422	54	486	5	439	0.38338	1.16577	1.01976	0.114013	1.12194	0.008001	0.926798	0.624501	-0.102489
gene-BNC2	12747	4064	9662	6522	6215	4729	11259	5.37133	3.41421	4.65065	4.74178	3.95824	3.54916	3.85083	0.411924	-0.21578
gene-BNIP1	1450	1884	1691	1737	2068	1662	1804	7.54354	9.87756	9.02898	8.8909	10.1303	7.99975	8.58858	0.64074	0.0784019
gene-BNIP2	6041	6238	6982	5762	5478	9418	8296	9.32538	10.1691	11.802	9.52444	8.20242	14.5635	12.6124	0.589505	0.106036
gene-BNIP3	2079	1206	1508	3008	1390	3094	1516	33.5894	19.5888	24.857	48.2615	20.9848	46.4387	22.7016	0.259379	0.295177
gene-BNIP3L	7628	11202	6821	7996	8888	10676	8200	24.1206	6.96573	21.8261	25.0564	26.2089	31.308	23.8062	0.87404	0.0315358
gene-BOC	4570	4268	3299	3716	3507	3755	3753	5.62704	5.05114	3.61378	4.50244	4.70115	4.01717	4.02403	0.366057	-0.147287
gene-BOD1L1	9485	9773	9189	9789	7774	14143	12108	10.8995	11.2918	10.7701	11.1667	8.34407	15.0977	12.8952	0.467383	0.142039
gene-BOK	405	669	571	721	574	679	501	2.01446	3.07377	2.88721	3.64241	2.55395	2.953	2.16473	0.612202	0.118709
gene-BOLA3	816	804	905	666	848	519	993	20.1392	19.9542	22.7768	16.323	19.5633	11.8966	22.713	0.451313	-0.160901
gene-BOP1	757	410	399	388	745	485	531	6.31442	3.0178	3.53164	2.43546	6.27341	3.12033	3.67678	0.999712	-9.0741e-05
gene-BORA	763	663	482	592	756	657	533	2.55364	2.09504	1.68721	1.70512	2.1531	1.60418	1.56916	0.919134	-0.0222863
gene-BORCS5	3203	3806	4393	3318	3077	1413	5205	6.37087	7.5524	8.8748	6.43354	5.64762	6.78769	9.49916	0.497606	-0.175126
gene-BORCS7	1009	1428	1044	1011	974	662	1479	6.08583	8.8873	6.4316	6.0479	5.45888	3.6677	8.18697	0.492555	-0.159084
gene-BORCS8	955	969	809	732	920	793	1089	12.7351	12.9952	10.9973	9.6844	11.4609	9.82683	13.4667	0.621401	-0.0791381
gene-BPGM	1245	772	1023	1448	787	779	704	8.18801	7.4012	7.77865	14.9605	7.49611	6.90858	5.49161	0.756048	-0.0802128
gene-BPHL	196	622	189	698	301	279	400	1.78232	5.44419	1.71162	5.96673	2.43865	2.28623	3.14886	0.574273	0.149898
gene-BPI	285	1178	1774	1183	3443	6636	2099	2.11072	8.78875	13.4314	8.7133	23.868	45.7593	14.4341	0.0298038	0.565429
gene-BPNT1	361	1645	782	573	1741	755	598	1.22736	5.32949	2.50047	2.12683	6.14274	2.35122	2.02737	0.947779	-0.0174602
gene-BPTF	4539	4874	4130	4287	4246	6171	5083	5.88568	6.2086	5.49009	6.68932	4.87304	7.38317	6.39958	0.609658	0.0852825
gene-BRAF	8330	5589	7699	6655	7271	6519	8278	5.45185	3.18539	4.557	4.18936	4.72968	3.20017	4.27135	0.818502	-0.0412104
gene-BRAP	2139	2446	2496	2206	2675	2378	2965	6.52395	7.50228	7.76497	6.67904	7.62223	6.73681	8.38214	0.606557	0.0685573
gene-BRAT1	710	1719	1338	1176	807	1018	1928	2.37108	5.89899	4.07459	3.59139	2.55074	3.27104	5.27949	0.85151	-0.0482194
gene-BRCA1	1862	1572	1031	1338	2331	682	918	3.39143	3.233	2.03218	2.47368	3.93241	1.16918	1.67762	0.693964	-0.104926
gene-BRCA2	1547	1808	1438	1531	1430	631	1055	1.72258	1.95802	1.58663	1.79283	1.44604	0.657864	1.04756	0.213962	-0.313973
gene-BRCC3	1469	2096	1675	1482	1533	2272	2341	10.7147	15.4009	11.696	11.0082	11.0955	15.6837	15.6786	0.731392	0.0677465
gene-BRD1	6056	6180	7062	5614	3785	10497	8603	6.48728	5.1393	9.1033	9.84351	4.74187	11.3439	8.43541	0.781776	0.0679456
gene-BRD3	2412	2823	2731	2715	2044	2820	2997	2.8627	3.87125	3.7912	4.60339	2.51448	3.35527	3.53244	0.839588	-0.0353328
gene-BRD4	1620	1543	1403	1531	1267	2634	2222	6.80545	6.75567	6.38187	6.34829	4.12238	10.0846	8.46909	0.320001	0.221466
gene-BRD7	3710	4365	4093	4161	4728	3920	4472	16.2738	11.6725	11.1639	11.0758	11.724	9.66772	19.3301	0.699944	0.05481
gene-BRD8	3141	3594	3501	4652	3685	4570	4508	7.98925	8.96054	9.03158	14.5335	10.976	12.7187	10.5499	0.0757973	0.289672
gene-BRD9	2479	2444	2454	1839	1912	3163	3324	5.34138	5.67036	4.99819	3.80102	3.65911	5.5298	6.52736	0.989228	0.00276325
gene-BRF1	3269	3858	3414	3191	3208	4080	3973	5.16997	6.47306	5.39138	5.61822	4.87549	6.11438	5.64774	0.987731	0.00212455
gene-BRF2	11	114	95	0	98	17	0	0.061226	0.845024	0.564314	0	0.95342	0.090788	0	0.472946	-0.0999927
gene-BRI3BP	2779	2795	2815	2450	3476	3249	3092	7.50835	7.59195	7.75797	6.57178	8.77396	8.15433	7.74253	0.551774	0.0865039
gene-BRIP1	1261	1343	1169	783	1638	533	1072	3.28578	2.89194	2.89298	2.33843	3.81881	1.1839	2.3119	0.362346	-0.233392
gene-BRIX1	1408	836	1625	685	1480	885	1737	15.4802	9.24229	18.2232	7.47762	15.2047	9.0351	17.7015	0.648959	-0.116394
gene-BRMS1L	1395	1650	1678	1240	1334	2070	2115	4.59246	5.79128	5.93106	4.8836	3.28262	6.6254	5.13742	0.834052	0.0419481
gene-BROX	3756	4138	4872	4222	4840	6256	6295	6.72151	7.48285	8.77064	7.80202	8.69599	11.0326	11.2459	0.124586	0.262614
gene-BRPF1	1227	1162	951	1229	1275	1279	1274	4.12277	3.89291	3.29963	4.16503	4.08474	4.09364	4.25289	0.372651	0.138905
gene-BRPF3	1504	1657	1155	1563	1253	2006	1853	2.49847	2.77303	2.04098	3.03136	2.00867	3.33401	3.1868	0.455283	0.149513
gene-BRSK2	93	129	83	59	93	82	85	0.345967	0.755706	0.421202	0.219192	0.327515	0.422716	0.370261	0.297625	-0.26209
gene-BRWD1	6455	7128	6805	6118	7016	9827	8116	7.75839	7.52028	8.24614	7.73692	8.00633	10.5657	8.47126	0.41907	0.135152
gene-BRWD3	3760	5026	4466	3242	3711	3728	4384	2.73143	3.84605	3.5244	2.33013	2.53265	2.23518	3.02489	0.0763791	-0.250163
gene-BSDC1	1604	1660	1507	1503	2103	2375	2569	5.82822	6.01963	5.54126	5.51251	7.22752	8.07176	8.7035	0.0421297	0.336737
gene-BSG	13330	12948	12145	10670	14331	12194	13492	29.0566	28.3617	46.1464	22.9195	44.3206	24.6741	43.1961	0.690281	-0.050618
gene-BSN	149	61	85	83	68	68	73	0.145944	0.060184	0.085115	0.08076	0.062128	0.061965	0.06632	0.351166	-0.249287
gene-BSPRY	365	625	811	148	979	10	693	2.89516	4.98097	6.55899	1.16309	7.25264	0.070596	5.09418	0.647399	-0.100455
gene-BST1	4587	4224	3289	3812	3371	4724	4339	8.03366	7.31019	6.08528	7.11309	6.04533	8.21011	6.86323	0.905728	-0.0210344
gene-BTAF1	6844	7067	6732	6258	5319	8082	7545	4.89505	5.43503	5.20857	5.24234	3.71944	5.39899	4.67341	0.766682	-0.0491292
gene-BTBD1	4008	3497	4178	5031	3782	5662	4057	14.5793	11.167	13.8496	17.0462	11.7511	15.6745	11.9509	0.362035	0.185821
gene-BTBD10	2708	1619	1308	1959	2020	1935	2022	3.39624	1.84214	1.70759	3.64398	3.95411	3.1922	3.74189	0.870795	0.0368936
gene-BTBD11	3855	6527	7395	2431	5877	2756	6767	4.56679	8.94949	8.70108	2.77922	8.48462	3.15693	8.69385	0.248238	-0.299887
gene-BTBD19	157	187	132	110	192	222	173	0.869352	1.02485	0.723582	0.565467	0.973755	1.07559	0.878095	0.791926	0.064881
gene-BTBD2	2435	2793	2859	2745	3159	3725	3273	12.5386	15.0966	14.3362	12.2047	16.0651	19.3377	14.6158	0.167951	0.202998
gene-BTBD3	2193	1390	3110	3645	1352	1424	2646	2.55256	2.75868	3.4353	5.35434	2.33197	2.5623	3.18676	0.992501	0.00250747
gene-BTBD6	1891	1936	1539	1845	1955	2162	2569	9.89788	10.132	8.29112	9.80155	9.6554	10.6341	12.7282	0.173106	0.195938
gene-BTBD7	5830	6858	5640	6024	6659	8294	7537	3.55969	3.99153	3.54541	3.80854	3.75767	4.42651	4.0903	0.231057	0.17103
gene-BTBD9	8908	10632	9648	8847	10361	10860	11180	10.8869	12.5536	8.33498	11.1588	8.16295	7.63158	8.68615	0.699274	0.0435748
gene-BTC	449	633	597	253	609	528	1381	4.05861	8.33033	5.30403	3.02241	7.66833	4.79847	11.7009	0.670703	0.113868
gene-BTD	1016	976	680	1091	979	1021	960	4.01134	3.70387	2.62277	4.20875	3.61185	3.5601	3.34428	0.49649	0.135881
gene-BTF3	3150	2079	3153	1759	4659	1701	3941	41.7882	27.7232	42.6661	23.1627	57.7433	20.9596	48.4568	0.907659	0.0301561
gene-BTF3L4	10625	12538	11225	10135	14949	13980	13809	40.8294	48.4432	43.9935	38.6632	53.6586	49.9048	49.1827	0.308867	0.151353
gene-BTG1	6294	6745	12414	17177	14808	13479	8943	35.8411	38.6158	72.0999	97.1044	78.7667	71.3031	47.2015	0.0845921	0.438448
gene-BTG2	4665	5668	4805	5139	5852	10903	6389	16.6457	20.3318	17.4842	18.2044	19.5053	36.1372	21.1286	0.130859	0.343019
gene-BTK	297	386	206	229	205	418	261	1.33299	1.90396	0.944408	0.91734	0.808834	1.64095	1.0088	0.756351	-0.079413
gene-BTLA	22	430	141	68	0	8	19	0.142572	2.8151	0.963665	0.435974	0	0.047989	0.110313	0.0630762	-0.327402
gene-BTN1A1	209	447	223	215	133	163	299	1.13216	2.90979	1.34241	1.68531	0.670566	0.835956	1.60824	0.204756	-0.335043
gene-BTRC	5994	3918	4863	5334	3468	4429	4611	4.74675	2.58673	3.32454	4.44789	2.10981	2.45626	2.81549	0.532588	-0.134809
gene-BUB1	2025	1741	883	1433	1995	444	1478	7.06425	6.1803	3.01356	5.03169	6.18511	1.4965	4.51118	0.653468	-0.12042
gene-BUB1B	2749	2939	1788	2190	2706	797	1960	4.43299	5.35757	3.31024	4.49675	4.8727	1.73141	2.51879	0.362174	-0.239621
gene-BUB3	2248	2562	1939	2560	2857	2291	1987	17.016	19.4666	14.9438	19.217	20.1579	16.0799	13.9427	0.712142	0.0743077
gene-BUD13	681	566	525	513	886	846	906	3.24294	2.7147	2.54897	2.40648	3.94554	3.74702	3.9717	0.142983	0.300303
gene-BUD23	1495	1681	1515	1825	1719	1548	1727	6.28476	7.19892	6.49026	7.57685	6.73029	6.16741	6.75336	0.579916	0.0885337
gene-BUD31	2504	2555	2530	2259	3141	3030	3314	33.1745	33.8596	33.7597	30.6833	39.2678	37.9084	40.0243	0.232853	0.159101
gene-BVES	1632	1295	994	2067	1063	1020	1013	7.11972	3.85904	2.84871	5.37166	2.61614	4.14647	2.20823	0.974012	-0.00842456
gene-BYSL	673	721	581	684	1038	810	1080	6.31865	6.78078	5.51296	6.33797	9.06673	7.05705	9.33955	0.0495008	0.356785
gene-BZW1	7575	8147	7162	9199	10853	8250	8987	67.9756	73.5035	65.5428	81.9486	90.9692	68.7645	74.7382	0.144766	0.235496
gene-BZW2	7080	7006	5262	7344	8348	7271	6084	38.0169	39.3561	28.9144	39.0228	42.995	36.2706	30.3564	0.508075	0.127344
gene-C1D	760	871	705	601	706	921	853	3.68724	9.51882	7.76597	7.59199	8.16321	11.048	10.0799	0.773948	-0.050475
gene-C1GALT1	2994	6084	7189	3098	5926	4218	6805	5.62921	10.4806	14.3429	5.38152	9.3959	6.82387	10.8477	0.641221	-0.117133
gene-C1GALT1C1	76	1418	490	644	1318	512	539	0.558433	10.5246	3.6863	4.71267	9.08651	3.50721	3.68134	0.820447	0.0564093
gene-C1QA	591	853	499	441	761	823	294	5.20027	7.54938	4.47801	3.85643	6.25718	6.73422	2.39862	0.69359	-0.104116
gene-C1QB	874	1272	453	504	1009	908	458	9.76737	14.2959	5.16325	5.58949	10.5272	9.42363	4.73655	0.536377	-0.164233
gene-C1QTNF1	391	324	288	207	466	298	251	3.51527	3.06194	2.54533	2.08879	3.93953	2.45846	2.20661	0.656842	-0.111828
gene-C1QTNF12	1148	512	457	652	547	182	460	2.28258	1.47036	1.16972	1.24266	1.27327	0.371697	0.993232	0.255173	-0.305102
gene-C1QTNF3	4807	5456	4787	4770	4315	3520	2760	20.9714	23.9168	21.3173	21.6457	17.6861	14.5139	11.5294	0.177128	-0.303804
gene-C1QTNF4	525	576	581	836	944	558	474	3.49978	3.88121	4.05241	5.60084	5.88592	3.52868	2.93261	0.383192	0.217084
gene-C1QTNF6	5371	4219	2805	4433	4656	2368	1694	16.8723	12.9608	8.82991	13.7346	13.9596	6.77596	4.52956	0.483274	-0.186028
gene-C1QTNF7	1116	855	709	738	986	1090	708	3.45214	2.61333	2.19449	2.20825	2.94496	4.00597	2.19526	0.862174	-0.0390732
gene-C1QTNF8	881	851	376	902	393	1087	230	4.58306	4.44581	1.98343	4.69288	1.92409	5.084	1.1496	0.880028	-0.040083
gene-C1R	1043	1438	1112	1113	1724	2833	1233	4.47319	6.19883	4.8611	4.73698	6.90383	11.2873	4.9001	0.192703	0.328885
gene-C1S	869	1265	907	957	1300	3420	1291	3.2937	4.70661	3.78676	3.56939	4.85197	11.8071	4.69628	0.115676	0.418064
gene-C2CD2	5905	6847	5011	4348	4289	6048	5091	10.9072	17.0931	10.4015	12.5202	7.95373	10.8636	9.65822	0.134994	-0.259387
gene-C2CD2L	3042	1384	3055	3060	2930	1587	1765	6.02629	2.92507	6.66561	7.17691	5.44554	2.9509	3.51748	0.800418	-0.0663014
gene-C2CD3	1703	1423	1237	1567	1352	1618	1564	3.63481	4.38564	3.93394	4.2913	3.25028	3.56822	3.66078	0.847291	0.0341448
gene-C2CD5	3566	5136	4873	4470	3245	7062	5403	5.54273	7.22882	6.8885	7.37742	4.49768	8.17993	6.29954	0.697256	0.0895902
gene-C3	690	1927	1681	3580	2411	8792	2539	1.7121	5.66327	3.90549	8.25888	5.29596	19.238	8.46922	0.00664527	0.727569
gene-C5	60	45	49	172	63	55	81	0.164391	0.117055	0.109152	0.675778	0.165839	0.112158	0.165123	0.18302	0.352374
gene-C5AR1	427	335	367	225	386	462	623	3.43333	2.60295	3.08847	1.77125	2.86591	3.4454	4.53509	0.767943	0.0724546
gene-C7	1514	431	674	1162	2281	6646	3644	4.19916	1.43845	1.92856	3.45436	6.16142	20.7834	10.48	0.00333339	0.780639
gene-C8G	64	97	177	81	120	66	136	0.684969	0.612132	1.34679	0.697048	1.09867	0.693265	1.20982	0.68493	-0.108857
gene-CA10	379	413	390	402	224	313	249	2.09392	2.14052	2.41364	2.64498	1.12995	1.58635	1.4353	0.230712	-0.294061
gene-CA12	1547	3980	2071	2401	9949	410	1496	6.54235	16.9295	8.93641	10.0813	39.3142	1.61039	5.86552	0.577302	0.134538
gene-CA3	1363	1635	1001	2641	965	1469	754	5.04747	6.96519	4.02831	9.594	3.45284	5.59302	2.80934	0.763942	0.0804751
gene-CA4	2074	716	713	1334	771	1095	873	8.77792	3.0676	3.07365	5.58467	3	4.31121	3.58163	0.660013	-0.117394
gene-CA5A	142	3324	321	3084	389	285	6388	0.26331	6.97733	0.61033	5.7109	0.676638	0.493533	12.3784	0.518688	0.11557
gene-CA8	573	634	468	646	284	765	298	1.84213	2.29861	1.75951	2.3624	0.902315	2.30618	0.831271	0.725399	-0.09359
gene-CAAP1	967	642	991	549	1163	773	1231	3.18859	2.17726	3.4478	1.86304	3.81688	2.43937	3.85728	0.913003	0.026476
gene-CAB39	5764	11222	12165	8157	12771	11260	16488	5.67343	7.1686	6.88471	7.4618	6.44538	13.6805	8.42818	0.408541	0.196104
gene-CAB39L	2319	5723	5746	3066	3001	6194	4213	6.35573	12.7006	13.0583	8.41703	7.85194	15.5977	11.0162	0.620789	-0.127828
gene-CABIN1	5678	7578	6512	6000	5758	5612	7670	9.10549	11.7361	10.7429	9.99354	8.3649	10.6127	11.275	0.523144	-0.101046
gene-CABLES1	2483	2572	3201	2951	1806	3077	2694	2.34627	2.02881	2.42652	2.54448	1.68993	2.54314	2.20089	0.732875	-0.0742635
gene-CABLES2	1337	1258	1630	1371	1760	1700	1941	1.70549	1.56287	1.91934	2.10235	1.88875	2.66047	2.0013	0.226759	0.196828
gene-CABP1	45	57	48	46	88	75	43	0.393202	0.50734	0.441731	0.408693	0.732493	0.633487	0.353076	0.553848	0.158665
gene-CACFD1	301	650	448	144	782	214	1081	0.624746	1.36304	1.03917	0.297768	1.49648	0.410248	2.0585	0.811229	0.0623038
gene-CACHD1	2557	2979	2915	2890	2724	2747	2686	5.22006	2.92337	5.94359	5.99369	5.02916	2.88748	2.73828	0.743869	-0.0504856
gene-CACNA1B	152	68	71	46	132	52	83	0.285121	0.110942	0.132537	0.072442	0.204022	0.286606	0.147377	0.552206	-0.158285
gene-CACNA1C	19339	16362	14724	18603	16958	20650	16196	7.28641	6.07417	6.3592	7.5001	6.92289	7.42309	6.69714	0.691938	0.0711829
gene-CACNA1D	115	78	100	87	178	120	217	0.204203	0.286677	0.139504	0.412347	0.283922	0.381629	0.813141	0.196327	0.33835
gene-CACNA1E	328	143	290	187	304	137	164	0.493983	0.219469	0.348166	0.888611	0.346578	0.206694	0.169265	0.423499	-0.213764
gene-CACNA1G	1367	2044	1480	1713	1084	2289	1313	2.43931	2.15082	1.60209	1.9458	1.25604	2.20764	1.49728	0.893551	-0.0326213
gene-CACNA1H	698	552	404	428	698	429	495	1.06345	0.776189	0.631159	0.65619	1.10892	0.553955	0.653346	0.667361	-0.101692
gene-CACNA1S	25961	15396	19855	41916	19817	13881	18320	39.7064	23.6517	30.9488	63.6004	28.2672	19.6837	25.9221	0.648089	0.121091
gene-CACNA2D1	17284	11665	14682	13386	12166	11783	12732	8.53205	5.96968	7.74606	7.39906	5.45075	4.8144	7.04629	0.251961	-0.212778
gene-CACNA2D2	5675	5468	5178	5000	6627	6056	7257	5.44362	5.28042	5.07626	4.77628	5.90052	5.41319	6.42474	0.243543	0.144144
gene-CACNA2D3	403	474	318	426	67	88	202	0.682133	0.912041	0.546238	0.951389	0.169257	0.173113	0.326896	0.148704	-0.374
gene-CACNB1	225	82	155	137	149	146	168	5.41434	2.08434	4.01855	3.73307	3.42527	3.55608	3.95384	0.852508	-0.048992
gene-CACNB2	2460	2047	2255	1990	2743	1336	2378	2.59995	3.02559	2.71199	2.40409	3.5971	1.6676	2.45634	0.650858	-0.101423
gene-CACNB4	1772	1484	1022	2259	1353	2353	1635	2.04028	1.99358	1.54472	2.98882	1.88163	2.92204	2.21402	0.236973	0.28549
gene-CACNG1	4863	2950	2881	7067	3470	3798	3387	39.5946	24.1514	23.9268	57.1204	26.3862	28.7263	25.5612	0.441356	0.199259
gene-CACNG3	60	45	99	54	149	19	22	0.220652	0.166609	0.375818	0.197886	0.51829	0.063257	0.074123	0.846903	-0.0455778
gene-CACTIN	2227	2133	1411	2812	1664	1965	2790	13.8003	14.1543	9.2472	17.1538	9.36139	9.90715	18.8104	0.436877	0.179393
gene-CACUL1	5051	6480	6266	4188	6353	5787	6732	12.3333	14.8349	15.0064	10.4492	14.1477	11.1137	15.5842	0.639396	-0.0786352
gene-CACYBP	6045	5804	5568	4461	5819	6576	6914	30.471	30.4869	26.8555	20.945	25.7089	28.8919	30.5121	0.931073	-0.0122735
gene-CAD	1196	900	922	523	1223	889	1515	7.10664	5.19175	4.07818	2.67377	5.70332	4.28932	10.5608	0.946364	-0.0165602
gene-CADM1	3057	2105	2264	2851	2161	2276	2229	17.859	12.7282	13.1516	17.5729	11.5671	12.2576	9.88117	0.765064	-0.0631783
gene-CADM2	429	309	231	533	299	894	383	0.645177	0.434879	0.34537	0.756279	0.373527	1.16766	0.482747	0.157121	0.377268
gene-CADPS2	1674	3037	2757	1132	2614	601	3612	3.00611	4.51271	4.68612	2.31721	3.51212	0.855464	5.42754	0.474562	-0.191709
gene-CALB2	97	87	97	63	169	44	174	0.606629	0.81703	1.00692	0.640385	1.44067	0.375011	1.27495	0.745336	0.0864868
gene-CALCOCO2	3327	2710	3440	5604	3398	3830	3006	20.9337	16.1401	21.7562	33.6469	19.7912	22.3511	16.3015	0.335021	0.230925
gene-CALCR	224	253	117	195	198	74	162	0.359273	0.461541	0.270702	0.308768	0.331431	0.120961	0.263261	0.50699	-0.177947
gene-CALCRL	2939	5626	3542	6365	2824	3472	2826	3.55977	4.2004	2.77377	4.68204	1.96305	2.42645	2.99112	0.913068	-0.0286106
gene-CALD1	16693	18297	13287	12586	16850	17581	12169	27.8146	22.3158	16.8221	22.8939	26.4289	21.899	13.4294	0.523768	-0.124938
gene-CALHM2	439	651	322	347	752	480	491	1.55243	2.15356	1.00318	1.11493	2.20457	1.45742	1.45816	0.784786	0.068969
gene-CALN1	122	106	140	161	79	184	151	0.198054	0.17325	0.233515	0.261044	0.119988	0.279137	0.228905	0.653614	0.117942
gene-CALU	4223	3666	2898	3793	4429	2468	3453	35.1516	34.4818	28.1	32.9668	24.3143	20.71	26.2321	0.868455	-0.0368677
gene-CAMK1	558	382	463	410	597	454	647	8.14428	5.6062	6.8828	5.94189	8.12884	6.15583	8.74724	0.638988	0.0992459
gene-CAMK1D	3587	2313	2524	2662	3958	1902	2668	4.95787	3.38383	3.191	3.62747	5.00366	2.30445	2.69109	0.912614	-0.0261693
gene-CAMK2A	4556	3924	2930	5529	3961	4771	2245	10.5925	8.38244	6.58535	12.3069	8.10094	9.82053	4.73613	0.759796	0.0780896
gene-CAMK2D	13061	12064	10281	12738	9914	15038	10905	30.4129	28.1182	25.0005	32.6198	22.8159	31.6663	17.9743	0.9407	0.0146616
gene-CAMK2G	10005	9085	9251	15995	8036	10097	10644	9.56612	9.01064	8.89586	14.3596	7.11718	8.5742	9.00968	0.455723	0.174243
gene-CAMK4	1080	893	607	1321	746	1103	728	1.82931	1.29444	1.10804	1.9656	1.09097	1.45546	0.967102	0.644111	0.116957
gene-CAMKK1	1098	1156	526	610	1462	413	837	2.24236	2.39538	1.13326	1.23949	2.70265	0.640213	1.59709	0.70093	-0.102717
gene-CAMKK2	1151	1515	1047	1187	1077	1336	1660	2.70722	4.06091	2.48025	3.50734	2.74223	3.67529	3.2773	0.827149	0.0407836
gene-CAMKMT	907	1725	1759	712	1400	646	1827	3.61879	6.30395	6.38046	2.42112	4.18686	2.17698	6.10397	0.332845	-0.253947
gene-CAMLG	1686	1904	1682	1476	2040	2309	1621	6.02564	6.67442	6.01954	5.24245	6.6883	7.69355	5.36757	0.82435	0.0421696
gene-CAMP	1316	575	1072	1010	62	162	571	29.1613	12.7826	24.2356	22.2395	1.27666	3.32755	11.8397	0.17561	-0.330017
gene-CAMSAP1	2908	2428	2291	3297	2921	3493	3079	4.58836	3.7265	4.0319	5.68633	3.73399	4.83615	3.90248	0.115706	0.268234
gene-CAMSAP2	7050	8018	7952	7385	7435	10386	8931	8.63493	9.71016	9.66996	9.25174	8.94287	12.1332	10.315	0.510301	0.10402
gene-CAMTA1	2578	4368	3461	2091	2872	3843	3515	8.59258	10.6659	11.6109	9.1166	11.3765	15.2404	11.2916	0.41779	-0.174237
gene-CAND1	6851	7543	7825	6840	8391	7186	9896	13.543	15.3928	16.2064	13.9339	15.9932	13.6078	18.5615	0.593338	0.0746609
gene-CANT1	580	1316	1373	472	1572	637	1711	5.00103	14.4561	15.5182	5.18613	14.3066	6.15906	17.7387	0.906445	-0.0315184
gene-CANX	22240	25983	20889	23230	39422	25465	27924	50.9643	60.3016	49.119	40.6838	78.5489	51.9791	44.576	0.200365	0.25117
gene-CAP1	10037	8306	7725	6841	12311	11049	11290	59.5964	50.7463	46.98	37.9224	64.4881	58.0644	64.0633	0.35921	0.176324
gene-CAP2	5443	3672	3843	5555	6424	5086	3546	10.5698	7.1695	7.61194	10.7088	11.652	9.17496	6.38238	0.449383	0.177049
gene-CAPN10	312	439	398	433	554	908	385	0.846467	1.17595	1.17015	0.961323	1.50625	2.19775	1.13301	0.165405	0.354237
gene-CAPN11	18711	12811	11391	14296	16682	13811	14863	47.3774	39.424	28.1426	35.2333	40.0217	29.9119	31.174	0.902255	0.024228
gene-CAPN13	188	252	263	72	198	228	678	0.469744	0.719729	0.786011	0.173681	0.503264	0.546203	1.58452	0.745654	0.0850825
gene-CAPN14	1930	2222	2194	713	1614	151	2175	4.58173	5.43231	5.30068	2.03695	3.87842	0.262756	4.95341	0.16856	-0.358342
gene-CAPN15	2168	2081	1816	1001	1956	1960	2314	2.69115	2.53919	2.36355	1.61942	2.35724	2.5821	2.74276	0.419605	-0.174808
gene-CAPN3	9293	3694	4166	10003	3479	8650	6046	17.7448	6.89848	8.65122	20.7174	7.27023	18.1573	13.1703	0.555432	0.157518
gene-CAPN6	2312	1814	1958	2640	3367	7706	1233	6.72823	5.36463	5.77371	7.43853	9.03988	19.0754	3.1568	0.130561	0.405296
gene-CAPN7	3909	5259	5598	4321	4637	5868	7429	6.0944	8.28026	8.2084	7.40804	7.29692	9.29739	10.6107	0.588745	0.104924
gene-CAPN9	74	315	470	69	703	13	450	0.292035	1.09114	1.6957	0.21349	2.12436	0.043389	1.4172	0.978211	0.00579173
gene-CAPRIN1	18026	16210	16449	22193	21376	23346	17159	46.2188	41.7265	42.8738	32.3876	51.4884	55.6684	38.0942	0.170865	0.252797
gene-CAPRIN2	214	292	160	162	306	412	293	0.646491	0.893097	0.495611	0.477188	0.894114	1.20181	0.823704	0.377541	0.227556
gene-CAPS2	898	1150	931	670	880	1308	1557	1.90803	2.28774	2.07017	1.75949	1.69515	2.45597	3.06688	0.758191	0.0703384
gene-CAPZA1	5368	4348	4356	5642	4303	5656	4561	22.7284	10.9417	12.5991	24.5217	8.6649	18.0937	9.27989	0.726272	0.0682057
gene-CAPZA2	11089	12290	11625	12124	11286	11630	10975	7.91515	10.7889	11.1918	9.4421	8.85109	9.91301	9.16071	0.775831	-0.0422741
gene-CAPZB	7952	7330	7229	9120	9469	5823	7707	41.6292	20.47	26.2088	49.1839	44.6121	26.0232	27.4009	0.765101	0.0619954
gene-CARD10	224	247	341	122	282	130	380	0.687758	0.879267	1.17306	0.378967	0.912584	0.303374	1.39624	0.511025	-0.17553
gene-CARD11	208	308	195	230	196	287	232	0.465791	0.715305	0.368163	0.384742	0.415698	0.459289	0.395505	0.920403	-0.0233788
gene-CARD19	7671	8224	3321	8879	7288	10470	3691	16.0631	16.8152	7.49282	18.5538	14.7905	21.9867	7.5994	0.599149	0.139595
gene-CARD9	131	343	120	213	67	38	100	0.646134	1.57881	0.679283	1.11328	0.345911	0.199736	0.578164	0.228634	-0.305746
gene-CARHSP1	4603	4954	2622	4756	5501	4361	3809	9.78663	3.57197	5.46325	5.21504	19.8067	5.61664	3.55073	0.580038	0.126484
gene-CARM1	705	252	429	168	446	155	391	1.98154	0.862755	1.37278	0.520043	1.26191	0.351486	1.1549	0.174019	-0.364672
gene-CARMIL1	5755	4514	5907	6872	4464	8517	6421	6.88039	4.87198	6.75522	7.36953	4.44886	8.36011	6.04503	0.372903	0.197434
gene-CARNS1	273	146	153	122	115	42	113	2.22365	1.08606	1.16492	0.820133	0.828106	0.395533	0.812554	0.0684643	-0.488751
gene-CARS	4359	4130	4272	4977	4437	4085	4937	5.77834	6.98726	6.08544	6.86411	5.50108	5.28801	5.86819	0.614865	0.0781606
gene-CASC1	502	512	404	480	201	905	518	1.1011	1.19494	0.942482	0.990577	0.39576	2.41791	1.01106	0.809486	0.0644744
gene-CASC4	6424	4113	4487	5399	4881	3818	6740	26.4403	20.9605	23.953	29.7546	21.6348	19.4824	25.6375	0.951254	0.0132897
gene-CASD1	2459	3087	2588	2373	2682	3586	2659	2.88087	2.95255	3.24113	1.90922	2.44015	3.47391	2.44331	0.902176	0.0221873
gene-CASK	15096	19671	19218	16022	15720	19933	23122	16.3707	19.0277	20.4632	16.4541	15.5757	19.7442	24.4422	0.953772	0.0095201
gene-CASKIN1	149	109	109	100	93	113	104	0.800664	0.547718	0.679024	0.308322	0.546341	0.325682	0.418083	0.381013	-0.20973
gene-CASKIN2	5638	3518	2978	3548	4308	5854	4528	14.5538	8.55664	7.17992	8.98248	9.81733	15.5168	10.6251	0.652119	0.101964
gene-CASP10	399	982	1198	550	721	836	580	0.876091	1.70357	2.14188	0.988142	1.40876	1.43868	1.02736	0.352225	-0.24245
gene-CASP2	2043	2254	2111	2207	2385	3132	2677	6.17789	6.4439	6.17412	6.64315	6.71483	8.96469	7.37736	0.140969	0.224195
gene-CASP3	1003	1209	990	743	698	1271	810	2.3854	2.79538	2.43983	1.63427	1.66621	2.54153	1.81387	0.274467	-0.242895
gene-CASP6	996	2278	2331	988	2095	1083	2162	5.1433	11.8676	12.2848	5.06336	10.1338	5.20185	10.3787	0.477217	-0.18498
gene-CASP7	757	1641	2030	709	1416	1503	1959	2.77833	5.81159	7.11669	3.1497	5.46828	4.78014	6.15165	0.728911	-0.0905588
gene-CASP8AP2	2933	3452	3401	3254	2968	3649	3552	3.17054	3.53934	3.55097	3.32516	2.84754	3.45596	3.73593	0.964092	0.00652519
gene-CASP9	265	258	252	184	207	445	222	1.16356	1.18825	1.14725	0.776884	0.941961	2.03471	0.97752	0.988509	-0.0037215
gene-CASQ1	565	755	568	1393	531	538	517	4.78169	5.64248	4.17638	12.5941	3.59599	3.74891	3.52636	0.59678	0.141514
gene-CASQ2	60356	35547	35192	60287	46353	36446	34657	108.36	60.2699	62.5087	80.8162	56.2097	58.4244	41.9847	0.962634	0.0115417
gene-CASR	109	153	125	200	139	101	132	0.23796	0.335229	0.276737	0.433037	0.282114	0.20429	0.268197	0.743006	0.0857291
gene-CASS4	1218	654	477	832	1400	1081	1078	2.69284	1.80446	1.16043	2.17502	2.40643	1.68137	2.34396	0.23942	0.29787
gene-CAST	6108	3282	4979	3747	5467	4689	6135	15.9751	8.77863	12.9959	12.962	14.0467	14.0972	15.6885	0.9672	0.0089418
gene-CASTOR1	442	457	423	234	711	393	446	3.11556	3.15532	3.03056	1.6553	4.59045	2.58128	2.90665	0.937375	-0.0200847
gene-CASTOR2	5698	2623	3483	5591	1186	9319	4363	8.22008	2.67446	2.65262	5.46822	1.59158	4.38765	3.12687	0.567351	0.152277
gene-CASZ1	10420	9919	11461	9347	9372	5832	11904	7.97683	7.59427	8.19648	6.70936	6.80896	3.38439	7.39313	0.32803	-0.208077
gene-CAT	8371	6510	8712	7813	10005	10497	8959	46.565	36.4081	49.4275	43.1466	51.987	54.2407	46.1892	0.302664	0.18052
gene-CATIP	87	310	91	3	49	23	187	0.340461	1.18984	0.316267	0.00823	0.154174	0.070173	0.714087	0.194734	-0.272584
gene-CAV1	17924	14191	10168	15747	24496	19499	15861	80.7999	64.2414	46.6714	69.9707	103.07	81.631	65.7695	0.164548	0.30809
gene-CAV3	3191	2084	2546	3509	2766	3995	2300	28.3816	17.7545	23.171	30.35	22.6644	32.8418	19.3868	0.427032	0.185948
gene-CAVIN1	29021	17290	13366	24727	31245	22297	17307	138.283	82.8355	64.9212	116.756	139.047	98.7037	76.4094	0.493026	0.170204
gene-CAVIN2	16351	11771	10994	13533	18378	18873	16432	91.2624	66.0526	62.5854	74.9842	95.8114	97.8508	85.0031	0.132767	0.281336
gene-CAVIN4	13208	10092	11485	21096	12094	13888	16684	51.583	39.6258	45.7461	81.7869	44.1152	50.3815	60.3872	0.125643	0.341433
gene-CBFA2T2	782	1012	1154	1127	790	1507	1587	1.97672	2.92708	3.10752	1.72806	1.49015	2.31626	3.26526	0.320043	0.22931
gene-CBFA2T3	1550	1859	1373	1280	1608	2142	1485	3.00349	2.642	2.3248	1.6327	2.79154	2.81046	2.30087	0.990663	-0.00234991
gene-CBFB	4012	4301	4802	3344	3425	5983	4111	8.23891	10.8485	9.34137	6.69098	10.1076	15.0529	9.90211	0.717225	-0.0758704
gene-CBL	3167	2847	2635	2681	2490	3711	3270	4.6185	4.1631	3.74275	3.96753	3.42576	5.36975	4.40403	0.850177	0.0326201
gene-CBLL1	467	456	363	417	565	546	545	0.804377	0.781014	0.823472	0.723276	0.901479	1.35018	0.917318	0.248811	0.205625
gene-CBLN2	66	78	97	89	132	42	96	0.508916	0.61	0.767329	0.690219	0.959253	0.303411	0.692553	0.814139	0.0630713
gene-CBR4	860	1591	1554	1171	951	439	967	2.85957	9.28184	5.25784	3.92139	2.80734	1.29528	2.04286	0.148947	-0.377437
gene-CBX1	876	797	698	758	1304	870	765	13.4567	12.2997	10.9355	11.5471	18.7027	12.4133	10.8785	0.498287	0.151771
gene-CBX3	5576	7271	6476	5512	5743	7237	6702	13.7215	19.0595	16.9526	15.06	13.9515	18.1835	16.2631	0.676316	-0.0631304
gene-CBX4	280	221	280	191	297	362	376	2.38102	1.88295	2.42478	1.6124	2.35325	2.86001	2.95882	0.560466	0.134461
gene-CBX5	958	850	832	701	1250	644	974	18.3968	16.4084	20.8176	13.374	26.9513	11.4897	20.8592	0.942405	-0.0162935
gene-CBX6	437	8301	813	1600	2993	497	577	1.1892	11.0963	1.11409	2.60412	4.04358	1.01184	1.49302	0.230194	-0.274349
gene-CBX7	2141	2465	2438	1601	1262	4467	3893	2.54697	2.83251	2.82647	1.72884	1.2382	4.71746	3.99316	0.667835	0.113157
gene-CBX8	228	281	245	269	227	196	356	2.37	2.67932	2.33472	2.9533	2.448	2.20883	2.53066	0.946604	0.0153845
gene-CBY1	325	270	309	348	569	504	320	3.59778	3.0705	3.42996	3.70874	5.65204	5.07394	3.25854	0.129528	0.362362
gene-CC2D1B	4983	5715	5729	5385	5517	6621	7387	12.4392	14.5538	14.487	13.4436	13.4582	15.1064	16.7679	0.322972	0.133028
gene-CC2D2A	3426	4028	3644	3150	3268	3069	3282	4.91797	5.40623	5.30781	4.61169	3.84471	3.57931	3.55613	0.0845479	-0.227481
gene-CCAR1	5467	6127	5894	5053	6895	8333	7650	8.43812	9.40557	9.2597	7.16321	10.6541	12.7278	11.765	0.236058	0.192814
gene-CCBE1	461	357	363	69	279	365	198	1.16894	0.969686	0.935034	0.182988	0.643503	1.34644	0.467942	0.115906	-0.421778
gene-CCDC102A	744	863	576	437	820	553	757	2.68344	2.88457	2.26724	1.40141	2.64676	1.79507	2.6407	0.428403	-0.176366
gene-CCDC102B	7939	7043	7139	5432	5697	6493	6295	8.91094	8.20821	7.31509	4.70038	5.9449	6.21211	5.99683	0.00866076	-0.320671
gene-CCDC112	440	308	907	584	243	895	918	1.40096	0.779354	2.866	2.12092	0.615927	2.6688	3.21482	0.727986	0.0932186
gene-CCDC117	2109	2451	483	763	350	814	2206	5.57618	6.62673	1.41862	2.09577	0.881429	2.28162	5.44712	0.243621	-0.305324
gene-CCDC12	1201	1088	546	960	801	1016	550	11.5611	10.5254	5.35498	9.17276	7.20122	9.08594	4.89192	0.632524	-0.122989
gene-CCDC124	1247	1208	1058	1063	1203	1272	1285	6.28634	6.03688	5.38893	5.40086	5.51359	5.92056	5.99715	0.968656	0.00509664
gene-CCDC125	388	271	543	132	493	79	399	2.86985	1.86432	3.71659	0.841603	2.68663	0.477798	2.40282	0.351663	-0.244506
gene-CCDC126	113	533	192	246	248	322	460	0.166768	1.33619	0.341973	0.328523	0.329293	0.402118	1.17942	0.790269	0.0712718
gene-CCDC127	1115	1376	1113	1189	1355	1862	1539	4.1397	4.10971	4.1032	3.2036	4.94682	4.99404	5.33562	0.194693	0.233679
gene-CCDC129	210	183	102	101	123	155	95	0.686416	0.880019	0.335237	0.333095	0.319945	0.486644	0.186853	0.236467	-0.309496
gene-CCDC13	569	821	618	283	533	341	871	1.64199	2.03321	1.56929	0.752829	1.28038	0.79055	1.92492	0.242956	-0.301148
gene-CCDC134	1860	1204	2080	1526	1683	1116	1476	5.63979	4.80944	5.86636	3.11943	4.33425	2.52252	3.90358	0.358338	-0.209846
gene-CCDC137	109	146	145	86	159	173	185	1.09128	1.48057	1.50311	0.857349	1.5069	1.62379	1.73137	0.742863	0.0822671
gene-CCDC138	224	280	209	202	276	157	184	0.667989	0.867583	0.663458	0.68442	0.784113	0.437593	0.546261	0.486445	-0.169374
gene-CCDC14	552	1217	639	649	482	876	1361	1.53785	2.72901	2.07669	1.72363	1.7571	2.46476	3.94275	0.973181	0.00879423
gene-CCDC141	2330	1950	1721	1935	1640	2647	3193	3.67629	2.78325	3.8669	2.96717	3.14237	4.03405	4.32944	0.483355	0.148322
gene-CCDC146	138	78	81	98	85	128	161	0.437359	0.245222	0.259817	0.305149	0.24841	0.374023	0.472369	0.640286	0.122337
gene-CCDC148	411	321	425	326	374	273	472	2.45655	1.40489	2.64744	2.2074	2.17173	1.42024	1.77466	0.611122	-0.111664
gene-CCDC149	1513	2754	3456	1466	1654	2090	3157	2.29538	3.37681	4.50367	1.68774	1.87633	2.19796	3.95343	0.315851	-0.249734
gene-CCDC157	201	138	202	167	149	240	148	1.26702	1.0689	1.42504	2.25123	0.966811	1.5138	0.970618	0.855946	-0.0456716
gene-CCDC158	63	41	94	145	100	24	68	0.220895	0.1422	0.336554	1.00671	0.535312	0.074919	0.224865	0.645419	0.116421
gene-CCDC167	408	644	662	1421	526	276	553	1.5206	2.80121	2.68208	5.23489	2.22597	0.480801	2.57782	0.615439	0.133925
gene-CCDC170	499	554	320	367	176	447	289	1.67439	1.80641	1.17148	1.53138	0.546076	1.42452	0.957256	0.20871	-0.328659
gene-CCDC171	1506	1365	1869	905	1943	770	1343	5.33231	4.00226	5.77478	2.53556	6.97465	2.48536	3.98065	0.282435	-0.269095
gene-CCDC174	877	777	704	801	987	1166	858	4.4084	3.92854	3.60906	3.99678	4.63569	5.44839	3.99841	0.274337	0.208184
gene-CCDC177	797	453	853	295	594	1097	810	2.24362	1.28137	2.44958	0.823	1.56324	2.86957	2.11523	0.873982	-0.042118
gene-CCDC18	787	1079	917	695	775	799	925	2.18045	3.17811	2.76694	2.21782	2.13191	2.12794	2.16125	0.151718	-0.230154
gene-CCDC181	438	636	326	149	106	272	107	2.29075	3.60262	1.8795	0.671306	0.436873	1.51415	0.417098	0.00109892	-0.871314
gene-CCDC186	3167	4098	3703	4319	2483	4465	4070	3.08269	4.62209	4.31173	3.52196	2.929	5.64768	4.11494	0.879755	0.0330906
gene-CCDC191	450	544	508	379	515	511	585	1.13514	1.2746	1.21938	1.00385	1.18762	1.14103	1.31655	0.779367	-0.0481484
gene-CCDC25	4312	4135	3987	4686	4683	6687	4914	29.5901	28.5277	27.9034	31.9171	30.0138	42.6262	31.2535	0.124627	0.268596
gene-CCDC28A	692	905	776	625	924	690	838	3.16593	2.4463	2.92584	1.59702	2.31083	1.57024	2.72929	0.712367	-0.0680646
gene-CCDC3	580	607	761	555	778	1008	861	2.33784	2.59643	2.9117	2.25213	3.08542	4.18623	2.77019	0.327512	0.205232
gene-CCDC30	237	335	361	227	275	264	353	1.27596	2.16687	2.13482	1.32985	1.01161	1.46385	1.37733	0.46226	-0.159222
gene-CCDC32	1227	1446	1531	1246	1275	1409	1966	8.40133	10.1793	10.5824	8.97616	8.51862	8.04351	12.8981	0.906354	0.0207832
gene-CCDC34	227	427	290	249	416	279	403	0.54799	1.9219	0.699814	1.25063	1.73728	1.14845	1.24765	0.869794	0.0398292
gene-CCDC36	69	221	662	196	47	220	71	0.166903	0.541275	1.67323	0.691989	0.098301	0.938124	0.148599	0.14251	-0.352249
gene-CCDC40	407	511	461	505	485	599	788	2.18124	2.55728	2.48778	2.04338	1.83453	2.53252	4.28612	0.155759	0.273942
gene-CCDC42	256	303	57	191	80	55	36	1.34213	1.3532	0.234408	1.7126	0.318695	0.238898	0.153736	0.165352	-0.340344
gene-CCDC43	885	821	757	819	1101	926	977	4.67813	5.40706	4.07606	5.65172	5.55908	4.54501	4.78232	0.299368	0.165152
gene-CCDC47	3748	3559	3343	3920	3690	5205	4071	13.6932	8.91531	12.621	14.3208	8.58779	17.7129	13.9183	0.252045	0.193178
gene-CCDC50	18055	5628	8804	21842	19417	5493	7350	9.58665	4.16805	11.7751	11.9352	10.737	3.30244	5.12866	0.591753	0.142647
gene-CCDC51	1898	1994	1992	2073	2567	2298	2615	4.63044	5.12685	6.0122	6.08389	5.46669	6.34197	6.69682	0.0461021	0.232929
gene-CCDC58	7207	11492	7068	3486	12287	744	10736	72.8425	120.395	73.5061	35.3295	116.493	7.74468	103.514	0.58482	-0.139931
gene-CCDC59	107	78	123	107	57	90	155	2.90465	2.13431	3.42486	2.89348	1.43924	2.29054	3.92212	0.905306	-0.0317477
gene-CCDC6	2363	2466	2454	2887	3667	3552	4406	1.65011	1.66916	1.9956	1.98167	3.10833	2.41473	2.79105	9.61955e-05	0.500623
gene-CCDC62	977	1217	989	780	910	1211	850	2.76451	3.44623	2.97684	2.2812	2.93381	2.90246	2.6052	0.367093	-0.177209
gene-CCDC66	1072	1562	1005	1346	1113	1052	1249	2.7353	3.57546	2.50801	3.21978	2.46561	2.48735	2.97813	0.847634	-0.0398309
gene-CCDC69	689	724	499	585	686	1490	691	2.89243	2.83447	2.15499	2.96339	2.75932	5.78181	1.88665	0.31561	0.257789
gene-CCDC71	438	480	0	224	626	607	0	0.57976	1.07373	0	1.26913	0.78928	0.852872	0	0.918768	0.0113381
gene-CCDC73	320	381	148	249	469	531	519	1.34299	1.00741	0.442748	0.853006	1.14361	1.74815	1.22389	0.163005	0.364333
gene-CCDC77	486	588	517	628	489	370	426	1.10244	1.28172	1.26359	1.64047	1.04124	0.85196	0.971526	0.613998	-0.118735
gene-CCDC78	57	126	126	115	67	161	248	0.193568	0.443049	0.512108	0.448113	0.234293	0.559199	0.874367	0.427794	0.212328
gene-CCDC80	30058	23487	17445	27678	32565	29055	14512	46.4301	36.4756	27.4821	42.4416	46.9856	41.69	20.7751	0.736622	0.0841277
gene-CCDC82	1229	1024	955	1558	1682	1368	967	2.69736	2.19424	2.08373	3.16828	3.03275	2.85526	1.96441	0.228769	0.277803
gene-CCDC84	84	73	114	73	65	68	91	1.18745	1.27888	2.13351	1.14039	0.955012	0.766444	1.38176	0.40521	-0.212855
gene-CCDC85A	1345	2157	1553	1299	906	1485	1699	1.54525	2.65614	2.50184	1.80489	1.32863	2.16152	2.36299	0.206424	-0.281126
gene-CCDC85C	823	690	822	582	1018	515	1216	1.95236	1.65279	1.99474	1.37367	2.2663	1.14011	2.68545	0.913456	0.0265121
gene-CCDC86	0	129	0	101	0	0	185	0	3.81858	0	2.92842	0	0	5.0449	0.820441	0.0215118
gene-CCDC88A	3748	3652	2694	2809	2734	3369	2592	4.35216	3.68712	3.48721	3.65345	2.59029	3.02043	2.76254	0.246249	-0.216563
gene-CCDC88C	4735	6063	5337	4054	6590	5527	5864	5.08121	6.29724	5.74729	4.17074	6.07572	5.49425	5.74524	0.970775	-0.00633456
gene-CCDC90B	2158	2018	1715	1586	3025	2673	1769	12.8737	12.3291	10.4922	9.43083	16.9274	14.8548	9.8075	0.56325	0.13113
gene-CCDC91	1898	3063	2990	1695	2013	2129	2530	2.26067	4.21705	3.84371	2.42479	2.51117	2.67589	2.65458	0.0950655	-0.325885
gene-CCDC92	1331	1365	1547	1721	702	1682	1096	2.18228	2.11755	2.76819	2.67334	1.72451	2.30838	1.78008	0.727627	-0.0888199
gene-CCDC93	3085	3928	3775	3288	3517	3745	3559	3.15351	3.7424	3.76788	2.9763	2.81625	3.26266	3.28353	0.699282	-0.0559553
gene-CCDC94	729	765	649	687	1247	874	1165	4.68676	5.03451	4.29004	4.5012	7.78994	5.1566	6.90315	0.0803785	0.354415
gene-CCM2	861	943	689	823	1104	1031	1079	6.14143	6.77564	5.01989	5.58416	7.36085	6.79532	7.1423	0.194025	0.216637
gene-CCM2L	141	122	140	89	81	171	173	1.22227	1.40611	1.50982	0.725401	0.582112	1.21784	1.21626	0.769503	-0.0762302
gene-CCNA2	2997	3198	2192	3023	3483	1174	2086	7.50404	8.06552	5.56127	7.52084	8.17559	2.72656	4.85349	0.625517	-0.127032
gene-CCNB1	157	160	109	83	103	22	209	0.893557	0.986914	0.709102	0.411317	0.580867	0.09901	1.13798	0.464613	-0.188798
gene-CCNB2	1526	1714	1554	1548	1652	658	2022	6.41207	6.24641	4.74466	5.26808	7.36827	2.32819	3.71102	0.676296	-0.105709
gene-CCNB3	1745	1828	992	1349	1902	448	1535	14.0951	14.8214	8.1643	10.8495	14.3316	3.35819	11.4649	0.619744	-0.132664
gene-CCNC	2435	3035	2568	2261	2743	2845	3054	8.39935	11.1262	8.93641	6.22217	9.26639	8.79799	10.127	0.914242	-0.0141193
gene-CCND1	6914	9995	9183	6141	9945	7129	10794	14.6958	20.3076	19.2288	12.6235	20.0168	14.4307	20.3172	0.732659	-0.0684661
gene-CCND2	9656	10172	9021	7230	15510	9286	8374	23.3627	24.7188	22.3276	17.1914	34.3425	21.0122	18.6819	0.901882	0.0282119
gene-CCND3	531	442	415	513	239	785	450	3.31432	2.59729	3.25689	3.25935	1.43742	4.74919	2.68818	0.86555	0.0445152
gene-CCNE1	820	952	892	701	746	972	828	3.02154	3.39318	3.61917	2.42934	2.63836	3.22896	2.82276	0.372377	-0.148369
gene-CCNE2	290	336	306	315	355	366	239	1.23049	1.24399	1.15157	1.28304	1.2587	1.49691	0.849298	0.958002	0.011918
gene-CCNF	1436	1171	960	1349	1100	651	916	3.64813	2.3304	2.07357	2.45207	2.07725	1.16286	1.63337	0.474281	-0.176781
gene-CCNG1	2452	3264	2788	3628	2962	8868	5690	10.3712	13.8838	12.0261	15.2373	11.7045	39.0763	22.3079	0.0282918	0.557904
gene-CCNG2	5230	5480	4901	5322	5440	5623	6803	20.7411	21.8508	19.8211	20.9523	20.151	20.7143	25.0048	0.30193	0.111935
gene-CCNH	2094	928	1993	1368	2082	1159	2393	20.8732	9.29912	20.1953	13.5327	19.3728	10.73	22.1072	0.984887	0.00483473
gene-CCNI	8197	7424	6359	8007	9991	7652	8178	38.2136	15.1584	30.1016	37.4734	44.329	33.0939	15.6188	0.354512	0.157401
gene-CCNJ	1490	1204	1230	1015	1078	903	1504	2.55685	2.04063	2.1561	1.92686	1.84402	1.97446	2.48338	0.235396	-0.225294
gene-CCNK	1218	1211	1042	1145	1400	1432	1505	5.3952	5.44175	4.74101	5.12325	5.86533	5.94679	6.2328	0.142036	0.19187
gene-CCNL1	3842	4274	3684	3666	2532	4307	5058	7.25795	8.06469	8.46966	6.84976	4.30281	9.02992	9.09074	0.814665	-0.0481383
gene-CCNL2	2072	1748	2276	1957	1666	2184	2781	5.93978	5.33571	6.39996	5.38622	4.39389	6.2424	7.08369	0.887442	0.0268159
gene-CCNT1	569	795	632	594	578	793	1087	1.69554	2.88896	1.7646	1.65594	1.51906	2.07509	2.72181	0.596272	0.115124
gene-CCNT2	2745	2252	3255	1670	1063	1993	2223	1.99424	1.85643	2.32125	1.43436	0.940711	1.54205	1.72211	0.0184618	-0.540322
gene-CCNY	4109	4071	2676	2256	3393	5239	4878	2.08502	2.08004	1.92176	1.50478	2.53167	2.40576	1.98173	0.827465	0.0509905
gene-CCNYL1	3587	3278	3666	4505	3173	4208	3887	3.83838	4.09147	3.96798	4.37879	3.14604	4.73471	3.68517	0.519852	0.121547
gene-CCP110	1861	2302	2402	2064	1926	2840	3915	4.10811	4.98839	5.67118	4.89165	3.60044	5.58752	7.13483	0.375682	0.190335
gene-CCPG1	6655	7705	7426	8028	6271	10613	8322	6.81769	8.13349	7.50116	8.52901	6.05954	10.0935	7.83456	0.476356	0.137138
gene-CCSAP	759	1037	1153	1715	696	3114	631	0.899884	0.806836	0.654561	1.43967	0.513336	1.45693	0.293935	0.290148	0.282284
gene-CCSER1	2637	3341	3423	3163	3437	2132	4107	7.69088	8.98443	10.0934	8.32746	7.99507	4.62183	10.7326	0.984917	-0.00401163
gene-CCSER2	5465	5323	4515	4575	5019	8016	6399	8.70438	8.21112	7.43117	6.93984	7.99309	11.5383	10.6028	0.400183	0.16256
gene-CCT2	6606	6130	5869	7204	8346	7496	7217	43.3393	40.4334	39.2699	46.9169	51.1426	45.6779	43.8811	0.0976434	0.236859
gene-CCT3	5956	4556	4412	6486	7707	5308	4783	51.1022	39.1853	38.4671	56.07	61.6817	42.6432	37.9946	0.336654	0.211002
gene-CCT4	13125	10782	10886	16303	15385	13410	13188	87.0959	72.3602	74.0279	108.012	95.0689	82.8841	81.4774	0.151222	0.265086
gene-CCT5	7075	6256	6310	8514	8678	8318	7575	47.9634	42.6368	43.627	57.2976	54.9503	52.3825	47.5945	0.0781672	0.280568
gene-CCT6A	10064	8556	8244	13781	13365	10942	8221	44.3606	50.475	37.2746	85.801	77.14	63.072	42.4751	0.212874	0.278576
gene-CCT7	6031	5737	5122	7597	7922	6938	6245	36.3251	34.7455	31.4656	45.4269	44.573	38.8216	34.8643	0.105193	0.287115
gene-CCT8	8659	7766	7276	10782	9879	9630	8702	54.3065	49.2659	46.922	67.2441	58.1582	56.3386	50.7578	0.161666	0.246945
gene-CCZ1	3204	4127	3988	3410	3026	3866	4760	14.3233	17.4627	17.4536	15.1785	12.7832	15.7537	19.2153	0.813229	-0.0408739
gene-CD101	1927	2327	1263	2483	742	1351	859	1.63586	1.91855	1.07841	2.00217	0.574337	1.09427	0.731313	0.419653	-0.216331
gene-CD109	23077	19372	16750	24193	23177	32956	19862	27.9983	24.3375	20.7319	29.1378	26.2593	37.1375	22.25	0.219559	0.25858
gene-CD14	86	250	147	69	151	182	308	0.436763	1.19582	0.701832	0.353183	0.660717	0.940548	1.35147	0.911329	0.029747
gene-CD151	7826	7513	4804	4884	9912	9182	12070	9.16345	7.81695	3.87453	3.89293	11.0659	8.68484	14.5794	0.237632	0.274391
gene-CD2	148	214	91	132	116	313	91	0.735682	1.07707	0.50853	0.622053	0.57337	1.41708	0.447769	0.876629	0.041412
gene-CD244	603	560	607	1287	805	961	737	1.73542	1.56858	2.19315	3.15026	2.33518	2.42683	1.43647	0.0381249	0.492631
gene-CD247	78	99	46	32	27	54	86	0.527159	0.674128	0.330588	0.208012	0.183024	0.332857	0.536444	0.286589	-0.283685
gene-CD276	2029	1668	1522	1409	2776	1484	1351	4.86521	3.91562	3.5698	3.33707	4.60287	3.37317	3.11004	0.963154	-0.0112244
gene-CD2AP	5280	7644	7657	5078	5308	7288	9004	5.14707	7.24804	7.36287	6.05234	4.95953	10.9599	8.37487	0.705271	-0.0773875
gene-CD34	7581	7778	6505	7684	8297	8137	7885	31.8477	30.9356	26.8012	31.717	32.5605	18.3938	20.0605	0.460967	0.0980264
gene-CD36	22361	9582	8077	20667	15460	20305	11364	39.7367	17.7046	15.1687	37.9377	24.1393	32.0204	18.9474	0.448388	0.199478
gene-CD3D	562	895	538	843	732	409	476	6.56928	10.1547	6.50121	9.65578	7.83524	4.28512	5.10119	0.784296	-0.0708235
gene-CD3E	55	212	210	59	109	13	177	0.504046	1.86485	1.25803	0.513545	0.616477	0.05509	0.929038	0.292547	-0.252541
gene-CD40	264	237	277	173	339	504	414	2.85452	2.35179	3.09075	1.68252	3.58588	4.37697	4.33826	0.301117	0.263448
gene-CD44	1969	3557	2549	1886	2532	4132	2499	4.78144	8.59086	8.03849	5.12871	7.77874	8.36827	5.32228	0.999948	-1.55433e-05
gene-CD47	5286	10922	12631	5041	7621	6685	12833	8.47267	18.0272	38.0694	7.97938	12.1076	10.8208	23.4936	0.398126	-0.214852
gene-CD58	1821	1953	1536	1616	1350	2636	2387	3.60244	2.62833	2.06134	3.07445	1.86477	4.06982	4.03575	0.636845	0.10271
gene-CD59	1612	1129	890	1531	754	3963	1474	8.11838	5.71476	4.56958	7.65225	3.54604	18.5417	6.87852	0.247234	0.310379
gene-CD63	2733	4368	4327	2478	3143	2812	2542	38.2117	21.8477	21.9572	34.7585	41.4317	36.8279	33.1277	0.0393027	-0.417568
gene-CD74	6890	7024	2995	4587	3195	4312	3119	55.0166	56.2894	24.3394	36.3203	23.759	31.9388	23.0456	0.120163	-0.39033
gene-CD81	59999	54390	43559	61369	83001	53532	59370	85.1759	77.6297	63.0678	86.4854	219.326	140.676	78.1134	0.275177	0.218404
gene-CD82	2323	4843	6589	2074	5046	3630	6581	2.862	8.8441	11.0351	5.84893	11.4806	8.69255	11.8099	0.729238	-0.0914224
gene-CD83	36	101	96	31	30	226	89	0.434907	0.512532	0.4942	0.159318	0.140885	1.07137	0.414806	0.805556	0.0591042
gene-CD86	90	118	62	76	80	42	52	0.374091	0.426621	0.258679	0.310183	0.266839	0.136266	0.199549	0.298397	-0.278788
gene-CD9	12435	15304	12688	9607	9045	12094	9964	9.75143	12.1407	13.6835	9.74116	7.99661	10.2963	8.47388	0.0154881	-0.391479
gene-CD99	19665	20569	19648	20674	19688	27838	8815	14.0686	76.6658	14.7819	83.2193	72.794	53.2459	10.9644	0.879525	-0.0389836
gene-CD99L2	10748	7576	8165	10324	7372	11073	6965	18.4124	12.7905	19.9883	13.5111	17.1543	15.8931	8.63296	0.996328	-0.00104429
gene-CDA	409	517	522	267	894	248	415	5.19448	6.49681	6.04541	3.22521	9.94984	2.86156	4.60134	0.808615	-0.0648936
gene-CDADC1	770	1218	1026	1301	1293	1252	1076	1.29881	2.06438	1.82429	2.23392	1.84759	1.84609	1.72384	0.28618	0.221667
gene-CDAN1	986	1303	1018	1026	889	1646	1273	1.4876	2.07258	1.77045	1.54752	1.18549	2.39624	1.91427	0.72647	0.0758168
gene-CDC123	3621	2506	2132	2300	3073	2014	2796	4.495	5.26743	4.79905	4.16394	5.33339	4.51177	4.95505	0.581192	-0.118991
gene-CDC14A	2395	2461	1800	2019	2113	3868	3485	2.5162	2.74824	1.95836	2.31765	2.34401	4.19932	3.5719	0.256659	0.251755
gene-CDC14B	2702	2003	3280	2135	1891	3228	2998	3.49943	2.509	4.73943	3.38803	2.48061	3.88758	3.75495	0.713662	-0.0816103
gene-CDC16	1534	2065	1859	1407	2128	1903	2230	5.89645	6.0563	7.09128	4.42845	5.94256	4.57978	6.44525	0.88071	0.0262504
gene-CDC20	2037	2305	1458	1511	2044	586	1638	12.8774	14.6508	9.39913	9.48679	12.0716	3.44218	9.59793	0.303342	-0.270131
gene-CDC23	3692	3954	3412	3516	2533	3777	4707	13.0047	14.0299	11.665	12.6956	8.69633	13.0798	14.5602	0.784321	-0.0527416
gene-CDC25A	256	268	225	151	425	90	272	2.00407	2.11241	1.79724	1.17137	3.10941	0.654028	1.97386	0.806502	-0.0656681
gene-CDC25B	182	127	123	60	120	61	141	2.66486	1.87028	1.81852	0.89604	1.59212	0.849517	2.03999	0.161225	-0.372444
gene-CDC27	5461	6723	6808	6076	4824	8024	7791	12.0087	13.7674	14.9015	13.2069	10.328	16.2292	14.2518	0.874135	0.0305996
gene-CDC34	610	676	562	653	696	867	577	9.44648	10.5242	8.88007	10.0452	10.0771	12.475	8.2851	0.529239	0.127956
gene-CDC37	2411	3352	1930	1945	4031	1793	3500	28.9597	32.7127	20.0664	18.8758	37.7681	16.0723	32.8861	0.797753	0.0634387
gene-CDC37L1	1001	765	954	571	1129	876	1568	4.08504	3.61792	4.58491	3.06777	4.66167	4.4468	6.38391	0.713928	0.0882222
gene-CDC40	1634	1836	1545	1541	1937	1989	1894	3.03143	3.4591	3.26108	2.87827	3.41511	3.46971	3.64736	0.484848	0.0950303
gene-CDC42	13445	12525	12907	12866	18265	13349	13157	39.944	54.626	55.1299	57.3718	69.6898	51.8313	29.7278	0.547954	0.106459
gene-CDC42BPA	11599	14141	13904	13621	13334	15462	15979	6.97804	8.0193	5.81792	6.80068	5.58011	6.81427	6.04358	0.449805	0.100323
gene-CDC42BPB	16826	17888	18141	14480	19550	16706	23165	9.24362	8.77951	9.89427	6.9468	8.64079	8.94263	10.4851	0.898845	0.0185524
gene-CDC42EP1	2034	1773	1408	1424	2755	2043	1989	6.10387	5.41194	4.42598	4.25326	7.61616	5.79974	5.75302	0.460831	0.159297
gene-CDC42EP3	3473	2627	3951	1893	4618	6672	5538	10.9247	9.86222	18.1	8.09333	22.6359	17.9151	17.243	0.298338	0.266764
gene-CDC42EP4	1415	1442	1401	842	1749	1385	1980	9.83337	10.0759	9.92777	5.80751	11.3546	8.94267	12.7536	0.973614	0.00726483
gene-CDC42SE1	1758	1286	1716	1150	1384	1630	2044	12.9627	9.47637	18.9554	8.36839	10.0481	11.197	14.973	0.707535	-0.073989
gene-CDC42SE2	9911	4567	12498	4390	6812	3594	12425	6.80186	3.37224	7.31012	3.93956	5.49285	2.33378	7.45857	0.314426	-0.268532
gene-CDC45	656	590	406	560	674	342	329	2.69637	2.31596	1.60471	2.15548	2.44408	1.23516	1.2185	0.596883	-0.136958
gene-CDC5L	3391	3217	3240	4352	3588	4003	4111	13.4005	12.6211	11.222	17.884	15.7665	17.5105	13.2393	0.128187	0.237497
gene-CDC7	897	725	725	694	613	390	452	1.76203	1.45767	1.7071	1.54717	1.24047	1.22941	1.03793	0.0994409	-0.398166
gene-CDC73	6150	7830	7572	5413	6514	8653	8818	3.1207	3.8077	3.90849	2.78822	3.31484	3.60366	3.84542	0.937217	-0.0139582
gene-CDCA2	763	975	491	604	552	359	483	1.79975	3.34939	1.56162	2.21925	1.62352	1.25088	1.23799	0.100802	-0.406295
gene-CDCA3	557	622	358	639	685	215	410	9.89755	11.1146	6.4919	11.2802	11.38	3.55347	6.76009	0.876683	-0.0414706
gene-CDCA4	2425	2480	1760	2247	1679	4003	2515	3.22601	2.47383	2.58222	2.74525	1.88209	4.26991	2.50101	0.552943	0.143017
gene-CDCA7	1957	2365	1356	1310	1902	1048	1572	5.7665	7.56087	4.09793	4.01506	5.36399	2.92002	4.44406	0.175868	-0.309777
gene-CDCA7L	1587	3032	3988	1650	2600	1253	4764	1.63194	4.0274	3.8912	2.15037	2.93221	1.12329	4.48978	0.626103	-0.130181
gene-CDCA8	663	921	489	665	785	293	499	4.21306	5.44082	3.37575	3.86416	4.8944	2.74864	3.2551	0.476205	-0.187269
gene-CDCP1	3021	5928	6640	1218	7721	1147	6481	4.05045	7.1873	9.18214	2.13152	9.24409	2.45897	7.36436	0.547404	-0.15713
gene-CDH1	2791	4498	4393	707	5128	15	6540	8.76683	13.5954	12.8037	2.57029	15.5835	0.024302	18.8512	0.758159	-0.0548944
gene-CDH11	9838	7075	4972	8215	8738	6422	4193	16.7419	14.1268	9.48881	13.777	18.2523	9.7945	7.20785	0.819903	-0.0577901
gene-CDH13	14628	9336	9413	17351	14854	20966	10697	24.1853	16.5361	16.0853	27.947	22.688	32.2848	16.7504	0.133364	0.36192
gene-CDH15	782	514	486	817	795	431	437	4.32976	3.22071	2.86243	4.29111	4.4177	2.31138	2.78764	0.892803	0.0350477
gene-CDH17	94	93	44	127	88	85	31	0.309466	0.581988	0.148991	0.416285	0.366096	0.25969	0.108164	0.856074	0.0473981
gene-CDH19	2030	2195	1941	1684	2149	1843	2198	4.24283	4.39314	3.8859	3.58686	4.22263	2.52992	3.00007	0.455009	-0.0951023
gene-CDH2	4652	2388	1746	4046	1172	2574	2276	12.1395	6.50038	4.22809	12.0034	3.27409	6.41937	6.2741	0.668342	-0.114843
gene-CDH20	181	198	106	168	210	209	121	0.515975	0.565653	0.275681	0.371492	0.569924	0.439603	0.326681	0.784836	0.0710572
gene-CDH22	183	216	185	154	362	117	181	0.390208	0.520231	0.778927	0.327153	0.637382	0.230798	0.327309	0.947252	0.0176513
gene-CDH23	378	449	250	332	323	334	392	0.643407	0.922673	0.845099	0.729677	0.753356	0.456212	1.14186	0.753846	-0.0689053
gene-CDH4	296	520	643	353	472	170	637	1.16895	1.87658	2.8663	1.47367	1.54218	0.584413	2.22389	0.534309	-0.166283
gene-CDH5	8201	6069	4745	6817	7793	11560	7462	19.755	14.6794	11.8891	16.4807	17.3177	26.0578	16.457	0.196034	0.289384
gene-CDH6	262	114	62	145	234	71	62	0.719649	0.313297	0.173685	0.395713	0.600203	0.179534	0.157399	0.794294	-0.066514
gene-CDH7	647	418	407	449	507	438	464	1.28103	0.666024	0.73849	0.708786	0.754809	0.677647	0.918615	0.68549	-0.0881493
gene-CDH8	110	113	75	158	63	36	59	0.281553	0.292941	0.205734	0.466974	0.149091	0.083347	0.136408	0.651593	-0.117743
gene-CDHR1	90	63	91	140	48	63	40	0.644498	0.396381	0.447276	0.900811	0.133351	0.259257	0.19754	0.830532	-0.0560485
gene-CDHR5	87	65	47	115	60	101	231	0.136804	0.102103	0.074427	0.179509	0.087869	0.147161	0.351451	0.134863	0.400265
gene-CDIP1	1793	1413	1368	2240	1621	2780	2703	3.8407	3.19598	2.87589	6.24763	3.58358	5.80032	6.20354	0.0236557	0.47011
gene-CDK1	1561	1715	1055	1276	1747	541	1018	13.3115	15.4886	9.33898	11.469	14.4432	4.71149	8.13908	0.424921	-0.209636
gene-CDK10	752	450	676	387	518	692	634	7.02181	4.28023	6.4634	3.53795	4.53599	5.94381	5.46807	0.471192	-0.166248
gene-CDK12	2901	2699	2681	2411	2820	2914	4250	3.91694	3.8428	3.75538	3.32157	4.24672	3.51837	5.65867	0.550675	0.100935
gene-CDK13	5078	4980	4748	6423	4420	6158	5882	2.93728	3.0984	2.83637	3.88044	2.4837	3.34968	3.34147	0.381229	0.161233
gene-CDK14	3627	2900	2260	4291	3179	4585	2293	11.7709	9.27643	7.23351	13.3975	9.3345	13.3955	6.65902	0.421853	0.19787
gene-CDK17	5888	5407	6140	5524	5606	8389	6078	11.9343	10.6015	11.9253	11.9714	10.3433	14.8809	11.791	0.634675	0.0878948
gene-CDK18	219	736	661	487	464	592	737	0.515428	1.51538	1.31486	0.946737	0.936222	0.985868	1.36497	0.933705	0.0219518
gene-CDK19	3634	3289	3947	3431	3433	5134	2867	3.47214	4.50047	3.05578	5.84326	3.3491	5.06949	1.70859	0.977376	0.00616121
gene-CDK2AP1	4590	3814	3866	5921	2925	7002	4178	40.6043	34.5991	35.3133	52.1229	24.5596	56.802	33.7669	0.442783	0.189436
gene-CDK5RAP1	982	1231	1275	1121	908	1176	1349	2.08079	3.03423	2.98741	2.13302	1.71146	2.05798	2.67491	0.747576	-0.0591204
gene-CDK5RAP2	3664	4098	3627	4697	3218	6068	4358	6.36607	7.04704	6.52248	8.45737	5.42116	9.49898	6.85879	0.354007	0.196974
gene-CDK5RAP3	220	204	180	131	314	151	277	3.43777	2.9735	2.94263	2.27071	4.1302	2.30226	4.08479	0.87793	0.0396904
gene-CDK6	18295	22122	21382	18398	19184	18978	21684	10.9159	12.8154	11.5697	11.0369	11.1352	10.0618	11.5416	0.386208	-0.104687
gene-CDK7	1900	1073	2023	911	1803	925	2043	18.775	10.6564	20.389	8.93487	16.6443	8.48705	18.7081	0.44878	-0.193493
gene-CDK8	3622	3696	4548	3206	2244	2800	4123	2.97262	3.5329	4.54704	3.05786	1.9596	3.05706	3.7534	0.113342	-0.326347
gene-CDK9	1257	1569	1120	1178	1586	1696	2018	5.67083	6.96065	5.01256	5.40383	6.60743	6.82978	8.24684	0.223837	0.219933
gene-CDKAL1	7520	10028	9803	8647	8026	10666	10063	5.11062	6.98489	6.69123	5.47928	5.52852	6.88801	6.43733	0.998846	0.000240939
gene-CDKL1	272	464	329	249	320	387	392	0.797947	1.69664	1.09831	1.05511	0.846073	1.46691	1.15519	0.685765	-0.091103
gene-CDKL2	371	385	476	507	427	512	583	1.447	1.73306	2.01302	1.91137	1.61462	2.12886	2.08085	0.243788	0.225528
gene-CDKL5	718	848	820	823	777	1468	921	1.28402	1.82484	1.50423	1.84901	1.31078	2.21546	1.21088	0.326295	0.22247
gene-CDKN1A	1698	2568	2343	758	5565	1406	3922	8.86698	12.3778	11.8634	4.19078	28.1894	6.58878	20.7074	0.581931	0.146751
gene-CDKN1B	4830	5467	5660	4592	5325	5517	6158	52.8642	56.8938	61.0508	49.1671	52.338	54.6765	59.7685	0.869424	-0.0196014
gene-CDKN2AIP	2607	2115	2279	1757	2989	2716	3124	7.88816	6.3176	7.03185	5.28062	8.44063	7.64407	8.62892	0.554945	0.110891
gene-CDKN2C	73	52	76	111	92	33	56	1.00852	0.662112	1.42334	1.87552	1.26724	0.529808	0.812605	0.848665	0.0505565
gene-CDKN3	318	412	254	318	508	73	195	5.57495	7.245	4.52694	5.52958	8.31256	1.16232	3.15956	0.679896	-0.108759
gene-CDO1	5187	4977	5137	6888	6660	7874	5200	16.9608	37.3398	4.68855	48.4555	39.336	47.7719	13.859	0.117829	0.305096
gene-CDON	1065	824	1837	1096	919	1059	2455	0.993543	1.47671	1.93354	0.960789	1.60727	1.40203	2.20629	0.85684	0.0473662
gene-CDPF1	1624	1791	1772	1445	1481	1071	1813	3.93183	3.0801	5.05367	3.65046	2.00023	2.34612	3.38278	0.187525	-0.248101
gene-CDR2	661	554	477	610	518	1226	526	1.93289	1.7419	1.36062	1.9974	1.41053	3.48607	1.47917	0.424628	0.205859
gene-CDR2L	1034	733	950	1198	1013	1175	734	2.88069	2.33853	2.26041	3.06835	3.12033	2.55716	2.12835	0.593916	0.125166
gene-CDS1	898	2031	2524	317	1938	46	2907	3.29746	7.20461	8.49798	0.874465	6.88983	0.073989	10.2152	0.543653	-0.137398
gene-CDS2	3769	983	3105	3939	1414	5307	4010	7.13881	1.83542	5.90377	7.27052	2.89765	9.20148	5.29189	0.431795	0.210731
gene-CDT1	712	664	611	477	638	807	633	4.53376	4.45994	3.90783	2.87123	4.0928	4.65505	3.67601	0.685359	-0.0787283
gene-CDV3	17620	17978	16401	21731	20211	30904	19094	58.7428	56.3573	52.1225	68.566	52.9642	90.6428	54.2306	0.112227	0.317
gene-CDYL	1209	1447	1389	1092	1113	1642	1530	2.50593	2.81345	2.12377	1.66247	1.86244	2.6821	2.50334	0.817195	-0.0416682
gene-CDYL2	1333	1322	931	1608	605	1637	1326	2.06164	2.05109	1.42722	2.54015	0.857593	2.54415	2.13429	0.814244	0.0605683
gene-CEBPB	540	354	778	379	592	2144	970	2.1569	1.36374	3.13977	1.43475	2.15594	7.81292	3.60903	0.183766	0.354666
gene-CEBPG	1759	2245	1929	2705	2521	2830	2174	6.73885	8.64866	7.53606	10.2868	9.0201	10.0722	7.7176	0.11068	0.299791
gene-CEBPZ	2063	2423	1893	2734	2755	2971	2452	5.10615	6.83462	4.61408	6.61097	5.9587	7.40011	5.40572	0.080173	0.297323
gene-CELF1	10473	9319	11169	8796	9179	11168	13109	8.62083	9.12958	10.9912	7.95616	7.76258	8.49331	12.2041	0.929341	-0.0136814
gene-CELF2	8429	17786	10131	10102	11377	6577	11516	6.61912	7.40831	6.19092	6.30681	6.83917	4.51143	6.37969	0.341782	-0.229261
gene-CELF5	154	131	105	134	130	129	104	0.571628	0.606327	0.426062	0.512187	0.487601	0.584724	0.423882	0.805973	-0.0603737
gene-CELSR1	2904	5385	4339	2306	4190	1365	5643	3.64055	6.82862	5.49083	2.71218	4.79439	1.62024	6.07115	0.412077	-0.217858
gene-CELSR2	307	197	170	131	328	86	226	0.742328	0.477248	0.366433	0.336825	0.912451	0.147989	0.461175	0.624031	-0.131472
gene-CELSR3	1919	2234	1966	1771	1078	3002	2495	4.57397	5.89562	5.73008	4.14868	2.7199	6.53508	4.85552	0.973248	-0.00825532
gene-CEMIP	859	1742	782	1146	692	6037	1796	1.05747	2.09494	1.01027	1.686	0.96196	7.01402	2.294	0.139217	0.38386
gene-CEND1	172	54	293	58	346	88	304	0.401801	0.128031	0.696572	0.133844	0.754145	0.194151	0.668839	0.890932	0.0339911
gene-CENPC	2468	3258	2940	2934	2397	2817	2830	2.07596	4.00708	2.53724	3.28972	2.43636	2.84551	2.73871	0.603416	-0.089378
gene-CENPE	4249	4126	2390	4063	3996	1684	2901	7.49758	7.30179	4.6639	6.9522	6.2447	2.72493	5.50404	0.6343	-0.122548
gene-CENPF	5253	5464	3444	5444	5929	1716	4193	5.98858	5.56833	4.35605	7.01486	7.19977	2.13341	4.34853	0.757055	-0.0817044
gene-CENPH	1075	537	598	512	1035	189	625	9.41274	4.72937	5.34117	4.44923	8.46493	1.53448	5.07279	0.529465	-0.168416
gene-CENPI	1154	1293	668	993	1137	456	789	3.27123	3.74407	2.55862	3.61315	4.5106	1.24056	2.07262	0.454949	-0.194346
gene-CENPJ	420	736	372	345	689	653	331	1.09919	1.8453	0.965856	0.984073	1.57374	1.60815	0.790329	0.93123	-0.0226181
gene-CENPK	1541	901	1428	666	1513	333	1673	8.8107	5.51197	8.28972	3.61394	8.0089	1.233	3.78731	0.490649	-0.184918
gene-CENPL	635	613	429	596	578	287	370	2.1998	2.14622	1.51417	2.1279	2.08237	0.970261	1.66384	0.461536	-0.189402
gene-CENPM	2137	2641	2251	1902	2567	1008	2038	16.1386	21.7422	18.262	15.2027	17.9343	7.8389	15.3254	0.311283	-0.246645
gene-CENPN	1310	1493	924	1037	1313	538	886	6.58594	7.55627	4.73236	5.17749	6.17376	2.5033	4.12801	0.271619	-0.277556
gene-CENPO	301	243	210	194	247	134	159	1.71759	1.20691	1.05415	1.05192	1.1529	0.58805	0.816439	0.202097	-0.320889
gene-CENPP	659	826	625	592	695	401	482	4.21977	5.4468	4.2593	3.30722	4.4401	2.21588	2.96831	0.200532	-0.296129
gene-CENPQ	282	268	299	381	268	418	360	1.91405	1.88706	2.14936	2.71399	1.84563	2.81419	2.37999	0.274995	0.239308
gene-CENPT	4075	3778	3634	4407	4200	4198	4164	17.7373	17.2692	16.4184	19.4173	18.796	16.2163	16.5064	0.448839	0.110404
gene-CENPU	1088	1084	667	933	1166	761	676	2.33461	2.37276	1.41188	1.69314	2.40491	1.60861	1.55992	0.736974	-0.0809986
gene-CENPV	931	674	600	946	680	600	861	14.9889	11.9849	10.2456	15.1224	10.2252	9.33	12.8549	0.880547	0.034782
gene-CENPW	802	962	455	432	851	309	516	5.171	5.80374	2.71545	2.71524	4.80688	1.33698	2.94961	0.239935	-0.309325
gene-CEP104	1507	1782	1416	1710	1625	1938	2258	2.57524	3.53403	2.61564	3.12571	2.36277	2.56301	3.15339	0.173937	0.205084
gene-CEP112	2592	2764	2832	2690	2824	3099	2652	9.31626	12.0221	10.5101	10.4335	10.1259	10.708	9.31238	0.927299	0.0133743
gene-CEP120	959	614	987	461	1233	676	1253	2.36637	1.49897	2.39695	1.17562	2.73547	1.57002	2.84301	0.965978	0.0109915
gene-CEP126	157	85	120	67	164	161	90	0.674329	0.348534	0.562344	0.205681	0.477911	0.549378	0.259065	0.927682	-0.0243193
gene-CEP128	348	626	438	420	424	505	387	1.32059	2.27123	1.57888	1.64129	1.55672	1.53107	1.28	0.638571	-0.107276
gene-CEP131	710	701	631	536	424	672	973	3.65644	3.53095	3.74987	3.29068	2.68737	3.60977	4.8601	0.692377	-0.0905587
gene-CEP135	595	636	456	434	517	320	468	1.5349	1.7699	1.00699	1.55701	1.21056	0.879833	1.54918	0.148249	-0.316182
gene-CEP152	687	855	584	580	655	733	623	1.53363	2.27939	1.4143	1.35036	1.71835	1.57537	1.55722	0.466154	-0.136749
gene-CEP162	1649	1611	1512	1407	1301	1665	1436	3.01375	3.08199	2.86386	2.50296	2.09586	2.51848	2.30974	0.343638	-0.147675
gene-CEP164	601	608	359	268	340	501	609	2.48265	2.59912	1.24132	0.863483	1.09057	1.81284	2.25843	0.336558	-0.237279
gene-CEP170	8311	7940	6623	8740	8128	9922	7415	7.13566	5.18882	4.91939	7.57555	5.94507	5.71996	5.04035	0.495465	0.123316
gene-CEP170B	5485	7988	5510	5534	6788	5266	7917	4.19666	6.57111	3.99296	4.46315	5.02095	3.13958	5.50927	0.896076	-0.0243134
gene-CEP19	279	282	197	223	201	170	240	1.78619	1.91281	1.28566	1.44111	1.18094	1.03084	1.42442	0.296094	-0.236126
gene-CEP192	2602	3135	2162	3206	2202	5525	3054	3.44861	4.62221	2.83614	4.51485	3.16751	7.11142	4.25398	0.27974	0.266091
gene-CEP250	999	1257	1085	1159	785	1665	1193	2.44188	2.85206	2.68005	2.9248	1.72507	3.5875	2.55987	0.79959	0.0582653
gene-CEP290	1865	2431	1490	1782	1326	2774	1704	2.98327	3.62734	2.21072	3.09	1.97443	4.51787	2.39323	0.878354	-0.0365338
gene-CEP295	10669	9246	6627	5434	10956	8137	8839	12.4424	11.3439	8.21375	7.65401	11.5438	9.18812	10.0956	0.642767	-0.101697
gene-CEP350	11982	10857	11509	11744	10791	13526	11661	10.9874	9.67558	10.4309	9.96419	8.97926	10.929	9.18014	0.865658	0.0254696
gene-CEP41	145	106	81	65	151	199	133	0.751101	0.72289	0.500082	0.5821	0.791824	1.30637	0.561723	0.604128	0.138631
gene-CEP44	1456	1962	1676	1374	1223	1891	2034	3.82805	5.54344	4.53447	3.85703	3.1297	5.4228	5.06307	0.657626	-0.086835
gene-CEP55	1191	1366	985	1039	1230	514	1003	3.16071	3.59806	2.42857	2.55414	3.01526	1.33331	2.55662	0.33586	-0.237792
gene-CEP57	1092	1671	1573	955	1069	1699	1202	2.35521	2.58768	3.88441	2.38464	1.6659	2.08296	2.0143	0.340548	-0.211377
gene-CEP57L1	287	468	390	222	266	268	265	1.23769	1.72904	1.57621	0.771682	0.980899	0.880078	0.88107	0.0199074	-0.4953
gene-CEP63	1659	1797	2106	1387	1593	1404	1924	6.4337	6.85876	7.87799	5.53004	5.78489	5.02767	6.85439	0.123193	-0.24972
gene-CEP68	686	1016	734	621	799	710	1094	2.37802	3.16044	2.4854	2.22829	2.69939	2.20558	3.1796	0.813767	-0.0484179
gene-CEP70	301	522	337	247	297	388	421	1.15765	2.05351	1.41959	0.959571	1.48346	1.54737	1.59332	0.442865	-0.178567
gene-CEP76	920	935	998	808	715	1128	973	2.46481	3.49402	2.60862	2.26653	1.8979	2.90716	2.22564	0.61959	-0.0935647
gene-CEP78	1544	1284	1520	656	1276	988	1372	2.70569	2.76371	3.01516	1.40811	2.63658	1.6366	2.54498	0.0674891	-0.393307
gene-CEP83	612	746	792	662	466	703	808	2.22844	2.86858	2.89568	2.54962	1.78251	2.51584	2.83975	0.542205	-0.12846
gene-CEP85	7977	2164	3731	13558	4364	5472	4287	24.6977	6.64493	11.661	42.4029	12.6266	15.7881	12.2	0.324945	0.262364
gene-CEP85L	13428	9506	9373	11125	7671	15420	11316	6.83062	4.38517	5.72135	5.5311	2.94843	6.67659	5.05482	0.874718	0.0357663
gene-CEP95	1033	1203	969	996	1184	663	1154	3.42728	3.94892	3.32776	3.60911	3.97497	2.07853	3.63397	0.635413	-0.102441
gene-CEP97	813	1509	1369	1387	1704	2803	1982	1.06598	1.79116	1.62017	1.55914	1.98942	2.91639	2.04022	0.0546894	0.460039
gene-CERCAM	3843	2925	2680	2990	3596	2011	2051	18.9434	14.4974	13.471	14.6342	16.557	9.20681	9.79414	0.431718	-0.187771
gene-CERK	2686	3674	3261	1727	1859	3119	2784	3.56835	4.17094	3.61586	2.76486	1.89869	2.92054	2.70519	0.0611424	-0.392384
gene-CERS1	564	425	487	353	631	394	645	1.50246	0.830406	1.0934	0.897641	1.0895	1.13675	1.32961	0.963719	-0.0104026
gene-CERS3	280	391	426	162	359	311	418	0.796891	1.06665	1.57707	0.539087	0.839591	0.792175	1.0586	0.431374	-0.196988
gene-CERS5	922	1055	1034	703	1206	1214	1176	4.25095	4.99081	5.10947	3.41769	5.54484	5.95063	4.7563	0.824998	0.0428462
gene-CERS6	2458	1621	4164	2251	2682	3637	3229	1.96721	1.8135	4.27543	2.59753	2.14306	2.3826	2.6441	0.895176	0.0328027
gene-CETN3	2615	1912	3550	1130	2583	2961	2301	15.7617	12.4159	24.5085	11.6414	17.8586	3.76502	10.6527	0.38541	-0.218169
gene-CETP	59	55	111	167	37	110	59	0.144431	0.138536	0.42847	0.64253	0.090286	0.383571	0.133282	0.659472	0.113278
gene-CFAP20	1966	1234	1965	415	1941	35	256	16.0661	10.1457	16.2978	5.36867	14.8029	0.297182	2.89776	0.142146	-0.335299
gene-CFAP206	557	275	1200	720	411	381	807	1.77853	0.541612	2.81046	0.840576	1.49125	0.861478	1.05296	0.626098	-0.130592
gene-CFAP221	860	343	329	316	477	622	307	1.42544	0.675577	0.856026	0.550544	1.07189	0.950561	0.941252	0.564758	-0.153801
gene-CFAP36	1919	1604	1657	1759	1527	2566	1870	4.46012	3.34857	3.78739	2.79624	3.29904	5.22766	4.18914	0.606486	0.104249
gene-CFAP43	116	89	71	64	90	64	145	0.256624	0.199403	0.160192	0.140072	0.185754	0.130997	0.29839	0.862009	-0.0461512
gene-CFAP46	384	226	262	280	220	518	923	1.39816	0.851578	1.07168	1.05276	0.744259	2.17381	3.5638	0.214073	0.333203
gene-CFAP47	105	46	95	29	71	127	34	0.174823	0.071263	0.500439	0.066057	0.672342	0.448523	0.045182	0.601345	-0.134068
gene-CFAP61	216	253	190	95	194	119	184	0.753921	0.819002	0.640392	0.551571	0.70794	0.345853	0.572173	0.0838776	-0.428652
gene-CFAP65	52	34	62	248	75	17	45	0.081206	0.053686	0.099768	0.38752	0.110477	0.023621	0.065195	0.314603	0.229771
gene-CFAP69	118	315	412	117	269	204	442	0.268407	0.795969	0.966638	0.277277	0.503518	0.426307	0.968696	0.718343	-0.0965119
gene-CFAP97	990	1272	1609	1233	958	1501	1801	2.14515	2.63819	2.86286	2.04852	1.60987	2.7423	2.75023	0.887638	0.0316967
gene-CFAP99	57	54	57	69	62	63	76	0.267372	0.255971	0.27079	0.327122	0.270086	0.273454	0.334052	0.527936	0.158415
gene-CFD	201	183	152	136	212	144	293	0.574927	0.527448	0.444736	0.386676	0.56593	0.381622	0.777515	0.831286	0.053096
gene-CFDP1	2113	2159	1820	1462	2025	2049	2303	5.62672	5.8137	4.52983	3.74695	5.88999	4.87955	5.10392	0.558508	-0.0885498
gene-CFH	5435	4455	3166	7172	3245	6314	2352	5.63104	9.73509	3.34503	9.00919	6.07928	6.0769	3.55967	0.76404	0.0799124
gene-CFI	23	305	333	142	263	28	299	0.108038	1.70274	1.75591	0.835646	1.39968	0.116463	1.62832	0.732844	-0.0779143
gene-CFL2	27208	19242	20203	33426	25139	26964	18741	69.7501	49.7107	52.8233	85.069	60.1964	64.2117	46.185	0.476138	0.165591
gene-CFLAR	4252	3959	4222	3860	4274	5133	5440	7.31447	7.28204	7.79965	7.42719	6.62542	9.18089	8.16105	0.359183	0.121135
gene-CFTR	535	768	847	503	806	826	607	1.16314	1.98953	2.19843	1.10778	1.66569	1.82662	1.25622	0.731051	-0.0783296
gene-CGGBP1	1453	2809	494	2420	3618	3856	3916	2.62376	5.22199	0.918121	4.32705	5.98264	6.47799	6.43463	0.0338467	0.56826
gene-CGNL1	10629	15890	9726	7824	12688	14553	14908	6.55678	16.2371	6.38317	6.04294	14.3258	13.7894	7.89877	0.998857	0.000307469
gene-CGREF1	146	180	199	29	170	11	159	1.85137	2.31489	2.57224	0.346991	2.01878	0.118558	1.79835	0.253269	-0.271053
gene-CGRRF1	1003	1391	808	1090	1086	1339	1192	4.72785	7.22759	2.94864	5.65228	4.91472	6.0937	5.29811	0.645109	0.093071
gene-CH25H	70	63	70	56	49	114	49	0.327994	0.293121	0.331127	0.256098	0.212932	0.493455	0.210941	0.930786	-0.0233018
gene-CHAC1	4035	1976	1456	6668	1423	86	488	23.9149	11.7742	8.80112	39.2304	7.8766	0.472518	2.67678	0.929889	-0.0164845
gene-CHAC2	708	477	660	710	767	713	632	1.78801	1.33091	1.91569	1.7911	1.85584	1.65383	1.4778	0.518647	0.135997
gene-CHAD	5799	5045	2910	11865	3796	16955	4723	27.8224	22.9229	14.1182	60.1622	17.5661	79.4486	21.8141	0.0752521	0.476645
gene-CHADL	245	197	48	298	173	164	235	0.912207	0.760657	0.17871	1.11332	0.595655	0.534812	0.818226	0.513221	0.173847
gene-CHAF1A	1450	1777	1427	1210	2500	1118	1737	5.96433	7.28745	5.92388	4.73701	9.20051	4.16439	6.48085	0.897389	0.0308006
gene-CHAF1B	2056	2672	1776	2429	3122	1821	1400	4.5419	3.483	3.22578	3.13588	5.84966	2.8063	1.68329	0.978796	0.00662206
gene-CHAMP1	736	434	619	429	373	571	255	0.894845	0.962259	1.16299	0.939584	0.580142	1.17075	0.519901	0.154018	-0.367068
gene-CHCHD1	1660	1401	1352	1425	1687	1519	1670	20.0694	16.9484	16.6207	17.0278	19.0627	16.9099	18.6543	0.692858	0.0574645
gene-CHCHD2	13875	12102	12814	18483	15374	14413	15096	191.429	167.865	180.316	253.147	198.124	184.715	193.036	0.195694	0.235052
gene-CHCHD3	1947	1743	2244	2405	2450	1995	2126	3.8181	4.21228	6.50837	6.48061	5.4911	4.96599	3.91152	0.483526	0.132097
gene-CHCHD4	808	827	854	663	857	1085	857	5.05841	5.7061	5.65024	4.97607	5.5876	6.96851	5.37634	0.924903	0.0173132
gene-CHCHD5	412	376	340	503	435	432	435	4.38826	3.74209	3.75656	5.28181	4.30504	4.33328	3.9573	0.309783	0.20052
gene-CHCHD6	957	1169	1091	836	1210	1065	981	7.54134	9.29516	9.58063	7.57899	8.73552	8.01448	7.93171	0.605729	-0.0907077
gene-CHCHD7	1040	1091	1933	1040	888	1417	2076	1.18744	1.42396	2.14068	1.39693	1.03551	1.53293	2.91459	0.859918	-0.044381
gene-CHD1	5658	3042	6231	2790	4497	3861	6508	6.50446	3.27757	7.0826	3.32645	4.6587	3.92783	6.99337	0.486199	-0.170986
gene-CHD1L	3613	3082	2151	1324	1663	1326	3061	3.83664	6.25201	3.78098	2.6316	2.88006	2.203	6.0676	0.0292656	-0.529164
gene-CHD2	18075	13513	19277	15380	10913	14641	24547	15.8688	10.6226	18.7111	12.646	8.17139	11.8115	20.8307	0.720961	-0.0810909
gene-CHD4	10884	10677	8346	10330	10745	13746	10563	18.8784	18.5235	14.3424	17.652	17.073	22.0092	16.8785	0.425817	0.138009
gene-CHD5	1161	1154	1055	1380	880	1476	1537	4.99323	4.49076	4.27462	4.6079	3.86303	5.73178	5.99096	0.440371	0.160279
gene-CHD6	5483	5219	4941	5112	5455	5004	5656	7.36726	6.24787	7.604	6.69073	6.50935	5.78104	7.46793	0.947155	-0.0078347
gene-CHD7	6788	7163	6268	7731	3958	9951	6760	3.41082	3.84664	3.30945	4.01704	2.13848	3.69232	3.12183	0.881694	0.0358109
gene-CHD9	7542	8560	9616	8695	7468	9863	8946	12.4524	12.4954	13.8427	14.4759	9.58164	14.7121	11.6332	0.980166	-0.00416897
gene-CHDH	541	1156	1213	612	1355	911	1231	1.10283	2.52251	2.59582	1.4075	2.72053	1.88928	2.39493	0.939796	0.0192881
gene-CHEK1	241	290	178	160	273	92	190	2.00925	2.21651	1.568	1.05672	2.08618	0.570886	1.40467	0.348294	-0.248882
gene-CHEK2	838	1044	1147	582	694	479	1307	3.75476	3.94627	4.63588	3.1259	2.54479	1.89908	5.31089	0.200595	-0.319081
gene-CHERP	1711	1545	1159	1447	2040	1656	1958	6.49822	5.8458	4.37909	5.54676	7.01898	5.68951	6.84812	0.272098	0.200573
gene-CHFR	1613	1730	1375	1398	1595	2407	2046	3.10363	3.01584	2.51455	2.53146	2.57724	3.87353	3.31492	0.377582	0.169652
gene-CHGB	2790	5611	4229	4677	5782	6016	6637	4.02604	21.3257	16.9201	18.4734	22.6164	10.1006	11.0819	0.110884	0.336934
gene-CHIC1	673	950	812	465	824	1072	952	1.66728	2.41049	2.09131	1.16349	1.92885	2.46608	2.18483	0.938579	-0.0178819
gene-CHIC2	4369	5916	4252	4765	4498	6590	6775	4.13611	5.44161	2.77641	3.22931	2.9342	4.16115	4.15107	0.397746	0.156934
gene-CHID1	899	1529	1122	1315	1249	849	975	6.76569	11.5044	8.61819	9.83896	8.80091	5.77459	6.77095	0.700804	-0.090362
gene-CHKA	1641	1273	1940	1855	967	4587	2999	2.20323	1.74673	2.73888	2.09142	1.13366	3.84091	2.72449	0.204684	0.338999
gene-CHKB	414	478	429	251	724	219	555	3.32892	3.60163	3.53741	2.01633	5.06309	1.6509	4.06774	0.891817	-0.0361843
gene-CHL1	743	1440	1123	525	1408	749	1186	1.07182	1.99289	2.01079	0.891601	2.1551	1.02561	2.17169	0.543363	-0.155921
gene-CHMP1A	3079	3183	2738	2143	4270	3373	5021	15.1597	15.8721	13.6932	10.9254	19.6883	15.4816	22.6678	0.364187	0.194995
gene-CHMP1B	4780	5073	5254	4267	3467	6438	4665	6.9898	6.42527	6.68455	5.35487	8.23295	9.74225	10.2767	0.596141	-0.10893
gene-CHMP2A	553	432	428	357	848	531	980	12.3239	9.67761	9.72973	7.90216	17.6647	11.003	20.2678	0.211478	0.312945
gene-CHMP2B	1713	5339	2000	3623	1618	4332	2360	3.5394	6.41879	2.39899	10.2161	1.77283	4.90187	2.80373	0.970375	-0.00995319
gene-CHMP3	2713	2579	3074	2312	3089	2545	3333	8.84362	9.39349	10.0895	9.27337	9.0872	8.40084	11.3445	0.862069	-0.0270742
gene-CHMP4B	4228	3692	4462	4558	4652	6417	5392	4.37696	30.2179	4.71068	5.98897	4.50343	6.1846	5.18044	0.105108	0.273956
gene-CHMP4C	2144	2667	1942	847	3297	613	2671	2.81517	4.90807	3.29001	1.58419	5.06672	1.05549	4.17969	0.54442	-0.162433
gene-CHMP5	3775	4485	4136	3737	4708	4248	4618	8.86454	10.5506	8.97665	8.61117	8.23105	8.30593	8.80593	0.823776	0.027901
gene-CHMP6	418	466	504	376	594	480	535	5.85242	6.55062	7.18884	5.22116	7.77295	6.23649	6.93465	0.798845	0.0489986
gene-CHMP7	4487	4075	3351	5231	4234	4266	4701	12.9207	13.7528	13.2971	13.9743	11.8052	15.4169	15.3316	0.364324	0.165528
gene-CHN1	2951	3013	2810	3265	2047	2241	2397	4.55789	7.63835	6.02907	6.64465	5.58019	4.60827	6.30702	0.349963	-0.199657
gene-CHN2	4044	8726	7939	3256	6179	4659	12008	3.6559	5.95758	5.88978	2.25929	4.59257	4.1419	7.15806	0.717008	-0.0955193
gene-CHODL	362	351	346	367	151	251	352	2.40074	1.81999	1.94529	1.86922	1.2334	1.29572	1.81564	0.366143	-0.232219
gene-CHORDC1	5162	3037	5616	4566	6842	7288	5276	4.16045	2.75653	4.77617	3.79323	4.98412	5.49622	5.48881	0.272174	0.253798
gene-CHPF	1491	1503	1284	1541	2318	2703	1868	6.00351	6.07934	5.27123	6.15349	8.72106	10.128	6.96256	0.0300466	0.436949
gene-CHPT1	2464	2415	4032	4299	2869	2014	3004	2.67043	2.72802	4.41717	5.11225	3.66765	1.78675	3.10537	0.958118	0.0132247
gene-CHRAC1	770	938	786	782	909	976	992	7.24334	8.68523	7.50426	7.31339	7.81998	8.41234	8.65128	0.515472	0.0926855
gene-CHRD	441	272	244	254	384	383	217	2.50158	1.0515	0.948637	1.32796	1.45835	2.1729	1.13765	0.857276	-0.0461578
gene-CHRDL1	2798	2056	2348	2508	2491	2741	2385	8.02735	5.92707	6.86684	7.14222	6.67756	7.30105	6.33997	0.820987	0.0399931
gene-CHRDL2	161	131	263	111	209	410	201	1.09598	0.943047	1.47867	0.521937	0.924641	1.90677	0.882259	0.611163	0.136402
gene-CHRFAM7A	675	840	555	567	695	938	573	0.942414	1.13254	0.774135	1.00034	1.29382	1.68569	0.585123	0.941024	-0.0167358
gene-CHRM3	167	430	867	150	427	122	1056	0.883284	2.46364	4.81831	0.837998	2.20068	0.673647	5.55556	0.736119	-0.0834407
gene-CHRNA1	1334	859	973	1766	1567	511	707	5.61247	3.62821	4.17269	7.75392	6.15839	1.99542	2.75509	0.825654	0.0590784
gene-CHRNA2	702	381	322	958	664	949	461	1.11094	0.482951	0.41977	1.58678	1.06215	1.48565	0.577999	0.129041	0.40103
gene-CHRNA3	83	56	48	49	106	7	93	0.338513	0.226481	0.197681	0.198445	0.403246	0.023276	0.351625	0.982417	-0.00524752
gene-CHRNA4	86	97	60	108	124	34	64	0.360224	0.390909	0.264334	0.439367	0.48569	0.124093	0.256581	0.969851	0.0100249
gene-CHRNA5	360	473	203	271	370	282	214	1.14792	1.49194	0.660375	0.853947	1.10395	0.829332	0.629288	0.46715	-0.187906
gene-CHRNB4	60	96	49	43	124	60	91	0.25682	0.497031	0.216152	0.216998	0.558125	0.241086	0.365468	0.756277	0.0832129
gene-CHRND	1287	796	778	1740	1347	927	917	8.41777	5.29427	5.05791	11.2568	7.91885	5.84402	5.49613	0.353508	0.237526
gene-CHRNG	695	362	369	1017	752	645	384	5.51943	3.163	3.1035	9.09487	6.07344	5.18909	2.92969	0.241813	0.311792
gene-CHST1	413	424	332	300	350	588	450	2.16911	1.29886	1.1562	0.83264	1.12616	1.77117	1.23173	0.81368	0.0539506
gene-CHST10	2246	2750	3173	2472	2467	2699	3763	5.34238	5.88483	7.65311	5.6149	4.46291	5.2834	7.76305	0.936103	0.0147848
gene-CHST11	4071	6871	7325	6664	3777	5289	4565	3.4613	2.58523	2.27292	5.89721	3.12061	4.25842	3.68623	0.412526	-0.19841
gene-CHST12	709	152	717	510	1176	1195	245	3.53899	0.61277	4.32355	2.06774	5.14293	3.61488	0.82562	0.4528	0.194077
gene-CHST13	1120	1118	822	1044	795	1027	956	1.58613	1.46772	1.33232	1.62432	2.81006	1.27699	1.97006	0.616522	-0.099244
gene-CHST14	3042	3570	2728	2673	2759	3203	2627	20.1801	23.8105	18.4582	17.5996	17.0965	19.7336	16.1508	0.345594	-0.154682
gene-CHST15	1828	2005	1524	2060	1488	1646	1510	3.04293	3.39643	3.143	1.92935	1.10071	1.53327	3.72356	0.677155	-0.0864993
gene-CHST2	2712	2251	2057	2428	2427	4006	1837	12.0328	10.0426	9.30813	10.6943	10.0604	16.5107	7.55539	0.608564	0.122392
gene-CHST3	305	627	2	17	684	995	458	0.537681	1.11782	0.000179	0.027898	1.12029	1.62629	3.20136	0.58523	0.102789
gene-CHST8	29	57	65	38	67	56	54	0.178432	0.306015	0.218757	0.250544	0.2708	0.343834	0.308754	0.922157	0.0262155
gene-CHST9	5531	691	2767	3648	3435	1023	583	12.9403	3.39546	7.16232	8.3322	8.52273	2.6698	2.59075	0.572506	-0.140177
gene-CHSY1	1524	1517	2417	5383	1699	2014	2320	1.92722	1.49795	4.44614	5.19034	1.71078	1.77676	1.96661	0.192357	0.348911
gene-CHSY3	1948	1662	1867	1667	2340	2629	3506	2.59441	2.22147	2.47809	2.24158	3.00592	2.81204	3.76308	0.0819242	0.345475
gene-CHTF18	745	724	506	480	878	588	447	3.36622	3.36053	2.20192	2.20882	3.4177	3.11826	1.73171	0.636032	-0.11567
gene-CHTF8	425	593	298	320	536	158	385	5.80611	8.54119	4.27159	4.57908	7.04166	1.79397	5.02708	0.459386	-0.197279
gene-CHTOP	4880	3513	3990	3126	3274	3917	5285	30.9725	21.7895	25.4348	19.4931	17.3819	21.255	27.8152	0.545537	-0.115288
gene-CHUK	2356	2448	2353	1906	2295	2965	2766	11.9474	12.426	12.1787	9.57176	10.8113	13.9576	13.0616	0.939351	0.0118919
gene-CIAO1	626	352	446	313	651	352	575	8.92847	5.09094	6.41193	4.15866	8.72524	4.64831	7.53807	0.873727	-0.0400693
gene-CIAPIN1	3636	3687	2992	4322	3794	4036	3680	13.5953	20.2344	16.648	23.419	19.3391	20.4373	18.5821	0.354246	0.159809
gene-CIB1	1969	3016	3009	1600	4452	1603	3642	16.4846	25.6117	26.0203	13.5087	35.3791	12.5114	28.4202	0.947426	0.0171796
gene-CIB2	968	1281	1591	1063	644	679	1054	1.52167	2.40283	2.28212	1.86303	0.777913	1.02669	1.47429	0.0669414	-0.438825
gene-CIDEA	2356	3116	5482	1659	4961	2019	5970	5.11403	6.64189	11.3774	3.90872	9.82348	4.46134	13.2005	0.872024	-0.0431178
gene-CIDEC	440	143	146	42	368	243	51	5.47236	1.77907	1.84435	0.508684	4.28528	2.80696	0.587522	0.55708	-0.141015
gene-CILP	8849	5078	3477	7909	10506	8880	5253	25.2492	14.57	10.1107	22.3776	27.9628	23.5393	13.8924	0.243359	0.300477
gene-CILP2	4156	3219	1832	4607	2506	4692	2714	14.6891	11.4403	6.60423	26.9312	14.4207	15.4062	8.88942	0.56456	0.148804
gene-CINP	510	771	659	602	714	995	575	7.66189	11.6491	10.101	8.97994	10.0243	13.3468	8.01039	0.675667	0.0969635
gene-CIPC	4246	4551	3531	3686	3329	4812	3518	6.49693	7.91336	5.29914	6.85625	5.11056	7.06191	5.03641	0.560949	-0.108761
gene-CIR1	1810	1892	2371	1576	2046	2722	2326	3.58034	4.52742	3.77026	2.66486	3.66714	4.59943	4.78189	0.826056	0.0428503
gene-CIRBP	35937	29983	28170	28582	39199	33554	40974	153.804	128.266	122.821	121.758	156.898	133.513	162.706	0.403597	0.126262
gene-CISD1	10204	10547	10085	13077	11024	13942	7640	27.8846	17.9475	15.2002	32.2928	16.8266	27.7021	11.5065	0.632143	0.107678
gene-CISD2	833	958	1055	915	1230	706	869	15.7683	18.2444	20.3659	17.2068	21.7481	12.4135	15.2398	0.839404	-0.0446411
gene-CISH	11389	7360	10451	12688	13110	6862	10401	31.3216	20.1984	29.2911	34.9285	34.6932	17.3946	26.6584	0.710606	0.0885274
gene-CIT	2644	2759	1570	2608	2441	1012	1976	4.15037	4.48018	2.55795	3.88158	3.42849	1.40157	2.79317	0.59027	-0.139308
gene-CITED2	1693	1588	2321	2630	2539	1113	3217	8.9134	8.40131	12.4585	13.7443	12.4856	5.44212	15.695	0.430752	0.20072
gene-CIZ1	1377	1553	1483	1062	1307	1501	1299	3.13859	3.75841	3.534	2.48759	3.03519	3.49107	3.26938	0.178771	-0.204927
gene-CKAP2	4946	4701	2764	4674	5021	1414	3835	12.5449	12.2224	7.42974	12.427	11.9509	4.5048	10.163	0.73023	-0.0915931
gene-CKAP2L	776	721	422	756	916	666	593	4.44854	4.06617	2.46681	4.25681	5.01737	3.57786	2.99811	0.591749	0.128991
gene-CKAP4	28256	30481	24190	30487	8322	19720	22234	97.6916	105.953	85.299	104.635	26.8726	63.3299	71.2433	0.278739	-0.283566
gene-CKAP5	11294	10588	7767	12079	13296	8102	9489	11.3364	9.70401	8.1043	12.1798	13.499	6.53805	8.40718	0.715618	0.0807572
gene-CKB	15175	11976	14841	12636	21916	9584	21932	85.9917	67.7523	89.1567	72.4885	100.941	49.3326	121.07	0.569392	0.135627
gene-CKLF	1069	1199	1037	1158	810	1115	1246	7.15833	9.04835	8.15236	8.07753	7.20091	8.51457	8.46541	0.796529	-0.0489842
gene-CKMT2	13211	7265	6249	15698	12071	14646	16745	98.6465	54.537	47.5825	116.362	84.1889	101.582	115.88	0.0262058	0.519527
gene-CKS1B	1622	1743	1372	1034	2030	1221	1485	52.5619	56.0339	45.9089	31.8247	59.8677	36.56	43.7697	0.53375	-0.135095
gene-CKS2	653	423	685	340	613	271	662	12.8111	8.33256	13.7025	6.61307	11.2315	4.93998	12.031	0.350475	-0.240658
gene-CLASP1	7874	7697	7562	7530	6635	9551	6531	5.8699	6.17931	5.25209	5.37184	4.64651	6.50312	4.26008	0.803082	-0.0468949
gene-CLASP2	16113	15106	12860	18691	12864	20042	15905	18.3501	13.4723	11.9751	20.2049	15.3133	15.1552	12.6818	0.463462	0.146913
gene-CLCC1	4496	4185	4552	5547	3938	7018	4964	15.8392	13.4562	13.6908	23.1478	11.9766	20.3937	13.9219	0.322375	0.206799
gene-CLCF1	80	50	67	94	110	67	117	0.826634	0.460076	0.888468	0.752026	0.858494	0.727193	0.840401	0.225673	0.317022
gene-CLCN1	1947	1299	1719	3290	1025	752	1448	3.28466	2.10778	2.96415	5.27009	1.48495	1.186	2.20464	0.987267	-0.00427924
gene-CLCN3	5823	6749	6166	6328	6491	6293	7127	9.13969	11.0967	13.175	8.91121	10.6242	8.01529	7.64328	0.759812	0.0352741
gene-CLCN6	877	1192	1150	888	1385	1106	1361	1.84693	2.43565	2.45824	1.86591	2.86526	2.01741	2.48927	0.657192	0.084072
gene-CLCN7	1178	1258	891	930	1400	1718	1404	3.43372	3.64401	2.67992	2.29244	3.63681	4.56501	5.16769	0.311477	0.209002
gene-CLDN1	15296	24457	30494	9132	33331	2985	33452	33.8712	97.4867	124.485	37.3828	90.2245	10.9419	126.708	0.638598	-0.121952
gene-CLDN10	41	1949	2119	223	2427	192	3858	0.541734	25.1457	27.9625	2.61979	30.1902	2.08398	47.801	0.900192	0.0223017
gene-CLDN11	259	170	137	117	154	150	206	1.7117	1.12899	0.923519	0.769193	0.993649	0.922783	1.259	0.38368	-0.217556
gene-CLDN12	3332	2155	2081	2723	1876	2086	3063	8.34262	4.46675	5.32779	6.48962	4.12478	4.4403	7.03375	0.771012	-0.0655393
gene-CLDN19	310	112	60	95	182	110	103	4.1166	1.51141	0.610191	0.941011	1.8229	1.08528	1.18318	0.514485	-0.171557
gene-CLDN3	388	1643	2358	231	2139	5	3254	3.90314	16.6355	24.2128	2.30914	20.1186	0.038183	30.3661	0.911413	-0.0185308
gene-CLDND1	1415	1534	1469	1925	826	2177	936	1.81941	1.98872	7.32642	10.0232	1.12793	2.53188	1.19821	0.97688	-0.00760231
gene-CLEC16A	8212	7875	9796	7110	6255	7283	10464	8.31802	7.62624	9.6107	7.09105	6.44405	6.90357	9.55655	0.346198	-0.171969
gene-CLEC3A	13092	11388	9355	20727	8766	21590	12701	75.9529	66.4205	55.3491	119.37	47.4981	116.347	68.2892	0.205023	0.321988
gene-CLEC3B	13781	10876	6096	15044	10970	11254	6237	90.1785	71.563	40.6828	97.7266	67.019	68.4032	37.8131	0.830226	0.0559077
gene-CLGN	76	152	270	36	111	43	227	0.194469	0.391513	0.808772	0.090128	0.26372	0.101351	0.53901	0.309113	-0.255868
gene-CLIC3	242	677	633	106	868	38	641	1.89876	5.33971	5.06144	0.820367	6.35966	0.27372	4.66118	0.660161	-0.102928
gene-CLIC4	24005	23713	19926	27402	34936	28802	20038	26.4731	25.9242	22.0679	56.4929	55.3967	44.1931	20.4873	0.282923	0.22789
gene-CLIC5	10123	9058	10364	15716	9648	6103	8855	11.24	10.106	11.3986	16.6643	9.96438	6.33491	8.97599	0.934863	0.0206651
gene-CLIC6	230	325	786	69	335	112	555	0.877496	1.15707	2.88592	0.245062	1.11387	0.374487	1.81553	0.252968	-0.290288
gene-CLINT1	13243	16433	16660	9327	16772	13923	16544	10.0033	14.3544	15.6702	13.6815	14.6016	14.9214	17.1471	0.426004	-0.151478
gene-CLIP1	7259	8477	6630	8513	7636	9887	9337	10.3404	14.0779	9.25485	13.6203	10.0245	13.9426	12.9745	0.198645	0.195602
gene-CLIP2	4013	3211	1948	3821	2860	4652	2068	3.12198	2.98428	2.60067	3.03556	2.25473	3.16127	1.49596	0.756832	0.0795185
gene-CLIP4	7658	6545	8014	12648	7733	4916	10004	19.8385	13.852	19.3535	29.2986	17.657	9.7082	20.8721	0.520631	0.160432
gene-CLK1	1362	1455	1496	887	567	3238	2143	4.1897	4.88046	5.5036	2.54819	1.472	10.9071	7.04325	0.737059	0.0900573
gene-CLK2	703	668	661	583	738	613	868	3.52138	3.33846	3.31094	2.80257	3.06864	2.81035	3.78119	0.985688	0.00294079
gene-CLK3	816	957	913	869	758	790	1068	2.85926	2.73397	2.66303	2.31253	2.01837	2.1173	2.76536	0.687699	-0.0683477
gene-CLK4	2722	3113	2880	3232	2207	4255	3362	10.2443	11.1875	10.9512	11.5424	7.31881	15.2081	11.7575	0.604057	0.109638
gene-CLMN	2618	4012	6123	2734	3076	3215	6344	3.67269	5.66431	8.10956	3.78727	3.88758	4.09558	7.6931	0.574272	-0.142868
gene-CLMP	7461	2069	2090	6297	4538	5868	3859	22.4182	7.83964	7.16566	18.9447	12.2082	17.0287	9.86367	0.447348	0.203683
gene-CLN5	1455	1831	1928	1855	1336	1207	2159	3.1331	4.84322	4.56048	4.07424	1.66602	3.12889	4.47049	0.670241	-0.0941263
gene-CLN6	1460	1818	2341	1572	2340	1208	2188	15.5742	19.5027	25.4815	16.6515	23.3277	11.9712	21.6339	0.797401	-0.0598429
gene-CLN8	747	997	844	785	650	2974	1112	1.78031	2.0324	1.74508	1.59635	1.23026	5.60529	2.09057	0.243386	0.312976
gene-CLNS1A	3028	3321	3071	3516	3733	3456	3436	14.8706	16.3561	15.3572	17.072	17.0692	15.7121	15.6415	0.340787	0.132262
gene-CLOCK	6400	6130	7477	5416	7146	7774	7713	5.95146	5.20839	6.72634	5.58352	5.30739	6.78125	6.31187	0.876691	0.0239687
gene-CLP1	248	274	501	116	677	337	514	1.03378	1.13111	2.0386	0.476935	2.64177	1.25084	1.84373	0.742215	0.0878571
gene-CLPB	2279	1718	1845	2188	2166	1601	2336	11.3638	8.60653	9.29342	10.8216	10.0797	7.40836	10.7945	0.804619	0.0482143
gene-CLPS	168	46	233	115	61	65	137	3.27094	0.910349	5.01542	2.38595	1.20476	1.15691	2.66708	0.291203	-0.275778
gene-CLPTM1	847	737	571	745	1058	883	1145	6.16721	5.39179	4.23684	5.38077	7.19509	5.96964	7.72302	0.102162	0.314436
gene-CLPTM1L	3114	3267	2870	2889	3338	4517	3662	9.51483	10.0345	8.94202	8.76208	9.52473	12.8187	10.3693	0.320342	0.165119
gene-CLPX	12423	11769	12562	17799	13515	18906	14815	25.5439	21.8689	23.2027	32.3323	26.5287	32.7097	25.6059	0.0769171	0.329659
gene-CLSPN	686	657	513	617	936	446	507	2.06244	1.76087	1.3461	1.4162	1.99102	1.05255	1.38088	0.995361	-0.00143903
gene-CLSTN1	7097	7414	6627	6211	9683	7568	10891	15.5296	23.3172	13.9636	15.9477	23.9626	14.3993	21.8617	0.224122	0.208343
gene-CLSTN2	1104	1030	1003	1883	1085	947	873	3.16411	2.96429	3.03242	4.98248	3.00908	2.47489	2.41276	0.606721	0.13093
gene-CLSTN3	3116	1506	1307	1804	2317	1293	1673	10.8191	4.96538	4.57763	6.33389	7.75252	4.20018	5.39929	0.639743	-0.119819
gene-CLTA	5076	3072	5344	2399	5016	2470	5958	33.5243	23.7326	37.532	14.9368	37.9219	12.4773	35.8481	0.515092	-0.166016
gene-CLTB	8555	8447	7528	6060	11742	6104	9184	47.3821	44.0692	42.759	31.8182	56.5962	29.5811	44.0767	0.924235	-0.0207201
gene-CLTC	17860	17755	15716	16944	25830	18601	21648	33.3655	32.7313	29.3606	31.1693	44.7319	17.766	19.9431	0.193688	0.21522
gene-CLTCL1	10581	8427	9087	14801	9790	14258	8978	15.3333	9.81135	13.7379	23.0695	13.6585	13.3803	7.9479	0.25809	0.258268
gene-CLU	5330	2727	3272	4461	7951	13822	6399	47.1802	24.2688	40.188	39.196	89.715	156.024	69.827	0.0134045	0.646092
gene-CLUAP1	642	645	486	582	795	673	720	5.26397	5.31405	4.0759	4.7534	6.11656	5.14302	5.49264	0.350966	0.168047
gene-CLUH	9416	7722	8706	10425	9945	7311	12856	23.0595	19.8315	20.4461	24.7231	21.8135	16.253	28.7424	0.400221	0.164314
gene-CLYBL	580	488	334	607	777	492	521	3.80403	2.85112	2.72953	3.15163	3.80627	2.47553	2.90579	0.3057	0.244906
gene-CMAS	1701	3868	3991	1893	4865	2598	2943	5.1166	11.8315	12.3621	5.58532	12.8794	7.3033	8.31704	0.822253	-0.0585107
gene-CMC1	534	712	825	275	644	912	552	1.03422	1.04986	1.22339	0.656779	1.27108	1.2137	1.90759	0.523696	-0.165857
gene-CMC2	992	1015	852	606	1016	792	867	6.14626	6.32643	5.38499	3.72408	5.88075	4.56207	4.98157	0.239027	-0.220866
gene-CMIP	6066	4576	7852	4457	5477	8697	6403	3.67951	3.0006	3.63344	2.79147	2.58023	3.96026	3.61053	0.923685	-0.0219764
gene-CMKLR1	386	333	219	203	542	385	251	1.77557	1.42817	0.981738	1.01608	2.24482	1.64084	1.08654	0.807639	0.0642463
gene-CMPK1	3725	5750	5897	3593	7583	3971	8900	15.0977	23.4311	24.3804	14.4573	28.6793	14.9425	33.4384	0.643015	0.115186
gene-CMPK2	423	519	479	214	464	566	542	1.55807	2.02172	1.98018	0.69095	1.58225	1.89247	1.92329	0.683273	-0.100768
gene-CMSS1	941	1009	876	760	995	893	895	5.16146	4.7868	5.6329	4.328	6.32158	4.71703	5.50891	0.447386	-0.113462
gene-CMTM3	1785	1463	1049	1378	1894	1753	974	4.52124	4.3085	4.38395	3.46756	5.16938	4.12855	2.2839	0.890333	0.0336312
gene-CMTM4	4256	2129	7004	6864	4143	5771	4555	2.84541	2.26413	6.89067	4.38348	2.18877	3.90232	3.18793	0.60302	0.137092
gene-CMTM7	2102	1542	1378	1997	1290	2563	1433	1.95362	2.19283	1.61402	2.73251	1.89335	2.8058	2.30549	0.770465	0.0713369
gene-CMTM8	603	705	736	469	714	283	890	0.810201	0.696534	0.789454	0.354597	0.947386	0.203085	1.31058	0.507808	-0.170469
gene-CMTR1	3524	4148	3630	3576	4712	4097	5119	7.15645	5.42876	5.52359	3.95245	6.01877	7.43116	9.51362	0.226793	0.162235
gene-CMTR2	1790	2171	60	793	1299	8	1405	1.96283	2.43211	0.066424	1.2683	1.33911	0.007914	1.51222	0.658731	-0.0755829
gene-CMYA5	26137	15078	29069	44545	26980	18335	30217	17.7501	11.0029	18.2101	27.7594	15.3186	11.8728	16.8513	0.39868	0.217627
gene-CNBP	13971	12682	15669	13245	15131	19417	16896	100.736	57.4658	86.1055	95.8801	103.395	98.2704	81.5694	0.395019	0.138507
gene-CNDP2	1636	2082	1960	1626	2240	2037	2151	8.78755	11.1693	7.71632	8.04659	11.2459	10.036	10.7151	0.770653	0.0450612
gene-CNEP1R1	234	86	127	277	232	375	60	1.73863	0.637108	0.961129	2.04071	1.60896	2.58796	0.413157	0.353632	0.240368
gene-CNGB1	916	984	1047	1208	1446	1485	1299	0.641371	0.67138	1.01297	0.864489	1.20155	1.36532	1.15325	0.0114024	0.394105
gene-CNIH1	84	1226	2149	244	42	3469	4724	0.356814	4.07184	14.9234	0.874916	0.241049	35.1853	39.076	0.635862	0.0796822
gene-CNIH4	763	811	668	710	835	692	789	6.54188	7.59398	5.88808	6.15727	6.86274	4.90735	5.93067	0.93375	-0.0132408
gene-CNKSR1	926	727	1069	652	1234	347	970	5.6858	4.29424	6.22599	4.15529	7.1214	2.00869	5.25202	0.610589	-0.134393
gene-CNKSR2	4119	3833	3509	4366	3200	4008	3715	4.44592	4.17504	3.27344	4.07174	3.62187	4.05264	2.87327	0.916445	-0.0192936
gene-CNKSR3	7272	6218	5927	5070	3101	7684	7824	5.54449	5.00985	5.27384	4.19023	3.40855	5.5038	5.60654	0.591232	-0.129058
gene-CNMD	22094	26455	17638	30192	19491	26087	27506	96.4827	116.121	78.8196	125.767	79.7715	106.181	111.415	0.412856	0.168502
gene-CNN2	1736	1758	1536	987	1890	1958	1639	16.036	16.3286	14.4762	9.04855	16.3093	16.8009	14.0355	0.707833	-0.0788821
gene-CNN3	16747	12324	11224	15185	13535	14292	11320	65.1756	54.9385	33.4936	46.6682	75.4739	41.4014	33.8184	0.990249	-0.00253572
gene-CNNM2	1122	965	1480	1952	1511	1862	1457	1.72522	1.72683	2.36146	3.47788	1.95334	2.64214	2.45825	0.0868135	0.380343
gene-CNNM4	858	713	646	797	1062	808	1228	4.64597	3.8847	3.56787	4.28625	5.37335	4.06444	6.16745	0.116516	0.299526
gene-CNOT1	13188	13704	11534	14144	16424	16250	15866	16.7454	12.0487	13.6488	17.5369	18.6677	16.4087	16.89	0.0424392	0.244114
gene-CNOT10	1889	2197	2303	2044	2339	2322	2690	4.7969	4.01345	4.49039	5.65866	3.76886	3.57928	5.07874	0.478935	0.0935677
gene-CNOT11	1530	1589	1753	1750	1575	1781	1961	9.91344	9.79693	11.6714	11.3812	9.35495	11.1138	11.9509	0.589065	0.0787756
gene-CNOT2	4206	5465	5898	4692	4691	5332	4724	6.60002	6.43104	6.23114	5.03753	4.91224	5.70047	8.4781	0.516786	-0.111606
gene-CNOT4	2801	2661	2849	2841	2032	4405	4270	3.92201	3.6953	3.06742	3.52708	2.73526	3.92339	3.81194	0.412724	0.185156
gene-CNOT6	7297	6665	5912	5126	9804	7591	6937	15.7624	20.8674	18.5069	15.825	19.786	21.9186	20.0378	0.645621	0.0934057
gene-CNOT6L	1081	1000	1076	1111	715	1754	1487	4.27726	3.39108	3.82315	4.50549	2.34554	5.39695	4.80293	0.499128	0.161691
gene-CNOT7	4110	4011	4443	4694	4285	4826	4637	19.0921	18.0267	20.1371	21.1755	17.8642	20.8229	19.9659	0.492736	0.0990627
gene-CNOT8	1733	1834	1898	1760	2113	1949	2493	5.15677	3.49317	6.19361	4.88924	5.36537	3.55481	7.04221	0.28728	0.137501
gene-CNOT9	937	880	869	1126	1234	972	1166	5.20225	5.20339	4.51724	5.04519	8.76487	4.27801	5.71084	0.10484	0.266428
gene-CNP	2044	631	1621	948	1332	1656	1897	6.04268	2.30539	5.54444	7.70339	3.84033	12.5532	5.16734	0.927432	-0.0238702
gene-CNPPD1	1155	2161	1779	702	2478	1459	2476	6.27887	11.7763	9.79018	3.77976	12.4615	7.35534	12.4018	0.998631	0.000451695
gene-CNPY2	1418	1407	1781	496	1985	483	2036	15.3896	15.3542	19.7248	5.34314	20.1313	4.86829	20.4913	0.497781	-0.181784
gene-CNPY3	1504	1703	1478	1315	1758	1422	1413	13.1661	14.8581	15.4038	11.2456	14.1241	11.4402	12.358	0.542193	-0.100117
gene-CNR1	681	469	745	470	940	1423	668	1.87556	1.18873	2.11597	1.24918	2.48429	3.4395	1.49369	0.323902	0.257817
gene-CNRIP1	74	124	58	51	109	139	106	0.423029	0.710477	0.33854	0.284715	0.583512	0.740317	0.560777	0.696955	0.104403
gene-CNST	3131	3767	4111	3062	3449	3177	4291	3.66487	5.01582	4.86043	4.05649	3.96938	3.25341	4.69144	0.510219	-0.103668
gene-CNTFR	754	335	581	204	815	97	429	2.20998	1.14311	2.22471	0.478726	3.95346	0.292799	1.09124	0.395441	-0.220843
gene-CNTLN	1676	988	1116	523	1288	732	1894	2.17409	1.64773	2.37855	1.05679	2.64743	1.2034	2.44835	0.55177	-0.156796
gene-CNTN1	2229	1301	1319	2485	2215	1826	1406	7.06836	4.14815	4.26375	7.82352	6.56092	5.37899	4.13176	0.427884	0.196597
gene-CNTN2	309	107	82	135	267	132	176	0.461782	0.160376	0.124866	0.199591	0.37275	0.182741	0.243035	0.923359	0.0256647
gene-CNTN3	306	205	476	819	242	187	613	0.635953	0.581151	1.21029	2.71091	0.571875	0.358845	1.42206	0.44867	0.200636
gene-CNTN4	809	987	630	581	1082	440	796	2.48311	3.19421	2.81315	1.91182	4.26859	1.69115	2.03858	0.599472	-0.131503
gene-CNTN5	55	48	33	232	89	170	10	0.113484	0.099841	0.068968	0.476488	0.170991	0.326714	0.018415	0.143887	0.336109
gene-CNTNAP1	569	241	127	319	413	173	244	1.7622	0.84429	0.406953	0.967222	1.21822	0.490192	0.898213	0.818099	-0.0613378
gene-CNTNAP2	843	686	182	199	363	383	170	0.947278	1.00799	0.272423	0.290452	0.499043	0.602144	0.231703	0.0705259	-0.483223
gene-CNTNAP5	623	602	473	580	627	623	528	0.904701	1.0928	0.775166	1.11941	0.816634	0.791764	0.70944	0.883431	0.0281277
gene-CNTRL	2393	2191	1782	3079	1858	3675	2612	4.79242	4.74318	3.19172	5.9364	3.34012	6.3387	4.36564	0.208628	0.28811
gene-COASY	409	375	522	302	557	275	630	5.37366	3.88077	5.93463	3.46991	6.15942	2.69998	6.03329	0.911037	-0.0282031
gene-COBL	4519	3654	3971	6171	4305	10748	5014	6.47502	4.69086	5.19118	9.02222	5.749	12.2599	6.09482	0.0671427	0.456153
gene-COBLL1	7931	11724	13697	6987	12507	8982	17630	5.31635	7.42478	8.72498	3.81692	8.13876	5.53653	11.0036	0.964886	-0.0105898
gene-COCH	1109	351	416	1180	835	9637	925	3.93682	1.19393	1.47383	3.42351	2.83228	17.484	1.8292	0.0240403	0.537912
gene-COG1	1567	1709	1456	1501	2029	2039	2206	5.63622	7.16981	6.47577	5.86861	7.803	7.2043	6.74493	0.0876889	0.239241
gene-COG2	3505	4764	4613	3685	3817	4044	4941	16.1822	21.9462	21.692	16.9036	16.4764	17.3177	21.1137	0.56429	-0.0906974
gene-COG3	3035	4191	4593	3379	3278	4313	5948	3.40796	4.83973	5.42656	3.88238	3.74787	5.09369	6.45481	0.853539	0.0387912
gene-COG4	1444	2159	1397	1360	2007	1475	2117	2.71766	4.52907	2.65429	2.54311	4.53584	2.69758	3.84494	0.933574	0.0170149
gene-COG5	3703	4046	3844	2949	3656	4696	3704	3.0804	5.14095	3.70547	4.04016	5.07828	6.25463	3.63687	0.661851	-0.0730848
gene-COG6	3607	3506	3919	3113	4505	4605	4109	9.4758	9.32987	10.027	7.85718	10.6905	11.4807	9.54872	0.542787	0.0980085
gene-COG7	2526	2389	2565	2053	2957	2742	2987	9.85324	9.34689	10.2122	7.9695	10.798	9.96037	10.6687	0.694637	0.0568316
gene-COG8	348	376	331	199	355	304	442	2.4537	2.79705	2.35626	1.38774	2.55685	1.98279	2.8926	0.558418	-0.131977
gene-COIL	320	429	583	815	410	643	470	1.45695	1.88135	2.54841	4.09699	1.8189	2.72845	1.94926	0.348944	0.242574
gene-COL10A1	51364	35031	16561	100495	418	19242	69712	256.537	175.893	84.3517	498.257	1.94429	89.2386	322.68	0.732119	0.0630466
gene-COL11A1	151871	120523	65294	219470	116698	137590	124147	246.515	193.39	112.234	333.869	179.708	195.444	183.41	0.303946	0.263704
gene-COL12A1	69943	47408	40494	144593	39778	64711	39907	81.8203	67.0091	57.0559	199.482	51.6569	70.3264	42.5678	0.37327	0.238868
gene-COL13A1	7321	4245	5113	11365	2798	1800	5922	8.1847	4.5538	6.5045	11.2035	2.43167	2.13627	5.61002	0.984169	-0.00526867
gene-COL14A1	24637	17216	11222	16171	28978	5499	13612	39.3821	30.2985	18.1847	26.7618	42.4487	8.55216	20.2616	0.767878	-0.0791852
gene-COL15A1	22765	19504	17638	30944	28464	13198	13468	46.6481	40.2042	36.09	63.5197	55.2366	25.2997	21.7596	0.789075	0.0695765
gene-COL16A1	9348	5067	4044	3338	7966	1876	5202	30.7698	17.6414	11.8923	16.7384	29.0918	6.72272	18.687	0.359533	-0.245473
gene-COL17A1	3568	10719	7894	2265	12402	14	13563	4.12704	12.9307	9.31334	2.62995	13.6497	0.014896	14.5422	0.919994	-0.0171083
gene-COL18A1	7466	5570	4066	7167	7803	3992	4328	18.4593	14.1741	12.0055	17.7998	18.1989	9.49452	10.785	0.952046	0.0152181
gene-COL19A1	393	449	439	399	563	639	465	0.890703	1.33063	1.55098	1.22103	1.67899	1.89441	1.36483	0.340222	0.195605
gene-COL1A1	222063	107861	56222	147332	102179	54650	95442	1475.59	675.14	373.55	930.63	640.923	324.108	606.002	0.473243	-0.192303
gene-COL1A2	786570	528420	234568	759737	616688	275332	379454	1990.05	1349.05	602.775	2258.25	1567.06	710.391	883.076	0.971612	-0.00953626
gene-COL20A1	7574	5209	6540	11900	5179	1650	5343	12.0809	9.25491	9.64689	22.9115	8.7665	2.53324	7.0057	0.887405	-0.0377966
gene-COL21A1	5398	4183	3776	3285	4559	3139	1678	4.89614	3.69536	3.07645	3.52616	3.75498	2.51834	1.57526	0.192269	-0.331851
gene-COL22A1	3225	2080	1377	3786	355	2362	1585	5.67053	3.14653	2.06664	6.61359	0.455211	3.95553	2.70813	0.855389	-0.0474052
gene-COL23A1	1455	2088	1386	1378	2523	713	1409	2.0738	2.4794	1.8954	1.93752	2.87535	0.979731	1.65248	0.73206	-0.0899612
gene-COL24A1	2678	2728	1327	2407	1314	1317	1557	6.22921	4.89924	3.2822	5.2983	2.26064	2.07577	2.61409	0.256033	-0.290902
gene-COL26A1	770	1031	789	768	832	368	338	1.98633	2.57341	1.99819	1.93362	2.00779	0.944176	0.809257	0.200546	-0.338697
gene-COL27A1	8525	9718	7608	10500	5420	21765	11615	12.4728	14.8125	11.69	15.5412	7.79983	33.8008	15.0595	0.267879	0.290436
gene-COL2A1	58792	37586	17097	59761	30053	37081	43733	394.327	253.633	117.682	397.307	188.242	231.224	273.289	0.717224	0.0957206
gene-COL3A1	975994	591111	289802	629304	879220	293384	407833	2124.75	1477.22	585.416	1283.65	1810.54	522.682	709.023	0.735181	-0.0906427
gene-COL4A1	122516	70037	54351	121471	137880	138046	109609	181.719	104.37	82.168	178.704	190.766	190.231	150.692	0.0634257	0.438522
gene-COL4A2	70059	38776	20762	65296	57164	54222	44773	166.744	63.5584	35.9394	105.164	87.3713	82.3011	68.004	0.410924	0.213973
gene-COL4A3BP	3012	2268	3960	2618	3658	3126	5141	3.74767	3.28047	5.75531	4.80809	4.45755	4.22139	5.53924	0.545074	0.13624
gene-COL4A4	74	124	68	185	57	82	69	0.153987	0.260277	0.144245	0.38387	0.109465	0.157955	0.132875	0.791083	0.069937
gene-COL4A5	38025	28488	28823	39727	54884	15955	38401	60.4326	43.6081	44.421	60.797	81.4146	23.6108	56.5557	0.622708	0.127429
gene-COL4A6	20727	16384	18625	19728	31526	7716	25988	22.7944	20.8472	22.7478	21.5188	38.3341	8.79328	36.6264	0.727748	0.0915532
gene-COL5A1	104750	60232	30497	81868	81932	27927	39543	117.167	68.5733	39.4664	113.16	108.304	28.5961	51.866	0.756224	-0.0832833
gene-COL5A2	98655	62557	37350	79531	94641	56512	52629	165.72	107.421	64.936	135.861	157.541	79.538	81.6012	0.830725	0.0550464
gene-COL6A1	97659	66709	39191	88880	122249	56449	52600	220.269	153.051	97.7224	219.022	266.405	125.375	101.042	0.601001	0.137548
gene-COL6A2	117158	92228	49799	104618	141815	74839	77790	322.954	256.148	139.748	286.599	365.242	191.23	198.799	0.615994	0.127461
gene-COL6A3	116294	83433	43752	121808	148865	52210	63637	209.357	147.965	78.3497	216.714	263.757	83.3093	131.61	0.611019	0.135962
gene-COL6A6	793	2962	1185	566	1484	332	535	1.39957	6.45881	2.14718	1.10823	2.81668	0.560325	1.09507	0.0547157	-0.509604
gene-COL7A1	1317	2487	2534	319	1731	80	2501	4.70931	9.34721	9.25708	0.459479	6.4249	0.095567	6.09003	0.263527	-0.267369
gene-COL8A1	16093	3255	2350	5721	2951	3177	2759	41.0883	5.96494	4.08917	10.4987	4.88999	5.43049	4.57347	0.133975	-0.393138
gene-COL8A2	4413	2519	1943	5188	2668	5407	2027	10.3012	5.92253	4.65065	11.931	5.80688	11.713	4.42134	0.446653	0.203102
gene-COL9A1	49438	52933	24428	72519	41112	55920	58546	147.549	162.54	75.06	216.808	115.637	156.442	163.471	0.231897	0.293427
gene-COL9A2	21265	11579	9420	15892	14123	16338	20958	73.7981	55.6565	42.525	75.4112	47.255	57.3664	78.2624	0.500284	0.158774
gene-COL9A3	33746	32895	17455	45232	26980	37523	34031	82.1266	80.826	42.5829	110.444	60.4531	84.0724	33.8622	0.294432	0.250913
gene-COLEC10	1292	1115	1001	1114	1036	1567	955	4.80406	4.06224	3.7697	4.1489	3.67571	5.41927	3.26704	0.960122	0.010828
gene-COLEC11	778	508	373	624	862	493	443	5.86957	3.80995	2.84484	4.5439	6.06395	3.46843	3.04058	0.779251	0.0724164
gene-COLEC12	10191	9187	7057	10017	9350	13575	7090	12.9744	12.0444	9.12546	12.9914	12.148	15.8598	9.07045	0.582652	0.12554
gene-COLGALT2	3630	3589	3065	5325	3595	5076	4565	14.7377	14.5297	12.62	21.4675	13.4804	19.1411	17.0615	0.0730564	0.349245
gene-COLQ	130	88	79	45	111	128	129	0.382909	0.236971	0.214332	0.116734	0.277082	0.321388	0.325267	0.996308	-0.00123789
gene-COMMD1	1723	2238	2496	2189	2026	1945	2055	34.1293	44.4252	50.198	42.8383	37.425	35.773	37.6592	0.659119	-0.0823584
gene-COMMD10	2515	1562	2332	1169	2522	1406	3150	7.05277	3.37841	7.54846	3.89069	12.6936	5.92239	8.18089	0.746044	-0.0818163
gene-COMMD2	1263	1216	1223	1120	1205	1287	1512	15.3594	15.1995	15.1598	13.5003	18.3029	14.5219	17.0314	0.927903	0.0110735
gene-COMMD4	1096	1042	1099	760	1279	660	1068	15.0571	14.4081	15.4305	10.4035	16.4078	8.5334	13.5882	0.397828	-0.186949
gene-COMMD6	1340	2102	1930	1445	1721	2268	1877	5.00183	7.95808	7.0956	5.2494	6.01623	7.62176	6.60291	0.968054	-0.00810235
gene-COMMD7	2493	2640	2631	2929	3009	2329	2588	35.557	37.8555	38.2749	41.4749	40.0909	30.8525	34.2119	0.827863	0.0384432
gene-COMMD8	1013	1043	988	929	975	1295	941	10.7914	11.1152	10.7111	9.80967	9.59195	12.7075	9.20152	0.98759	-0.00282139
gene-COMMD9	2151	2212	2408	1527	1147	2538	1275	7.87492	7.68693	9.03367	5.45319	3.71198	8.02975	3.96775	0.133616	-0.362694
gene-COMP	19207	13348	9673	30312	30116	47342	26317	49.1879	32.6231	24.789	74.9115	68.3824	108.743	68.7092	0.000246275	0.880506
gene-COMT	2925	3989	2508	3478	3516	3296	2784	17.3536	24.1559	14.4171	20.6417	19.6689	17.9679	15.2341	0.870316	0.0334727
gene-COMTD1	469	417	643	549	861	919	750	5.08951	4.61454	7.27233	5.9401	8.87212	9.55194	7.80179	0.057416	0.424966
gene-COPA	16594	16575	15301	16070	14402	13380	18460	43.8491	38.9689	36.0055	42.1107	32.3443	32.4853	39.2086	0.596587	-0.079616
gene-COPB1	7142	8802	8581	7034	9498	7175	10561	26.0063	30.9626	32.1038	25.665	32.6573	24.558	35.8162	0.903995	0.0201504
gene-COPB2	12083	15696	14222	12910	18592	12931	19019	47.1268	61.5474	56.5764	49.9858	67.7267	46.8463	68.7506	0.499896	0.119973
gene-COPE	4608	5100	4149	5286	5433	4257	4881	45.2503	50.3301	41.5435	51.5225	49.8623	38.8216	44.3814	0.681257	0.0706237
gene-COPG1	8450	8136	7733	6332	12207	6980	9946	25.8908	19.8925	20.6535	19.294	35.0062	17.1456	21.0709	0.7429	0.0684947
gene-COPG2	2676	3099	2306	2646	3063	2568	2969	10.542	12.2738	9.26213	10.3474	11.2676	9.39569	10.8382	0.856589	0.027794
gene-COPS2	5574	5895	5797	6407	4801	7941	5688	9.92164	12.1518	6.39068	6.52709	10.4982	13.5512	11.4516	0.728599	0.0689714
gene-COPS3	3328	2685	2723	3816	3047	3856	2982	13.9703	11.8722	13.1047	17.9148	12.4582	16.1424	12.0726	0.366957	0.177948
gene-COPS4	2348	2560	2300	3023	2663	2921	2620	17.0155	18.6424	16.9831	21.7544	18.0348	19.6519	17.5831	0.27254	0.179648
gene-COPS5	2261	2013	2277	2416	2463	2713	2427	22.7482	20.3561	23.3587	24.1254	23.141	25.3532	22.6321	0.308842	0.151505
gene-COPS6	140	43	103	11	109	15	164	4.82316	1.27919	3.13558	0.32273	3.02312	0.400065	4.34634	0.639234	-0.104542
gene-COPS7A	3851	3945	4081	4134	3839	5676	5262	31.5872	31.9438	34.6133	35.1236	30.6456	46.2109	40.1908	0.237572	0.192785
gene-COPS7B	1684	1805	1130	1752	1744	1675	2055	3.59537	5.14316	3.04496	3.33162	2.84145	3.10798	3.4084	0.361617	0.170556
gene-COPS8	4509	4834	4548	5320	5330	6169	4825	25.0818	27.0374	25.8022	29.3775	27.6956	31.8774	24.8753	0.266801	0.178202
gene-COPS9	1667	2080	1673	1714	2169	1843	2009	15.5707	19.3056	17.1742	14.9737	19.6442	15.7246	16.9149	0.695999	0.0589168
gene-COPZ1	492	729	678	573	824	575	718	5.74985	8.57165	8.08232	6.65039	8.99625	6.24058	7.78252	0.842723	0.0412957
gene-COPZ2	314	295	389	347	270	235	173	5.06496	4.69005	6.51334	5.2731	4.05533	3.45392	2.55495	0.330558	-0.24929
gene-COQ10B	8172	6810	7307	14348	9343	10181	6812	15.8629	14.07	15.0323	26.5889	18.1991	19.5446	13.1202	0.18347	0.321957
gene-COQ2	1025	1354	936	787	1646	1147	1834	2.29081	3.40851	2.52513	1.68654	3.51862	2.51216	4.18546	0.445929	0.177293
gene-COQ3	1555	1202	1160	1225	1266	1335	1620	6.88258	5.12043	5.13381	5.75728	5.23331	5.48259	6.55882	0.919339	0.0167989
gene-COQ4	2374	1764	2045	1538	2185	2103	2317	15.6443	11.6847	13.741	10.0613	13.4465	12.8714	14.1479	0.738937	-0.0576167
gene-COQ5	2187	2374	1989	3465	2167	2135	2023	18.1267	19.7145	16.9535	28.4614	16.7519	16.3839	15.7404	0.608819	0.11952
gene-COQ6	1543	1444	1279	1893	1285	1533	1479	9.83391	8.16605	8.2825	12.4025	7.74366	8.7941	8.5538	0.677818	0.0850487
gene-COQ7	855	733	579	919	971	788	783	9.29315	7.99197	6.43068	9.88926	9.84046	7.94746	7.88973	0.349957	0.19432
gene-COQ8A	24852	19169	14428	39235	25364	13437	17201	33.9197	68.2326	25.3322	108.654	19.3181	19.3926	57.5192	0.504623	0.176126
gene-COQ9	2146	1948	2003	3588	2483	2404	406	26.4711	24.15	25.2004	43.9442	28.6087	27.5486	4.63316	0.810494	0.0635168
gene-CORIN	180	345	371	261	60	112	542	0.360476	0.718432	0.786337	0.533949	0.110947	0.206673	1.1395	0.61539	-0.128677
gene-CORO1B	301	320	369	127	463	229	453	2.14084	3.27693	4.06354	1.59335	2.92203	2.16558	4.57944	0.794498	-0.0694096
gene-CORO1C	10827	8878	5084	8153	13714	8155	8852	26.1007	8.1767	8.52057	12.4454	32.5287	15.3703	15.4241	0.541597	0.147422
gene-CORO2A	476	963	1282	205	1201	237	1896	0.930569	2.02106	2.63587	0.499861	2.21123	0.464746	3.45818	0.850899	-0.0476658
gene-CORO2B	807	407	384	460	553	305	375	3.78824	1.88543	1.824	1.9918	2.4117	1.30266	1.60596	0.393617	-0.221628
gene-COTL1	12477	13848	10500	14237	15938	13763	8848	86.4617	96.4946	74.2938	97.7749	103.022	88.5994	56.7665	0.750142	0.0715161
gene-CP	1107	1436	1460	1016	1667	1653	1886	2.29832	3.11993	2.97944	1.95534	3.15291	3.02295	3.38075	0.476137	0.141222
gene-CPAMD8	3485	3067	1391	4253	2897	4103	2377	5.03879	5.69491	2.19773	6.02459	4.35523	5.6381	3.24489	0.38051	0.226945
gene-CPB1	280	703	219	512	35	1132	1063	0.190809	0.585246	0.147777	3.66877	0.018671	0.811525	0.632228	0.429261	0.187476
gene-CPD	10275	11363	14100	10869	15038	10454	22407	14.5591	16.2013	20.4845	15.2686	20.0779	16.1286	29.4449	0.404008	0.186732
gene-CPE	14494	10958	9620	16767	9918	12219	10473	4.21866	6.22581	12.3489	9.93417	2.70011	17.6919	2.82659	0.825631	0.0514849
gene-CPEB1	97	110	110	36	136	151	81	0.394921	0.419493	0.425122	0.134269	0.516327	0.533974	0.284536	0.839986	-0.0540345
gene-CPEB2	2767	3694	3131	2802	3197	3105	3957	2.10629	2.3227	2.29184	1.53136	2.11534	1.49767	2.61097	0.944396	-0.0102937
gene-CPEB3	2363	2805	3313	3069	2478	3710	4282	3.25786	4.26192	4.37871	5.77391	4.43602	4.02531	5.63105	0.373267	0.178
gene-CPEB4	16726	11399	10170	11340	9683	10344	10281	12.26	9.61528	7.29601	9.06593	7.78629	8.70745	7.41793	0.193057	-0.264501
gene-CPED1	11666	9895	8116	8051	6172	4624	8565	9.75865	8.87133	6.46091	9.38829	4.80917	4.72903	5.74153	0.0510369	-0.435297
gene-CPLX1	917	973	613	590	998	1046	1311	2.6314	2.55937	3.02338	1.56503	3.06774	2.61072	2.60034	0.532522	0.142224
gene-CPLX4	110	70	255	186	76	100	298	0.59285	0.392321	1.4783	1.00891	0.376624	0.516595	1.52729	0.860924	0.0456769
gene-CPM	1649	2146	2025	760	2647	500	1577	9.18926	12.0241	11.5063	4.20002	13.7779	2.58758	8.14294	0.302495	-0.276632
gene-CPN1	784	788	506	620	779	191	495	5.79142	5.8561	3.80995	4.5435	5.37833	1.30496	3.39053	0.399319	-0.2257
gene-CPNE1	5519	4663	5409	4201	5141	5730	6459	19.1653	12.6571	20.1131	12.2338	17.6202	17.8583	18.0098	0.991368	0.00161814
gene-CPNE2	1376	1755	1389	1463	1685	1663	1371	4.51232	4.56483	3.74457	4.61013	5.58763	4.15654	3.00607	0.957412	0.00946969
gene-CPNE3	6076	5491	5815	6322	8193	8546	6671	10.1701	11.6158	9.63262	12.1314	14.6676	19.9135	15.8622	0.079836	0.29049
gene-CPNE4	342	318	577	425	224	2169	374	0.431855	0.569596	0.804129	0.607211	0.318593	2.50081	0.519132	0.249939	0.29013
gene-CPNE8	2076	2198	2259	2344	2043	6278	3717	4.12039	4.19122	5.6387	4.99965	3.78668	12.628	6.14837	0.0924895	0.432046
gene-CPNE9	101	55	107	128	42	18	91	1.00419	0.534749	0.974701	1.29404	0.368336	0.092535	0.629895	0.662693	-0.108876
gene-CPOX	1306	1403	1277	1617	1020	1434	1452	7.81721	8.55762	7.33807	10.3556	6.01688	8.4352	7.79378	0.899537	0.0255841
gene-CPPED1	1238	1636	1860	1128	1663	1093	1307	4.71295	7.92475	8.56391	4.46507	5.70792	4.2501	6.17063	0.220416	-0.257883
gene-CPQ	896	780	1334	1113	735	952	852	4.1133	2.96847	3.993	3.73601	2.74371	2.81714	2.67334	0.619778	-0.117948
gene-CPS1	60	67	367	47	296	52	83	0.142077	0.386909	1.22467	0.116768	0.870289	0.086462	0.168654	0.575496	-0.129373
gene-CPSF1	1162	733	878	572	1150	763	1368	7.62795	4.91324	5.90147	4.22794	7.18636	4.91179	10.4765	0.989028	-0.00334437
gene-CPSF2	4926	5573	5294	4574	6845	7557	6615	11.354	12.8982	12.42	10.4668	14.7155	16.1441	14.1242	0.210116	0.211412
gene-CPSF3	3799	3709	3421	3895	4700	3648	4418	13.5316	13.2743	12.8684	13.7794	20.5897	12.0631	14.5885	0.309715	0.146824
gene-CPSF4	1796	1839	1838	2016	2243	1940	1912	8.41572	8.62131	8.57599	9.35212	9.66195	8.43333	8.05034	0.468378	0.112732
gene-CPSF6	5671	6454	7453	5230	5635	8191	8689	3.72571	4.15354	8.04127	3.30645	3.44854	4.60474	5.49342	0.873559	0.0304045
gene-CPSF7	522	445	385	265	362	445	532	2.61077	2.237	2.37	1.61251	2.06744	2.26262	2.21241	0.421973	-0.176407
gene-CPT1A	9688	9681	8946	8549	9188	10801	13700	11.1326	10.4587	8.14312	8.99895	12.3664	9.33926	11.013	0.484688	0.10375
gene-CPT1B	2097	1048	1343	1701	1916	1764	1388	11.3117	5.24555	6.81748	8.40478	9.34425	8.98534	6.40329	0.639138	0.110982
gene-CPT2	4727	3130	1642	5773	3360	1541	3639	8.08065	4.99052	2.09458	10.2785	3.76186	1.77456	5.30391	0.736038	0.090416
gene-CPTP	214	346	419	149	639	258	528	1.24789	2.03081	2.49364	0.861008	3.48414	1.39721	2.85358	0.711149	0.0993446
gene-CPXM2	2388	1908	724	2688	1514	2023	621	7.21586	5.75845	2.19921	7.9927	4.25107	5.65599	1.71716	0.926517	0.0246308
gene-CPZ	5004	4779	2059	5169	2214	3111	2092	20.9231	18.9037	8.24276	22.4578	9.1497	12.3325	7.65617	0.514119	-0.17395
gene-CR1	3468	6947	8240	2773	7366	6709	15806	7.58538	16.8124	21.3798	7.40592	17.2189	16.9183	39.8594	0.565431	0.154108
gene-CRABP1	141	307	171	95	177	45	208	2.57024	5.63917	3.19514	1.71555	3.02159	0.758814	3.51951	0.242759	-0.310974
gene-CRACR2A	575	1420	912	421	630	308	967	1.17229	2.81679	2.04385	0.874733	1.23257	0.562677	1.82498	0.0849049	-0.45731
gene-CRACR2B	14759	26281	23283	17138	5744	83989	49824	7.9218	17.4342	12.7547	10.3687	2.96485	42.8937	26.2926	0.270859	0.283994
gene-CRADD	980	1048	936	1026	1164	1495	1044	6.37819	6.9805	7.2741	7.23339	7.42742	8.77132	6.47196	0.297266	0.195152
gene-CRAMP1	4226	4466	3945	3936	3255	4391	4838	4.37775	4.97902	4.28357	3.79911	3.2853	4.35076	4.50803	0.664775	-0.0679279
gene-CRAT	13752	10060	10301	17916	11455	10156	9337	17.4685	14.2503	13.5039	22.382	18.2067	11.7127	10.6967	0.77011	0.0713355
gene-CRB2	273	219	309	181	139	237	286	0.62613	0.564136	0.71271	0.409701	0.295978	0.534505	0.630132	0.254	-0.27895
gene-CRBN	2405	2684	2597	2568	1516	3313	2123	3.89998	4.17039	3.39456	3.57522	2.03839	5.15337	2.97175	0.677451	-0.0973846
gene-CRCP	1402	1573	1222	1455	1636	1425	1486	9.46057	10.6743	8.40983	9.74853	10.3122	8.93773	9.29715	0.678788	0.0656264
gene-CREB1	2379	3451	2027	1643	2836	3703	2207	2.40469	4.31949	2.05781	1.54838	2.66673	3.49634	2.05971	0.886426	-0.0343661
gene-CREB3	3371	1685	3193	2202	3316	2684	4187	9.2123	4.69412	9.03249	6.3767	8.82965	7.44662	10.8215	0.734798	0.0805879
gene-CREB3L1	5536	4342	2815	4770	4608	1322	3065	6.83679	8.78298	3.61417	6.11193	5.29389	1.53769	3.45633	0.535464	-0.16555
gene-CREB3L2	14798	34178	23046	24247	31757	35031	45910	16.1095	49.724	25.43	34.8961	43.1063	35.4288	61.6655	0.142884	0.343412
gene-CREB5	7282	11266	5083	7454	5278	7130	4642	5.75685	6.41921	3.65798	4.28259	3.59732	3.23655	2.73815	0.301681	-0.255296
gene-CREBL2	1096	1231	1254	1072	1249	767	1524	7.60126	8.92136	8.57522	7.61298	8.36472	4.79964	9.44369	0.723348	-0.0753098
gene-CREBRF	3124	2325	3036	3219	2230	5637	4434	3.95514	3.31826	4.35677	3.9019	2.84858	6.45439	4.96622	0.230168	0.290894
gene-CREG1	3274	4047	2643	2546	3390	5597	3659	16.517	20.7186	13.7073	12.8884	16.0602	26.642	17.493	0.611054	0.116499
gene-CREG2	271	190	149	158	296	168	98	0.712207	0.49337	0.403809	0.411824	0.71669	0.410178	0.248576	0.705086	-0.101411
gene-CRELD2	3481	5907	4677	3455	6452	2614	3841	28.1577	46.9288	38.5849	27.7493	48.7548	19.628	28.7918	0.53534	-0.154594
gene-CREM	1803	2052	2004	2201	1754	3235	2381	4.30982	3.67739	3.92495	5.53213	4.17714	4.04076	4.2273	0.310377	0.210744
gene-CRIM1	11800	10933	10547	13946	8901	14636	11870	7.65698	9.25425	7.97547	10.9503	8.68742	12.2228	9.45927	0.603272	0.106329
gene-CRIP1	13475	13721	7822	11172	10870	14536	8708	151.588	158.668	111.528	141.355	109.404	164.256	105.094	0.836681	-0.0473862
gene-CRIP2	6224	4563	3326	4206	7047	4010	4374	10.9903	10.5908	7.78984	13.9538	30.5749	6.91179	24.7635	0.920574	0.0237104
gene-CRIPT	3615	7139	3347	2891	5175	4572	6218	6.05193	9.82614	7.16837	11.8036	9.37599	10.0554	10.32	0.896749	-0.0316063
gene-CRISPLD1	5350	4884	4812	5167	3088	5319	4853	4.65054	4.53868	4.27933	5.17687	2.50925	4.4709	3.53002	0.558537	-0.122534
gene-CRISPLD2	26870	13703	16775	36006	32421	47579	30564	37.2052	19.0294	24.1723	50.4388	41.9103	60.0034	39.5888	0.00457389	0.668926
gene-CRK	3649	3678	3688	3454	4996	2919	4720	5.97032	5.67296	6.68403	4.20395	5.43388	4.16115	7.97004	0.69479	0.0762817
gene-CRKL	2734	2642	2240	3082	2734	3314	2972	5.4002	4.89844	4.55176	6.27065	4.90573	6.28998	4.82874	0.205129	0.202889
gene-CRLF1	249	388	273	174	562	381	466	1.48238	2.95196	1.74544	0.992982	3.96437	2.40825	3.50928	0.444086	0.200215
gene-CRLF2	24	114	75	49	23	27	75	0.125335	0.617821	0.41321	0.258984	0.114188	0.131196	0.376352	0.323718	-0.248734
gene-CRLF3	3958	4286	3992	3946	4127	4009	4542	11.0857	10.9476	13.3873	12.5121	13.1226	9.1545	13.655	0.942556	-0.00749374
gene-CRLS1	1612	1754	1658	1725	1572	2767	2092	7.20276	8.01678	7.6163	7.89488	6.75381	11.7961	8.65733	0.310673	0.20381
gene-CRMP1	87	107	69	252	150	192	67	0.322249	0.401633	0.260485	0.936935	0.523719	0.666709	0.230597	0.120976	0.414296
gene-CRNKL1	2191	2261	1756	2592	2617	2596	2574	12.0975	12.5495	9.88845	14.2026	13.4919	13.3137	13.1704	0.07738	0.271712
gene-CROT	4258	6087	4438	3775	5220	5183	5640	13.6381	21.6958	14.3345	13.1972	16.9557	18.0881	17.2166	0.861738	-0.0297817
gene-CRTAC1	290	515	533	316	379	218	574	1.35416	2.36842	2.56962	1.45616	1.32419	0.858565	2.3933	0.438202	-0.200633
gene-CRTAP	6057	4226	6855	4143	2589	7774	5231	6.11468	4.02397	5.76706	4.06254	2.99908	6.99992	5.01191	0.508672	-0.168907
gene-CRTC1	1857	1286	1478	1353	1440	1797	2039	2.20627	1.32338	1.52439	1.35086	1.93674	1.64396	1.9716	0.7958	0.0486266
gene-CRTC2	86	56	72	60	84	77	104	0.753008	0.493831	0.644056	0.556735	0.692131	0.661302	0.839951	0.733788	0.0872138
gene-CRY1	6227	7135	6987	11170	6389	6300	7135	27.3789	30.9778	32.9464	56.11	29.9988	31.7444	34.6157	0.555227	0.137489
gene-CRY2	3559	3483	3662	2908	3550	3297	4184	3.72898	3.86407	4.31652	3.54338	3.32332	3.44183	4.31312	0.544876	-0.0744974
gene-CRYAB	378	310	165	673	392	371	602	5.16774	4.20573	2.2668	9.0265	4.94045	4.64785	7.53	0.0549579	0.501375
gene-CRYBA2	18	152	166	20	93	0	109	0.02073	0.177485	0.196695	0.022988	0.100441	0	0.11685	0.429128	-0.141398
gene-CRYBG1	2118	6023	6815	1223	6268	198	7078	2.76833	8.02309	8.82945	1.75539	8.37899	0.123949	9.39173	0.55791	-0.138309
gene-CRYBG2	468	631	695	131	815	0	1001	2.01597	2.79909	3.38435	0.532952	3.65402	0	4.0783	0.765775	-0.0552722
gene-CRYBG3	13803	16554	15063	11336	14527	8475	16522	7.52086	9.16102	8.932	8.85175	9.11042	4.8914	11.4554	0.235687	-0.242816
gene-CRYL1	1920	4564	5816	2387	4404	3195	5530	8.26223	19.8205	25.5112	10.2647	17.5675	12.5591	22.147	0.733558	-0.0887201
gene-CRYM	2154	2536	1926	2156	2064	2129	2159	7.72141	9.13584	7.10757	7.79917	7.01727	7.07372	7.26902	0.637813	-0.0723983
gene-CRYZ	753	823	614	574	1022	928	815	2.19561	2.46264	1.80069	1.63994	2.76666	2.4883	2.17443	0.548634	0.125178
gene-CRYZL1	1657	1548	1189	1271	1450	1765	1499	3.82177	3.19067	2.71744	2.6761	2.75125	3.70437	3.16638	0.982713	-0.00383973
gene-CSDC2	266	177	203	233	248	162	173	1.26936	0.823491	0.941323	1.10033	1.06486	0.723296	0.779063	0.788924	-0.0670085
gene-CSDE1	32161	30552	29941	40616	40741	37930	32198	103.397	98.7095	98.1222	129.704	122.462	93.4529	96.0302	0.173275	0.239277
gene-CSE1L	4312	2711	2351	8302	3590	4451	5396	4.59526	3.95036	3.88978	8.32351	12.1118	12.0361	5.60905	0.0497158	0.50477
gene-CSF1	253	243	145	163	163	544	203	1.84669	1.53968	1.21246	1.04722	0.961416	3.52414	1.37512	0.605516	0.138445
gene-CSF1R	4449	5062	2343	4576	5160	5408	2701	8.47818	9.81913	5.07703	8.57147	8.18966	9.25455	4.77842	0.663357	0.11043
gene-CSF3R	275	274	138	134	165	112	268	1.96758	1.58092	0.865331	0.881653	0.804552	0.394309	1.3174	0.271979	-0.289355
gene-CSGALNACT1	1390	1941	2542	1467	1248	3917	3537	1.65272	2.64852	3.19372	2.80641	1.44659	4.78443	4.56381	0.49783	0.179387
gene-CSGALNACT2	5493	5572	5285	5744	5208	6994	5197	9.96202	10.0667	9.76051	11.7354	9.6112	11.9488	8.77143	0.763953	0.0519933
gene-CSK	1613	1709	1429	1303	2024	1580	1728	6.53798	7.60566	4.90837	6.63766	8.43234	4.29457	3.49636	0.88314	0.025088
gene-CSMD1	113	70	108	110	108	84	187	0.102296	0.0638	0.099694	0.09874	0.101706	0.070174	0.157086	0.530345	0.165117
gene-CSMD2	151	189	307	73	184	104	362	0.130424	0.452537	0.442926	0.0618	0.147143	0.082928	0.291529	0.55988	-0.155325
gene-CSNK1A1	11399	16991	11240	18276	17096	10135	12871	14.9088	23.575	14.1135	25.24	23.0752	11.7777	14.7358	0.673166	0.0995284
gene-CSNK1D	2767	3109	2812	2766	2395	3857	3151	9.64797	10.8588	9.74539	9.49613	8.21583	12.3805	10.6128	0.865943	0.0308221
gene-CSNK1E	1534	1357	1147	1376	1419	1326	1539	11.3784	9.89009	8.65897	9.94176	9.87014	9.13947	10.5271	0.823283	0.0351859
gene-CSNK1G2	2758	3032	3310	3557	3033	3801	3607	6.46439	7.65274	14.7787	22.0232	10.3253	6.23619	10.824	0.327676	0.156939
gene-CSNK1G3	2508	1821	3859	1037	2665	2408	4552	3.22542	2.09537	4.41348	1.54185	3.46185	2.39961	4.82239	0.787528	-0.071512
gene-CSNK2A1	3699	3641	3917	3408	4050	4313	4035	9.84667	6.10098	6.40188	6.05051	6.5968	8.99903	7.16693	0.78341	0.0345331
gene-CSNK2A2	2390	2873	2118	3940	2471	3521	4139	21.9619	24.6014	19.2955	29.4563	20.4214	35.057	28.901	0.0533292	0.398829
gene-CSPG4	13130	10250	6386	14455	13895	24773	12165	16.7262	12.6155	7.44916	17.4701	15.8721	27.6108	13.4501	0.057345	0.473519
gene-CSPP1	2372	2685	2296	1902	2259	2481	2621	2.98514	2.99232	2.99458	2.04698	2.65992	2.76622	2.55073	0.351953	-0.115926
gene-CSRNP1	6554	3468	4228	5607	5563	4509	5194	18.1775	9.83681	12.1105	15.5413	14.6772	11.06	13.2405	0.711755	0.0826167
gene-CSRNP3	63	123	120	121	77	23	116	0.191327	0.628802	0.43689	0.525617	0.342927	0.062719	0.615387	0.664782	-0.112635
gene-CSRP1	7304	3488	3064	3377	12605	4284	5369	84.3683	40.5081	36.0971	38.7228	136.001	45.9683	57.4796	0.411618	0.220181
gene-CSRP2	4142	7778	7290	3977	7379	1760	6071	54.0044	100.67	23.867	15.4218	90.5816	19.8772	16.0147	0.334834	-0.25701
gene-CSRP3	833	2210	2095	3191	1435	3319	1812	13.4259	35.8018	34.4281	51.0539	21.6052	49.6825	27.0554	0.296035	0.27849
gene-CSTA	0	323	125	0	0	115	90	0	1.67891	0.659257	0	0	0.552684	0.427226	0.483922	-0.0832633
gene-CSTF1	1001	1922	1723	1577	504	1466	1540	2.04158	3.41943	3.75507	3.20689	1.1926	2.69572	3.01803	0.49631	-0.180279
gene-CSTF2	1297	1508	1367	1093	1322	1706	1601	5.85854	6.61481	5.64814	5.19214	6.01834	6.58126	6.62505	0.985849	-0.00294092
gene-CSTF3	4218	6678	7798	3630	3154	2883	8488	3.71841	6.39228	6.61896	6.23188	5.95967	3.64845	6.10711	0.201442	-0.331684
gene-CTBP1	9611	10038	10419	10160	10237	12917	12303	29.6898	33.7874	33.6654	33.3346	34.3706	38.4765	37.4697	0.2872	0.138345
gene-CTBP2	3212	3063	2885	2383	2478	2716	3095	7.53812	5.54263	5.59037	3.97938	4.53699	4.38573	5.27614	0.0487673	-0.223856
gene-CTBS	2600	5122	2465	1474	4658	4044	4929	3.0691	9.07762	4.72449	2.43571	8.09	6.87882	8.45105	0.826846	0.0573868
gene-CTC1	1434	1277	1109	1185	1049	1539	1211	2.80284	2.52765	2.03504	2.32052	1.97332	2.88665	2.25506	0.778575	-0.0535054
gene-CTCF	7492	8463	7878	8374	8839	10070	8864	11.6014	14.9332	14.5671	10.7756	15.8272	15.236	15.3219	0.273099	0.143843
gene-CTDP1	5670	7017	6637	5374	5969	7309	7192	6.61202	8.86485	9.42531	8.41782	4.78586	10.3795	5.99505	0.81296	-0.0339074
gene-CTDSPL	22482	19614	18821	23503	20277	25932	25896	49.1583	43.5501	43.1568	52.9354	42.4479	53.4098	52.8091	0.220544	0.183667
gene-CTDSPL2	1428	2275	2919	2619	3221	2980	3353	5.53693	3.24839	2.87725	2.67626	2.84794	5.93507	3.5809	0.131096	0.331456
gene-CTGF	19162	18020	12703	30494	15974	47151	23655	119.905	113.037	80.6372	188.891	93.5014	274.737	136.842	0.0450641	0.513464
[truncated: 13,320 more rows]

## Sheet: Sheet1
gene-PRKCQ	2427	2612	3129	4110	2888	7251	3895	5.32075	6.28179	5.13441	9.3493	5.16613	9.29908	6.45797	0.0464496	0.48983
								5.57898			7.56812
